# Supplementary material for: Single-cell analysis of dup15q syndrome reveals developmental and postnatal molecular changes in autism
Source: Nat Commun. 2025 Jul 4;16:6177. doi: 10.1038/s41467-025-61184-4 (PMC12227528; doi:10.1038/s41467-025-61184-4)
Supplement: Supplementary file 3 — Supplementary Dataset S1 [file 41467_2025_61184_MOESM3_ESM.xlsx]

## Sheet: Primary
sample	individual	region	Diagnosis	sex	age	PMI	Brain_bank	Brain_bank_location	RIN	diagnosis	comorbidities	psych_condition	ADI_Social	ADI_Ver_Comm	ADI_RRS	ADI_R	karyotype	Capbatch	Seqbatch	region_broad	sequencer	MERSCOPE	Overlap with Gandal, M.J.,et al. Nature 611, 532–539 (2022).
EUFW_BA20	EUFW	BA20	Control	M	17	17	Autism BrainNet	UCDavis	8.2	Control	NA	NA	NA	NA	NA	NA	normal	CB5	SB3	TC	NovaSeq 6000
HQ4T_BA20	HQ4T	BA20	Control	M	17	32	Autism BrainNet	UCDavis	8.8	Control	NA	NA	NA	NA	NA	NA	normal	CB5	SB3	TC	NovaSeq 6000
6QTF_BA24	6QTF	BA24	Control	M	27	32	Autism BrainNet	UCDavis	9	Control	NA	NA	NA	NA	NA	NA	normal	CB1	SB1	CC	NovaSeq 6000
6QTF_BA45	6QTF	BA45	Control	M	27	32	Autism BrainNet	UCDavis	9.2	Control	NA	NA	NA	NA	NA	NA	normal	CB3	SB2	FC	NovaSeq 6000
57CJ_BA20	57CJ	BA20	Control	F	25	22	Autism BrainNet	UTSouthwestern	8	Control	NA	NA	NA	NA	NA	NA	normal	CB5	SB3	TC	NovaSeq 6000
4782_BA22	4782	BA22	Control	M	18	17	NIH NeuroBioBank	Maryland	8.3	Control	NA	NA	NA	NA	NA	NA	normal	CB5	SB3	TC	NovaSeq 6000
6QTF_BA20	6QTF	BA20	Control	M	27	32	Autism BrainNet	UCDavis	8.5	Control	NA	NA	NA	NA	NA	NA	normal	CB6	SB3	TC	NovaSeq 6000
5446_BA22	5446	BA22	Control	F	17	18	NIH NeuroBioBank	Maryland	7	Control	NA	NA	NA	NA	NA	NA	normal	CB6	SB3	TC	NovaSeq 6000
5893_BA22	5893	BA22	Control	M	19	11	NIH NeuroBioBank	Maryland	7.3	Control	NA	NA	NA	NA	NA	NA	normal	CB6	SB3	TC	NovaSeq 6000
57CJ_BA24	57CJ	BA24	Control	F	25	22	Autism BrainNet	UTSouthwestern	9.5	Control	NA	NA	NA	NA	NA	NA	normal	CB2	SB1	CC	NovaSeq 6000
57CJ_BA45	57CJ	BA45	Control	F	25	22	Autism BrainNet	UTSouthwestern	9	Control	NA	NA	NA	NA	NA	NA	normal	CB4	SB2	FC	NovaSeq 6000	X
819_BA22	819	BA22	Control	M	18	28	NIH NeuroBioBank	Maryland	8.5	Control	NA	NA	NA	NA	NA	NA	normal	CB7	SB4	TC	NovaSeq 6000
1158_BA22	1158	BA22	Control	M	16	15	NIH NeuroBioBank	Maryland	8.1	Control	NA	NA	NA	NA	NA	NA	normal	CB7	SB4	TC	NovaSeq 6000
4341_BA24	4341	BA24	Control	M	13	16	NIH NeuroBioBank	Maryland	7.5	Control	NA	NA	NA	NA	NA	NA	normal	CB4	SB2	CC	NovaSeq 6000
4342_BA45	4342	BA45	Control	F	18	NA	NIH NeuroBioBank	Maryland	NA	Control	NA	NA	NA	NA	NA	NA	normal	CB4	SB2	FC	NovaSeq 6000
5163_BA24	5163	BA24	Control	M	14	12	NIH NeuroBioBank	Maryland	6.9	Control	NA	NA	NA	NA	NA	NA	normal	CB7	SB4	CC	NovaSeq 6000
5242_BA24	5242	BA24	Control	M	15	9	NIH NeuroBioBank	Maryland	7.9	Control	NA	NA	NA	NA	NA	NA	normal	CB3	SB2	CC	NovaSeq 6000
5387_BA9	5387	BA9	Control	M	12	13	NIH NeuroBioBank	Maryland	7.6	Control	NA	NA	NA	NA	NA	NA	normal	CB4	SB2	FC	NovaSeq 6000
5387_BA24	5387	BA24	Control	M	12	13	NIH NeuroBioBank	Maryland	7.6	Control	NA	NA	NA	NA	NA	NA	normal	CB7	SB4	CC	NovaSeq 6000
5391_BA24	5391	BA24	Control	M	8	12	NIH NeuroBioBank	Maryland	7.6	Control	NA	NA	NA	NA	NA	NA	normal	CB4	SB2	CC	NovaSeq 6000
5401_BA22	5401	BA22	Control	F	18	22	NIH NeuroBioBank	Maryland	7.5	Control	NA	NA	NA	NA	NA	NA	normal	CB7	SB4	TC	NovaSeq 6000
5958_BA24	5958	BA24	Control	M	22	24	NIH NeuroBioBank	Maryland	7.6	Control	NA	NA	NA	NA	NA	NA	normal	CB7	SB4	CC	NovaSeq 6000
EUFW_BA24	EUFW	BA24	Control	M	17	17	Autism BrainNet	UCDavis	8.3	Control	NA	NA	NA	NA	NA	NA	normal	CB1	SB1	CC	NovaSeq 6000
EUFW_BA45	EUFW	BA45	Control	M	17	17	Autism BrainNet	UCDavis	9	Control	NA	NA	NA	NA	NA	NA	normal	CB3	SB2	FC	NovaSeq 6000
HQ4T_BA24	HQ4T	BA24	Control	M	17	32	Autism BrainNet	UCDavis	8.4	Control	NA	NA	NA	NA	NA	NA	normal	CB1	SB1	CC	NovaSeq 6000
HQ4T_BA45	HQ4T	BA45	Control	M	17	32	Autism BrainNet	UCDavis	9	Control	NA	NA	NA	NA	NA	NA	normal	CB3	SB2	FC	NovaSeq 6000
B7359_BA20	B7359	BA20	Dup15q	M	9	14	Autism BrainNet	Harvard	9	Dup15q	epilepsy, recurring ear infections, pneumonia	ID_profound	NA	NA	NA	NA	idic(15q)	CB5	SB3	TC	NovaSeq 6000		X
B7741_BA20	B7741	BA20	Dup15q	M	10	18	Autism BrainNet	Harvard	8.8	Dup15q	epilepsy	ID_profound	NA	NA	NA	NA	idic(15q)	CB5	SB3	TC	NovaSeq 6000		X
862K_BA20	862K	BA20	Dup15q	M	12	30	Autism BrainNet	Harvard	8.6	Dup15q	epilepsy, accommodative esotropia, constipation	ID_Moderate, Anxiety Disorder, ADHD	16	18	5	3	idic(15q)	CB5	SB3	TC	NovaSeq 6000
B8130_BA20	B8130	BA20	Dup15q	M	16	40	Autism BrainNet	Harvard	8.4	Dup15q	epilepsy, Lennox-Gastaut Syndrome	ID_unspecified	NA	NA	NA	NA	NA	CB5	SB3	TC	NovaSeq 6000		X
B7041_BA20	B7041	BA20	Dup15q	M	19	28	Autism BrainNet	Harvard	9.2	Dup15q	septasemia	ID_Moderate	27	18	4	5	idic(15q)	CB6	SB3	TC	NovaSeq 6000		X
B7436_BA20	B7436	BA20	Dup15q	M	23	36	Autism BrainNet	Harvard	8.9	Dup15q	epilepsy, Willebrand's Disease, Sleep Disorder	NA	16	18	10	3	idic(15q)	CB6	SB3	TC	NovaSeq 6000		X
B7723_BA20	B7723	BA20	Dup15q	F	39	33	Autism BrainNet	Harvard	8.8	Dup15q	epilepsy, cerebral palsy	NA	NA	NA	NA	NA	idic(15q)	CB6	SB3	TC	NovaSeq 6000		X
B6856_BA20	B6856	BA20	Dup15q	F	26	29	Autism BrainNet	Harvard	2.6	Dup15q	epilepsy	NA	NA	NA	NA	NA	idic(15q)	CB6	SB3	TC	NovaSeq 6000		X
79EI_BA24	79EI	BA24	Dup15q	M	28	29	Autism BrainNet	UCDavis	5.5	Dup15q	refractory epilepsy	anxiety disorder	17	20	8	5	inv.dup(15q)	CB2	SB1	CC	NovaSeq 6000
862K_BA45	862K	BA45	Dup15q	M	12	30	Autism BrainNet	Harvard	9.6	Dup15q	epilepsy, accommodative esotropia, constipation	ID_Moderate, Anxiety Disorder, ADHD	16	18	5	3	idic(15q)	CB3	SB2	FC	NovaSeq 6000	X
862K_BA24	862K	BA24	Dup15q	M	12	30	Autism BrainNet	Harvard	8.7	Dup15q	epilepsy, accommodative esotropia, constipation	ID_Moderate, Anxiety Disorder, ADHD	16	18	5	3	idic(15q)	CB1	SB1	CC	NovaSeq 6000
6294_BA20	6294	BA20	Dup15q	M	16	NA	Autism BrainNet	Harvard	8	Dup15q	NA	NA	NA	NA	NA	NA	int.dup(15q)	CB7	SB4	TC	NovaSeq 6000		X
B6856_BA24	B6856	BA24	Dup15q	F	26	29	Autism BrainNet	Harvard	2.4	Dup15q	epilepsy	NA	NA	NA	NA	NA	idic(15q)	CB2	SB1	CC	NovaSeq 6000		X
B7014_BA20	B7014	BA20	Dup15q	M	11	11	Autism BrainNet	Harvard	3.8	Dup15q	epilepsy	ID_profound	NA	NA	NA	NA	Tricentric (15q)	CB7	SB4	TC	NovaSeq 6000		X
B7014_BA24	B7014	BA24	Dup15q	M	11	11	Autism BrainNet	Harvard	9	Dup15q	epilepsy	ID_profound	NA	NA	NA	NA	Tricentric (15q)	CB1	SB1	CC	NovaSeq 6000		X
B7041_BA24	B7041	BA24	Dup15q	M	19	28	Autism BrainNet	Harvard	9.4	Dup15q	septasemia	ID_Moderate	27	18	4	5	idic(15q)	CB2	SB1	CC	NovaSeq 6000		X
B7359_BA24	B7359	BA24	Dup15q	M	9	14	Autism BrainNet	Harvard	10	Dup15q	epilepsy, recurring ear infections, pneumonia	ID_profound	NA	NA	NA	NA	idic(15q)	CB1	SB1	CC	NovaSeq 6000		X
B7359_BA45	B7359	BA45	Dup15q	M	9	14	Autism BrainNet	Harvard	10	Dup15q	epilepsy, recurring ear infections, pneumonia	ID_profound	NA	NA	NA	NA	idic(15q)	CB3	SB2	FC	NovaSeq 6000		X
B7436_BA24	B7436	BA24	Dup15q	M	23	36	Autism BrainNet	Harvard	9.9	Dup15q	epilepsy, Willebrand's Disease, Sleep Disorder	NA	16	18	10	3	idic(15q)	CB2	SB1	CC	NovaSeq 6000		X
B7723_BA24	B7723	BA24	Dup15q	F	39	33	Autism BrainNet	Harvard	9.3	Dup15q	epilepsy, cerebral palsy	NA	NA	NA	NA	NA	idic(15q)	CB4	SB2	CC	NovaSeq 6000		X
B7741_BA45	B7741	BA45	Dup15q	M	10	18	Autism BrainNet	Harvard	7	Dup15q	epilepsy	ID_profound	NA	NA	NA	NA	idic(15q)	CB3	SB2	FC	NovaSeq 6000		X
B8130_BA24	B8130	BA24	Dup15q	M	16	40	Autism BrainNet	Harvard	7.8	Dup15q	epilepsy, Lennox-Gastaut Syndrome	ID_unspecified	NA	NA	NA	NA	NA	CB1	SB1	CC	NovaSeq 6000		X
B8130_BA45	B8130	BA45	Dup15q	M	16	40	Autism BrainNet	Harvard	9.2	Dup15q	epilepsy, Lennox-Gastaut Syndrome	ID_unspecified	NA	NA	NA	NA	NA	CB4	SB2	FC	NovaSeq 6000		X

## Sheet: Organoid
No	sample	source	reprograming	DIV	sex	donor age	diagnosis	Karyotype	capture_batch	seq_batch	line	line source	sequncer	other resources
1	SCC115_50DIV	Fibroblasts	Sendai	50	XX	3	Dup15q	Mat.int.trip	CB6	SB3	SCC115	Uconn stem cell core	NovaSeq 6000	https://health.uconn.edu/stem-cell-core/uconn-stem-cell-core-hipscs/
2	SCC115_100DIV	Fibroblasts	Sendai	100	XX	3	Dup15q	Mat.int.trip	CB7	SB3	SCC115	Uconn stem cell core	NovaSeq 6000	https://health.uconn.edu/stem-cell-core/uconn-stem-cell-core-hipscs/
3	SCC115_150DIV	Fibroblasts	Sendai	150	XX	3	Dup15q	Mat.int.trip	CB8	SB3	SCC115	Uconn stem cell core	NovaSeq 6000	https://health.uconn.edu/stem-cell-core/uconn-stem-cell-core-hipscs/
4	DUP1_8_50DIV	Fibroblasts	Retrovirus (Y4 + Lin28)	50	XY	3	Dup15q	Idic15	CB1	SB1	DUP1_8	Uconn stem cell core	NovaSeq 6000	https://health.uconn.edu/stem-cell-core/uconn-stem-cell-core-hipscs/
5	DUP1_8_100DIV	Fibroblasts	Retrovirus (Y4 + Lin28)	100	XY	3	Dup15q	Idic15	CB2	SB1	DUP1_8	Uconn stem cell core	NovaSeq 6000	https://health.uconn.edu/stem-cell-core/uconn-stem-cell-core-hipscs/
6	DUP1_8_150DIV	Fibroblasts	Retrovirus (Y4 + Lin28)	150	XY	3	Dup15q	Idic15	CB3	SB1	DUP1_8	Uconn stem cell core	NovaSeq 6000	https://health.uconn.edu/stem-cell-core/uconn-stem-cell-core-hipscs/
7	Rx68i_50DIV	Cord blood	Episomal (Y4)	50	XX	Newborn	Dup15q	Idic15	CB1	SB1	Rx68i	Uconn stem cell core	NovaSeq 6000	https://health.uconn.edu/stem-cell-core/uconn-stem-cell-core-hipscs/
8	Rx68i_100DIV	Cord blood	Episomal (Y4)	100	XX	Newborn	Dup15q	Idic15	CB2	SB1	Rx68i	Uconn stem cell core	NovaSeq 6000	https://health.uconn.edu/stem-cell-core/uconn-stem-cell-core-hipscs/
9	Rx68i_150DIV	Cord blood	Episomal (Y4)	150	XX	Newborn	Dup15q	Idic15	CB3	SB1	Rx68i	Uconn stem cell core	NovaSeq 6000	https://health.uconn.edu/stem-cell-core/uconn-stem-cell-core-hipscs/
10	PB_BD1_50DIV	Peripheral blood	Episomal/ OCT4, SOX2, KLF4, L-MYC, LIN28, and P53-shRNA	50	XY	NA	Control	Normal	CB1	SB1	PB_BD1	Uconn stem cell core	NovaSeq 6000	https://health.uconn.edu/stem-cell-core/uconn-stem-cell-core-hipscs/
11	PB_BD1_100DIV	Peripheral blood	Episomal/ OCT4, SOX2, KLF4, L-MYC, LIN28, and P53-shRNA	100	XY	NA	Control	Normal	CB2	SB1	PB_BD1	Uconn stem cell core	NovaSeq 6000	https://health.uconn.edu/stem-cell-core/uconn-stem-cell-core-hipscs/
12	PB_BD1_150DIV	Peripheral blood	Episomal/ OCT4, SOX2, KLF4, L-MYC, LIN28, and P53-shRNA	150	XY	NA	Control	Normal	CB3	SB1	PB_BD1	Uconn stem cell core	NovaSeq 6000	https://health.uconn.edu/stem-cell-core/uconn-stem-cell-core-hipscs/
13	CBY48_50DIV	Cord blood	Episomal/ OCT4, SOX2, KLF4, L-MYC, LIN28, and P53-shRNA	50	XX	NA	Control	Normal	CB1	SB1	CBY48	Uconn stem cell core	NovaSeq 6000	https://health.uconn.edu/stem-cell-core/uconn-stem-cell-core-hipscs/
14	CBY48_100DIV	Cord blood	Episomal/ OCT4, SOX2, KLF4, L-MYC, LIN28, and P53-shRNA	100	XX	NA	Control	Normal	CB2	SB1	CBY48	Uconn stem cell core	NovaSeq 6000	https://health.uconn.edu/stem-cell-core/uconn-stem-cell-core-hipscs/
15	CBY48_150DIV	Cord blood	Episomal/ OCT4, SOX2, KLF4, L-MYC, LIN28, and P53-shRNA	150	XX	NA	Control	Normal	CB3	SB1	CBY48	Uconn stem cell core	NovaSeq 6000	https://health.uconn.edu/stem-cell-core/uconn-stem-cell-core-hipscs/
16	13234_50DIV	Fibroblasts	Episomal (Okita et al., 2011)	50	XX	48	Control	Normal	CB1	SB1	13234	Conklin lab (Gladstone)	NovaSeq 6000	https://web.expasy.org/cellosaurus/CVCL_0G84
17	13234_100DIV	Fibroblasts	Episomal (Okita et al., 2011)	100	XX	48	Control	Normal	CB4	SB2	13234	Conklin lab (Gladstone)	NovaSeq 6000	https://web.expasy.org/cellosaurus/CVCL_0G85
18	13234_150DIV	Fibroblasts	Episomal (Okita et al., 2011)	150	XX	48	Control	Normal	CB5	SB2	13234	Conklin lab (Gladstone)	NovaSeq 6000	https://web.expasy.org/cellosaurus/CVCL_0G86
