# Supplementary material for: Single-cell analysis of dup15q syndrome reveals developmental and postnatal molecular changes in autism
Source: Nat Commun. 2025 Jul 4;16:6177. doi: 10.1038/s41467-025-61184-4 (PMC12227528; doi:10.1038/s41467-025-61184-4)
Supplement: Supplementary file 4 — Supplementary Dataset S2 [file 41467_2025_61184_MOESM4_ESM.xlsx]

## Sheet: primary
cell_type	ceoffs	coeffs_err	LR_vals	LRT_pvals	fdr		ratio
AST	-0.194607	0.0276446	1.36441	0.242774	0.314179		1.14441
END	-0.502671	0.0297048	8.09974	0.00442716	0.0194795		1.41683
ImNeu	-0.0598159	0.0711997	0.0498443	0.823334	0.905668		1.04233
IN_PV	-0.593166	0.0496786	7.13386	0.00756415	0.0277352		1.50855
IN_PV_2	0.0108014	0.10105	0.00120848	0.972269	0.981343		0.992541
IN_SST	-0.226077	0.0322313	1.59518	0.206587	0.295254		1.16965
IN_SV2C	-0.3815	0.0324517	4.50035	0.0338879	0.0745535		1.3027
IN_VIP	-0.240711	0.0662078	0.876815	0.349075	0.426648		1.18158
L2_3	-0.678643	0.0542022	8.32107	0.00391878	0.0194795		1.60063
L2_4	-0.528077	0.0556023	5.06866	0.0243622	0.0660726		1.44201
L4	-0.387737	0.0569846	2.67637	0.101848	0.186721		1.30834
L5	-0.298786	0.0505004	1.81839	0.177505	0.278937		1.23011
L5_6_CC	-0.507408	0.0526843	4.88891	0.0270297	0.0660726		1.42149
L6	-0.00432191	0.0346723	0.000546849	0.981343	0.981343		1.003
MG	-0.246708	0.0319011	1.89202	0.168974	0.278937		1.1865
mixed	-0.824656	0.0838025	8.16749	0.00426478	0.0194795		1.77111
OL	0.299897	0.0574881	1.53925	0.21473	0.295254		0.81231
OPC	0.108474	0.0265365	0.438884	0.507662	0.587819		0.927569
OUT	-1.02411	0.124308	9.32528	0.00226014	0.0194795		2.03371
PER	-1.06757	0.0542779	20.1367	7.21001e-06	0.00015862		2.0959
SM	-0.465953	0.0364927	5.76101	0.0163857	0.0514978		1.38123
LEGEND:
ceoffs = indicate the estimated values of coefficients.
coeffs_err = indicates the standard errors of coefficients.
LRT_pvals = indicates the p-values calculated from the likelihood ratio test.
fdr = indicates the adjusted p-values given by Benjamini & Hochberg method.
ratio = the ratio of dup15q to control cells.
AST = Astrocytes
END = endothelial
ImNeu = Immature neurons
IN_PV = interneuron. Parvalbumin
IN_PV_2 = interneuron. Parvalbumin2
IN_SST = interneuron. Somatostatin
IN_SV2C = SV2C expressing interneurons
IN_VIP = interneurons expressing vasoactive intestinal peptide
L2_3 = Layer 2/3
L2_4 = Layer 2/4
L4 = Layer 4
L5 = Layer 5
L5_6_CC = Layer 5/6 IT
L6 = Layer 6
MG = Microglia
mixed = mixed population
OL = Oligodendrocytes
OPC = oligodendrocyte precursor cells
OUT = outgroup
PER = Pericytes
SM = Smooth muscle

## Sheet: organoids
cell_type	ceoffs	coeffs_err	LR_vals	LRT_pvals	fdr
AST	1.28433	1.37294	1.39954	0.2368	0.662909
Div_prog	0.264289	0.106788	0.645153	0.421851	0.662909
early_RGC	-0.466951	0.30409	0.710015	0.399439	0.662909
Imm_AST	0.809817	0.278954	2.40033	0.12131	0.662909
Imm_Neu	0.531879	0.317532	0.890983	0.345211	0.662909
IPCs	-0.278727	0.234546	0.329531	0.565936	0.778161
L2-3	0.132043	0.286559	0.0611484	0.80469	0.80469
L2-4	0.196152	0.298242	0.130021	0.71841	0.80469
L4	0.199278	0.381243	0.104162	0.746891	0.80469
L5-6	-0.552243	0.222371	1.33339	0.248204	0.662909
late_RGC	0.843768	0.205396	3.28508	0.0699122	0.662909
