# Supplementary material for: Single-cell analysis of dup15q syndrome reveals developmental and postnatal molecular changes in autism
Source: Nat Commun. 2025 Jul 4;16:6177. doi: 10.1038/s41467-025-61184-4 (PMC12227528; doi:10.1038/s41467-025-61184-4)
Supplement: Supplementary file 5 — Supplementary Dataset S3 [file 41467_2025_61184_MOESM5_ESM.xlsx]

## Sheet: Dup15q primary DEGs
cell_type	gene	P_value	Fold_change	ci.hi	ci.lo	q_value	sample_FC	raw_FC	Identified in Bulk (Gandal et al., 2022)	WholeCortex_dup15q_logFC(Gandal et al., 2022)	WholeCortex_FDR	cell-specific FC in the same direction as WholeCortex
AST	ERBIN	3.20081e-06	0.580441	0.801477	0.359404	0.000688734	1.11832	0.538742	No	NA	NA	Yes
AST	TPST1	0.000117812	0.407313	0.613051	0.201574	0.00446699	1.87024	1.26235	No	NA	NA	Yes
AST	SAMD4A	0.000885155	0.387502	0.577584	0.19742	0.0133893	1.00312	0.516685	No	NA	NA	Yes
AST	TRIO	0.000163458	0.379776	0.543612	0.21594	0.00528977	0.770083	0.376018	No	NA	NA	Yes
AST	GAB2	0.000284738	0.371856	0.551224	0.192487	0.00710359	1.10934	0.928619	No	NA	NA	Yes
AST	NFAT5	1.46647e-05	0.370894	0.537714	0.204073	0.0015977	0.647887	0.348405	No	NA	NA	Yes
AST	FOXP1	0.000128479	0.36867	0.523778	0.213562	0.00468072	0.796758	0.509573	No	NA	NA	Yes
AST	CNTN1	0.00553878	0.368515	0.580748	0.156282	0.0341928	0.443093	0.292138	No	NA	NA	Yes
AST	MAP4K4	3.45341e-05	0.364222	0.520392	0.208053	0.00242207	0.619746	0.299233	No	NA	NA	Yes
AST	OGA	1.79194e-05	0.364014	0.505931	0.222097	0.0017934	0.589132	0.398235	No	NA	NA	Yes
AST	AC119673.2	0.00427499	0.358679	0.671415	0.0459424	0.0296811	0.902416	0.763476	No	NA	NA	Yes
AST	IRS2	7.74217e-05	0.353764	0.505335	0.202192	0.00353442	1.06528	0.799476	No	NA	NA	Yes
AST	REV3L	0.00023493	0.333802	0.47683	0.190775	0.00652271	0.47769	0.302385	No	NA	NA	Yes
AST	COLEC12	0.00460468	0.3246	0.624129	0.0250719	0.0308184	1.17675	0.963095	No	NA	NA	Yes
AST	CHD2	2.14148e-05	0.317822	0.440459	0.195186	0.00188079	0.420888	0.259295	No	NA	NA	Yes
AST	MIR100HG	6.19413e-05	0.312641	0.448166	0.177116	0.00321162	0.428541	0.277456	No	NA	NA	Yes
AST	PACS1	0.000593274	0.293197	0.43118	0.155214	0.0106643	0.729272	0.459569	No	NA	NA	Yes
AST	IGF1R	0.00531621	0.291967	0.457536	0.126397	0.0333503	0.657573	0.407171	No	NA	NA	Yes
AST	RIN2	4.96745e-06	0.288118	0.38815	0.188085	0.000791756	0.486479	0.314987	No	NA	NA	Yes
AST	MAPRE2	0.000412331	0.286421	0.417675	0.155167	0.00871973	0.621025	0.349415	No	NA	NA	Yes
AST	DENND4A	1.20654e-05	0.282212	0.385228	0.179196	0.00141109	0.539131	0.427379	No	NA	NA	Yes
AST	CLASP1	2.83152e-05	0.28082	0.403453	0.158186	0.00221187	0.505668	0.264918	No	NA	NA	Yes
AST	AC098829.1	1.83394e-05	0.278235	0.471348	0.0851213	0.00179372	0.873404	0.90809	No	NA	NA	Yes
AST	TMEM161B-AS1	0.00265517	0.275577	0.438186	0.112968	0.0228406	0.266839	0.165184	No	NA	NA	Yes
AST	LINC01138	0.00284693	0.271128	0.427665	0.11459	0.0239059	0.603659	0.45145	No	NA	NA	Yes
AST	AP3B1	0.00218939	0.268027	0.417918	0.118135	0.0210009	0.739457	0.547153	No	NA	NA	Yes
AST	MBNL1	0.000312424	0.267991	0.390618	0.145364	0.00737878	0.407213	0.31257	No	NA	NA	Yes
AST	CPEB4	0.000210521	0.267758	0.400784	0.134732	0.00610087	0.319229	0.22587	No	NA	NA	Yes
AST	ZNF638	2.5587e-05	0.266923	0.375965	0.157882	0.00207761	0.339708	0.228445	No	NA	NA	Yes
AST	ELL2	0.00246097	0.265607	0.416589	0.114625	0.0222029	1.12666	0.710776	No	NA	NA	Yes
AST	AFDN	0.000220032	0.261384	0.376496	0.146271	0.00629174	0.374382	0.283038	No	NA	NA	Yes
AST	UBA6-AS1	3.86119e-07	0.255625	0.389007	0.122243	0.00019549	0.594085	0.575879	No	NA	NA	Yes
AST	ZFYVE28	9.09182e-05	0.253968	0.39648	0.111457	0.00375974	1.13914	0.865302	No	NA	NA	Yes
AST	PTPN9	0.000170878	0.253392	0.366785	0.139999	0.00543693	0.748572	0.45501	No	NA	NA	Yes
AST	CDC14B	0.000149263	0.251845	0.360524	0.143166	0.00515212	0.535947	0.331561	No	NA	NA	Yes
AST	OTUD7B	2.36044e-05	0.247965	0.350224	0.145706	0.00199179	0.666336	0.519956	No	NA	NA	Yes
AST	DIP2C	0.000712497	0.24601	0.360201	0.131819	0.0120009	0.498439	0.301674	No	NA	NA	Yes
AST	CAMK2D	0.00881037	0.245814	0.434885	0.0567428	0.0431593	0.726913	0.470476	No	NA	NA	Yes
AST	MKLN1	0.00458233	0.241469	0.388892	0.094045	0.030758	0.390221	0.173096	No	NA	NA	Yes
AST	SERINC5	8.89605e-05	0.241148	0.343987	0.138309	0.00371691	0.655331	0.562016	No	NA	NA	Yes
AST	PDS5A	0.00342509	0.239667	0.372347	0.106987	0.0267027	0.608164	0.425987	No	NA	NA	Yes
AST	RUFY3	0.00295004	0.239283	0.390315	0.0882516	0.024391	0.410143	0.241039	No	NA	NA	Yes
AST	DLEU2	0.00182891	0.233613	0.362754	0.104471	0.0191269	0.51963	0.370198	No	NA	NA	Yes
AST	CYFIP1	8.60166e-11	0.233365	0.289926	0.176804	2.46782e-07	0.918887	0.817058	No	NA	NA	Yes
AST	N4BP2L2	0.000969731	0.229129	0.359633	0.0986245	0.014075	0.326219	0.198846	No	NA	NA	Yes
AST	GLG1	6.57226e-08	0.227707	0.296904	0.158511	5.65675e-05	0.383085	0.202215	No	NA	NA	Yes
AST	AKAP10	6.27734e-05	0.227151	0.329195	0.125106	0.00321601	0.582532	0.487097	No	NA	NA	Yes
AST	RGL1	0.000419677	0.225968	0.337112	0.114824	0.00881014	0.49162	0.366579	No	NA	NA	Yes
AST	MAGI3	1.6349e-05	0.225531	0.307139	0.143923	0.00165548	0.540609	0.380824	No	NA	NA	Yes
AST	ARHGAP35	0.00279827	0.223236	0.344388	0.102085	0.0236619	0.597218	0.361403	No	NA	NA	Yes
AST	FOXO3	1.89601e-05	0.222518	0.308476	0.13656	0.00182645	0.460897	0.319549	No	NA	NA	Yes
AST	PPP6R3	0.000327321	0.2225	0.326465	0.118535	0.00761421	0.425005	0.323452	No	NA	NA	Yes
AST	FARP1	0.0083208	0.22118	0.35243	0.0899295	0.0420042	0.354682	0.174729	No	NA	NA	Yes
AST	DCAF5	0.000228091	0.220362	0.319792	0.120932	0.00640735	0.623693	0.489228	No	NA	NA	Yes
AST	ELF2	0.000290708	0.218897	0.310871	0.126922	0.00721074	0.470791	0.432263	No	NA	NA	Yes
AST	OSMR-AS1	4.62146e-06	0.218092	0.341278	0.0949067	0.000791756	1.2832	1.19555	No	NA	NA	Yes
AST	HSPA1A	0.00207422	0.824821	1.27574	0.373905	0.0204732	2.01769	1.32797	Yes	1.21	2.86e-07	Yes
AST	ZIC1	0.000128887	0.215	0.543646	-0.113647	0.00468072	0.652445	0.574501	No	NA	NA	Yes
AST	ATP2C1	0.00568894	0.214084	0.340159	0.0880092	0.0346366	0.438804	0.214744	No	NA	NA	Yes
AST	NRP1	0.0113717	0.212322	0.54651	-0.121866	0.0493886	0.466828	0.353166	No	NA	NA	Yes
AST	ZDHHC21	0.00651762	0.211028	0.345761	0.0762951	0.0373732	0.182447	0.216297	No	NA	NA	Yes
AST	PPP3CC	9.41017e-08	0.21088	0.273765	0.147995	6.74944e-05	0.652745	0.557216	No	NA	NA	Yes
AST	MYO9A	0.00014596	0.210513	0.300375	0.120652	0.00507046	0.364351	0.285549	No	NA	NA	Yes
AST	OSBPL9	6.12193e-05	0.210418	0.296636	0.124201	0.00319342	0.458959	0.311495	No	NA	NA	Yes
AST	DPYSL2	0.00976964	0.210258	0.436069	-0.0155529	0.045735	0.339079	0.194667	No	NA	NA	Yes
AST	PHACTR3	0.00966618	0.2083	0.340003	0.0765974	0.0456624	0.494053	0.223306	No	NA	NA	Yes
AST	C1orf21	0.000210115	0.208193	0.300076	0.11631	0.00610087	0.320254	0.245127	No	NA	NA	Yes
AST	PTCHD1	1.84713e-06	0.204704	0.280357	0.129051	0.000481765	0.87539	0.783642	No	NA	NA	Yes
AST	HOPX	0.00453956	0.204061	0.361321	0.0467999	0.0306688	0.45309	0.436146	No	NA	NA	Yes
AST	CA8	0.000437758	0.203795	0.322396	0.0851944	0.00899232	0.686337	0.520747	No	NA	NA	Yes
AST	AC087854.1	7.22228e-05	0.203786	0.328851	0.0787212	0.00339684	0.445856	0.571201	No	NA	NA	Yes
AST	PTPN13	0.00299764	0.203076	0.313727	0.0924243	0.0246661	0.417085	0.256028	No	NA	NA	Yes
AST	CPNE8	0.000410765	0.202879	0.368164	0.0375941	0.00871973	0.94339	0.834035	No	NA	NA	Yes
AST	HSPA1B	0.00737711	0.672399	1.11429	0.230506	0.0399589	2.25644	1.80523	Yes	1.21	1.54e-07	Yes
AST	ARHGEF12	0.0101757	0.202077	0.328629	0.0755256	0.0466815	0.22148	0.147914	No	NA	NA	Yes
AST	CECR2	0.0101856	0.201048	0.322464	0.0796325	0.0466815	0.504348	0.313271	No	NA	NA	Yes
AST	NSD3	0.00490717	0.20022	0.312856	0.0875848	0.0319003	0.317927	0.251537	No	NA	NA	Yes
AST	KLF7	0.000218126	0.197389	0.285397	0.10938	0.00625804	0.584464	0.434408	No	NA	NA	Yes
AST	NEAT1	0.00834919	0.668296	1.12295	0.213642	0.0420735	1.83609	0.405382	Yes	0.858	5.07e-06	Yes
AST	TMTC2	0.00251206	0.196384	0.303237	0.0895317	0.0223412	0.32371	0.184514	No	NA	NA	Yes
AST	CSNK1A1	0.000278615	0.196167	0.285131	0.107203	0.00702231	0.242009	0.187414	No	NA	NA	Yes
AST	KMT2E	0.00335938	0.194128	0.299243	0.0890129	0.0264269	0.338794	0.243006	No	NA	NA	Yes
AST	TNKS	0.00376951	0.193081	0.297732	0.0884308	0.0280174	0.271158	0.229845	No	NA	NA	Yes
AST	WDFY3	0.000320329	0.189842	0.309003	0.0706805	0.00753298	0.232176	0.163369	No	NA	NA	Yes
AST	AKAP13	0.0010241	0.189211	0.284464	0.0939566	0.0143472	0.569238	0.366005	No	NA	NA	Yes
AST	DIP2B	0.00684291	0.188407	0.298803	0.0780108	0.0383444	0.471171	0.314711	No	NA	NA	Yes
AST	XKR6	0.00246619	0.185562	0.300383	0.0707404	0.022205	0.620386	0.435815	No	NA	NA	Yes
AST	SPIRE1	0.00375781	0.184735	0.284799	0.0846714	0.0280174	0.285305	0.159299	No	NA	NA	Yes
AST	AKAP12	0.000141264	0.184	0.289886	0.078114	0.00495298	0.509572	0.446621	No	NA	NA	Yes
AST	MAPK1IP1L	4.85554e-05	0.183752	0.260712	0.106791	0.00288218	0.64178	0.57006	No	NA	NA	Yes
AST	PTCHD1-AS	0.0116301	0.18126	0.381662	-0.0191418	0.049826	0.52234	0.369398	No	NA	NA	Yes
AST	ETV6	0.00234558	0.178747	0.280718	0.0767755	0.0216344	0.725887	0.533494	No	NA	NA	Yes
AST	SORT1	0.00233192	0.178685	0.292244	0.0651266	0.0215815	0.355515	0.220445	No	NA	NA	Yes
AST	EPB41	1.06975e-06	0.176982	0.268085	0.0858786	0.000383641	1.16752	1.22547	No	NA	NA	Yes
AST	PRRC2B	0.000226182	0.175497	0.255716	0.0952789	0.00639897	0.365517	0.232228	No	NA	NA	Yes
AST	FAM168A	5.34459e-05	0.17528	0.249831	0.100729	0.00299138	0.27056	0.16397	No	NA	NA	Yes
AST	UBR1	9.12961e-05	0.173269	0.246161	0.100377	0.00375974	0.370024	0.304315	No	NA	NA	Yes
AST	PKN2	0.00148997	0.173162	0.260644	0.0856811	0.0174606	0.274252	0.23819	No	NA	NA	Yes
AST	ANKRD12	0.0103948	0.173152	0.280728	0.0655766	0.0470588	0.246056	0.182876	No	NA	NA	Yes
AST	CLIP4	0.00104862	0.173139	0.262052	0.0842256	0.0145104	0.311383	0.366196	No	NA	NA	Yes
AST	ARID4B	0.00768714	0.172941	0.283673	0.0622092	0.0404709	0.3275	0.225104	No	NA	NA	Yes
AST	C3orf70	0.0006575	0.171048	0.27069	0.0714062	0.011446	0.80882	0.644136	No	NA	NA	Yes
AST	RPS6KA5	0.000383708	0.170855	0.247075	0.0946351	0.00836095	0.314872	0.270851	No	NA	NA	Yes
AST	SMAD3	0.00162167	0.169381	0.26612	0.072641	0.0181051	0.658276	0.592049	No	NA	NA	Yes
AST	NCOR1	0.000236892	0.168115	0.239636	0.0965936	0.00655605	0.191028	0.15728	No	NA	NA	Yes
AST	ZNF518A	0.00108767	0.166097	0.250433	0.0817618	0.0146896	0.192805	0.203535	No	NA	NA	Yes
AST	FER	0.00412991	0.165509	0.261876	0.0691416	0.0292895	0.225612	0.181531	No	NA	NA	Yes
AST	TBCK	0.00377342	0.164717	0.261628	0.0678066	0.0280223	0.251766	0.229347	No	NA	NA	Yes
AST	RGS6	0.00203455	0.163419	0.369637	-0.0427984	0.0202398	0.799083	0.602095	No	NA	NA	Yes
AST	SEPTIN9	0.00891408	0.162513	0.265771	0.0592545	0.0434941	0.79303	0.720524	No	NA	NA	Yes
AST	HIPK3	0.00648411	0.162231	0.266873	0.0575894	0.0372804	0.627039	0.567761	No	NA	NA	Yes
AST	MAP4K3	0.000998805	0.160605	0.237608	0.0836014	0.0141574	0.282723	0.225851	No	NA	NA	Yes
AST	AVL9	4.00526e-05	0.160461	0.224233	0.0966882	0.00254075	0.318227	0.305186	No	NA	NA	Yes
AST	RANBP9	0.00155127	0.157988	0.239416	0.0765598	0.0177676	0.457982	0.439406	No	NA	NA	Yes
AST	B4GALT5	0.000163481	0.157889	0.227093	0.0886854	0.00528977	0.50421	0.418677	No	NA	NA	Yes
AST	SGK3	0.0105178	0.157405	0.254742	0.0600674	0.0472725	0.324412	0.179435	No	NA	NA	Yes
AST	ITPRID2	0.00783414	0.156602	0.253693	0.0595115	0.0409153	0.593168	0.497233	No	NA	NA	Yes
AST	CEP350	0.00697068	0.156234	0.249367	0.0631012	0.0387741	0.213314	0.15199	No	NA	NA	Yes
AST	PSME4	0.00890801	0.155875	0.249642	0.0621072	0.0434891	0.405926	0.287624	No	NA	NA	Yes
AST	CMIP	0.00102516	0.154876	0.251837	0.0579161	0.0143472	0.377744	0.309755	No	NA	NA	Yes
AST	TAOK1	0.00129825	0.15184	0.268352	0.0353283	0.0162889	0.241017	0.153994	No	NA	NA	Yes
AST	DENND5B	0.0110601	0.150708	0.24681	0.0546062	0.0487178	0.264802	0.16562	No	NA	NA	Yes
AST	SETD5	0.00537508	0.150339	0.246486	0.0541909	0.0334664	0.336632	0.233451	No	NA	NA	Yes
AST	FBXO11	0.000182172	0.149642	0.212099	0.0871854	0.00568098	0.24904	0.20316	No	NA	NA	Yes
AST	ZFP36L2	0.00442663	0.149505	0.29693	0.00207948	0.0303102	0.504108	0.375881	No	NA	NA	Yes
AST	HELZ	0.000229643	0.146562	0.211076	0.0820472	0.00641732	0.225158	0.243632	No	NA	NA	Yes
AST	RAPGEF2	0.00975243	0.145649	0.251843	0.0394544	0.045735	0.339926	0.217312	No	NA	NA	Yes
AST	LINC01301	0.00966109	0.14482	0.280822	0.00881783	0.0456624	0.658146	0.61739	No	NA	NA	Yes
AST	AC245297.3	0.00143221	0.144456	0.222256	0.0666554	0.0173076	0.625697	0.630922	No	NA	NA	Yes
AST	UMAD1	0.0085562	0.142565	0.228612	0.0565184	0.0426176	0.372061	0.353229	No	NA	NA	Yes
AST	EEF2K	0.0016039	0.140978	0.246754	0.0352026	0.0180281	1.18398	0.911775	No	NA	NA	Yes
AST	RNF150	0.00196267	0.140472	0.249971	0.0309743	0.0199278	0.585794	0.514673	No	NA	NA	Yes
AST	IDH2-DT	0.000782657	0.140146	0.24517	0.0351216	0.0126385	1.02944	0.886064	No	NA	NA	Yes
AST	GABBR2	0.0011507	-0.141858	-0.061223	-0.222492	0.0151317	-0.857857	-0.752494	No	NA	NA	NA
AST	ACACA	9.61037e-05	-0.141864	-0.0719942	-0.211734	0.00392021	-0.152024	-0.159746	No	NA	NA	NA
AST	FEZ1	0.00999585	-0.143223	-0.0490116	-0.237435	0.0462053	-0.438512	-0.404435	No	NA	NA	NA
AST	NSMF	0.00897076	-0.144549	-0.0537579	-0.235339	0.0436469	-0.500989	-0.423272	No	NA	NA	NA
AST	FBXO2	0.00785887	-0.146213	-0.0481957	-0.24423	0.0409947	-0.779178	-0.642382	No	NA	NA	NA
AST	JAKMIP2	3.50002e-06	-0.146552	-0.0670306	-0.226073	0.000700574	-0.215013	-0.217442	No	NA	NA	NA
AST	CYP46A1	0.00778037	-0.150136	-0.0593734	-0.240898	0.0407559	-0.393936	-0.300866	No	NA	NA	NA
AST	KAT6B	4.21202e-07	-0.150908	-0.0939656	-0.20785	0.000201405	-0.170939	-0.175724	No	NA	NA	NA
AST	SOBP	0.000226756	-0.152289	-0.0560149	-0.248563	0.00639897	-0.241516	-0.179172	No	NA	NA	NA
AST	C4orf19	0.0008047	-0.157521	-0.0731571	-0.241885	0.012826	-0.230166	-0.254015	No	NA	NA	NA
AST	UBE3A	7.97646e-17	0.578742	0.667751	0.489734	6.86534e-13	0.983856	0.770905	Yes	1.24	3.24e-112	Yes
AST	FAT1	0.000422494	-0.158234	-0.0797933	-0.236674	0.00882126	-0.455929	-0.331844	No	NA	NA	NA
AST	CYP7B1	0.00156305	-0.160938	-0.0779737	-0.243902	0.0177898	-0.385205	-0.276801	No	NA	NA	NA
AST	NASP	0.000340202	-0.167337	-0.0982774	-0.236396	0.00778929	-0.457757	-0.348107	No	NA	NA	NA
AST	LINC01182	0.00801798	-0.170297	-0.0541766	-0.286418	0.0413858	-0.38202	-0.158408	No	NA	NA	NA
AST	GPSM2	6.30553e-06	-0.176926	-0.121141	-0.232711	0.000952135	-0.581684	-0.4737	No	NA	NA	NA
AST	GMDS-DT	0.0041518	-0.179737	-0.0743826	-0.285092	0.0293628	-0.250258	-0.143526	No	NA	NA	NA
AST	CCDC7	0.00100022	-0.181599	-0.0984469	-0.264751	0.0141574	-0.301635	-0.239592	No	NA	NA	NA
AST	GINS3	0.00833768	-0.1816	-0.0457025	-0.317498	0.0420646	-1.36925	-1.22448	No	NA	NA	NA
AST	SEMA3B	0.000194775	-0.183288	-0.0942462	-0.272331	0.00586165	-0.980173	-0.982728	No	NA	NA	NA
AST	RASSF4	0.0107804	-0.194383	-0.0778469	-0.31092	0.0480014	-0.392734	-0.290974	No	NA	NA	NA
AST	SON	0.00210104	-0.200347	-0.0864332	-0.314261	0.020573	-0.438746	-0.281535	No	NA	NA	NA
AST	AC084198.2	0.00360601	-0.201534	-0.0926724	-0.310395	0.027515	-0.331379	-0.344023	No	NA	NA	NA
AST	NWD1	0.00111577	-0.202081	-0.0983161	-0.305846	0.0148701	-0.536322	-0.623648	No	NA	NA	NA
AST	SNORC	6.24041e-06	-0.203146	-0.120694	-0.285599	0.000952135	-1.17352	-1.39099	No	NA	NA	NA
AST	SCLT1	0.0065806	-0.209099	-0.0972944	-0.320904	0.037609	-0.478759	-0.308675	No	NA	NA	NA
AST	LAMA1	0.00153696	-0.212411	-0.108832	-0.31599	0.0177328	-0.453289	-0.325653	No	NA	NA	NA
AST	AL391807.1	0.00502789	-0.218751	-0.0878716	-0.34963	0.0323673	-0.727859	-0.503256	No	NA	NA	NA
AST	EPM2A	0.0074279	-0.219401	-0.0892351	-0.349566	0.0400618	-0.584037	-0.438466	No	NA	NA	NA
AST	ARNT2	4.13677e-06	-0.222176	-0.143387	-0.300965	0.000745744	-0.239517	-0.197967	No	NA	NA	NA
AST	STK33	0.000574065	-0.222277	-0.111963	-0.332592	0.0104682	-0.398292	-0.234946	No	NA	NA	NA
AST	NCKAP5	0.00528334	-0.223812	-0.0667551	-0.38087	0.033241	-0.227746	-0.181792	No	NA	NA	NA
AST	ADGRV1	0.000609785	-0.224123	0.0022936	-0.45054	0.0108215	-0.31739	-0.142698	No	NA	NA	NA
AST	ADCY8	8.25781e-05	-0.23807	-0.131306	-0.344835	0.00362627	-0.350876	-0.304453	No	NA	NA	NA
AST	AL160272.1	0.00862342	-0.238602	-0.104009	-0.373194	0.0427772	-0.749356	-0.496282	No	NA	NA	NA
AST	CAMK2G	3.28353e-06	-0.239189	-0.128178	-0.3502	0.0006893	-0.375835	-0.263745	No	NA	NA	NA
AST	WWOX	0.00348049	-0.23962	-0.0412781	-0.437962	0.0268871	-0.219994	-0.150922	No	NA	NA	NA
AST	RAPGEF3	0.000341713	-0.244982	-0.137429	-0.352535	0.00780138	-0.630958	-0.528984	No	NA	NA	NA
AST	AF117829.1	0.000107215	-0.25011	-0.0876323	-0.412588	0.00417556	-0.230853	-0.193047	No	NA	NA	NA
AST	SLC25A33	8.42545e-05	-0.251326	-0.147289	-0.355362	0.00364411	-0.738916	-0.608535	No	NA	NA	NA
AST	BCL6	0.000192708	0.532755	0.768871	0.29664	0.00581978	1.3682	0.999633	Yes	0.629	3.63e-08	Yes
AST	HHATL	0.000151863	-0.25523	-0.120428	-0.390033	0.00516378	-1.18895	-0.920527	No	NA	NA	NA
AST	SNRNP70	0.00139701	-0.256343	-0.129843	-0.382844	0.0170554	-0.619166	-0.429752	No	NA	NA	NA
AST	HIP1R	0.000254979	-0.265796	-0.146535	-0.385057	0.00669087	-0.724898	-0.605565	No	NA	NA	NA
AST	NDRG2	0.00510137	-0.285333	-0.106942	-0.463724	0.0326742	-0.59202	-0.419979	No	NA	NA	NA
AST	KLHL32	0.000162364	-0.293538	-0.170461	-0.416614	0.00528977	-0.331121	-0.262087	No	NA	NA	NA
AST	PTGDS	0.00147251	-0.303072	-0.0319955	-0.574148	0.0174606	-0.465126	-0.286223	No	NA	NA	NA
AST	SRRM2	0.000261567	-0.326536	-0.183727	-0.469346	0.00678103	-0.655783	-0.489349	No	NA	NA	NA
AST	TMEM132B	0.00135976	-0.386504	-0.205858	-0.567149	0.0168124	-0.535491	-0.42805	No	NA	NA	NA
AST	AC079352.1	0.000616877	-0.469871	-0.224626	-0.715115	0.0109248	-1.00404	-0.832139	No	NA	NA	NA
AST	MMD2	0.00162162	-0.476	-0.193143	-0.758858	0.0181051	-0.343957	-0.443964	No	NA	NA	NA
AST	DAAM2	0.000170363	-0.526753	-0.280416	-0.77309	0.00543693	-0.804501	-0.654719	No	NA	NA	NA
AST	LINC00299	0.00496038	-0.561562	-0.1581	-0.965024	0.0320766	-0.579961	-0.372546	No	NA	NA	NA
AST	MT-CO1	0.00307503	-0.694552	-0.133758	-1.25535	0.0251585	-0.747181	-0.361543	No	NA	NA	NA
AST	FAM107A	1.33877e-06	0.491134	0.661474	0.320795	0.000399038	0.928488	0.593532	Yes	0.565	2.22e-05	Yes
AST	PALLD	6.23822e-05	0.475772	0.677282	0.274262	0.00321511	1.28587	0.650564	Yes	0.652	7.25e-08	Yes
AST	RHOBTB3	8.85925e-06	0.449496	0.614667	0.284324	0.00117215	0.799875	0.410871	Yes	0.579	3.3e-06	Yes
AST	CNN3	1.96337e-06	0.436242	0.588508	0.283976	0.00048282	0.97692	0.656955	Yes	0.827	1.77e-12	Yes
AST	MEF2C-AS1	0.00343952	0.435286	0.724768	0.145804	0.0267425	0.415713	0.373192	Yes	0.334	0.00432	Yes
AST	HERC2	3.54872e-10	0.434536	0.533931	0.335142	7.63597e-07	0.760093	0.560805	Yes	0.902	5.67e-68	Yes
AST	TJP1	1.56116e-05	0.3818	0.549134	0.214466	0.00163715	0.82277	0.401625	Yes	0.609	3e-11	Yes
AST	SOX9	0.00782603	0.374272	0.608559	0.139984	0.0409153	0.542886	0.405608	Yes	0.607	3.48e-06	Yes
AST	BAG3	0.00569027	0.369307	0.631948	0.106666	0.0346366	1.87419	1.54501	Yes	1.3	1.26e-08	Yes
AST	XPO1	0.00236643	0.35378	0.543685	0.163875	0.0217141	0.726926	0.379225	Yes	0.28	1.79e-08	Yes
AST	AK3	0.000133317	0.342498	0.493395	0.1916	0.00474856	0.762774	0.483203	Yes	0.287	0.00141	Yes
AST	FTL	0.000279032	0.331038	0.474203	0.187872	0.00702231	0.582112	0.389682	Yes	0.581	2.82e-07	Yes
AST	AFF1	0.00010235	0.325583	0.464603	0.186562	0.00404095	0.683075	0.472679	Yes	0.275	0.00046	Yes
AST	AHCYL1	0.00994579	0.319073	0.550921	0.0872241	0.0461326	0.503427	0.281431	Yes	0.407	7.85e-05	Yes
AST	MRVI1	0.00153302	0.310392	0.471356	0.149428	0.017711	0.36555	0.215083	Yes	0.507	0.000798	Yes
AST	CRIM1	2.12196e-08	0.307448	0.392166	0.222731	2.28296e-05	0.641995	0.50619	Yes	0.196	0.0158	Yes
AST	ITPKB	0.000355484	0.30641	0.446109	0.16671	0.00803152	0.4211	0.315224	Yes	0.607	3.41e-06	Yes
AST	FYN	0.00250254	0.300381	0.479269	0.121492	0.022302	0.59861	0.216885	Yes	0.198	0.000153	Yes
AST	TBL1X	0.000171819	0.290068	0.417275	0.162862	0.00543693	0.655669	0.485839	Yes	0.343	0.000666	Yes
AST	ST8SIA1	0.00204992	0.284897	0.454688	0.115107	0.0203502	0.965336	0.704865	Yes	-0.251	0.0395	No
AST	PLSCR4	0.000462573	0.283891	0.428185	0.139596	0.00921612	0.461405	0.402555	Yes	0.738	1.14e-06	Yes
AST	ASPH	0.00521896	0.278697	0.439747	0.117646	0.0329806	0.253089	0.205692	Yes	0.245	0.00181	Yes
AST	MARK3	0.000514154	0.276139	0.415189	0.137089	0.00976893	0.427983	0.259382	Yes	0.136	0.00131	Yes
AST	STAT3	0.000869193	0.274911	0.427679	0.122144	0.0132644	1.12163	0.859589	Yes	0.369	3.67e-06	Yes
AST	FGF2	5.27482e-05	0.273904	0.39613	0.151678	0.00299138	0.616759	0.457258	Yes	0.764	3.22e-06	Yes
AST	FNDC3B	3.56926e-05	0.269919	0.3758	0.164039	0.00242207	0.522494	0.371616	Yes	0.309	0.00146	Yes
AST	YAP1	8.62082e-05	0.263511	0.370621	0.156402	0.00365514	0.485646	0.363082	Yes	0.741	2.92e-07	Yes
AST	NEO1	2.12015e-05	0.254864	0.357225	0.152504	0.00188079	0.277297	0.216154	Yes	0.235	0.00649	Yes
AST	UBE2H	9.22124e-05	0.247009	0.348386	0.145632	0.00377939	0.541332	0.368174	Yes	0.217	1.14e-05	Yes
AST	ZNF516	0.0103975	0.243818	0.398779	0.088857	0.0470588	0.802792	0.52119	Yes	0.518	7.3e-08	Yes
AST	LPP	0.00048725	0.240929	0.373813	0.108045	0.00945504	0.358368	0.193002	Yes	0.347	0.00168	Yes
AST	ABCC9	0.000328852	0.239226	0.397153	0.0813	0.00762919	0.685868	0.578841	Yes	0.594	1.69e-06	Yes
AST	EGLN3	0.00598934	0.23351	0.376276	0.0907444	0.0355519	0.705191	0.417552	Yes	0.401	0.00112	Yes
AST	P4HA1	0.00336848	0.230255	0.355454	0.105055	0.0264289	0.686865	0.558658	Yes	0.537	3.26e-06	Yes
AST	IL6ST	0.00148494	0.226305	0.349135	0.103476	0.0174606	0.437512	0.308772	Yes	0.228	0.00511	Yes
AST	PCSK5	0.00326844	0.223305	0.345984	0.100625	0.0259995	0.297693	0.205795	Yes	0.377	0.00023	Yes
AST	ITGAV	0.00763353	0.21993	0.352496	0.0873644	0.0403822	0.317187	0.259879	Yes	0.378	0.000452	Yes
AST	BBX	0.000108022	0.219032	0.307788	0.130276	0.00418803	0.378822	0.31865	Yes	0.273	0.0177	Yes
AST	OPHN1	0.00106909	0.217506	0.3222	0.112812	0.0146524	0.357883	0.166521	Yes	0.338	4.94e-05	Yes
AST	GABRB3	0.000184179	0.207165	0.364424	0.0499069	0.00572286	0.713556	0.669573	Yes	0.87	4.6e-10	Yes
AST	TBC1D1	0.000133514	0.206498	0.322564	0.0904318	0.00474856	0.810667	0.735152	Yes	0.157	0.011	Yes
AST	NUFIP2	0.000141563	0.200974	0.290157	0.111791	0.00495298	0.511965	0.413714	Yes	0.217	8.85e-06	Yes
AST	TIAM2	0.000350408	0.198645	0.30351	0.0937806	0.00795769	0.600518	0.425232	Yes	-0.363	0.0026	No
AST	LHX2	0.000124605	0.198274	0.306739	0.0898082	0.00458942	0.47549	0.362078	Yes	0.572	0.00414	Yes
AST	LIMS1	0.000258208	0.194693	0.309214	0.080171	0.00675501	0.391648	0.315797	Yes	0.543	1.42e-05	Yes
AST	SH3PXD2B	0.00868941	0.189679	0.313102	0.0662556	0.0429129	0.48904	0.286009	Yes	0.356	0.00386	Yes
AST	PAPOLA	0.0103621	0.18859	0.308721	0.0684602	0.0470588	0.499068	0.370958	Yes	0.115	0.0177	Yes
AST	ACSS3	0.00417666	0.188429	0.313	0.0638575	0.0294178	0.358831	0.291154	Yes	0.533	2.34e-05	Yes
AST	OSBPL11	0.0104697	0.185712	0.301539	0.0698841	0.0472287	0.499678	0.536326	Yes	0.269	0.00083	Yes
AST	GPCPD1	0.00176944	0.180779	0.313043	0.0485153	0.0187325	0.743526	0.626302	Yes	-0.513	1e-05	No
AST	WWTR1	5.66163e-05	0.179397	0.251948	0.106846	0.00308352	0.575349	0.437486	Yes	0.536	0.00162	Yes
AST	ALDH1L1	0.00581186	0.179266	0.297199	0.0613328	0.0350299	0.438534	0.281417	Yes	0.526	0.000363	Yes
AST	SBF2	0.000898704	0.17604	0.267384	0.0846956	0.0134994	0.238377	0.164422	Yes	0.167	0.00581	Yes
AST	MARK1	0.000624331	0.1727	0.272534	0.0728656	0.0109666	0.438054	0.397921	Yes	-0.257	0.00319	No
AST	CBFA2T2	2.29887e-05	0.17086	0.231833	0.109887	0.00197863	0.225277	0.193969	Yes	0.152	0.00356	Yes
AST	OSMR	7.50758e-07	0.170495	0.27079	0.0701994	0.000293717	1.69676	1.71164	Yes	0.765	0.000338	Yes
AST	TTBK2	0.000785878	0.165947	0.242825	0.0890678	0.0126502	0.338714	0.286156	Yes	-0.284	0.000744	No
AST	APBA2	0.000100762	0.16583	0.267545	0.0641159	0.00404095	0.480698	0.372004	Yes	0.41	2.55e-06	Yes
AST	ZFP36	1.01032e-08	0.165795	0.309558	0.0220319	1.24226e-05	2.854	2.83736	Yes	1.37	3e-06	Yes
AST	LGALS3	5.66196e-05	0.163705	0.26611	0.0612995	0.00308352	0.800641	0.717654	Yes	0.722	1.04e-05	Yes
AST	RAB31	0.000263407	0.162856	0.23573	0.0899825	0.00680825	0.277483	0.215329	Yes	0.524	7.25e-06	Yes
AST	EPS8	0.0107052	0.162289	0.265929	0.0586488	0.047716	0.357645	0.242933	Yes	0.263	0.0236	Yes
AST	KLHL24	0.0028857	0.161752	0.255396	0.0681077	0.0241138	0.263969	0.210924	Yes	-0.183	0.015	No
AST	PLSCR1	2.98897e-07	0.159158	0.246908	0.0714091	0.000160788	1.81773	1.76065	Yes	0.714	2.91e-05	Yes
AST	AFF4	0.000931871	0.158902	0.233555	0.0842494	0.0137811	0.331883	0.230729	Yes	0.138	0.00135	Yes
AST	TP53	2.07439e-05	0.157105	0.2307	0.0835098	0.00187939	0.834325	0.646588	Yes	0.576	1.09e-05	Yes
AST	WAC	0.00625891	0.156803	0.244644	0.0689623	0.0363729	0.28804	0.236556	Yes	-0.0979	0.0403	No
AST	ANO6	0.00330037	0.156463	0.244714	0.0682125	0.0261475	0.819746	0.542576	Yes	0.394	0.00231	Yes
AST	KCNQ3	0.000372088	0.156054	0.48528	-0.173171	0.0082279	0.157679	0.196698	Yes	-0.381	0.00522	No
AST	WASF2	5.07277e-05	0.153987	0.211093	0.0968814	0.00295009	0.368103	0.295921	Yes	0.414	0.000445	Yes
AST	ST3GAL3	0.00915241	0.153058	0.248379	0.0577368	0.0442503	0.50289	0.390884	Yes	-0.246	0.00083	No
AST	RASSF8	0.00617392	0.151953	0.241511	0.0623956	0.0361489	0.383898	0.305634	Yes	0.213	0.0196	Yes
AST	SP110	0.000372822	0.151303	0.253123	0.0494832	0.0082279	1.03951	1.0116	Yes	0.399	0.02	Yes
AST	TULP3	0.0081097	0.150352	0.242759	0.0579447	0.0414894	0.467315	0.472683	Yes	0.399	0.000448	Yes
AST	PIP5K1A	0.00115405	0.150086	0.222125	0.0780468	0.0151416	0.402829	0.305388	Yes	0.145	0.00348	Yes
AST	DDIT4	0.000448121	0.150033	0.250598	0.0494672	0.0090969	1.01198	1.0205	Yes	1.01	5.47e-10	Yes
AST	NEK6	0.000799368	0.14939	0.242084	0.0566952	0.0127707	0.588322	0.467114	Yes	0.47	3.71e-07	Yes
AST	GLI2	4.37396e-05	0.14863	0.221722	0.075537	0.00268905	0.541947	0.529202	Yes	0.627	0.00168	Yes
AST	TOB1	0.0116753	0.144449	0.262382	0.0265155	0.0499203	0.390816	0.464162	Yes	0.38	5.36e-05	Yes
AST	VCL	0.00280413	0.143884	0.228479	0.0592882	0.0236619	0.505368	0.447832	Yes	0.242	0.0198	Yes
AST	FAM120B	0.00494665	0.143615	0.244488	0.042742	0.0320751	0.26414	0.197188	Yes	-0.121	0.00377	No
AST	VPS53	0.0104291	0.143206	0.234919	0.0514932	0.0471283	0.223386	0.201884	Yes	-0.179	0.0125	No
AST	PARP9	0.000231189	0.141863	0.217026	0.0667005	0.00643964	1.04964	1.05288	Yes	0.527	0.00198	Yes
AST	ASAP3	0.000659189	0.141731	0.217123	0.0663398	0.011446	0.65057	0.535736	Yes	0.566	2.51e-10	Yes
AST	KIF9-AS1	0.00921055	0.141356	0.236329	0.0463819	0.0443126	0.371947	0.249488	Yes	0.271	0.00191	Yes
AST	SPOP	2.12874e-06	-0.140392	-0.0958682	-0.184916	0.000508947	-0.384044	-0.250227	Yes	0.117	0.0181	No
AST	FRMPD2	0.00476698	-0.162096	-0.0462638	-0.277928	0.0314402	-0.509384	-0.471075	Yes	-0.504	0.00362	Yes
AST	PABPN1	0.00403504	-0.171138	-0.0789754	-0.2633	0.028992	-0.399144	-0.337063	Yes	-0.132	0.019	Yes
AST	PHYHIPL	0.0060604	-0.196711	-0.044034	-0.349389	0.0357525	-0.429414	-0.305719	Yes	-0.297	0.000367	Yes
AST	KNDC1	0.00883368	-0.205964	-0.0876058	-0.324322	0.0432171	-0.51007	-0.416804	Yes	-0.233	0.0403	Yes
AST	CACNB4	1.16246e-06	-0.210458	-0.138515	-0.282401	0.000384819	-0.571419	-0.425282	Yes	-0.418	0.000548	Yes
AST	RGS7	0.000333929	-0.367906	-0.201241	-0.534572	0.00770544	-0.533518	-0.433875	Yes	-0.41	0.000134	Yes
AST	PAMR1	0.00273289	-0.37397	-0.154276	-0.593663	0.0233218	-0.670241	-0.376114	Yes	0.648	1.27e-05	No
AST	CIRBP	0.00453346	-0.526927	-0.229271	-0.824582	0.0306516	-0.896112	-0.691052	Yes	-0.222	0.0067	Yes
AST	ZNF98	8.40678e-08	-1.03912	-0.641168	-1.43707	6.57792e-05	-1.53869	-1.20467	Yes	-0.478	0.0135	Yes
END	ADAMTS9	5.19428e-07	1.00327	1.50711	0.499441	3.76847e-05	1.76085	1.30561	Yes	1	1.48e-06	Yes
END	PITPNC1	3.59653e-09	0.625582	0.848063	0.4031	1.29279e-06	1.52716	0.796653	Yes	0.198	0.0391	Yes
END	MT2A	0.00145258	0.599884	0.913271	0.286497	0.0108573	1.10912	0.313573	Yes	0.629	0.000207	Yes
END	COL4A2	5.7269e-07	0.572033	0.805518	0.338548	3.99298e-05	1.00655	0.579155	Yes	0.61	0.000149	Yes
END	UBE3A	1.68607e-16	0.570357	0.658267	0.482446	1.33335e-12	1.13786	0.776372	Yes	1.24	3.24e-112	Yes
END	AKAP12	1.43713e-05	0.848404	1.2285	0.46831	0.000401929	0.773048	0.495617	No	NA	NA	Yes
END	ANGPT2	0.000109104	0.672141	1.02862	0.315662	0.00175101	1.93962	1.17566	No	NA	NA	Yes
END	FMNL2	2.40128e-08	0.646064	0.831887	0.46024	4.63155e-06	0.736072	0.591534	No	NA	NA	Yes
END	GALNT18	1.27302e-05	0.590153	0.823637	0.356669	0.000372854	0.849324	0.287257	No	NA	NA	Yes
END	KCTD8	2.38972e-08	0.518523	0.723339	0.313706	4.63155e-06	1.39821	0.860396	No	NA	NA	Yes
END	ARHGEF10	1.0544e-11	0.511275	0.634313	0.388236	8.60251e-09	0.978554	0.536536	No	NA	NA	Yes
END	SLC22A23	1.20597e-14	0.507494	0.661607	0.353381	3.17894e-11	1.18169	0.778986	No	NA	NA	Yes
END	SEC14L1	0.000109161	0.505195	0.728698	0.281692	0.00175101	0.61365	0.270329	No	NA	NA	Yes
END	SPARC	1.44042e-05	0.482036	0.677413	0.28666	0.000401929	0.762102	0.352243	No	NA	NA	Yes
END	SVIL	4.40413e-05	0.478087	0.714805	0.241369	0.000877276	0.990254	0.509788	No	NA	NA	Yes
END	CYFIP1	1.08598e-12	0.452449	0.544642	0.360255	1.71759e-09	0.974176	0.584366	No	NA	NA	Yes
END	ITGA1	6.04737e-09	0.447015	0.579982	0.314048	1.83933e-06	0.733005	0.2818	No	NA	NA	Yes
END	ATP11A	1.45867e-05	0.446594	0.627983	0.265204	0.000404742	0.578216	0.336985	No	NA	NA	Yes
END	PCAT19	2.64178e-06	0.429052	0.618615	0.23949	0.000125433	0.708587	0.363638	No	NA	NA	Yes
END	ANO2	6.42236e-05	0.40626	0.622599	0.189921	0.00117565	0.865622	0.239249	No	NA	NA	Yes
END	ELL2	0.000659516	0.397363	0.606607	0.18812	0.00620887	0.382657	0.403043	No	NA	NA	Yes
END	DEPP1	0.000165242	0.376458	0.710482	0.042435	0.00232077	1.78828	1.21406	No	NA	NA	Yes
END	ELF2	1.64883e-05	0.36521	0.537859	0.192562	0.00043755	0.480149	0.236868	No	NA	NA	Yes
END	LDLRAD3	0.000880198	0.363716	0.542649	0.184783	0.00759063	0.577939	0.189088	No	NA	NA	Yes
END	ZBTB16	0.00130467	0.355719	0.628219	0.0832193	0.0100266	0.823691	0.499218	No	NA	NA	Yes
END	CD59	2.16498e-06	0.47337	0.646934	0.299805	0.000109049	0.716312	0.327277	Yes	0.326	0.000213	Yes
END	TSHZ2	0.00100685	0.353463	0.557569	0.149358	0.00834606	1.14438	0.468024	No	NA	NA	Yes
END	AL929091.1	1.98476e-05	0.336891	0.687352	-0.0135692	0.00050306	2.32301	1.74312	No	NA	NA	Yes
END	SLC38A2	0.000275401	0.332915	0.481436	0.184393	0.00339233	1.00203	0.538202	No	NA	NA	Yes
END	AC114757.1	0.0101534	0.330485	0.591611	0.0693589	0.0419196	1.07243	0.397716	No	NA	NA	Yes
END	SLC4A7	4.44623e-06	0.328435	0.509525	0.147346	0.000179138	1.05873	0.808122	No	NA	NA	Yes
END	GFAP	0.00422608	0.322964	0.594322	0.0516062	0.0225049	0.863704	0.700665	No	NA	NA	Yes
END	PITPNM2	0.00249409	0.312364	0.507534	0.117195	0.0154692	0.537636	0.513538	No	NA	NA	Yes
END	ZFYVE28	3.09271e-06	0.311861	0.461041	0.16268	0.000138176	0.826917	0.480683	No	NA	NA	Yes
END	NAV2	0.00263081	0.303104	0.476484	0.129724	0.0160404	0.507513	0.309291	No	NA	NA	Yes
END	COL4A1	4.73933e-05	0.468129	0.710417	0.225841	0.00093463	0.66776	0.464579	Yes	0.922	2.35e-05	Yes
END	FKBP5	6.31115e-06	0.302627	0.55275	0.0525051	0.000226857	1.16163	1.1385	No	NA	NA	Yes
END	GLS	1.1287e-07	0.289581	0.362091	0.217071	1.27511e-05	0.448352	0.216487	No	NA	NA	Yes
END	SUSD6	3.61507e-07	0.28714	0.432911	0.141369	2.88768e-05	0.643681	0.387597	No	NA	NA	Yes
END	PDE8A	0.000142856	0.285064	0.428801	0.141328	0.00210766	0.326411	0.165422	No	NA	NA	Yes
END	HIVEP1	2.56252e-07	0.463583	0.668062	0.259104	2.35632e-05	1.0004	0.541486	Yes	-0.257	0.00208	No
END	ANKRD11	2.70091e-05	0.280282	0.400362	0.160202	0.000622097	0.476205	0.18461	No	NA	NA	Yes
END	MARCH3	9.81948e-05	0.280257	0.477991	0.0825226	0.00161776	1.31573	0.898452	No	NA	NA	Yes
END	FOSL2	0.00907989	0.279085	0.56386	-0.00568974	0.0384682	0.441795	0.442129	No	NA	NA	Yes
END	HIPK3	0.00283143	0.27448	0.471775	0.0771856	0.0168734	0.382262	0.140383	No	NA	NA	Yes
END	MOSMO	3.3448e-11	0.273759	0.36176	0.185757	2.4046e-08	0.813215	0.470064	No	NA	NA	Yes
END	AC000082.1	7.65554e-05	0.26504	0.449389	0.0806912	0.00136659	1.28347	1.13281	No	NA	NA	Yes
END	REEP3	4.39214e-07	0.262775	0.373724	0.151825	3.33972e-05	0.420221	0.206872	No	NA	NA	Yes
END	LSS	1.30486e-08	0.261655	0.407286	0.116023	2.94825e-06	1.4097	0.858668	No	NA	NA	Yes
END	MIDN	0.010622	0.260043	0.441564	0.0785217	0.0431647	0.293679	0.174763	No	NA	NA	Yes
END	PHF10	0.000855868	0.250426	0.401823	0.0990284	0.00743759	0.523646	0.326116	No	NA	NA	Yes
END	PLXNA2	9.2873e-07	0.456553	0.639224	0.273881	5.56394e-05	0.879103	0.326546	Yes	-0.316	0.00328	No
END	SEMA6B	8.5613e-08	0.250051	0.373679	0.126423	1.05786e-05	1.10947	0.751574	No	NA	NA	Yes
END	TMEM165	1.81353e-05	0.249046	0.348368	0.149724	0.000471757	0.428041	0.257992	No	NA	NA	Yes
END	SPATA6L	6.30966e-10	0.246159	0.367954	0.124364	3.11855e-07	1.53116	1.21513	No	NA	NA	Yes
END	ITGA2	1.51927e-09	0.245834	0.377624	0.114044	6.67464e-07	0.968313	0.535255	No	NA	NA	Yes
END	MAN2A1	0.000669236	0.241189	0.362278	0.120099	0.00627052	0.357198	0.24663	No	NA	NA	Yes
END	RNF145	2.4205e-05	0.238677	0.340981	0.136374	0.000573094	0.66893	0.369594	No	NA	NA	Yes
END	UBE2W	2.25014e-07	0.224051	0.294131	0.15397	2.14386e-05	0.62419	0.426067	No	NA	NA	Yes
END	RPL28	5.57514e-05	0.220991	0.30966	0.132323	0.00105222	0.354782	0.15709	No	NA	NA	Yes
END	RPS16	7.28159e-06	0.216996	0.29757	0.136423	0.000257066	0.389396	0.181572	No	NA	NA	Yes
END	PRRG1	0.000559818	0.216934	0.33911	0.0947586	0.0055338	0.530865	0.252327	No	NA	NA	Yes
END	CHIC2	7.1171e-08	0.214922	0.333357	0.0964863	8.98807e-06	0.591638	0.326301	No	NA	NA	Yes
END	FRMD3	0.00233806	0.213019	0.331239	0.0947989	0.0148152	0.433237	0.293628	No	NA	NA	Yes
END	MGAT4A	1.39106e-05	0.210563	0.299812	0.121315	0.000391477	0.527517	0.37588	No	NA	NA	Yes
END	PVR	3.08787e-07	0.20887	0.32933	0.0884106	2.62569e-05	1.15803	0.869888	No	NA	NA	Yes
END	CHD7	0.00325639	0.206687	0.323159	0.0902159	0.0186201	0.407943	0.282778	No	NA	NA	Yes
END	UBA6	0.000415293	0.205729	0.323543	0.0879142	0.00453611	0.362995	0.207496	No	NA	NA	Yes
END	ZNF800	0.000149518	0.20433	0.31215	0.0965105	0.00216769	0.6976	0.370946	No	NA	NA	Yes
END	LAMC1	0.000752747	0.20301	0.323278	0.0827431	0.00675678	0.504609	0.307287	No	NA	NA	Yes
END	AC023449.2	8.99262e-06	0.202599	0.328536	0.0766632	0.000286748	1.09863	0.907399	No	NA	NA	Yes
END	STAT3	3.36755e-05	0.447018	0.692497	0.20154	0.000725628	0.614451	0.345438	Yes	0.369	3.67e-06	Yes
END	NPC1	4.84363e-08	0.198405	0.321605	0.075206	7.22706e-06	0.548416	0.372739	No	NA	NA	Yes
END	EEF2	4.92043e-06	0.197561	0.264542	0.13058	0.000189809	0.339102	0.1876	No	NA	NA	Yes
END	USP15	0.000262662	0.197283	0.290409	0.104158	0.00329181	0.354221	0.163407	No	NA	NA	Yes
END	UPP1	1.79717e-06	0.197251	0.365522	0.0289807	9.41192e-05	1.44147	1.36225	No	NA	NA	Yes
END	GRB10	0.000732589	0.438684	0.67603	0.201338	0.00666648	0.636041	0.172829	Yes	-0.156	0.0249	No
END	CEBPD	0.000977617	0.438583	0.81949	0.0576766	0.00818961	1.72632	1.14944	Yes	1.06	1.87e-07	Yes
END	TUBA1C	0.00212926	0.196205	0.337624	0.0547865	0.013962	1.01243	0.915964	No	NA	NA	Yes
END	IRF2	0.000852386	0.195356	0.306934	0.0837789	0.00741547	0.535478	0.371406	No	NA	NA	Yes
END	NUTM2B-AS1	4.63734e-06	0.194371	0.279895	0.108847	0.000182448	0.606093	0.359286	No	NA	NA	Yes
END	GNB4	0.00125588	0.193473	0.37338	0.013566	0.00981372	0.474818	0.258726	No	NA	NA	Yes
END	DISC1	0.00304322	0.192643	0.310964	0.0743217	0.0177318	0.713145	0.406083	No	NA	NA	Yes
END	SLC26A2	5.80649e-06	0.190726	0.316741	0.0647115	0.000215977	0.927736	0.730044	No	NA	NA	Yes
END	RBBP6	4.39281e-06	0.190487	0.270987	0.109986	0.000179064	0.37959	0.316735	No	NA	NA	Yes
END	WDFY1	7.83309e-07	0.189539	0.293377	0.0857011	4.84964e-05	0.357025	0.226517	No	NA	NA	Yes
END	AEBP2	1.64711e-05	0.185983	0.255915	0.116051	0.00043755	0.633352	0.432737	No	NA	NA	Yes
END	CMIP	0.001458	0.185766	0.304813	0.0667191	0.0108788	1.07717	0.692367	No	NA	NA	Yes
END	CRTC3	5.03468e-07	0.182324	0.265842	0.0988066	3.68651e-05	0.404597	0.357831	No	NA	NA	Yes
END	ARAP2	0.000927891	0.181906	0.272394	0.0914192	0.00783949	0.286958	0.188263	No	NA	NA	Yes
END	UBE2E2	0.000381886	0.1818	0.284255	0.0793456	0.00426547	0.329742	0.198497	No	NA	NA	Yes
END	MYO9A	2.17477e-05	0.18087	0.253293	0.108447	0.000530806	0.353062	0.178671	No	NA	NA	Yes
END	LAMA5	1.3193e-05	0.180688	0.310439	0.0509372	0.000383322	0.801185	0.568694	No	NA	NA	Yes
END	AC119673.2	0.000702295	0.178214	0.488465	-0.132037	0.0064729	1.00392	1.01457	No	NA	NA	Yes
END	CSNK1E	3.74504e-08	0.177502	0.245751	0.109253	6.04403e-06	0.658239	0.380283	No	NA	NA	Yes
END	PIBF1	0.000622625	0.17744	0.275353	0.079527	0.00598265	0.368101	0.196874	No	NA	NA	Yes
END	ADGRG1	1.73024e-07	0.172121	0.258846	0.0853963	1.73199e-05	0.762589	0.485968	No	NA	NA	Yes
END	RPGR	0.00257702	0.167559	0.366792	-0.0316737	0.015783	1.00509	0.796119	No	NA	NA	Yes
END	MFAP3	0.00141298	0.166639	0.266701	0.0665772	0.0106313	0.719714	0.599472	No	NA	NA	Yes
END	KLF13	3.43841e-05	0.164738	0.227204	0.102271	0.000738885	0.578956	0.35791	No	NA	NA	Yes
END	MCF2L	0.000696971	0.43412	0.645968	0.222271	0.00643144	0.560148	0.377695	Yes	-0.17	0.0366	No
END	KDSR	0.000129249	0.163867	0.248153	0.0795806	0.00197097	0.516291	0.377003	No	NA	NA	Yes
END	EGFR	0.0020844	0.163516	0.324158	0.00287471	0.0137821	0.70152	0.174054	No	NA	NA	Yes
END	NRDC	0.00118455	0.162296	0.247234	0.0773583	0.00938691	0.476679	0.286724	No	NA	NA	Yes
END	TEAD4	1.61782e-05	0.161807	0.244441	0.0791724	0.000433686	0.808259	0.499342	No	NA	NA	Yes
END	RUFY3	4.86715e-05	0.161509	0.235099	0.0879188	0.000954547	0.383139	0.177761	No	NA	NA	Yes
END	PLSCR1	0.000117969	0.432237	0.643341	0.221133	0.00184875	0.386736	0.251692	Yes	0.714	2.91e-05	Yes
END	ASCC3	0.000195103	0.160715	0.244411	0.0770197	0.00262394	0.233457	0.153615	No	NA	NA	Yes
END	NAP1L1	0.00115014	0.160416	0.241273	0.079558	0.00916865	0.305908	0.186685	No	NA	NA	Yes
END	JDP2	0.00460807	0.159242	0.267494	0.0509905	0.0240057	0.686879	0.497826	No	NA	NA	Yes
END	OSMR-AS1	0.00049108	0.15826	0.289831	0.0266883	0.0051233	0.950055	0.92581	No	NA	NA	Yes
END	DNAJC5	6.08863e-08	0.157118	0.22004	0.0941973	8.02834e-06	0.620079	0.482453	No	NA	NA	Yes
END	LINC02147	0.00556757	0.157087	0.370476	-0.0563023	0.0272779	0.870386	0.355971	No	NA	NA	Yes
END	WNT2B	5.86231e-08	0.155567	0.254253	0.056881	7.99296e-06	1.57624	1.08747	No	NA	NA	Yes
END	SMAD7	0.00870779	0.155427	0.306818	0.0040367	0.0373243	0.578948	0.26425	No	NA	NA	Yes
END	SRARP	0.00251846	0.15522	0.273757	0.0366834	0.0155472	0.553238	0.176175	No	NA	NA	Yes
END	XKR6	0.00575008	0.155131	0.273641	0.0366211	0.0278454	0.371689	0.248699	No	NA	NA	Yes
END	IPO7	3.1721e-05	0.154836	0.212059	0.0976118	0.000690433	0.442172	0.269996	No	NA	NA	Yes
END	ITPR3	1.68595e-05	0.15347	0.267442	0.0394977	0.000441473	0.920827	0.486502	No	NA	NA	Yes
END	MIR29B2CHG	0.00172787	0.15306	0.243682	0.0624379	0.0120336	0.589211	0.33737	No	NA	NA	Yes
END	B4GALT5	2.02695e-05	0.151662	0.230956	0.0723679	0.000505047	0.459659	0.293794	No	NA	NA	Yes
END	ANXA2	0.000185458	0.150985	0.301883	8.71869e-05	0.002533	0.717238	0.344279	No	NA	NA	Yes
END	ARF1	4.22957e-05	0.150937	0.206606	0.0952674	0.000855434	0.281512	0.184389	No	NA	NA	Yes
END	USP13	2.00672e-06	0.15056	0.224065	0.0770543	0.000102381	0.941113	0.811335	No	NA	NA	Yes
END	FAM241A	3.50667e-06	0.148063	0.242069	0.0540575	0.000151645	1.04038	0.799262	No	NA	NA	Yes
END	TNFRSF10D	0.00101274	0.419727	0.695104	0.14435	0.00837734	0.402211	0.326992	Yes	1.68	3.79e-15	Yes
END	BRD4	0.000504344	0.147092	0.231558	0.0626273	0.00518641	0.285112	0.145711	No	NA	NA	Yes
END	AC016831.7	1.63339e-06	0.146298	0.20136	0.091235	8.63403e-05	0.66182	0.508334	No	NA	NA	Yes
END	SLC25A37	2.03092e-05	0.145854	0.240261	0.0514476	0.000505047	0.9429	0.694774	No	NA	NA	Yes
END	MICALL2	2.60246e-06	0.145842	0.240171	0.0515129	0.000125333	1.13514	0.899001	No	NA	NA	Yes
END	FAM13A	0.0127448	0.144965	0.343019	-0.0530893	0.048854	0.488639	0.265228	No	NA	NA	Yes
END	CD47	0.000171986	0.144732	0.212554	0.0769103	0.00237774	0.364334	0.199507	No	NA	NA	Yes
END	UBAP2	4.88839e-05	0.144221	0.218149	0.070293	0.000954547	0.677026	0.454324	No	NA	NA	Yes
END	ATF4	1.81698e-07	0.143786	0.189883	0.0976897	1.79608e-05	0.617695	0.376167	No	NA	NA	Yes
END	TUBB4B	0.000748175	0.142	0.23062	0.0533796	0.00672398	0.590843	0.369272	No	NA	NA	Yes
END	PIP5K1C	0.000241355	0.141239	0.245644	0.0368348	0.00308782	0.376046	0.166001	No	NA	NA	Yes
END	EDEM3	9.77392e-07	0.140236	0.204499	0.0759724	5.65066e-05	0.376224	0.188131	No	NA	NA	Yes
END	PRKX	0.000748242	0.14012	0.284911	-0.00467104	0.00672398	0.372233	0.251576	No	NA	NA	Yes
END	NHLRC2	0.000170944	-0.140763	-0.0809029	-0.200623	0.00236747	-0.343357	-0.331453	No	NA	NA	NA
END	TPR	0.00268069	-0.141421	-0.074228	-0.208614	0.0162568	-0.225746	-0.222898	No	NA	NA	NA
END	MPP1	0.000445491	-0.142649	-0.0554712	-0.229828	0.00475578	-0.551345	-0.679335	No	NA	NA	NA
END	NFATC2	0.000540909	-0.14369	-0.0670578	-0.220321	0.00540089	-0.591561	-0.592742	No	NA	NA	NA
END	EEPD1	0.00231124	-0.143862	-0.067979	-0.219745	0.0147363	-0.58007	-0.576802	No	NA	NA	NA
END	MINDY2	0.000343148	-0.144694	-0.0781701	-0.211219	0.00391576	-0.379323	-0.350494	No	NA	NA	NA
END	CTSZ	3.23315e-05	-0.145025	-0.0811116	-0.208938	0.000700486	-0.721275	-0.741895	No	NA	NA	NA
END	ANO10	0.000276228	-0.145977	-0.0813059	-0.210648	0.00339708	-0.377445	-0.324146	No	NA	NA	NA
END	ADGRA2	0.000241252	-0.146754	-0.0771038	-0.216405	0.00308782	-0.583538	-0.614076	No	NA	NA	NA
END	DOCK4	1.05323e-05	0.414973	0.605712	0.224233	0.000321581	0.695465	0.273883	Yes	-0.126	0.0454	No
END	METTL15	0.000786331	-0.147096	-0.0518806	-0.242312	0.00698686	-0.45541	-0.404746	No	NA	NA	NA
END	RBP1	0.0018988	-0.147391	-0.0452362	-0.249547	0.0129162	-0.780101	-0.751935	No	NA	NA	NA
END	STK33	1.13817e-06	-0.147495	-0.0846458	-0.210344	6.42903e-05	-1.44857	-1.41886	No	NA	NA	NA
END	VSIG10	1.20036e-07	-0.147657	-0.0967817	-0.198531	1.33042e-05	-0.853986	-0.857095	No	NA	NA	NA
END	CWF19L2	0.000838469	-0.147775	-0.081805	-0.213745	0.00731049	-0.351065	-0.347638	No	NA	NA	NA
END	CPQ	0.00082828	-0.147916	-0.0798458	-0.215986	0.00722962	-0.432637	-0.433515	No	NA	NA	NA
END	PRKCE	9.04655e-11	0.406095	0.505872	0.306318	5.50309e-08	0.726584	0.298347	Yes	-0.418	0.00106	No
END	PUM1	0.00435637	-0.147921	-0.069408	-0.226434	0.023059	-0.276736	-0.311335	No	NA	NA	NA
END	SLC22A5	0.00345256	-0.148821	-0.0633806	-0.234261	0.0193226	-0.773893	-0.847957	No	NA	NA	NA
END	RPS4X	0.0015727	-0.149653	-0.0751416	-0.224164	0.0113269	-0.232773	-0.24611	No	NA	NA	NA
END	NR2F2	1.63771e-06	-0.150179	-0.0965162	-0.203843	8.63403e-05	-0.438488	-0.475703	No	NA	NA	NA
END	SHLD2	0.000311625	-0.151463	-0.0770559	-0.225869	0.00364066	-0.569208	-0.548569	No	NA	NA	NA
END	ID2	0.00442757	-0.152539	-0.0533834	-0.251695	0.0233415	-0.590185	-0.478429	No	NA	NA	NA
END	CCDC68	0.0101754	-0.152981	-0.0624368	-0.243525	0.0419755	-0.242596	-0.35328	No	NA	NA	NA
END	MSH3	0.000108892	-0.154388	-0.0861416	-0.222635	0.00175101	-0.388481	-0.489455	No	NA	NA	NA
END	CYTH3	0.000218579	-0.154415	-0.0898563	-0.218973	0.00286654	-0.387732	-0.493754	No	NA	NA	NA
END	EFNB2	0.00573939	-0.154628	-0.069214	-0.240041	0.0278436	-0.400435	-0.434407	No	NA	NA	NA
END	LYST	0.00976578	-0.156195	-0.0588844	-0.253505	0.0407105	-0.378866	-0.268529	No	NA	NA	NA
END	ZMAT1	4.98455e-06	-0.157539	-0.104316	-0.210763	0.000191349	-0.714216	-0.783195	No	NA	NA	NA
END	NCOA2	0.000860618	-0.157947	-0.061945	-0.253949	0.00747065	-0.174037	-0.257953	No	NA	NA	NA
END	COMMD1	1.52946e-05	-0.158193	-0.101216	-0.215171	0.000418512	-0.335159	-0.394105	No	NA	NA	NA
END	CCDC7	4.84286e-06	-0.158274	-0.0938664	-0.222682	0.000187732	-0.707164	-0.685742	No	NA	NA	NA
END	PLAT	0.0106589	-0.158819	-0.0490133	-0.268624	0.0432483	-0.738236	-0.984529	No	NA	NA	NA
END	ZNF83	5.18753e-06	0.397944	0.582925	0.212964	0.000197226	0.658372	0.377894	Yes	0.294	0.00103	Yes
END	RAPH1	0.0124569	-0.158894	-0.0584219	-0.259367	0.0480299	-0.295249	-0.387266	No	NA	NA	NA
END	RP1	9.61164e-07	-0.160805	-0.0773398	-0.24427	5.65066e-05	-1.04437	-1.05072	No	NA	NA	NA
END	EDN1	0.00214284	0.396069	0.712921	0.0792158	0.0139967	0.836107	0.396725	Yes	0.734	0.0013	Yes
END	DCLK2	0.00835694	-0.161138	-0.0598118	-0.262464	0.0364114	-0.336859	-0.313542	No	NA	NA	NA
END	CHST12	0.00222642	-0.161655	-0.087075	-0.236235	0.0143691	-0.439956	-0.458982	No	NA	NA	NA
END	PON2	0.00230486	0.391539	0.605379	0.177699	0.0147109	0.587531	0.248618	Yes	0.424	0.00405	Yes
END	LRRK2	1.67612e-05	-0.162403	-0.0905938	-0.234213	0.000440356	-0.458772	-0.555735	No	NA	NA	NA
END	OGFRL1	0.00455574	-0.162652	-0.0714971	-0.253807	0.0238324	-0.405486	-0.448146	No	NA	NA	NA
END	HERC2	0.010017	0.390253	0.638306	0.142199	0.0414838	0.771847	0.262869	Yes	0.902	5.67e-68	Yes
END	RCBTB2	6.55897e-06	-0.163802	-0.0995482	-0.228056	0.000234698	-0.806095	-0.75769	No	NA	NA	NA
END	SLC9A2	4.14618e-06	-0.16399	-0.105722	-0.222257	0.000171665	-0.490604	-0.669502	No	NA	NA	NA
END	DPH6	0.000897753	-0.165071	-0.071588	-0.258554	0.00767506	-0.701506	-0.768383	No	NA	NA	NA
END	TBC1D12	0.00612609	-0.165231	-0.0369367	-0.293525	0.0290612	-0.431122	-0.399954	No	NA	NA	NA
END	ZNF503	0.00948043	-0.165362	-0.0677196	-0.263005	0.0398148	-0.507074	-0.569856	No	NA	NA	NA
END	PLAAT3	0.00188183	-0.165385	-0.0795456	-0.251223	0.0128179	-0.472182	-0.459949	No	NA	NA	NA
END	CNTLN	0.000471197	-0.165422	-0.0760364	-0.254808	0.00498158	-0.228676	-0.304197	No	NA	NA	NA
END	LINC02043	0.00959587	-0.165733	-0.0299323	-0.301533	0.0401929	-0.509361	-0.529815	No	NA	NA	NA
END	COL26A1	0.000136781	-0.166313	-0.077729	-0.254897	0.0020513	-0.806834	-0.813512	No	NA	NA	NA
END	LINC01515	0.00688824	-0.167798	-0.0524183	-0.283178	0.0316883	-0.567224	-0.557554	No	NA	NA	NA
END	MGMT	2.95362e-05	-0.169153	-0.0958026	-0.242504	0.000659809	-0.506546	-0.54311	No	NA	NA	NA
END	FUT8	0.0015902	-0.169865	-0.0725725	-0.267157	0.0113743	-0.295328	-0.313346	No	NA	NA	NA
END	RELL1	0.00013722	0.385423	0.59023	0.180617	0.0020513	0.451414	0.204345	Yes	0.365	0.0154	Yes
END	ARFIP1	0.000148239	-0.170359	-0.0926553	-0.248063	0.00216687	-0.354538	-0.323137	No	NA	NA	NA
END	SOX13	2.61507e-06	-0.172049	-0.106282	-0.237817	0.000125333	-0.978464	-1.07667	No	NA	NA	NA
END	FNIP2	0.00241494	-0.172604	-0.0803685	-0.26484	0.0151326	-0.758024	-0.487496	No	NA	NA	NA
END	CDC14B	0.000122929	-0.173802	-0.0977901	-0.249815	0.00190239	-0.442363	-0.415659	No	NA	NA	NA
END	CD2AP	0.00858477	-0.174426	-0.0606767	-0.288175	0.0370142	-0.377081	-0.374265	No	NA	NA	NA
END	AL137139.2	0.00327227	-0.175752	-0.0736978	-0.277806	0.0186674	-0.415013	-0.374444	No	NA	NA	NA
END	MAML2	0.0111054	-0.175858	-0.0352558	-0.316461	0.0445117	-0.308004	-0.392397	No	NA	NA	NA
END	OSMR	1.95618e-05	0.383068	0.615915	0.150221	0.000499014	0.905105	0.579954	Yes	0.765	0.000338	Yes
END	PLSCR4	3.9904e-06	0.38227	0.589977	0.174564	0.000166964	0.723771	0.442803	Yes	0.738	1.14e-06	Yes
END	KAT6B	2.39319e-08	-0.178085	-0.12278	-0.23339	4.63155e-06	-0.367366	-0.434176	No	NA	NA	NA
END	AC098617.1	2.99172e-05	-0.178348	-0.0960621	-0.260634	0.000664566	-1.01167	-0.885913	No	NA	NA	NA
END	PREX2	0.0043131	-0.179521	-0.0713236	-0.287718	0.0228606	-0.297467	-0.327761	No	NA	NA	NA
END	ARHGEF28	0.00317749	-0.17987	-0.0828861	-0.276854	0.018275	-0.673951	-0.695941	No	NA	NA	NA
END	VWA2	0.000412582	-0.181794	-0.0987413	-0.264846	0.00451898	-0.35406	-0.352241	No	NA	NA	NA
END	RPS18	0.00013719	-0.183547	-0.107377	-0.259717	0.0020513	-0.19739	-0.223252	No	NA	NA	NA
END	PPP1R14A	0.00204696	-0.185165	-0.085089	-0.285241	0.0136028	-0.529948	-0.679085	No	NA	NA	NA
END	AL161734.2	0.000480287	-0.186306	-0.0890624	-0.28355	0.00503728	-0.738329	-0.617004	No	NA	NA	NA
END	LPAR6	0.000264227	-0.187333	-0.10788	-0.266785	0.00330096	-0.529443	-0.555984	No	NA	NA	NA
END	SRGAP2	0.00220197	-0.189762	-0.0926303	-0.286894	0.0142497	-0.491013	-0.418582	No	NA	NA	NA
END	FLVCR2	4.21791e-05	-0.190588	-0.122939	-0.258237	0.000855261	-0.637894	-0.556667	No	NA	NA	NA
END	KIAA1671	0.000313338	-0.1927	-0.108427	-0.276973	0.0036493	-0.494188	-0.596383	No	NA	NA	NA
END	TNFRSF19	6.00791e-07	-0.192798	-0.104136	-0.28146	4.08352e-05	-0.602127	-0.779973	No	NA	NA	NA
END	PRKD1	0.00217234	-0.193514	-0.0967456	-0.290282	0.0141041	-0.417251	-0.421319	No	NA	NA	NA
END	FKBP9	5.00991e-05	-0.197232	-0.130662	-0.263801	0.000966301	-0.492168	-0.602542	No	NA	NA	NA
END	PGR-AS1	1.53847e-05	-0.197679	-0.0848336	-0.310524	0.000419524	-1.54212	-1.62476	No	NA	NA	NA
END	WSB1	0.00868124	-0.203241	-0.0752678	-0.331215	0.0372894	-0.364532	-0.424779	No	NA	NA	NA
END	EXOC4	4.85773e-05	-0.203277	-0.115599	-0.290955	0.000954547	-0.173705	-0.260254	No	NA	NA	NA
END	IMMP2L	0.00717308	-0.203741	-0.0857593	-0.321723	0.0326567	-0.146699	-0.217601	No	NA	NA	NA
END	TMEM88	5.67937e-05	-0.205692	-0.0969281	-0.314455	0.00106934	-0.800706	-0.967154	No	NA	NA	NA
END	MRPS6	0.00218127	-0.209869	-0.0988286	-0.320909	0.0141389	-0.456536	-0.472235	No	NA	NA	NA
END	MAN1A1	0.000429803	-0.209883	-0.107987	-0.31178	0.00464888	-0.47656	-0.550927	No	NA	NA	NA
END	ATG10	3.32436e-08	-0.211362	-0.15199	-0.270734	5.63763e-06	-0.919532	-0.807156	No	NA	NA	NA
END	RAB30	6.7555e-05	-0.211408	-0.135502	-0.287314	0.00123093	-0.599583	-0.580519	No	NA	NA	NA
END	RSAD2	0.0103324	-0.21276	-0.0524543	-0.373066	0.0424461	-0.791318	-0.914183	No	NA	NA	NA
END	PLLP	0.00243094	-0.213663	-0.0975681	-0.329759	0.0151847	-0.718053	-0.872822	No	NA	NA	NA
END	SGMS1	0.000414087	-0.213676	-0.0891471	-0.338205	0.00452919	-0.221841	-0.226167	No	NA	NA	NA
END	TIE1	0.000261957	-0.213753	-0.142677	-0.284829	0.00328819	-0.303674	-0.387591	No	NA	NA	NA
END	MT1F	4.35936e-05	-0.213843	-0.0989964	-0.32869	0.000872755	-0.80359	-0.9373	No	NA	NA	NA
END	GAS6	2.27043e-05	-0.21386	-0.135254	-0.292467	0.000547396	-0.556487	-0.567593	No	NA	NA	NA
END	FAXDC2	0.0041226	-0.214251	-0.0983602	-0.330141	0.0221174	-0.435411	-0.523586	No	NA	NA	NA
END	SUMF1	0.0020294	-0.216597	-0.103732	-0.329463	0.0135088	-0.347601	-0.413679	No	NA	NA	NA
END	MGST2	0.0040543	-0.216991	-0.0977727	-0.33621	0.0218899	-0.451967	-0.408375	No	NA	NA	NA
END	EXOC6B	0.00192656	-0.221209	-0.103953	-0.338466	0.0130367	-0.347213	-0.314673	No	NA	NA	NA
END	MAP3K1	0.000283716	-0.22221	-0.110323	-0.334098	0.00343587	-0.457564	-0.482483	No	NA	NA	NA
END	LINC01184	1.83508e-06	-0.227834	-0.148701	-0.306968	9.48486e-05	-0.73021	-0.65184	No	NA	NA	NA
END	PALM2-AKAP2	1.33806e-05	0.376739	0.512747	0.240731	0.000383322	0.576267	0.152163	Yes	-0.549	0.00456	No
END	TOX	0.00018452	-0.227949	-0.121794	-0.334104	0.00252454	-0.348233	-0.384705	No	NA	NA	NA
END	AP000459.2	1.43473e-06	-0.228621	-0.119029	-0.338213	7.71824e-05	-1.32867	-1.19913	No	NA	NA	NA
END	ARHGAP18	0.000148619	-0.229118	-0.141734	-0.316502	0.00216769	-0.399124	-0.385014	No	NA	NA	NA
END	AL133346.1	0.000304589	-0.231401	-0.105554	-0.357248	0.00360044	-0.896858	-0.832668	No	NA	NA	NA
END	KDM7A	0.00162169	-0.233127	-0.109708	-0.356546	0.0115327	-0.503875	-0.436649	No	NA	NA	NA
END	ZKSCAN1	0.00479405	-0.233684	-0.108909	-0.358458	0.0246693	-0.331609	-0.343753	No	NA	NA	NA
END	CTNNB1	0.000101422	-0.234446	-0.14032	-0.328571	0.00166055	-0.33887	-0.300677	No	NA	NA	NA
END	SLC40A1	1.04405e-07	-0.234496	-0.147307	-0.321684	1.25096e-05	-1.23136	-1.01392	No	NA	NA	NA
END	CDH2	0.00016591	-0.237463	-0.159036	-0.31589	0.00232077	-0.390375	-0.434163	No	NA	NA	NA
END	PALMD	0.00153714	-0.238469	-0.147098	-0.32984	0.0111623	-0.306539	-0.411109	No	NA	NA	NA
END	PRAG1	0.000694873	-0.23936	-0.106348	-0.372373	0.00642696	-0.561457	-0.679126	No	NA	NA	NA
END	LEPROT	9.52819e-06	-0.239435	-0.164828	-0.314042	0.000295486	-0.648665	-0.674618	No	NA	NA	NA
END	ENTPD1	0.000489041	-0.239839	-0.136727	-0.342951	0.00511214	-0.623014	-0.503932	No	NA	NA	NA
END	BAMBI	1.38069e-05	-0.241633	-0.129385	-0.353881	0.000389945	-1.37656	-1.16223	No	NA	NA	NA
END	NAALADL2	0.000433902	-0.24331	-0.0983063	-0.388315	0.00465576	-0.760525	-0.748717	No	NA	NA	NA
END	MOB3B	3.81277e-07	-0.243323	-0.175802	-0.310845	2.96975e-05	-0.448436	-0.446894	No	NA	NA	NA
END	AIF1L	0.0029938	-0.244439	-0.0596998	-0.429178	0.0176094	-0.530284	-0.616074	No	NA	NA	NA
END	HIF3A	0.0129972	-0.245151	-0.0859567	-0.404344	0.0496052	-0.348206	-0.348534	No	NA	NA	NA
END	LIMS2	0.012651	-0.246408	-0.0218606	-0.470955	0.0486096	-0.453672	-0.470341	No	NA	NA	NA
END	ZNF423	2.95252e-05	-0.251194	-0.161665	-0.340722	0.000659809	-0.423725	-0.441358	No	NA	NA	NA
END	DNAJC15	4.95017e-08	-0.251366	-0.191649	-0.311084	7.24925e-06	-0.548672	-0.577579	No	NA	NA	NA
END	LY6E	0.00360656	-0.255383	-0.0942705	-0.416495	0.0199917	-0.451342	-0.508354	No	NA	NA	NA
END	EFR3B	0.00254931	-0.261753	-0.118868	-0.404638	0.0156706	-0.690585	-0.599407	No	NA	NA	NA
END	LMNTD1	6.68396e-05	-0.262688	-0.0712539	-0.454122	0.00122071	-1.19416	-1.11292	No	NA	NA	NA
END	FRY	0.000556315	-0.266097	-0.142691	-0.389502	0.00551987	-0.59611	-0.453755	No	NA	NA	NA
END	ANKRD29	0.000128855	-0.266854	-0.140643	-0.393064	0.00197096	-0.881303	-0.91012	No	NA	NA	NA
END	ZIC2	0.000282795	-0.267636	-0.155737	-0.379534	0.00343587	-0.569291	-0.512118	No	NA	NA	NA
END	SYNE1	0.000211205	-0.271316	-0.130551	-0.412082	0.002793	-0.43335	-0.312684	No	NA	NA	NA
END	ACSL5	3.56947e-05	0.364091	0.591262	0.136921	0.000759505	0.720538	0.506015	Yes	0.539	0.00668	Yes
END	GPD1L	5.82672e-05	-0.276582	-0.172075	-0.381089	0.00108674	-0.438443	-0.431021	No	NA	NA	NA
END	HERC6	0.000277633	-0.276885	-0.145502	-0.408269	0.00339864	-1.00617	-1.01385	No	NA	NA	NA
END	GALNT17	0.00135707	-0.27833	-0.0952516	-0.461409	0.0103139	-0.875516	-0.763077	No	NA	NA	NA
END	CFLAR	0.000315078	0.362274	0.540568	0.18398	0.00366417	0.584717	0.229057	Yes	0.375	8.2e-05	Yes
END	MT-CYB	0.0103301	-0.27912	0.262709	-0.820948	0.0424461	-0.175312	-0.175029	No	NA	NA	NA
END	IFIT1	0.000609986	-0.280557	-0.115508	-0.445606	0.00590425	-1.02281	-1.13988	No	NA	NA	NA
END	MAML3	0.00182676	-0.282206	-0.14408	-0.420333	0.0126056	-0.368019	-0.356889	No	NA	NA	NA
END	CCND3	0.00491769	-0.283761	-0.131012	-0.43651	0.0250897	-0.308909	-0.317083	No	NA	NA	NA
END	PRKN	0.0012943	-0.284968	-0.151353	-0.418583	0.00997596	-0.560458	-0.537105	No	NA	NA	NA
END	UTRN	0.000233945	-0.285534	-0.150887	-0.420181	0.00303285	-0.511279	-0.370937	No	NA	NA	NA
END	LCORL	4.25683e-05	-0.285603	-0.170704	-0.400501	0.00085875	-0.547956	-0.496945	No	NA	NA	NA
END	RASSF3	3.69488e-05	-0.289116	-0.172793	-0.405438	0.000780175	-0.624447	-0.592937	No	NA	NA	NA
END	TSPAN5	0.000904608	-0.292769	-0.124795	-0.460743	0.00772531	-0.646856	-0.466983	No	NA	NA	NA
END	PBX1	0.00185922	-0.293354	-0.138007	-0.448702	0.0127186	-0.331283	-0.321836	No	NA	NA	NA
END	LAMA2	0.000159737	-0.293602	-0.16613	-0.421073	0.0022638	-0.495968	-0.575504	No	NA	NA	NA
END	LINC00607	2.56014e-05	-0.298719	-0.111863	-0.485576	0.000597216	-0.952468	-0.886134	No	NA	NA	NA
END	MFHAS1	1.05185e-05	-0.299629	-0.210412	-0.388846	0.000321581	-0.601599	-0.532053	No	NA	NA	NA
END	NRP1	9.44521e-06	-0.29978	-0.186146	-0.413413	0.000294066	-0.315133	-0.351108	No	NA	NA	NA
END	ABLIM1	8.17505e-06	-0.299884	-0.16777	-0.431997	0.000271631	-0.383348	-0.338194	No	NA	NA	NA
END	ZSWIM5	0.000320675	-0.304563	-0.172055	-0.437071	0.00370745	-0.429969	-0.418994	No	NA	NA	NA
END	FGD6	6.84746e-06	-0.307518	-0.165602	-0.449435	0.000243917	-0.702977	-0.57401	No	NA	NA	NA
END	AP001122.1	2.7243e-06	-0.308042	-0.17134	-0.444745	0.000125987	-1.37236	-1.22527	No	NA	NA	NA
END	MIR3936HG	4.49298e-06	-0.308114	-0.19676	-0.419469	0.000179138	-0.847564	-0.84188	No	NA	NA	NA
END	SMAD6	0.00205907	0.356713	0.712147	0.00127855	0.0136623	0.918957	0.443175	Yes	0.648	0.00063	Yes
END	PDCD4	1.57514e-07	-0.309738	-0.227129	-0.392347	1.63764e-05	-0.577876	-0.526978	No	NA	NA	NA
END	CYYR1	0.00288479	-0.314979	-0.146955	-0.483002	0.017114	-0.413039	-0.358145	No	NA	NA	NA
END	FOXQ1	0.00942318	-0.316337	-0.112929	-0.519745	0.0396164	-0.780721	-0.780298	No	NA	NA	NA
END	SLC19A3	7.05959e-09	-0.318845	-0.254489	-0.383201	1.99383e-06	-0.668333	-0.634337	No	NA	NA	NA
END	PTPRG	0.00184516	-0.321156	-0.113988	-0.528324	0.0126772	-0.383581	-0.257005	No	NA	NA	NA
END	GCNT1	2.05326e-05	-0.322376	-0.177492	-0.467259	0.000509002	-0.604092	-0.569774	No	NA	NA	NA
END	PTPRB	0.00532621	-0.322777	-0.124296	-0.521259	0.0264904	-0.504792	-0.376227	No	NA	NA	NA
END	HMCN1	1.09276e-07	-0.323034	-0.228668	-0.4174	1.2694e-05	-0.456466	-0.453388	No	NA	NA	NA
END	SLC38A3	4.15805e-05	-0.324263	-0.182186	-0.46634	0.000845292	-1.03289	-0.99028	No	NA	NA	NA
END	GMDS-DT	6.1429e-07	-0.324475	-0.230131	-0.418819	4.08352e-05	-0.597041	-0.59219	No	NA	NA	NA
END	SLC7A1	0.000821702	-0.329849	-0.131475	-0.528224	0.00718807	-0.444806	-0.405077	No	NA	NA	NA
END	JARID2	5.36042e-08	-0.331039	-0.243976	-0.418103	7.56967e-06	-0.675494	-0.583535	No	NA	NA	NA
END	AC233296.1	0.000496396	-0.334423	-0.125889	-0.542957	0.00515834	-0.99576	-0.905113	No	NA	NA	NA
END	IFITM3	0.00479911	0.350936	0.570536	0.131336	0.0246758	0.611536	0.22518	Yes	0.721	0.000607	Yes
END	SRGAP2C	8.67013e-09	-0.335557	-0.236139	-0.434974	2.28545e-06	-0.652086	-0.543467	No	NA	NA	NA
END	IRAK3	0.000796173	0.349189	0.584527	0.113851	0.00703185	0.534667	0.300036	Yes	0.338	0.0467	Yes
END	COBLL1	0.00514308	-0.33842	-0.130933	-0.545906	0.0258889	-0.343837	-0.35678	No	NA	NA	NA
END	LAMA4	8.45831e-05	-0.34073	-0.199571	-0.481889	0.00146424	-0.68885	-0.577807	No	NA	NA	NA
END	JAM2	9.2295e-05	-0.341681	-0.219264	-0.464097	0.00155291	-0.568763	-0.582045	No	NA	NA	NA
END	FTL	0.00151911	0.348208	0.521218	0.175199	0.0111005	0.651471	0.222381	Yes	0.581	2.82e-07	Yes
END	STARD4	1.03711e-05	0.346881	0.544045	0.149717	0.000319124	0.699639	0.439272	Yes	-0.306	0.0114	No
END	ADIRF	0.0039736	-0.342603	-0.142127	-0.543079	0.0215819	-0.604468	-0.543609	No	NA	NA	NA
END	WWOX	2.61268e-05	-0.343378	-0.221422	-0.465333	0.000607678	-0.411528	-0.375829	No	NA	NA	NA
END	ARNT2	9.34741e-06	-0.346097	-0.228003	-0.46419	0.000293191	-0.502448	-0.494093	No	NA	NA	NA
END	EBF1	4.73112e-06	-0.346662	-0.215492	-0.477832	0.000184304	-0.551747	-0.479374	No	NA	NA	NA
END	SLCO2B1	0.000635531	-0.34704	-0.170901	-0.523179	0.0060641	-0.595865	-0.479795	No	NA	NA	NA
END	DEGS2	0.00144184	-0.351611	-0.170231	-0.53299	0.0108076	-0.844688	-0.930839	No	NA	NA	NA
END	PROM1	2.40888e-05	-0.359818	-0.215165	-0.50447	0.000572054	-0.489635	-0.45796	No	NA	NA	NA
END	SPP1	0.00226111	0.345075	0.70386	-0.0137098	0.0144784	1.81206	1.62953	Yes	1.38	0.000441	Yes
END	MFSD2A	0.0105009	-0.366278	-0.122449	-0.610107	0.0428266	-0.616847	-0.585346	No	NA	NA	NA
END	SRGAP2B	4.71542e-07	-0.368094	-0.253569	-0.482619	3.48732e-05	-0.709856	-0.632681	No	NA	NA	NA
END	SHLD1	6.0913e-08	-0.370757	-0.264192	-0.477323	8.02834e-06	-1.1238	-0.933075	No	NA	NA	NA
END	THSD4	0.00883462	-0.37446	-0.132364	-0.616555	0.0377236	-0.730242	-0.492764	No	NA	NA	NA
END	APBB2	3.50848e-07	-0.374723	-0.251908	-0.497538	2.85006e-05	-0.635862	-0.494445	No	NA	NA	NA
END	RCSD1	2.34634e-07	-0.375655	-0.26513	-0.48618	2.19238e-05	-0.734173	-0.743611	No	NA	NA	NA
END	BSG	0.0075875	-0.377281	-0.106172	-0.64839	0.0339656	-0.563094	-0.421032	No	NA	NA	NA
END	FOXN3	2.56675e-06	-0.380223	-0.241227	-0.519218	0.000124912	-0.377482	-0.344697	No	NA	NA	NA
END	PGM5	3.53195e-07	-0.386626	-0.262826	-0.510426	2.85006e-05	-0.691714	-0.703541	No	NA	NA	NA
END	OCLN	4.06417e-12	-0.4031	-0.338227	-0.467974	4.80427e-09	-0.852683	-0.851145	No	NA	NA	NA
END	CD93	3.51077e-08	0.339316	0.63746	0.0411713	5.78399e-06	2.06491	1.7228	Yes	1.34	3.57e-06	Yes
END	JCAD	0.00159131	-0.405854	-0.184238	-0.627471	0.0113743	-0.496479	-0.487984	No	NA	NA	NA
END	KLF12	0.000152462	-0.412237	-0.239759	-0.584715	0.00219213	-0.464937	-0.508937	No	NA	NA	NA
END	RBMS2	0.000431845	0.338601	0.544575	0.132628	0.00465051	0.365743	0.140746	Yes	0.308	0.00768	Yes
END	IFI27	0.0106919	-0.422645	-0.130705	-0.714585	0.043304	-0.531019	-0.531456	No	NA	NA	NA
END	EPHA3	5.1379e-08	-0.423598	-0.295798	-0.551398	7.38737e-06	-0.859103	-0.611824	No	NA	NA	NA
END	GAB1	1.20848e-05	-0.423725	-0.258672	-0.588778	0.000360628	-0.615196	-0.501897	No	NA	NA	NA
END	MLLT3	1.21131e-07	-0.426882	-0.302993	-0.550771	1.33042e-05	-0.625302	-0.494603	No	NA	NA	NA
END	ACVR1	3.62703e-06	-0.42929	-0.288293	-0.570288	0.000155041	-0.731608	-0.583709	No	NA	NA	NA
END	RNASE1	4.46527e-08	-0.436083	-0.297078	-0.575087	6.88323e-06	-0.844157	-0.861709	No	NA	NA	NA
END	LRATD1	3.78882e-09	-0.450472	-0.31191	-0.589034	1.3027e-06	-1.52891	-1.35106	No	NA	NA	NA
END	LMO2	1.22493e-06	-0.450515	-0.288352	-0.612678	6.77396e-05	-0.888058	-0.681665	No	NA	NA	NA
END	SLC39A8	1.1076e-07	-0.458046	-0.328701	-0.587392	1.2694e-05	-0.917357	-0.786066	No	NA	NA	NA
END	STOX2	3.35064e-08	-0.474706	-0.343742	-0.605671	5.63763e-06	-0.779106	-0.681086	No	NA	NA	NA
END	PLPPR4	3.09144e-06	-0.475045	-0.313541	-0.636549	0.000138176	-0.968717	-0.770216	No	NA	NA	NA
END	SOD2	0.0104594	0.326885	0.566877	0.0868924	0.0426794	1.36143	0.505072	Yes	0.308	0.0183	Yes
END	SLC12A2	2.38921e-05	-0.480732	-0.290036	-0.671427	0.000569093	-0.835315	-0.631376	No	NA	NA	NA
END	LMCD1	1.08924e-08	-0.490237	-0.336244	-0.64423	2.62935e-06	-1.20283	-0.992145	No	NA	NA	NA
END	SPOCK3	9.17838e-07	-0.494255	-0.283775	-0.704735	5.54066e-05	-0.798508	-0.581556	No	NA	NA	NA
END	A2M	8.1476e-06	-0.519748	-0.329394	-0.710102	0.000271631	-0.93297	-0.528392	No	NA	NA	NA
END	SLC39A10	0.00538525	-0.524515	-0.19656	-0.852471	0.0266666	-0.577727	-0.466068	No	NA	NA	NA
END	IL4R	2.41126e-06	0.323845	0.577105	0.0705853	0.000120454	1.37446	1.12307	Yes	0.917	4.34e-06	Yes
END	PRTG	3.17174e-07	-0.526078	-0.362288	-0.689867	2.66831e-05	-1.01492	-0.860786	No	NA	NA	NA
END	TMEM132C	7.88984e-05	-0.571391	-0.279303	-0.86348	0.00139894	-1.56638	-1.48841	No	NA	NA	NA
END	DACH1	1.11316e-08	-0.581687	-0.408133	-0.755241	2.62935e-06	-0.676034	-0.566702	No	NA	NA	NA
END	LAMA3	3.85114e-11	-0.586613	-0.421981	-0.751245	2.5379e-08	-1.0837	-0.820208	No	NA	NA	NA
END	GPR85	4.00392e-05	-0.589366	-0.340379	-0.838353	0.000828874	-1.18842	-0.98447	No	NA	NA	NA
END	LRMDA	1.85927e-05	-0.594238	-0.371583	-0.816893	0.000480493	-0.494155	-0.503391	No	NA	NA	NA
END	YBX3	0.000766886	0.323301	0.580588	0.0660138	0.0068681	0.873088	0.611206	Yes	1.19	3.83e-08	Yes
END	STXBP6	1.21194e-10	-0.606362	-0.445172	-0.767552	6.38933e-08	-0.882428	-0.696809	No	NA	NA	NA
END	RUNX1T1	4.98142e-12	-0.622055	-0.510198	-0.733912	4.92413e-09	-1.0454	-0.802625	No	NA	NA	NA
END	APCDD1	2.21975e-07	-0.631116	-0.453477	-0.808755	2.14071e-05	-1.15659	-0.986019	No	NA	NA	NA
END	SLCO1A2	1.37164e-07	-1.08051	-0.610444	-1.55057	1.46703e-05	-1.54826	-1.19163	No	NA	NA	NA
END	IGF2BP2	3.06991e-05	0.314154	0.459723	0.168585	0.000676235	0.6288	0.421263	Yes	0.819	0.0232	Yes
END	S1PR1	3.83048e-07	0.312689	0.468267	0.157111	2.96975e-05	0.834147	0.486214	Yes	0.597	7.92e-05	Yes
END	CADPS2	1.92491e-05	0.309102	0.453056	0.165149	0.000495835	0.542771	0.215747	Yes	-0.577	0.00422	No
END	TM4SF1	0.00875869	0.307196	0.516813	0.0975799	0.0375006	0.340989	0.314932	Yes	0.814	0.0018	Yes
END	IFI16	2.11045e-05	0.305952	0.511485	0.10042	0.000519567	0.526292	0.181383	Yes	0.618	0.000167	Yes
END	STK3	0.000658702	0.30054	0.447815	0.153265	0.00620887	0.487589	0.232456	Yes	0.376	0.0034	Yes
END	IFITM2	0.00920934	0.297576	0.53635	0.0588015	0.0389452	0.72048	0.453806	Yes	0.694	0.00759	Yes
END	GLIS3	0.000459879	0.28834	0.522197	0.0544836	0.00487496	0.997176	0.554415	Yes	0.617	8.67e-06	Yes
END	RPS2	2.68291e-06	0.274181	0.38022	0.168142	0.000125541	0.438507	0.165537	Yes	0.267	0.000401	Yes
END	SLCO4A1	2.83221e-08	0.27091	0.518318	0.0235017	5.09026e-06	1.72344	1.39793	Yes	0.382	0.0437	Yes
END	IQSEC1	0.00131159	0.267528	0.413181	0.121874	0.0100602	0.37519	0.155146	Yes	-0.358	0.000267	No
END	SOCS3	0.00224645	0.266702	0.648167	-0.114763	0.0144258	1.02394	1.24424	Yes	2.45	1.33e-09	Yes
END	CHSY1	0.000497183	0.265548	0.46017	0.0709256	0.00515974	0.663431	0.498831	Yes	0.318	8.47e-05	Yes
END	MT1X	0.0015522	0.258105	0.473741	0.0424683	0.0112406	1.14669	0.603454	Yes	0.926	2.01e-06	Yes
END	CERK	3.46136e-07	0.254634	0.377512	0.131757	2.85006e-05	0.747643	0.617216	Yes	-0.305	0.000567	No
END	RPLP0	8.68754e-06	0.250359	0.360006	0.140712	0.000283788	0.460963	0.246632	Yes	0.202	0.0225	Yes
END	ATOH8	1.17321e-05	0.247548	0.413725	0.0813709	0.000352765	1.04638	0.920916	Yes	0.38	0.027	Yes
END	APOE	0.0103798	0.24745	0.475087	0.0198128	0.0425157	0.867368	0.517759	Yes	0.685	1.9e-06	Yes
END	NUFIP2	0.000390546	0.244059	0.377773	0.110345	0.0043377	0.488914	0.235588	Yes	0.217	8.85e-06	Yes
END	FZD4	1.12387e-05	0.243166	0.386355	0.0999767	0.00034183	0.929777	0.499746	Yes	0.424	9.25e-06	Yes
END	SERTAD1	0.00148771	0.238817	0.419258	0.0583754	0.0109951	1.02829	0.555965	Yes	0.502	0.00171	Yes
END	RHOBTB3	4.21714e-06	0.231156	0.346679	0.115633	0.000173694	1.00392	0.854905	Yes	0.579	3.3e-06	Yes
END	TBCD	0.00224834	0.230742	0.365874	0.0956089	0.0144258	0.358435	0.225692	Yes	-0.138	0.00551	No
END	MT1M	0.000156195	0.225935	0.387172	0.0646988	0.0022268	1.30495	0.752624	Yes	0.443	0.0226	Yes
END	G3BP1	1.99127e-05	0.222261	0.324926	0.119596	0.000503098	0.408896	0.200433	Yes	0.164	0.00486	Yes
END	ANKRD10	9.62488e-05	0.221349	0.340962	0.101736	0.00159567	0.310679	0.14056	Yes	0.138	0.0138	Yes
END	BAZ1A	1.1304e-05	0.218878	0.360219	0.0775375	0.000342497	1.22348	0.825195	Yes	0.417	0.00591	Yes
END	PEA15	1.94411e-05	0.218463	0.320548	0.116379	0.000499014	0.464944	0.26893	Yes	0.339	0.000449	Yes
END	TUBB6	2.74458e-08	0.214178	0.348648	0.0797072	5.04747e-06	0.673162	0.499739	Yes	0.584	0.0195	Yes
END	CNN3	0.000141437	0.20997	0.339079	0.0808597	0.00209454	0.418719	0.190818	Yes	0.827	1.77e-12	Yes
END	LIMK2	0.000522719	0.202964	0.372943	0.0329845	0.00532002	0.851732	0.611116	Yes	0.531	0.000167	Yes
END	RPL17	2.3565e-07	0.201451	0.269073	0.133829	2.19238e-05	0.382806	0.20274	Yes	0.164	0.0358	Yes
END	RNF169	9.38002e-06	0.199442	0.286046	0.112839	0.000293191	0.640839	0.509415	Yes	0.121	0.0272	Yes
END	GPR4	0.000243272	0.198225	0.348035	0.0484148	0.00308795	0.888644	0.701281	Yes	1.03	0.00031	Yes
END	OSBPL10	0.000983547	0.198057	0.350138	0.0459771	0.00821319	0.72508	0.542962	Yes	-0.487	0.000123	No
END	TUBB2B	2.31463e-08	0.193054	0.321697	0.0644102	4.63155e-06	1.33627	1.03326	Yes	0.376	1.22e-05	Yes
END	FSTL1	0.000137191	0.190429	0.305313	0.0755452	0.0020513	0.450621	0.230622	Yes	0.396	0.0125	Yes
END	CLIC1	2.50721e-05	0.190032	0.305111	0.0749529	0.00059009	0.518453	0.199698	Yes	0.855	5.6e-05	Yes
END	PXN	2.33924e-05	0.187506	0.344635	0.0303774	0.000560567	0.520711	0.317076	Yes	0.576	6.04e-06	Yes
END	SLC1A3	0.00740189	0.185519	0.311465	0.0595734	0.0333338	0.560686	0.403448	Yes	0.951	3.83e-08	Yes
END	DDIT4	0.00110283	0.182586	0.308388	0.0567851	0.00890186	0.87355	0.844005	Yes	1.01	5.47e-10	Yes
END	GNA13	0.000122531	0.17947	0.306875	0.0520636	0.00190239	0.460096	0.239896	Yes	0.517	1.9e-07	Yes
END	EXOC2	0.00026772	0.179368	0.312048	0.0466891	0.00333464	0.402562	0.188854	Yes	0.0965	0.0194	Yes
END	GOLM1	0.000207277	0.177918	0.289903	0.0659333	0.00275486	0.573989	0.409606	Yes	0.213	0.00238	Yes
END	ATP2B4	6.46766e-07	0.174631	0.23687	0.112393	4.23461e-05	0.565162	0.394361	Yes	0.322	0.0163	Yes
END	NEDD4	0.00375785	0.174083	0.31637	0.0317957	0.0206128	0.395392	0.160039	Yes	0.436	0.000199	Yes
END	CBFB	0.000176303	0.168784	0.248415	0.0891537	0.00243317	0.429563	0.318024	Yes	0.472	8.09e-05	Yes
END	FES	8.79212e-06	0.168463	0.29351	0.0434164	0.000283788	1.05822	0.77298	Yes	0.302	0.0429	Yes
END	FGD4	2.95131e-07	0.16801	0.29474	0.0412796	2.53685e-05	0.681308	0.19863	Yes	0.324	5.81e-06	Yes
END	STARD8	5.62009e-06	0.166483	0.240356	0.0926095	0.000211636	0.657529	0.486427	Yes	0.505	0.000901	Yes
END	MAP3K13	0.00020074	0.166187	0.313407	0.0189671	0.00268605	0.616385	0.38246	Yes	-0.212	0.00171	No
END	PERP	4.4028e-05	0.164345	0.263202	0.0654886	0.000877276	0.577744	0.290189	Yes	0.441	0.0159	Yes
END	ABCG1	2.08758e-05	0.163168	0.270776	0.0555593	0.000515893	0.678762	0.497523	Yes	0.192	0.0393	Yes
END	MTHFD1L	8.81205e-13	0.160294	0.255168	0.0654204	1.71759e-09	1.50145	0.975389	Yes	-0.241	0.00926	No
END	ATF7	1.88684e-07	0.159359	0.215411	0.103307	1.84212e-05	0.457893	0.248964	Yes	0.24	0.0404	Yes
END	RNF217	0.000282442	0.158965	0.271349	0.0465803	0.00343587	0.390456	0.202952	Yes	0.286	1.74e-05	Yes
END	LDLR	0.00901965	0.155566	0.319499	-0.00836591	0.0382863	0.495486	0.23954	Yes	0.529	0.000858	Yes
END	ENO1	0.00128475	0.153873	0.257306	0.0504397	0.00993802	0.411188	0.195972	Yes	0.203	0.00398	Yes
END	CARHSP1	5.99158e-06	0.152003	0.242626	0.0613801	0.000221409	0.686126	0.441665	Yes	0.459	0.000129	Yes
END	SBNO2	1.82324e-06	0.151011	0.295466	0.00655585	9.48486e-05	1.22709	1.04132	Yes	0.638	3.67e-07	Yes
END	PML	1.13047e-08	0.149917	0.272874	0.026961	2.62935e-06	0.872024	0.651079	Yes	0.445	2.77e-06	Yes
END	DUSP6	0.0111318	0.147665	0.300053	-0.00472277	0.0445948	0.480979	0.172677	Yes	-0.395	0.0281	No
END	PRDM1	0.00223713	0.147086	0.283422	0.0107505	0.0143831	1.00643	0.696028	Yes	0.347	0.00643	Yes
END	BANP	0.00196016	0.144164	0.239558	0.0487691	0.0132148	0.768678	0.548763	Yes	0.164	0.0402	Yes
END	NID1	5.81729e-06	0.142947	0.235016	0.0508783	0.000215977	0.806954	0.578313	Yes	0.574	0.00757	Yes
END	ARRDC3	0.00566518	0.140147	0.265074	0.0152194	0.0276374	0.537211	0.611768	Yes	0.757	1.42e-08	Yes
END	VPS36	0.00881717	-0.140542	-0.0559704	-0.225113	0.0376898	-0.345476	-0.458458	Yes	-0.314	2.87e-06	Yes
END	SFI1	1.66522e-05	-0.144442	-0.0851568	-0.203727	0.000438951	-0.673668	-0.696244	Yes	-0.185	0.034	Yes
END	PFDN1	3.89926e-05	-0.146286	-0.085154	-0.207418	0.000811456	-0.506349	-0.587678	Yes	-0.189	0.000411	Yes
END	ITFG1	0.001322	-0.146913	-0.0646401	-0.229185	0.0101067	-0.255108	-0.253737	Yes	-0.259	0.00551	Yes
END	NUCB2	1.2323e-05	-0.150101	-0.0936562	-0.206546	0.000364981	-0.488815	-0.538691	Yes	-0.173	0.00702	Yes
END	SLC7A8	0.00164768	-0.150269	-0.0616749	-0.238863	0.0116755	-0.810202	-0.790448	Yes	-0.379	0.00242	Yes
END	TRAPPC9	3.8053e-06	-0.155544	-0.0927393	-0.218348	0.000160921	-0.270993	-0.308669	Yes	-0.144	0.0276	Yes
END	MICU3	0.00321616	-0.155603	-0.0676879	-0.243517	0.0184567	-0.331853	-0.402071	Yes	-0.313	0.00359	Yes
END	METTL25	5.7562e-07	-0.155682	-0.0839077	-0.227457	3.99298e-05	-0.583586	-0.580852	Yes	-0.25	0.0195	Yes
END	CAMTA1	0.00146316	-0.156792	-0.0780202	-0.235564	0.0109054	-0.30138	-0.284996	Yes	-0.445	1.57e-05	Yes
END	HSPA12B	0.00042832	-0.160591	-0.0848581	-0.236324	0.00463994	-0.605047	-0.668697	Yes	-0.563	0.000156	Yes
END	PLCL2	0.000235124	-0.161346	-0.0881456	-0.234546	0.00304314	-0.759175	-0.777632	Yes	-0.408	3.18e-05	Yes
END	AHCYL2	0.00291922	-0.165165	-0.0767112	-0.253618	0.017262	-0.268246	-0.290041	Yes	0.293	0.000624	No
END	MEGF6	0.000232321	-0.165638	-0.0843461	-0.246931	0.00301673	-1.04547	-1.05472	Yes	-0.322	0.0328	Yes
END	LHFPL2	0.00865268	-0.165761	-0.0746218	-0.2569	0.0372282	-0.326594	-0.311503	Yes	0.28	0.0361	No
END	PDE7B	0.000111446	-0.166617	-0.0907825	-0.242452	0.00178044	-0.593126	-0.551182	Yes	-0.415	0.0047	Yes
END	TRERF1	6.09015e-07	-0.167168	-0.0970377	-0.237299	4.08352e-05	-0.849769	-0.709215	Yes	-0.289	0.0188	Yes
END	ITGB5	4.31183e-07	-0.167541	-0.0985507	-0.236532	3.31048e-05	-0.721393	-0.653006	Yes	0.262	0.0229	No
END	SUCLG2	0.00100307	-0.167898	-0.0843439	-0.251452	0.00832351	-0.328974	-0.372644	Yes	0.372	0.00281	No
END	TPD52	0.0036075	-0.168727	-0.0603902	-0.277065	0.0199917	-0.402345	-0.495639	Yes	-0.223	0.00649	Yes
END	SPINT2	0.0030321	-0.169781	-0.0569147	-0.282648	0.0177088	-0.615241	-0.697164	Yes	-0.317	0.00929	Yes
END	PDGFC	0.00547448	-0.170304	-0.0728264	-0.267781	0.0269942	-0.433322	-0.470586	Yes	0.549	8.23e-08	No
END	ST6GALNAC1	0.000570293	-0.170507	-0.0867481	-0.254267	0.00559538	-0.754687	-0.806864	Yes	-0.791	0.000169	Yes
END	MYO1B	0.00826817	-0.175301	-0.0736571	-0.276946	0.0361042	-0.625866	-0.564485	Yes	-0.612	4.18e-06	Yes
END	ADK	0.00302694	-0.177566	-0.0792452	-0.275886	0.0177088	-0.524941	-0.47688	Yes	-0.26	8.64e-07	Yes
END	ACAT1	0.000102274	-0.178573	-0.119836	-0.23731	0.00167049	-0.433819	-0.529509	Yes	-0.119	0.0273	Yes
END	FOCAD	0.00521125	-0.182906	-0.0763898	-0.289423	0.0261821	-0.374235	-0.369898	Yes	-0.258	0.000367	Yes
END	THSD1	1.4261e-06	-0.187002	-0.114407	-0.259598	7.71824e-05	-0.780171	-0.686775	Yes	0.386	0.00238	No
END	PHKB	0.00132404	-0.188513	-0.0835727	-0.293454	0.0101067	-0.349532	-0.336758	Yes	-0.1	0.0231	Yes
END	UXS1	7.27863e-05	-0.190082	-0.114845	-0.265319	0.00131715	-0.736279	-0.690798	Yes	-0.209	0.0019	Yes
END	HGSNAT	0.000136309	-0.190584	-0.112369	-0.268799	0.0020513	-0.639687	-0.615794	Yes	-0.328	2.96e-05	Yes
END	HIGD1B	5.3703e-07	-0.19061	-0.121105	-0.260114	3.79181e-05	-0.625045	-0.639607	Yes	-0.491	0.0108	Yes
END	KANK3	0.00368352	-0.192191	-0.0673672	-0.317015	0.0202867	-0.473906	-0.493875	Yes	-0.352	0.0373	Yes
END	DDHD2	0.00136894	-0.192301	-0.0968825	-0.28772	0.0103893	-0.611184	-0.689153	Yes	-0.334	2.49e-08	Yes
END	GLCE	5.22737e-05	-0.198582	-0.118452	-0.278712	0.000998503	-0.618642	-0.660962	Yes	-0.371	0.000616	Yes
END	COX7A1	4.5531e-09	-0.198991	-0.141731	-0.256252	1.50025e-06	-0.658935	-0.839861	Yes	-1.29	1.4e-15	Yes
END	KIAA1324L	0.00334194	-0.200165	-0.0943463	-0.305983	0.0189584	-0.584648	-0.573269	Yes	-0.339	0.00661	Yes
END	CIRBP	0.00205936	-0.203877	-0.0972873	-0.310466	0.0136623	-0.468673	-0.548537	Yes	-0.222	0.0067	Yes
END	SLC16A2	6.29358e-05	-0.208512	-0.121765	-0.295259	0.00115743	-0.549572	-0.58451	Yes	0.243	0.0139	No
END	ELP4	0.00313864	-0.212678	-0.0794361	-0.34592	0.0181435	-0.340876	-0.321138	Yes	0.229	0.0057	No
END	SYT15	3.69962e-05	-0.213831	-0.0931671	-0.334494	0.000780175	-0.832441	-1.02925	Yes	-0.736	3.53e-05	Yes
END	AP1S2	0.000881826	-0.215406	-0.117306	-0.313506	0.00759639	-0.633626	-0.601261	Yes	-0.28	0.00147	Yes
END	DGKE	2.68725e-05	-0.217704	-0.147439	-0.287968	0.000621367	-0.523019	-0.528204	Yes	-0.191	0.0468	Yes
END	NFIA	0.000558837	-0.228094	-0.115262	-0.340927	0.00553102	-0.379308	-0.312381	Yes	0.352	0.00156	No
END	RASSF8	0.00542308	-0.229005	-0.110338	-0.347672	0.0267868	-0.447808	-0.48344	Yes	0.213	0.0196	No
END	SENP7	2.54882e-08	-0.233262	-0.171507	-0.295018	4.79906e-06	-0.609779	-0.517363	Yes	-0.15	0.0275	Yes
END	ISM1	2.62578e-05	-0.233787	-0.0907961	-0.376777	0.000608935	-0.919315	-0.889528	Yes	-0.785	5.28e-05	Yes
END	CLEC14A	2.74216e-06	-0.23844	-0.132751	-0.34413	0.000126075	-0.734358	-0.71847	Yes	-0.422	0.00266	Yes
END	LIFR	0.00406144	-0.240453	-0.0862049	-0.3947	0.0218899	-0.443599	-0.450107	Yes	0.261	0.0286	No
END	ST3GAL6	0.00138681	-0.24613	-0.123017	-0.369244	0.0104646	-0.561912	-0.550789	Yes	-0.234	0.0161	Yes
END	UPF3A	4.56311e-07	-0.247438	-0.163915	-0.33096	3.43667e-05	-0.665562	-0.650482	Yes	-0.234	0.000242	Yes
END	NT5DC1	0.000239786	-0.248591	-0.141716	-0.355466	0.00308782	-0.541665	-0.509287	Yes	-0.333	0.0098	Yes
END	ATP1A2	0.00535486	-0.263142	-0.104548	-0.421736	0.0265827	-0.469307	-0.40537	Yes	0.395	0.0106	No
END	LEPR	0.00686921	-0.263426	-0.117361	-0.40949	0.031656	-0.357258	-0.426392	Yes	0.353	0.046	No
END	ICA1	0.000100185	-0.265595	-0.14973	-0.381461	0.0016437	-0.865018	-0.741321	Yes	-0.39	8.87e-06	Yes
END	OMD	1.6169e-05	-0.2671	-0.0583122	-0.475887	0.000433686	-1.7208	-1.87733	Yes	-1.05	0.00611	Yes
END	LSR	4.71855e-07	-0.268079	-0.182181	-0.353978	3.48732e-05	-0.674425	-0.733506	Yes	-0.621	0.000527	Yes
END	CDC14A	6.20369e-06	-0.271319	-0.172116	-0.370523	0.00022504	-0.611558	-0.496263	Yes	0.372	0.0071	No
END	CSRP2	0.0130122	-0.276153	-0.100612	-0.451693	0.0496145	-1.16436	-0.96656	Yes	0.31	0.0391	No
END	CCDC85B	2.97652e-05	-0.276331	-0.176127	-0.376536	0.000663051	-0.522806	-0.531048	Yes	-0.326	0.00035	Yes
END	EML1	0.00550211	-0.29476	-0.131806	-0.457715	0.0270382	-0.421186	-0.46145	Yes	-0.242	0.00831	Yes
END	BCAS2	0.00149678	-0.300319	-0.0721734	-0.528465	0.011019	-2.2645	-1.5383	Yes	-0.191	0.0041	Yes
END	KANK1	2.96707e-06	-0.303392	-0.203047	-0.403736	0.000134848	-0.764839	-0.708149	Yes	0.286	0.00522	No
END	HLCS	8.11927e-09	-0.303636	-0.230615	-0.376657	2.21404e-06	-0.767341	-0.69795	Yes	-0.114	0.0226	Yes
END	EDN3	0.00107286	-0.304704	-0.085014	-0.524393	0.00872858	-1.09787	-1.10281	Yes	-0.767	7.48e-05	Yes
END	PTPRM	0.00330307	-0.308817	-0.131984	-0.48565	0.0187918	-0.507623	-0.388058	Yes	-0.179	0.0306	Yes
END	CD34	0.00019325	-0.314885	-0.151366	-0.478404	0.00261235	-0.475901	-0.499722	Yes	-0.613	0.000783	Yes
END	PGR	1.34294e-06	-0.319595	-0.187704	-0.451486	7.32412e-05	-1.42918	-1.4346	Yes	-0.532	0.0428	Yes
END	NDUFA4L2	4.6609e-06	-0.32192	-0.213014	-0.430825	0.000182467	-0.94888	-0.828253	Yes	-0.403	0.0225	Yes
END	DNM3	2.92851e-05	-0.333065	-0.192945	-0.473184	0.000657916	-0.585746	-0.426256	Yes	-0.241	0.00166	Yes
END	HLF	0.00974609	-0.34428	-0.123577	-0.564983	0.0406498	-0.351598	-0.418017	Yes	-0.267	0.0484	Yes
END	NR3C1	4.25264e-12	-0.352497	-0.254147	-0.450848	4.80427e-09	-0.529097	-0.452996	Yes	-0.199	0.00457	Yes
END	SLC9A3R2	2.70812e-07	-0.353654	-0.250388	-0.456921	2.43362e-05	-0.634725	-0.640289	Yes	-0.318	0.000131	Yes
END	PARD3B	3.17627e-05	-0.35738	-0.226	-0.488761	0.000690433	-0.731155	-0.698364	Yes	0.313	0.0271	No
END	ACTN2	0.000300309	-0.367801	-0.201429	-0.534172	0.00357657	-1.32443	-1.32526	Yes	-0.278	0.0292	Yes
END	CCDC141	2.85446e-05	-0.375078	-0.197633	-0.552523	0.000645446	-1.13484	-0.948743	Yes	-0.647	0.00283	Yes
END	DENND2C	7.16045e-08	-0.383997	-0.284172	-0.483821	8.98807e-06	-1.07628	-0.919236	Yes	0.29	0.0272	No
END	BCAS3	4.5079e-06	-0.397395	-0.25595	-0.53884	0.000179138	-0.50225	-0.447815	Yes	-0.156	0.00745	Yes
END	RHOBTB1	0.000613311	-0.400966	-0.205238	-0.596694	0.00592302	-0.731587	-0.617375	Yes	-0.211	0.0381	Yes
END	SLC5A3	2.89847e-09	-0.402844	-0.296309	-0.509378	1.09148e-06	-0.864284	-0.723674	Yes	0.238	0.0193	No
END	PLCB4	3.03236e-05	-0.403005	-0.255049	-0.550961	0.000671707	-0.698391	-0.577672	Yes	-0.458	0.00156	Yes
END	NKD1	0.000438586	-0.411449	-0.220947	-0.601951	0.00469965	-0.673066	-0.621689	Yes	-0.295	0.0426	Yes
END	LRP8	0.00011882	-0.421177	-0.243499	-0.598856	0.00185332	-0.626908	-0.639067	Yes	-0.448	2.34e-06	Yes
END	SNED1	6.47936e-07	-0.446397	-0.297022	-0.595772	4.23461e-05	-0.815221	-0.646581	Yes	-0.284	0.0217	Yes
END	SLC16A14	6.36667e-09	-0.448416	-0.3308	-0.566033	1.86473e-06	-1.29925	-1.08549	Yes	-0.239	0.0081	Yes
END	LDLRAD4	2.80172e-07	-0.458855	-0.322705	-0.595005	2.48944e-05	-0.702233	-0.643396	Yes	-0.226	0.00517	Yes
END	MYO10	5.7074e-09	-0.473396	-0.353472	-0.593321	1.80536e-06	-0.882849	-0.616158	Yes	0.304	0.00893	No
END	CD320	9.44848e-05	-0.48127	-0.260224	-0.702316	0.00157634	-0.752209	-0.670468	Yes	-0.187	0.0327	Yes
END	TNFSF10	5.30323e-05	-0.4815	-0.290227	-0.672773	0.00101055	-1.15299	-1.00474	Yes	-0.746	0.00126	Yes
END	LRRC17	1.80552e-09	-0.483923	-0.279712	-0.688133	7.36546e-07	-2.86777	-2.47084	Yes	-0.54	0.00985	Yes
END	ZNF385B	5.31985e-07	-0.503238	-0.338531	-0.667946	3.79004e-05	-0.79916	-0.571414	Yes	-0.473	0.0014	Yes
END	PPM1H	1.08782e-11	-0.512761	-0.395195	-0.630328	8.60251e-09	-0.949176	-0.751158	Yes	-0.29	0.00119	Yes
END	CA4	1.12577e-06	-0.534317	-0.318645	-0.74999	6.40474e-05	-1.13399	-1.07561	Yes	-0.921	9.04e-07	Yes
END	NCALD	9.56859e-05	-0.539476	-0.263946	-0.815007	0.00158967	-0.832979	-0.770979	Yes	-0.541	0.00352	Yes
END	RGS5	0.000250949	-0.555804	-0.243484	-0.868123	0.00316528	-0.988937	-0.503839	Yes	-0.522	4.67e-05	Yes
END	ABCG2	1.09352e-08	-0.560323	-0.391871	-0.728775	2.62935e-06	-0.887377	-0.593618	Yes	-0.489	0.00354	Yes
END	ITM2A	2.46248e-06	-0.57523	-0.350357	-0.800104	0.000121708	-0.847606	-0.624624	Yes	-0.451	0.00255	Yes
END	RAMP2	1.33016e-05	-0.57527	-0.354492	-0.796047	0.000383322	-0.767293	-0.840025	Yes	-0.525	0.0079	Yes
END	NET1	0.000186746	-0.58068	-0.331238	-0.830121	0.00253546	-0.680592	-0.724197	Yes	-0.329	0.00763	Yes
END	ITIH5	9.35795e-15	-0.594927	-0.432723	-0.757131	3.17894e-11	-1.1096	-0.868651	Yes	-0.786	9.69e-06	Yes
END	SLC38A5	0.000122799	-0.677135	-0.373275	-0.980994	0.00190239	-0.933255	-0.947498	Yes	-0.826	1.29e-05	Yes
END	GPCPD1	1.19262e-10	-1.20901	-0.864656	-1.55336	6.38933e-08	-1.5415	-0.901661	Yes	-0.513	1e-05	Yes
ImNeu	UBE3A	5.30348e-10	0.534112	0.657777	0.410447	5.36712e-07	0.940928	0.61921	Yes	1.24	3.24e-112	Yes
ImNeu	GABRA5	0.000407714	0.527479	0.755864	0.299094	0.00671998	1.15807	0.681416	Yes	1.32	1.22e-10	Yes
ImNeu	GABRB3	8.28811e-11	0.526257	0.663553	0.38896	2.09689e-07	0.887749	0.469222	Yes	0.87	4.6e-10	Yes
ImNeu	TJP1	0.00037607	0.321548	0.477405	0.165692	0.00635517	0.658457	0.52106	Yes	0.609	3e-11	Yes
ImNeu	LMO3	1.95021e-05	0.397388	0.572802	0.221974	0.000889017	0.517356	0.302945	No	NA	NA	Yes
ImNeu	R3HDM1	9.29006e-06	0.331707	0.467094	0.196321	0.000516568	0.53422	0.23588	No	NA	NA	Yes
ImNeu	KHDRBS3	0.000129355	0.321899	0.455923	0.187874	0.00301629	0.443084	0.436043	No	NA	NA	Yes
ImNeu	PKN2-AS1	4.5777e-05	0.307796	0.387517	0.228075	0.00155457	1.12895	0.898301	No	NA	NA	Yes
ImNeu	PTPRK	0.000156643	0.290443	0.372507	0.208378	0.00353844	0.562552	0.433708	No	NA	NA	Yes
ImNeu	UNC5D	0.000180568	0.285847	0.381129	0.190565	0.00380743	0.347439	0.397097	No	NA	NA	Yes
ImNeu	SSBP2	3.67217e-08	0.278837	0.337609	0.220064	1.52911e-05	0.568258	0.412802	No	NA	NA	Yes
ImNeu	TMEM161B-AS1	3.94667e-05	0.254258	0.338276	0.170239	0.00141396	0.798527	0.405339	No	NA	NA	Yes
ImNeu	SLIT2	0.00493368	0.247873	0.419856	0.0758906	0.0370943	0.389352	0.678245	No	NA	NA	Yes
ImNeu	GPC6	0.000263298	0.240554	0.333284	0.147824	0.00489812	0.736046	0.462531	No	NA	NA	Yes
ImNeu	RPS6KA5	0.0017288	0.238348	0.379029	0.0976661	0.0183915	0.70797	0.647866	No	NA	NA	Yes
ImNeu	PPM1K	1.75698e-08	0.237554	0.303651	0.171456	8.08211e-06	0.359571	0.272102	No	NA	NA	Yes
ImNeu	GRM7	1.21061e-06	0.231773	0.321039	0.142507	0.000142738	0.456323	0.406506	No	NA	NA	Yes
ImNeu	RAB3C	0.00414359	0.229455	0.337989	0.120922	0.0329621	0.383368	0.272578	No	NA	NA	Yes
ImNeu	NRXN1	6.24919e-06	0.224868	0.30549	0.144247	0.000400524	0.385354	0.21632	No	NA	NA	Yes
ImNeu	RORA	2.64256e-05	0.224785	0.301022	0.148547	0.00111428	0.351965	0.377336	No	NA	NA	Yes
ImNeu	GDA	9.26671e-07	0.224334	0.286439	0.162229	0.000123798	0.246651	0.17427	No	NA	NA	Yes
ImNeu	MBNL1	0.000124656	0.224029	0.319098	0.128961	0.00293377	0.55673	0.263776	No	NA	NA	Yes
ImNeu	MIR4500HG	2.61185e-06	0.223178	0.275149	0.171208	0.000217572	0.798728	0.837772	No	NA	NA	Yes
ImNeu	RGS6	0.00104993	0.219893	0.35148	0.0883072	0.0133149	0.334674	0.289877	No	NA	NA	Yes
ImNeu	ARL15	0.000863823	0.219036	0.300874	0.137198	0.0114418	0.500758	0.442277	No	NA	NA	Yes
ImNeu	ARID1B	2.44272e-06	0.216306	0.281321	0.15129	0.000209494	0.419637	0.351787	No	NA	NA	Yes
ImNeu	MARCH1	0.00130586	0.215849	0.316233	0.115465	0.0148486	0.470839	0.367163	No	NA	NA	Yes
ImNeu	SH3GL3	3.13984e-05	0.215192	0.278847	0.151537	0.00127101	0.365534	0.305118	No	NA	NA	Yes
ImNeu	KCNH7	1.44257e-05	0.21478	0.292319	0.137241	0.000722713	0.524649	0.40937	No	NA	NA	Yes
ImNeu	RASGRF2	0.00186316	0.213615	0.386605	0.0406246	0.0192793	0.534328	0.322362	No	NA	NA	Yes
ImNeu	RALYL	0.000204185	0.206307	0.319963	0.0926514	0.00406762	0.573541	0.304397	No	NA	NA	Yes
ImNeu	SH3GL2	0.000214757	0.204972	0.28514	0.124804	0.0042119	0.426179	0.202151	No	NA	NA	Yes
ImNeu	KIF13A	9.21011e-05	0.20493	0.263883	0.145977	0.00250555	0.908019	0.516315	No	NA	NA	Yes
ImNeu	THRB	3.00382e-05	0.204633	0.280406	0.12886	0.00122748	0.319254	0.23833	No	NA	NA	Yes
ImNeu	RFX3	0.000598762	0.20404	0.359715	0.048364	0.00879182	0.56104	0.321807	No	NA	NA	Yes
ImNeu	ADGRB3	0.000710286	0.203928	0.307765	0.100092	0.00998347	0.496837	0.191719	No	NA	NA	Yes
ImNeu	PRICKLE2	2.94222e-07	0.203031	0.265504	0.140558	5.95506e-05	0.625723	0.315844	No	NA	NA	Yes
ImNeu	FOXP1	2.33832e-05	0.200229	0.276012	0.124446	0.00101999	0.353309	0.263431	No	NA	NA	Yes
ImNeu	PBX1	0.00357667	0.200129	0.296108	0.10415	0.0299106	0.401495	0.255326	No	NA	NA	Yes
ImNeu	GULP1	5.8974e-06	0.198722	0.308941	0.088504	0.000397878	0.70746	0.570453	No	NA	NA	Yes
ImNeu	ADGRL3	0.0030457	0.197561	0.314858	0.0802635	0.0270848	0.440511	0.229345	No	NA	NA	Yes
ImNeu	FUT9	9.38676e-05	0.193128	0.260158	0.126098	0.00251834	0.347785	0.174208	No	NA	NA	Yes
ImNeu	PDZRN3	6.14489e-06	0.19288	0.255449	0.130311	0.000400524	0.541998	0.397239	No	NA	NA	Yes
ImNeu	NRG3	0.00307098	0.189618	0.291384	0.0878529	0.0271189	0.464925	0.219725	No	NA	NA	Yes
ImNeu	ELL2	2.35985e-06	0.186917	0.24203	0.131803	0.000207924	0.354279	0.248505	No	NA	NA	Yes
ImNeu	AC024901.1	2.92918e-05	0.186894	0.236048	0.13774	0.00121489	0.681394	0.60898	No	NA	NA	Yes
ImNeu	PIAS1	0.000290775	0.185305	0.274533	0.0960776	0.00525473	0.330744	0.279067	No	NA	NA	Yes
ImNeu	CNTN1	0.00376952	0.184623	0.278409	0.0908366	0.0309563	0.381102	0.172298	No	NA	NA	Yes
ImNeu	RAB3GAP1	0.000606286	0.184416	0.277914	0.0909174	0.00880727	0.46295	0.317052	No	NA	NA	Yes
ImNeu	LINC01378	0.00245521	0.183886	0.351289	0.0164816	0.0236636	0.621538	0.507118	No	NA	NA	Yes
ImNeu	GRK3	0.000122034	0.180155	0.273213	0.0870968	0.00289902	0.360503	0.345223	No	NA	NA	Yes
ImNeu	HSPA4L	0.000485726	0.177007	0.260169	0.0938454	0.00753781	0.60132	0.232156	No	NA	NA	Yes
ImNeu	CCNH	0.00119038	0.175443	0.25301	0.0978761	0.0140403	0.510493	0.322228	No	NA	NA	Yes
ImNeu	SRPK1	7.3407e-05	0.17356	0.219309	0.12781	0.00222405	0.51303	0.48835	No	NA	NA	Yes
ImNeu	CLVS2	8.06006e-05	0.170936	0.228927	0.112945	0.00233051	0.4892	0.451509	No	NA	NA	Yes
ImNeu	AMPH	6.46344e-06	0.169668	0.22946	0.109876	0.000403765	0.382333	0.222157	No	NA	NA	Yes
ImNeu	PLEKHA1	1.26941e-06	0.166507	0.21631	0.116704	0.000142738	0.478137	0.236357	No	NA	NA	Yes
ImNeu	SOS1	9.11909e-05	0.164792	0.225801	0.103783	0.00250555	0.480605	0.355568	No	NA	NA	Yes
ImNeu	NR2F1-AS1	1.92275e-05	0.157507	0.218223	0.0967913	0.000884467	0.386488	0.233476	No	NA	NA	Yes
ImNeu	FRAS1	0.000256778	0.157359	0.204986	0.109733	0.00483011	0.298734	0.463068	No	NA	NA	Yes
ImNeu	TENM3	0.000163445	0.156289	0.218748	0.0938309	0.00360426	0.509951	0.335486	No	NA	NA	Yes
ImNeu	LCOR	1.4018e-05	0.15562	0.21028	0.100959	0.000718878	0.449771	0.29969	No	NA	NA	Yes
ImNeu	MEF2A	1.1707e-05	0.155294	0.211099	0.0994888	0.000623549	0.234119	0.15248	No	NA	NA	Yes
ImNeu	CDKL1	2.38178e-06	0.154816	0.200725	0.108907	0.000207924	0.710747	0.565494	No	NA	NA	Yes
ImNeu	KCNT2	3.00805e-05	0.154131	0.209705	0.0985576	0.00122748	0.403803	0.332084	No	NA	NA	Yes
ImNeu	PTPRD	0.00188586	0.153589	0.194616	0.112562	0.0194347	0.380531	0.218557	No	NA	NA	Yes
ImNeu	UNC13C	0.0054809	0.150597	0.239612	0.0615812	0.0391161	0.395467	0.522512	No	NA	NA	Yes
ImNeu	ARHGEF12	0.000159206	0.148118	0.206575	0.0896609	0.00356639	0.259326	0.171292	No	NA	NA	Yes
ImNeu	ARHGAP32	0.000340732	0.14441	0.218809	0.070011	0.00592475	0.211847	0.147497	No	NA	NA	Yes
ImNeu	GABRG3	7.26629e-05	0.304324	0.415623	0.193025	0.00221491	0.720526	0.458976	Yes	0.598	0.000307	Yes
ImNeu	PPP1R12B	0.000274666	0.143525	0.206146	0.0809046	0.00507229	0.275652	0.301637	No	NA	NA	Yes
ImNeu	VGF	0.00506397	-0.142687	-0.0156229	-0.269752	0.0377931	-1.19592	-1.32456	No	NA	NA	NA
ImNeu	SLC39A11	3.92854e-08	-0.146503	-0.101077	-0.19193	1.52911e-05	-0.784526	-0.81182	No	NA	NA	NA
ImNeu	SHC3	3.47187e-07	-0.14808	-0.0978925	-0.198267	6.75679e-05	-0.460866	-0.601487	No	NA	NA	NA
ImNeu	KCNQ1OT1	8.72406e-05	-0.159626	-0.059728	-0.259525	0.00245243	-0.328686	-0.287542	No	NA	NA	NA
ImNeu	AC011995.2	3.01389e-09	-0.173503	-0.103355	-0.243651	1.90629e-06	-1.07083	-1.1641	No	NA	NA	NA
ImNeu	LINGO1	0.00529988	-0.17438	-0.0643812	-0.284379	0.0388095	-0.499312	-0.601672	No	NA	NA	NA
ImNeu	XYLT1	0.00653337	-0.17483	0.00439468	-0.354055	0.0440198	-0.321457	-0.323528	No	NA	NA	NA
ImNeu	KIAA1549L	6.25323e-06	-0.175713	-0.112668	-0.238758	0.000400524	-0.186502	-0.240229	No	NA	NA	NA
ImNeu	SRCIN1	3.3177e-06	-0.17625	-0.100901	-0.251599	0.000262982	-0.434471	-0.576021	No	NA	NA	NA
ImNeu	GRIK4	0.00486498	-0.182516	-0.0318543	-0.333178	0.0369372	-0.432346	-0.455747	No	NA	NA	NA
ImNeu	PTPRS	9.23452e-09	-0.1922	-0.133917	-0.250482	4.67267e-06	-0.393648	-0.477862	No	NA	NA	NA
ImNeu	SLIT1	0.00125407	-0.19748	-0.0887219	-0.306239	0.0145208	-0.15612	-0.31414	No	NA	NA	NA
ImNeu	CHD5	0.00113739	-0.226014	-0.0814983	-0.37053	0.0137091	-0.413129	-0.711904	No	NA	NA	NA
ImNeu	GABBR2	1.25773e-06	-0.226256	-0.154194	-0.298319	0.000142738	-0.197511	-0.230971	No	NA	NA	NA
ImNeu	NPTXR	0.00341271	-0.265913	-0.117622	-0.414204	0.0288286	-0.504117	-0.542196	No	NA	NA	NA
ImNeu	AL008633.1	0.00306593	-0.299117	-0.047889	-0.550345	0.0271189	-0.51705	-0.23341	No	NA	NA	NA
ImNeu	MT-CO1	7.68139e-07	-0.434038	-0.285809	-0.582268	0.000111051	-0.504635	-0.276758	No	NA	NA	NA
ImNeu	MT-CYB	1.40711e-07	-0.533102	-0.348984	-0.717221	3.39047e-05	-0.203406	-0.275376	No	NA	NA	NA
ImNeu	BRINP3	9.85275e-06	0.25383	0.320505	0.187155	0.000536074	0.680077	0.472548	Yes	0.308	0.00492	Yes
ImNeu	ADAM23	3.08691e-10	0.252561	0.311631	0.193491	3.90495e-07	0.413313	0.328095	Yes	-0.482	0.000564	No
ImNeu	FMN1	7.35297e-07	0.238021	0.299841	0.1762	0.000111051	0.260562	0.470514	Yes	-0.347	0.0415	No
ImNeu	FAM189A1	0.00139871	0.228942	0.320142	0.137742	0.0155549	0.789144	0.674388	Yes	0.62	1.32e-06	Yes
ImNeu	CHORDC1	0.000183533	0.220917	0.338772	0.103062	0.0038164	1.15475	0.665793	Yes	0.593	1.55e-08	Yes
ImNeu	CNTNAP2	4.91833e-07	0.2208	0.295334	0.146266	8.88812e-05	0.400933	0.250548	Yes	-0.362	0.0162	No
ImNeu	MEF2C-AS1	7.24154e-07	0.195182	0.253378	0.136986	0.000111051	0.82808	0.549338	Yes	0.334	0.00432	Yes
ImNeu	HERC2	0.00736408	0.194677	0.343547	0.0458069	0.0474403	0.479884	0.238459	Yes	0.902	5.67e-68	Yes
ImNeu	KCNC2	6.1545e-05	0.187398	0.246243	0.128553	0.00194636	0.224087	0.16549	Yes	-0.47	0.0372	No
ImNeu	RABGAP1L	0.0028241	0.182314	0.271391	0.0932372	0.0258867	0.256635	0.255398	Yes	-0.158	0.0266	No
ImNeu	CERS6	9.54175e-07	0.177657	0.237599	0.117716	0.000123798	0.531269	0.288329	Yes	-0.287	0.0212	No
ImNeu	TIMP2	0.00542862	0.167241	0.272678	0.0618037	0.0390553	0.352818	0.254936	Yes	0.366	0.00157	Yes
ImNeu	TTBK2	1.5579e-06	0.162558	0.222329	0.102788	0.000160877	0.440804	0.24178	Yes	-0.284	0.000744	No
ImNeu	MAP2K4	0.00040458	0.161377	0.219222	0.103532	0.00671205	0.277051	0.174145	Yes	-0.292	0.00084	No
ImNeu	RASA1	1.31508e-06	0.157892	0.206203	0.109581	0.000143365	0.542424	0.253338	Yes	-0.157	0.0174	No
ImNeu	UBR2	9.90316e-05	0.155084	0.203413	0.106755	0.00254366	0.418986	0.271214	Yes	0.0933	0.014	Yes
ImNeu	UBR5	0.00198668	0.154989	0.255009	0.0549699	0.0200251	0.471586	0.294036	Yes	0.189	7e-06	Yes
ImNeu	GABRA2	0.00707475	0.154012	0.262534	0.0454894	0.0462509	0.358487	0.215588	Yes	0.292	0.0171	Yes
ImNeu	KCNJ3	0.00677058	0.152807	0.238087	0.0675263	0.0451372	0.284365	0.203751	Yes	-0.42	0.0103	No
ImNeu	DCLK1	0.000143398	0.152365	0.223689	0.0810408	0.00326844	0.221325	0.163582	Yes	-0.44	0.00128	No
ImNeu	BNIP3L	4.23626e-05	0.144339	0.19338	0.0952975	0.00148911	0.293351	0.18021	Yes	-0.146	0.0216	No
ImNeu	IGSF21	5.45839e-09	-0.142912	-0.0972747	-0.18855	3.06883e-06	-0.778845	-0.823227	Yes	-0.325	0.012	Yes
ImNeu	RAPGEF6	0.000539752	-0.143767	-0.0470687	-0.240465	0.00815267	-0.420108	-0.407152	Yes	-0.212	0.0118	Yes
ImNeu	KCNB1	7.49649e-06	-0.145394	-0.0884628	-0.202325	0.000457015	-0.33443	-0.431808	Yes	-0.49	0.00159	Yes
ImNeu	RPH3A	1.30373e-05	-0.146712	-0.0985088	-0.194914	0.000687175	-0.729576	-0.814764	Yes	-0.709	1.46e-05	Yes
ImNeu	PRICKLE1	0.000545497	-0.150655	-0.0903173	-0.210993	0.00816631	-0.147609	-0.399228	Yes	-0.457	0.000849	Yes
ImNeu	DYNC1H1	0.00498592	-0.151986	-0.0781159	-0.225856	0.0373759	-0.371545	-0.403255	Yes	-0.145	0.0373	Yes
ImNeu	MICAL2	1.06543e-06	-0.159033	-0.0992508	-0.218815	0.000131489	-0.579194	-0.682331	Yes	-0.506	0.00105	Yes
ImNeu	ZMYND8	4.35564e-06	-0.163122	-0.112164	-0.21408	0.000324111	-0.401358	-0.577365	Yes	-0.288	1.44e-05	Yes
ImNeu	WDR60	0.000928594	-0.16496	-0.0523517	-0.277569	0.0119864	-0.388728	-0.56141	Yes	-0.167	0.0156	Yes
ImNeu	MPHOSPH8	0.00789949	-0.166087	-0.0678709	-0.264302	0.049654	-0.281992	-0.575169	Yes	-0.171	0.000431	Yes
ImNeu	SYNDIG1	0.00110771	-0.167326	-0.0496428	-0.285009	0.0137091	-0.521018	-0.686042	Yes	-0.325	0.000201	Yes
ImNeu	TRIM9	0.000818951	-0.171435	-0.110876	-0.231994	0.0109764	-0.205555	-0.144471	Yes	-0.207	0.0055	Yes
ImNeu	SFPQ	0.000786651	-0.178914	-0.0900906	-0.267737	0.010758	-0.60567	-0.744111	Yes	-0.178	7.22e-05	Yes
ImNeu	CACNG8	6.81386e-11	-0.188002	-0.134693	-0.24131	2.09689e-07	-0.821432	-1.03789	Yes	-0.462	0.00596	Yes
ImNeu	PRKCB	2.38332e-06	-0.189998	-0.121725	-0.25827	0.000207924	-0.258485	-0.172302	Yes	-0.569	0.000199	Yes
ImNeu	R3HDM2	1.28285e-07	-0.197378	-0.139098	-0.255658	3.24562e-05	-0.454357	-0.355095	Yes	-0.35	3.86e-05	Yes
ImNeu	RYR3	0.00113395	-0.197461	-0.0701456	-0.324777	0.0137091	-0.421926	-0.228257	Yes	0.252	0.0279	No
ImNeu	CCPG1	0.00184638	-0.206104	-0.0489913	-0.363217	0.019222	-0.871817	-0.878694	Yes	-0.135	0.00637	Yes
ImNeu	HERC1	0.00237199	-0.214785	-0.0241672	-0.405404	0.0231172	-0.26678	-0.252184	Yes	-0.178	0.0115	Yes
ImNeu	CABP1	0.00607198	-0.215526	-0.0844247	-0.346627	0.0417449	-0.333972	-0.49689	Yes	-0.767	0.000244	Yes
ImNeu	EML6	9.50436e-06	-0.219209	-0.0962252	-0.342192	0.00052274	-0.53468	-0.473657	Yes	-0.419	2e-05	Yes
ImNeu	MACF1	0.0019702	-0.223126	-0.0875878	-0.358664	0.0199553	-0.274326	-0.270043	Yes	0.158	0.0165	No
ImNeu	ATP2B2	0.000199448	-0.23231	-0.132327	-0.332292	0.00402075	-0.53441	-0.413225	Yes	-0.706	1.1e-05	Yes
ImNeu	HOMER1	2.58416e-10	-0.235028	-0.17756	-0.292497	3.90495e-07	-0.24678	-0.525301	Yes	-0.326	0.00663	Yes
ImNeu	FSTL4	8.80928e-07	-0.255265	-0.144011	-0.366519	0.000123798	-0.902695	-0.774026	Yes	-0.578	0.000747	Yes
ImNeu	PCSK2	0.000174093	-0.258944	-0.142329	-0.37556	0.00374855	-0.188786	-0.251021	Yes	-0.493	0.00102	Yes
ImNeu	BDP1	0.00368489	-0.261045	-0.0435617	-0.478527	0.0305164	-0.798301	-0.809964	Yes	-0.227	0.000178	Yes
ImNeu	AFF3	0.000369179	-0.265935	-0.073498	-0.458372	0.00631097	-0.436751	-0.288636	Yes	-0.324	0.000536	Yes
ImNeu	KCNB2	5.21638e-06	-0.271232	-0.149612	-0.392851	0.000368327	-0.457568	-0.420038	Yes	-0.547	0.0032	Yes
ImNeu	PLXNA4	5.00188e-05	-0.271727	-0.145431	-0.398023	0.0016873	-0.521564	-0.609417	Yes	-0.44	0.00415	Yes
ImNeu	PDE10A	3.22398e-05	-0.276919	-0.146457	-0.407382	0.00129471	-0.735751	-0.557435	Yes	-0.486	0.00138	Yes
ImNeu	RBFOX3	2.86004e-05	-0.284955	-0.0849038	-0.485007	0.00119602	-0.590026	-0.623125	Yes	-0.454	0.0072	Yes
ImNeu	CAMK2A	5.66657e-06	-0.299355	-0.216261	-0.38245	0.000392779	-0.39678	-0.43467	Yes	-0.425	0.0233	Yes
ImNeu	PEX5L	5.383e-05	-0.313718	-0.175878	-0.451557	0.0017687	-0.22279	-0.195238	Yes	-0.511	1.55e-05	Yes
IN_PV	GABRG3	2.3885e-12	0.715469	0.831975	0.598964	9.24135e-10	1.20208	0.457913	Yes	0.598	0.000307	Yes
IN_PV	GABRB3	7.14798e-15	0.551074	0.625774	0.476375	1.05234e-11	1.00259	0.5388	Yes	0.87	4.6e-10	Yes
IN_PV	UBE3A	1.06258e-18	0.535333	0.610212	0.460454	7.03961e-15	0.9956	0.610728	Yes	1.24	3.24e-112	Yes
IN_PV	SYN3	1.42151e-11	0.47005	0.572344	0.367755	3.48796e-09	1.03756	0.6959	Yes	-0.352	0.0163	No
IN_PV	ADAMTS9-AS2	7.99668e-09	0.463436	0.579131	0.347741	4.95552e-07	0.921712	0.54236	Yes	0.369	0.0187	Yes
IN_PV	HERC2	1.03245e-20	0.429299	0.470751	0.387846	1.368e-16	0.916646	0.586227	Yes	0.902	5.67e-68	Yes
IN_PV	MGAT4C	8.37887e-06	0.405037	0.581414	0.228661	0.00011003	0.573144	0.50687	Yes	0.269	0.0154	Yes
IN_PV	LEPR	4.4998e-11	0.366774	0.460711	0.272837	8.89885e-09	1.84382	1.65392	Yes	0.353	0.046	Yes
IN_PV	SPRY4-AS1	2.49303e-10	-0.574905	-0.343474	-0.806335	3.54737e-08	-1.32368	-1.06032	No	NA	NA	NA
IN_PV	AC007389.1	5.53899e-09	-0.512176	-0.324538	-0.699814	3.78307e-07	-0.912606	-0.82177	No	NA	NA	NA
IN_PV	CEMIP	8.73975e-08	-0.507043	-0.330791	-0.683295	3.04741e-06	-1.07822	-0.683835	No	NA	NA	NA
IN_PV	AL136114.1	6.59599e-06	-0.394698	-0.245036	-0.544361	9.12285e-05	-0.937332	-0.808524	No	NA	NA	NA
IN_PV	SHISA9	0.000991703	-0.381151	-0.208323	-0.553979	0.00478865	-0.367638	-0.159191	No	NA	NA	NA
IN_PV	LYPD6B	1.38466e-14	-0.345798	-0.286021	-0.405574	1.41129e-11	-0.78448	-0.658557	No	NA	NA	NA
IN_PV	SPRED2	6.82042e-08	-0.337755	-0.210814	-0.464696	2.4761e-06	-0.911249	-0.747361	No	NA	NA	NA
IN_PV	DLX6-AS1	6.08151e-09	-0.337493	-0.239603	-0.435383	4.029e-07	-0.813002	-0.612376	No	NA	NA	NA
IN_PV	TMEM132C	0.000347431	-0.331223	-0.194313	-0.468132	0.00208019	-0.263537	-0.144561	No	NA	NA	NA
IN_PV	SDK1	9.13431e-06	-0.322004	-0.196193	-0.447815	0.000118078	-0.197532	-0.165526	No	NA	NA	NA
IN_PV	ADAMTS17	1.30769e-06	-0.320297	-0.193609	-0.446985	2.62132e-05	-0.51792	-0.287784	No	NA	NA	NA
IN_PV	FRAS1	8.61372e-06	-0.31232	-0.197196	-0.427444	0.000112445	-0.607849	-0.421596	No	NA	NA	NA
IN_PV	RASGRF2	0.000164099	-0.309443	-0.182349	-0.436537	0.00115593	-0.400232	-0.188452	No	NA	NA	NA
IN_PV	RIMBP2	2.64222e-06	-0.307685	-0.197697	-0.417673	4.45953e-05	-0.546927	-0.332042	No	NA	NA	NA
IN_PV	WSB1	6.81593e-09	-0.294543	-0.20414	-0.384947	4.3564e-07	-0.683679	-0.444626	No	NA	NA	NA
IN_PV	PTPRS	3.92157e-09	-0.281833	-0.219468	-0.344198	2.93564e-07	-0.596165	-0.387421	No	NA	NA	NA
IN_PV	EXT1	1.52335e-08	-0.280184	-0.19765	-0.362719	8.01039e-07	-0.370913	-0.203422	No	NA	NA	NA
IN_PV	CALN1	7.69176e-07	-0.277618	-0.188227	-0.367008	1.70051e-05	-0.421129	-0.250091	No	NA	NA	NA
IN_PV	AL596087.2	1.13542e-08	-0.273937	-0.200445	-0.34743	6.49522e-07	-0.621397	-0.495558	No	NA	NA	NA
IN_PV	KIF26B	2.73374e-07	-0.26781	-0.162567	-0.373054	7.59373e-06	-0.371554	-0.223667	No	NA	NA	NA
IN_PV	MAST4	6.40847e-05	-0.267733	-0.174069	-0.361397	0.000540155	-0.471793	-0.215064	No	NA	NA	NA
IN_PV	U91319.1	1.27768e-08	-0.255421	-0.177646	-0.333197	7.1028e-07	-0.340137	-0.300997	No	NA	NA	NA
IN_PV	CUX2	0.000257276	-0.254607	-0.137943	-0.37127	0.00164048	-0.183699	-0.263414	No	NA	NA	NA
IN_PV	ST5	2.91754e-05	-0.248105	-0.14487	-0.35134	0.000291711	-0.698887	-0.48658	No	NA	NA	NA
IN_PV	FRMD4B	1.1282e-05	-0.246699	-0.146799	-0.3466	0.000139057	-0.926866	-0.724018	No	NA	NA	NA
IN_PV	TNR	7.7146e-07	-0.238754	-0.163633	-0.313875	1.70051e-05	-0.350089	-0.235983	No	NA	NA	NA
IN_PV	NAV1	9.29156e-06	-0.238322	-0.157609	-0.319035	0.00011918	-0.323521	-0.20867	No	NA	NA	NA
IN_PV	PTPRT	8.37776e-05	-0.23798	-0.125483	-0.350476	0.000675215	-0.368588	-0.267452	No	NA	NA	NA
IN_PV	SOX6	0.000206476	0.294441	0.433493	0.15539	0.00138476	0.646182	0.262198	Yes	0.297	0.00174	Yes
IN_PV	NTM	0.00800929	-0.236737	-0.0960694	-0.377405	0.0251179	-0.307587	-0.161459	No	NA	NA	NA
IN_PV	AL008633.1	0.00504256	-0.23307	-0.0892125	-0.376929	0.0175089	-0.197583	-0.164926	No	NA	NA	NA
IN_PV	PCDH11X	4.14687e-05	0.291557	0.425501	0.157612	0.0003821	0.516569	0.532865	Yes	-0.484	0.0149	No
IN_PV	SLC35F4	1.31681e-05	-0.221366	-0.131626	-0.311105	0.000156866	-0.276141	-0.200778	No	NA	NA	NA
IN_PV	RASGRF2-AS1	1.46825e-09	-0.219428	-0.158442	-0.280413	1.37974e-07	-1.40191	-1.2085	No	NA	NA	NA
IN_PV	TJP1	2.72705e-05	0.290281	0.414242	0.16632	0.000276461	0.815388	0.486582	Yes	0.609	3e-11	Yes
IN_PV	MPPED1	1.25182e-07	-0.217744	-0.147739	-0.287749	4.02587e-06	-0.580186	-0.472178	No	NA	NA	NA
IN_PV	BACH2	0.000138907	-0.212236	-0.103391	-0.321082	0.00101537	-0.386806	-0.232245	No	NA	NA	NA
IN_PV	VAV3	3.39995e-05	-0.206523	-0.112824	-0.300221	0.000325736	-0.643176	-0.561795	No	NA	NA	NA
IN_PV	MCC	3.03624e-07	-0.205073	-0.148608	-0.261538	8.21025e-06	-0.496196	-0.382844	No	NA	NA	NA
IN_PV	MAN1C1	1.61231e-08	-0.202139	-0.148249	-0.256029	8.34494e-07	-0.472871	-0.400252	No	NA	NA	NA
IN_PV	GPC1	8.24807e-09	-0.189476	-0.137325	-0.241627	5.05958e-07	-0.968651	-0.86632	No	NA	NA	NA
IN_PV	CXXC4-AS1	0.000338662	-0.187136	-0.105514	-0.268759	0.00204431	-0.340021	-0.281378	No	NA	NA	NA
IN_PV	SRGAP3	0.00519327	-0.186312	-0.0764686	-0.296155	0.0179288	-0.248219	-0.147685	No	NA	NA	NA
IN_PV	SHANK2	0.000275806	-0.184638	-0.109655	-0.259621	0.00173772	-0.226502	-0.150383	No	NA	NA	NA
IN_PV	AC006115.2	2.46006e-05	-0.181629	-0.102058	-0.2612	0.000255053	-0.675804	-0.603984	No	NA	NA	NA
IN_PV	IQGAP2	0.000621191	-0.180884	-0.0971433	-0.264624	0.00327528	-0.430347	-0.27561	No	NA	NA	NA
IN_PV	OSTN	0.000232653	-0.177807	-0.0984999	-0.257113	0.00151855	-1.30882	-1.07915	No	NA	NA	NA
IN_PV	HES4	1.1638e-14	-0.175797	-0.141012	-0.210582	1.32307e-11	-1.40508	-1.27066	No	NA	NA	NA
IN_PV	STARD13	2.18629e-08	-0.175424	-0.117785	-0.233063	1.04203e-06	-0.33508	-0.21225	No	NA	NA	NA
IN_PV	LYPD6	2.29624e-06	-0.175176	-0.112842	-0.237509	3.97196e-05	-0.479556	-0.415229	No	NA	NA	NA
IN_PV	RPH3AL	4.08088e-12	-0.174433	-0.135957	-0.212909	1.38645e-09	-1.12925	-1.077	No	NA	NA	NA
IN_PV	SHC3	1.29189e-05	-0.173324	-0.0661952	-0.280453	0.000154491	-0.382883	-0.332747	No	NA	NA	NA
IN_PV	AC106793.1	1.80665e-06	-0.173065	-0.115209	-0.230922	3.38109e-05	-0.508734	-0.457046	No	NA	NA	NA
IN_PV	KLHL29	1.599e-05	-0.172998	-0.0768444	-0.269152	0.000182017	-0.311446	-0.29268	No	NA	NA	NA
IN_PV	ZNF704	2.30987e-10	-0.170855	-0.111938	-0.229773	3.40065e-08	-0.381676	-0.243059	No	NA	NA	NA
IN_PV	SORCS3	0.000203158	-0.168457	-0.0930385	-0.243876	0.00136711	-0.617584	-0.54989	No	NA	NA	NA
IN_PV	ATP8B4	0.000176124	-0.165153	-0.0912633	-0.239043	0.00122116	-0.635944	-0.581767	No	NA	NA	NA
IN_PV	BICDL1	2.90857e-09	-0.164685	-0.0989305	-0.23044	2.34991e-07	-0.412284	-0.287145	No	NA	NA	NA
IN_PV	DLC1	9.0965e-07	-0.164523	-0.102745	-0.226301	1.93155e-05	-0.329503	-0.2395	No	NA	NA	NA
IN_PV	ALDH1A2	0.012445	-0.1611	-0.056761	-0.26544	0.0354413	-0.455283	-0.384865	No	NA	NA	NA
IN_PV	KCNC1	0.000167421	-0.155814	-0.0917065	-0.219922	0.00117372	-0.429642	-0.299264	No	NA	NA	NA
IN_PV	PTPRO	1.98051e-05	-0.155681	-0.102346	-0.209017	0.000215627	-0.41926	-0.308337	No	NA	NA	NA
IN_PV	SRRM3	0.00670852	-0.154799	-0.0316739	-0.277924	0.0219014	-0.208238	-0.170238	No	NA	NA	NA
IN_PV	AC124852.1	0.000674672	-0.153982	-0.0788938	-0.229071	0.00350153	-0.365808	-0.314029	No	NA	NA	NA
IN_PV	MAP1LC3A	1.95597e-05	-0.153349	-0.0943899	-0.212308	0.000213657	-0.945385	-0.748944	No	NA	NA	NA
IN_PV	RSRP1	5.867e-07	-0.153242	-0.0928113	-0.213673	1.40003e-05	-0.426636	-0.326147	No	NA	NA	NA
IN_PV	SLC24A3	0.000675507	-0.152584	-0.0698898	-0.235278	0.00350363	-0.526341	-0.417791	No	NA	NA	NA
IN_PV	ADARB1	6.24309e-06	-0.151369	-0.102002	-0.200736	8.73505e-05	-0.375682	-0.2626	No	NA	NA	NA
IN_PV	TAFA5	0.000235429	-0.151344	-0.0786203	-0.224067	0.00152989	-0.220601	-0.188238	No	NA	NA	NA
IN_PV	HOOK2	0.000120811	-0.148983	-0.0872561	-0.210711	0.000904374	-0.730298	-0.661838	No	NA	NA	NA
IN_PV	KIFC3	1.16338e-12	-0.148964	-0.119498	-0.178429	5.31544e-10	-0.848365	-0.805462	No	NA	NA	NA
IN_PV	NAP1L2	1.6974e-08	0.283187	0.375447	0.190928	8.61707e-07	0.350399	0.241133	Yes	-0.444	0.000851	No
IN_PV	SLCO3A1	0.00230663	-0.147537	-0.0701324	-0.224942	0.00941844	-0.189152	-0.145092	No	NA	NA	NA
IN_PV	DPH6	0.00243312	-0.147014	-0.0692647	-0.224763	0.00981992	-0.451645	-0.279398	No	NA	NA	NA
IN_PV	FARP1	0.0022171	-0.147009	-0.0615673	-0.23245	0.00915159	-0.271115	-0.164942	No	NA	NA	NA
IN_PV	LUC7L2	1.02459e-05	-0.145949	-0.0795212	-0.212377	0.00012954	-0.315799	-0.197573	No	NA	NA	NA
IN_PV	GAS2	7.42515e-07	-0.145704	-0.0969052	-0.194504	1.65908e-05	-0.312578	-0.208439	No	NA	NA	NA
IN_PV	MRPL41	1.97387e-09	-0.145389	-0.0868233	-0.203954	1.76714e-07	-0.866551	-0.692212	No	NA	NA	NA
IN_PV	LINC01250	5.02043e-08	-0.143873	-0.101478	-0.186268	1.99164e-06	-0.331807	-0.343651	No	NA	NA	NA
IN_PV	NECTIN3-AS1	1.01957e-05	-0.143203	-0.0786904	-0.207715	0.000129029	-0.712117	-0.625838	No	NA	NA	NA
IN_PV	GMDS-DT	6.05374e-05	-0.141951	-0.0778258	-0.206077	0.000515502	-0.224634	-0.149492	No	NA	NA	NA
IN_PV	INVS	5.37136e-06	-0.140307	-0.0938588	-0.186755	7.76123e-05	-0.298152	-0.195494	No	NA	NA	NA
IN_PV	DOCK10	1.36478e-05	0.140857	0.192524	0.0891905	0.000160455	0.552621	0.441436	No	NA	NA	Yes
IN_PV	MLLT3	9.11587e-07	0.142349	0.204083	0.0806158	1.93256e-05	0.366838	0.246104	No	NA	NA	Yes
IN_PV	UFM1	4.16765e-08	0.14279	0.186298	0.0992809	1.72029e-06	0.409422	0.393302	No	NA	NA	Yes
IN_PV	RUNX1T1	8.7873e-05	0.144683	0.206155	0.08321	0.000702665	0.292592	0.196373	No	NA	NA	Yes
IN_PV	NELL2	0.00529922	0.145612	0.234024	0.0572006	0.0181903	0.399513	0.30387	No	NA	NA	Yes
IN_PV	WDR19	2.13812e-08	0.145994	0.186249	0.105738	1.02645e-06	0.472616	0.393008	No	NA	NA	Yes
IN_PV	RAPGEF5	8.92831e-08	0.146207	0.182277	0.110138	3.09686e-06	0.283908	0.170162	No	NA	NA	Yes
IN_PV	NSMCE3	1.43315e-08	0.146297	0.188273	0.10432	7.68856e-07	0.640935	0.506174	No	NA	NA	Yes
IN_PV	C9orf153	3.14009e-06	0.146968	0.236969	0.0569671	5.0988e-05	2.34474	2.27953	No	NA	NA	Yes
IN_PV	SGSM1	1.41779e-06	0.146991	0.20931	0.0846708	2.79133e-05	0.338482	0.210843	No	NA	NA	Yes
IN_PV	FEM1B	4.92573e-05	0.147115	0.210903	0.083327	0.000438026	0.33888	0.293383	No	NA	NA	Yes
IN_PV	PLPPR4	0.00166538	0.14713	0.218626	0.0756335	0.00728563	0.225269	0.17078	No	NA	NA	Yes
IN_PV	MYO3A	2.29334e-13	0.147264	0.183551	0.110976	1.5993e-10	1.18523	1.09359	No	NA	NA	Yes
IN_PV	SYN2	1.21012e-07	0.147414	0.187408	0.10742	3.94928e-06	0.340628	0.150695	No	NA	NA	Yes
IN_PV	CDK6	2.22844e-08	0.147993	0.188988	0.106999	1.05453e-06	0.465332	0.417939	No	NA	NA	Yes
IN_PV	PCDH10	0.00038965	0.147995	0.213761	0.0822291	0.00228445	0.28469	0.253108	No	NA	NA	Yes
IN_PV	ZNF451	2.4453e-10	0.148643	0.184418	0.112868	3.52176e-08	0.385641	0.283235	No	NA	NA	Yes
IN_PV	MAPK1	7.34108e-05	0.148709	0.207985	0.0894333	0.000605662	0.286672	0.192708	No	NA	NA	Yes
IN_PV	GRIA1	0.00227782	0.149287	0.268442	0.030132	0.00934689	0.314109	0.15232	No	NA	NA	Yes
IN_PV	CNTN5	0.011605	0.149303	0.275315	0.0232911	0.0336234	0.455603	0.166624	No	NA	NA	Yes
IN_PV	ASXL3	7.07649e-06	0.149589	0.198254	0.100923	9.63654e-05	0.498712	0.391064	No	NA	NA	Yes
IN_PV	C11orf87	8.23247e-05	0.149723	0.219214	0.0802315	0.000666749	0.34549	0.240807	No	NA	NA	Yes
IN_PV	ERO1B	1.32041e-06	0.150256	0.199306	0.101206	2.63485e-05	0.434465	0.296212	No	NA	NA	Yes
IN_PV	PKP4	2.936e-10	0.150454	0.180436	0.120471	3.92949e-08	0.388008	0.247636	No	NA	NA	Yes
IN_PV	CACNA1E	3.29183e-09	0.151598	0.191413	0.111784	2.61178e-07	0.720486	0.684069	No	NA	NA	Yes
IN_PV	BAALC-AS1	4.80586e-06	0.152191	0.259253	0.045129	7.09895e-05	2.2498	1.78024	No	NA	NA	Yes
IN_PV	FER	9.91429e-05	0.152448	0.209205	0.095692	0.000773642	0.300491	0.211245	No	NA	NA	Yes
IN_PV	ASB3	3.63442e-06	0.152505	0.220721	0.0842889	5.67878e-05	0.342181	0.192965	No	NA	NA	Yes
IN_PV	TFDP2	1.63757e-07	0.152562	0.22848	0.0766434	5.05777e-06	0.391281	0.245102	No	NA	NA	Yes
IN_PV	GNG2	0.000265665	0.15341	0.228833	0.0779868	0.00168287	0.522641	0.502251	No	NA	NA	Yes
IN_PV	PBX1	0.00904543	0.153827	0.242173	0.0654806	0.0277371	0.384488	0.182403	No	NA	NA	Yes
IN_PV	AC105285.1	0.000333608	0.15438	0.234527	0.0742336	0.00202488	1.29497	1.00086	No	NA	NA	Yes
IN_PV	DUBR	0.000194219	0.155863	0.227842	0.0838833	0.00132309	0.657301	0.502398	No	NA	NA	Yes
IN_PV	SEZ6L	2.01755e-05	0.156062	0.221148	0.0909749	0.000218403	0.7738	0.581279	No	NA	NA	Yes
IN_PV	ADGRL3	0.0140639	0.156261	0.25087	0.0616523	0.0390313	0.418147	0.154581	No	NA	NA	Yes
IN_PV	CDK19	9.10201e-15	0.157133	0.187622	0.126643	1.20602e-11	0.512018	0.43883	No	NA	NA	Yes
IN_PV	PTCHD4	0.000534087	0.157407	0.235698	0.0791157	0.00292182	0.462201	0.235234	No	NA	NA	Yes
IN_PV	MEIKIN	0.00518543	0.157789	0.260225	0.0553531	0.0179111	0.670381	0.465256	No	NA	NA	Yes
IN_PV	DGKG	0.000116261	0.15789	0.226904	0.0888757	0.000876756	0.488024	0.407593	No	NA	NA	Yes
IN_PV	PSIP1	1.11241e-05	0.158031	0.217777	0.0982849	0.000138253	0.20127	0.194799	No	NA	NA	Yes
IN_PV	PRKCH	2.32617e-09	0.158178	0.229296	0.08706	1.95621e-07	2.00639	1.77169	No	NA	NA	Yes
IN_PV	PHTF2	4.72884e-10	0.158559	0.200415	0.116703	5.64478e-08	0.397245	0.349115	No	NA	NA	Yes
IN_PV	LRRTM2	2.11803e-09	0.159319	0.204794	0.113844	1.86194e-07	0.402928	0.356537	No	NA	NA	Yes
IN_PV	EDIL3	2.835e-06	0.159572	0.231917	0.0872277	4.71314e-05	0.363267	0.203288	No	NA	NA	Yes
IN_PV	LIN7C	2.07811e-10	0.159591	0.198524	0.120659	3.12897e-08	0.662847	0.65673	No	NA	NA	Yes
IN_PV	GLCCI1	0.00107754	0.161764	0.248124	0.0754034	0.00511187	0.443822	0.295064	No	NA	NA	Yes
IN_PV	MIR100HG	0.000174795	0.161779	0.229736	0.0938224	0.00121577	0.385189	0.314019	No	NA	NA	Yes
IN_PV	UTP23	2.34017e-05	0.162416	0.227572	0.0972591	0.000244152	0.571302	0.382153	No	NA	NA	Yes
IN_PV	AC079382.2	2.09592e-07	0.163091	0.216361	0.109821	6.13046e-06	1.10984	1.01742	No	NA	NA	Yes
IN_PV	RAPGEF2	3.18589e-05	0.163386	0.218604	0.108168	0.000311878	0.372398	0.239924	No	NA	NA	Yes
IN_PV	SLITRK4	1.2449e-05	0.163998	0.231881	0.0961145	0.000150501	0.342226	0.259774	No	NA	NA	Yes
IN_PV	AL445623.2	5.39932e-06	0.164726	0.219856	0.109597	7.76775e-05	0.35046	0.214046	No	NA	NA	Yes
IN_PV	WASL	3.32494e-06	0.165321	0.228449	0.102194	5.33358e-05	0.296601	0.237045	No	NA	NA	Yes
IN_PV	NDST4	0.000143853	0.167775	0.243009	0.0925399	0.00104556	1.32138	1.01964	No	NA	NA	Yes
IN_PV	DLG1	2.35215e-07	0.168501	0.233026	0.103976	6.71682e-06	0.386016	0.266764	No	NA	NA	Yes
IN_PV	THRA	7.73758e-10	0.169506	0.213941	0.125071	8.31983e-08	0.317104	0.20706	No	NA	NA	Yes
IN_PV	NRXN2	9.155e-09	0.172713	0.22614	0.119286	5.48886e-07	0.296685	0.156646	No	NA	NA	Yes
IN_PV	ZNF483	5.77598e-05	0.172726	0.260796	0.0846558	0.000496959	0.232774	0.146696	No	NA	NA	Yes
IN_PV	EPM2AIP1	2.06213e-09	0.172801	0.22878	0.116823	1.83377e-07	0.314844	0.23309	No	NA	NA	Yes
IN_PV	AC025159.1	0.00295768	0.173284	0.268215	0.0783533	0.0114155	0.500827	0.363049	No	NA	NA	Yes
IN_PV	RAB3C	5.87486e-07	0.173292	0.225793	0.12079	1.40003e-05	0.264247	0.153839	No	NA	NA	Yes
IN_PV	ZNF706	1.77868e-09	0.175217	0.229969	0.120464	1.64063e-07	0.514897	0.374451	No	NA	NA	Yes
IN_PV	SH3GL3	9.84726e-08	0.17524	0.22678	0.123701	3.35415e-06	0.494765	0.367557	No	NA	NA	Yes
IN_PV	CLVS2	9.76551e-08	0.176456	0.222063	0.13085	3.33487e-06	0.42012	0.293119	No	NA	NA	Yes
IN_PV	MAIP1	5.30996e-08	0.176573	0.229541	0.123605	2.08774e-06	1.17566	1.00299	No	NA	NA	Yes
IN_PV	THRB	8.67539e-09	0.177024	0.212304	0.141744	5.29719e-07	0.435604	0.259163	No	NA	NA	Yes
IN_PV	EPHB1	9.92579e-14	0.17796	0.21279	0.14313	7.73628e-11	0.660064	0.43765	No	NA	NA	Yes
IN_PV	MIR2052HG	0.00186626	0.179238	0.279309	0.0791673	0.00795111	0.881599	0.553385	No	NA	NA	Yes
IN_PV	DENND4A	8.5187e-12	0.179378	0.221087	0.137669	2.5657e-09	0.486283	0.366893	No	NA	NA	Yes
IN_PV	TMTC1	5.54841e-05	0.179419	0.253404	0.105435	0.000480814	0.301132	0.208692	No	NA	NA	Yes
IN_PV	AC090518.1	3.0847e-05	0.179522	0.258933	0.100111	0.000305017	1.67562	1.48758	No	NA	NA	Yes
IN_PV	ARMCX5-GPRASP2	1.2945e-05	0.179908	0.255698	0.104117	0.000154663	0.744911	0.588513	No	NA	NA	Yes
IN_PV	CD47	1.04188e-07	0.180051	0.248492	0.11161	3.49493e-06	0.331953	0.216679	No	NA	NA	Yes
IN_PV	MBNL1	1.53794e-07	0.180058	0.249636	0.11048	4.78351e-06	0.439124	0.300098	No	NA	NA	Yes
IN_PV	CPSF6	2.37227e-08	0.180198	0.235813	0.124583	1.09904e-06	0.411093	0.322196	No	NA	NA	Yes
IN_PV	TNFSF13B	8.12146e-06	0.180841	0.259051	0.102632	0.000107181	1.47896	1.28395	No	NA	NA	Yes
IN_PV	UBL3	2.18926e-05	0.181332	0.254686	0.107979	0.000232424	0.350472	0.237431	No	NA	NA	Yes
IN_PV	APLP1	2.19093e-05	0.181663	0.258858	0.104468	0.000232424	0.21147	0.153488	No	NA	NA	Yes
IN_PV	CNKSR2	1.30456e-08	0.181725	0.234195	0.129255	7.11336e-07	0.450837	0.402747	No	NA	NA	Yes
IN_PV	NUDT21	1.30562e-06	0.18262	0.248049	0.117191	2.62113e-05	0.41146	0.380991	No	NA	NA	Yes
IN_PV	GNG4	0.000178326	0.183923	0.270289	0.097558	0.0012332	0.732656	0.73856	No	NA	NA	Yes
IN_PV	WIPF3	1.97891e-10	0.184037	0.228307	0.139767	3.09819e-08	0.547942	0.440334	No	NA	NA	Yes
IN_PV	SYN1	2.68269e-05	0.184423	0.25963	0.109216	0.000272589	0.23105	0.171509	No	NA	NA	Yes
IN_PV	UMAD1	1.75044e-06	0.185307	0.255614	0.115	3.3039e-05	0.539058	0.370826	No	NA	NA	Yes
IN_PV	SHPRH	8.79957e-10	0.185899	0.245535	0.126263	9.03831e-08	0.530248	0.381331	No	NA	NA	Yes
IN_PV	PLEKHA1	1.10522e-10	0.18612	0.24326	0.12898	1.95256e-08	0.439266	0.34835	No	NA	NA	Yes
IN_PV	LINC01505	2.5197e-08	0.186124	0.252462	0.119785	1.15522e-06	0.937487	0.691147	No	NA	NA	Yes
IN_PV	HNRNPU	2.53313e-11	0.187101	0.247402	0.126799	5.50229e-09	0.347279	0.239058	No	NA	NA	Yes
IN_PV	ZFAND5	1.17607e-05	0.187721	0.263908	0.111534	0.000144019	0.315808	0.254029	No	NA	NA	Yes
IN_PV	TSPYL4	0.00013234	0.188193	0.295998	0.0803883	0.000977975	0.425224	0.403618	No	NA	NA	Yes
IN_PV	SESN3	1.27269e-07	0.188857	0.251632	0.126081	4.07324e-06	0.508589	0.356104	No	NA	NA	Yes
IN_PV	LINC00862	1.15496e-08	0.189094	0.250626	0.127562	6.53981e-07	1.21665	0.971679	No	NA	NA	Yes
IN_PV	PDZRN4	6.53324e-09	0.191274	0.25647	0.126078	4.2227e-07	0.715159	0.720301	No	NA	NA	Yes
IN_PV	RAB3GAP1	5.87015e-14	0.193118	0.232067	0.154169	4.86122e-11	0.402099	0.262518	No	NA	NA	Yes
IN_PV	ARHGAP32	9.01516e-06	0.194221	0.255732	0.132709	0.000116821	0.348463	0.236773	No	NA	NA	Yes
IN_PV	MAP3K5	1.11959e-09	0.1981	0.266034	0.130165	1.09547e-07	0.456578	0.398507	No	NA	NA	Yes
IN_PV	WDR82	2.06197e-08	0.198308	0.264652	0.131964	9.9712e-07	0.478169	0.378962	No	NA	NA	Yes
IN_PV	LINC00159	7.52261e-05	0.199762	0.285449	0.114076	0.00061709	1.52812	1.16014	No	NA	NA	Yes
IN_PV	CDH9	1.68888e-05	0.201082	0.323355	0.0788081	0.000190286	0.306274	0.191981	No	NA	NA	Yes
IN_PV	NEGR1	0.0178061	0.20147	0.328948	0.0739912	0.047139	0.419409	0.187409	No	NA	NA	Yes
IN_PV	UPP2	8.98155e-09	0.201626	0.256166	0.147086	5.40934e-07	0.838877	0.72188	No	NA	NA	Yes
IN_PV	DPH6-DT	0.000820159	0.203581	0.313632	0.0935295	0.00409121	0.994214	0.728523	No	NA	NA	Yes
IN_PV	RALGPS2	3.76124e-09	0.205842	0.263157	0.148528	2.84779e-07	0.610297	0.471618	No	NA	NA	Yes
IN_PV	AC073332.1	4.46033e-10	0.207583	0.261959	0.153206	5.5233e-08	0.784099	0.4927	No	NA	NA	Yes
IN_PV	AUXG01000058.1	7.41264e-06	0.209587	0.28394	0.135233	0.00010012	0.477857	0.31469	No	NA	NA	Yes
IN_PV	PTPN13	4.05532e-09	0.209726	0.270873	0.14858	3.01871e-07	0.541169	0.482816	No	NA	NA	Yes
IN_PV	MAPRE2	1.58041e-07	0.210313	0.275404	0.145221	4.90407e-06	0.368151	0.248775	No	NA	NA	Yes
IN_PV	AC004083.1	2.271e-08	0.213057	0.274166	0.151948	1.07084e-06	1.0988	0.817817	No	NA	NA	Yes
IN_PV	LRFN5	1.98365e-07	0.213993	0.301998	0.125988	5.87995e-06	0.456154	0.270005	No	NA	NA	Yes
IN_PV	ADCY8	9.17106e-07	0.215003	0.284874	0.145131	1.94116e-05	0.50538	0.27197	No	NA	NA	Yes
IN_PV	AC011346.1	0.000368687	0.215123	0.313648	0.116597	0.00218289	0.700869	0.491834	No	NA	NA	Yes
IN_PV	MEF2C-AS1	0.000551276	0.27242	0.407363	0.137477	0.00298601	0.63708	0.379369	Yes	0.334	0.00432	Yes
IN_PV	GUCY1B1	3.43153e-09	0.217928	0.290413	0.145444	2.6904e-07	0.393229	0.287476	No	NA	NA	Yes
IN_PV	MAF	0.000284781	0.220583	0.328017	0.113149	0.00178493	0.544447	0.43609	No	NA	NA	Yes
IN_PV	AP001347.1	0.00100687	0.223182	0.365058	0.0813062	0.00485483	1.06188	0.732895	No	NA	NA	Yes
IN_PV	ZNF638	2.07211e-06	0.22439	0.295593	0.153186	3.75588e-05	0.463014	0.26739	No	NA	NA	Yes
IN_PV	CDKL1	1.09295e-06	0.224573	0.305837	0.143309	2.26275e-05	1.18858	0.903156	No	NA	NA	Yes
IN_PV	SEM1	7.54776e-06	0.233853	0.331777	0.135929	0.000101325	0.80996	0.46552	No	NA	NA	Yes
IN_PV	ATP8A1	3.05704e-08	0.240708	0.293821	0.187595	1.33243e-06	0.425838	0.264306	No	NA	NA	Yes
IN_PV	PPM1K	3.877e-10	0.244792	0.309188	0.180396	4.93945e-08	0.414594	0.265843	No	NA	NA	Yes
IN_PV	MTERF1	1.12858e-11	0.245326	0.298253	0.1924	2.99073e-09	0.844688	0.664202	No	NA	NA	Yes
IN_PV	AC120193.1	0.00808248	0.248176	0.412115	0.0842367	0.0253115	1.10317	0.664065	No	NA	NA	Yes
IN_PV	LRRC7	8.175e-06	0.251866	0.339088	0.164643	0.000107777	0.455995	0.276764	No	NA	NA	Yes
IN_PV	MAP4K3	1.51357e-10	0.257013	0.315353	0.198673	2.53858e-08	0.537887	0.344125	No	NA	NA	Yes
IN_PV	CCDC59	1.75554e-13	0.264702	0.31803	0.211374	1.29227e-10	1.20632	0.937937	No	NA	NA	Yes
IN_PV	RPS6KA5	3.79735e-13	0.274386	0.3309	0.217873	2.28704e-10	1.45609	1.30985	No	NA	NA	Yes
IN_PV	LHFPL3	9.45929e-09	0.285942	0.388832	0.183053	5.62043e-07	0.986175	0.836939	No	NA	NA	Yes
IN_PV	SYNPR	0.000249926	0.288584	0.425286	0.151883	0.00160131	0.521337	0.525452	No	NA	NA	Yes
IN_PV	AC073050.1	3.71295e-07	0.297793	0.380563	0.215022	9.6087e-06	0.793296	0.440357	No	NA	NA	Yes
IN_PV	KCNIP4	0.00321949	0.299532	0.545316	0.0537482	0.012202	0.903403	0.4465	No	NA	NA	Yes
IN_PV	PLCH1	9.20642e-12	0.299689	0.358989	0.240388	2.60258e-09	0.606617	0.46344	No	NA	NA	Yes
IN_PV	FLRT2	6.75416e-07	0.303046	0.432857	0.173235	1.54298e-05	0.680954	0.471795	No	NA	NA	Yes
IN_PV	PCDH7	1.99983e-06	0.304427	0.426264	0.182591	3.65486e-05	0.506631	0.269265	No	NA	NA	Yes
IN_PV	ADAM32	1.13299e-07	0.308595	0.407349	0.20984	3.75498e-06	1.47967	1.16257	No	NA	NA	Yes
IN_PV	SCN1A-AS1	6.86322e-06	0.309971	0.415375	0.204567	9.41384e-05	0.603026	0.332812	No	NA	NA	Yes
IN_PV	PRNP	5.31672e-05	0.322601	0.455614	0.189589	0.000465301	0.283528	0.175673	No	NA	NA	Yes
IN_PV	STXBP6	4.81363e-08	0.323191	0.42722	0.219163	1.91533e-06	0.532034	0.407111	No	NA	NA	Yes
IN_PV	MT-ND2	0.00214707	0.324097	0.738937	-0.0907419	0.00890692	0.420908	0.258811	No	NA	NA	Yes
IN_PV	SATB1-AS1	5.67601e-06	0.344218	0.476918	0.211519	8.1192e-05	0.873492	0.516612	No	NA	NA	Yes
IN_PV	CYFIP1	8.28149e-17	0.347828	0.413825	0.281832	2.74324e-13	0.873571	0.618192	No	NA	NA	Yes
IN_PV	AC004949.1	6.85086e-07	0.360024	0.606269	0.113779	1.55747e-05	5.23311	3.56619	No	NA	NA	Yes
IN_PV	PLPPR1	1.08193e-16	0.361637	0.442675	0.280599	2.8671e-13	0.821021	0.620431	No	NA	NA	Yes
IN_PV	TMEM161B-AS1	1.28624e-07	0.373577	0.506131	0.241022	4.09226e-06	0.757166	0.367617	No	NA	NA	Yes
IN_PV	CCNH	6.24269e-09	0.409771	0.535532	0.28401	4.09484e-07	0.845081	0.502967	No	NA	NA	Yes
IN_PV	GPC6	7.35924e-07	0.419997	0.557702	0.282291	1.64991e-05	0.61852	0.341644	No	NA	NA	Yes
IN_PV	LINC01322	1.65416e-11	0.475658	0.586444	0.364872	3.98502e-09	1.27797	0.935096	No	NA	NA	Yes
IN_PV	MT-ND4	0.00518298	0.501534	1.09277	-0.0897053	0.0179111	0.635267	0.32429	No	NA	NA	Yes
IN_PV	AC098829.1	4.15194e-09	0.735346	0.98797	0.482722	3.0394e-07	3.08928	1.96936	No	NA	NA	Yes
IN_PV	PPFIA2	0.00313176	2.45587	90.5381	-85.6264	0.0119344	0.330433	0.172774	No	NA	NA	Yes
IN_PV	PNMA2	0.000606791	0.250474	0.405899	0.0950489	0.00321708	0.231418	0.165814	Yes	-0.301	0.023	No
IN_PV	TSPYL1	0.000284607	0.246756	0.365308	0.128204	0.00178469	0.273215	0.178606	Yes	-0.263	0.0277	No
IN_PV	EEF1A1	0.00480976	0.246238	0.394004	0.0984734	0.0168329	0.176751	0.175541	Yes	0.265	0.0018	Yes
IN_PV	NAP1L3	0.000403007	0.24087	0.369418	0.112321	0.00234925	0.322982	0.303339	Yes	-0.371	0.000903	No
IN_PV	PEG10	1.91472e-12	0.228946	0.278019	0.179874	7.92814e-10	0.627956	0.557515	Yes	0.332	0.00186	Yes
IN_PV	BNIP3L	8.72749e-08	0.225858	0.294235	0.15748	3.04741e-06	0.575269	0.396522	Yes	-0.146	0.0216	No
IN_PV	UBR5	1.95549e-10	0.217151	0.274188	0.160113	3.09819e-08	0.521	0.361822	Yes	0.189	7e-06	Yes
IN_PV	ADCY10	2.97739e-07	0.215297	0.312689	0.117906	8.06758e-06	2.46496	2.16022	Yes	0.637	0.00163	Yes
IN_PV	APBA2	2.21636e-06	0.211647	0.287539	0.135755	3.89479e-05	0.516209	0.280878	Yes	0.41	2.55e-06	Yes
IN_PV	IL6ST	1.19155e-05	0.208265	0.290672	0.125857	0.000145377	0.323419	0.274435	Yes	0.228	0.00511	Yes
IN_PV	NIPA1	2.0485e-11	0.205759	0.248909	0.16261	4.76187e-09	0.622826	0.4586	Yes	0.536	5.17e-08	Yes
IN_PV	TMEM47	2.55164e-07	0.203359	0.273215	0.133504	7.20879e-06	0.580848	0.466881	Yes	0.578	4.18e-06	Yes
IN_PV	H1FX	2.04323e-06	0.203276	0.276251	0.1303	3.7086e-05	0.440096	0.319185	Yes	0.206	0.0151	Yes
IN_PV	ATP1B2	2.87588e-05	0.196977	0.278541	0.115413	0.00028824	0.44581	0.389759	Yes	0.486	0.00388	Yes
IN_PV	KCNJ3	1.04393e-06	0.194025	0.262663	0.125388	2.17828e-05	0.378555	0.221381	Yes	-0.42	0.0103	No
IN_PV	RUNDC3B	7.95849e-10	0.193112	0.239152	0.147072	8.436e-08	0.433981	0.321617	Yes	-0.215	0.0166	No
IN_PV	RNF11	3.2884e-07	0.18748	0.269717	0.105243	8.76685e-06	0.317004	0.262001	Yes	-0.147	0.0384	No
IN_PV	N4BP2	1.84278e-08	0.187034	0.244443	0.129625	9.07689e-07	0.8632	0.787525	Yes	0.234	0.0271	Yes
IN_PV	NIPA2	4.0806e-14	0.183034	0.220303	0.145764	3.862e-11	0.711499	0.607831	Yes	0.889	1.43e-48	Yes
IN_PV	HPRT1	6.43369e-07	0.18248	0.246401	0.118559	1.49818e-05	0.354746	0.222777	Yes	-0.317	0.00967	No
IN_PV	PARD3	3.20452e-05	0.178858	0.266266	0.0914501	0.000312665	0.375009	0.356078	Yes	0.282	0.0268	Yes
IN_PV	EML6	4.8129e-07	0.175652	0.231955	0.119348	1.19645e-05	0.37255	0.237875	Yes	-0.419	2e-05	No
IN_PV	GABRB1	2.9676e-05	0.174966	0.242467	0.107466	0.000294979	0.40849	0.246874	Yes	0.381	0.00102	Yes
IN_PV	NREP	0.000129385	0.17236	0.253437	0.0912828	0.000958276	0.223168	0.20974	Yes	-0.486	0.000498	No
IN_PV	UBR2	2.14028e-05	0.171435	0.233231	0.109639	0.000229098	0.393893	0.265116	Yes	0.0933	0.014	Yes
IN_PV	CHORDC1	0.00146611	0.16734	0.26106	0.0736213	0.00658504	0.621652	0.509979	Yes	0.593	1.55e-08	Yes
IN_PV	CSTF3	3.71744e-11	0.166972	0.204549	0.129395	7.69626e-09	0.499305	0.385987	Yes	0.123	0.0282	Yes
IN_PV	CITED2	2.3827e-07	0.165573	0.217558	0.113589	6.77485e-06	0.310305	0.259656	Yes	-0.323	0.0274	No
IN_PV	SNX31	8.18288e-06	0.164268	0.322171	0.0063641	0.000107777	2.98968	2.68605	Yes	0.929	0.00184	Yes
IN_PV	SLC9A9	0.0109294	0.163125	0.265911	0.0603387	0.0321026	0.390315	0.213571	Yes	0.371	0.0018	Yes
IN_PV	KLRD1	8.71708e-10	0.159962	0.217361	0.102562	9.03831e-08	1.60252	1.64914	Yes	0.791	6.16e-05	Yes
IN_PV	GPR158	0.00131259	0.159466	0.248452	0.0704808	0.00601171	0.253611	0.219739	Yes	-0.588	3.41e-06	No
IN_PV	HOOK1	3.93111e-16	0.157395	0.183778	0.131012	8.68121e-13	0.500705	0.435456	Yes	-0.274	0.0435	No
IN_PV	DPY19L2	1.57619e-05	0.156601	0.216254	0.0969489	0.00017997	0.4722	0.367336	Yes	-0.227	0.0205	No
IN_PV	FXR1	1.4014e-05	0.155525	0.21408	0.0969697	0.000164178	0.385769	0.258757	Yes	0.176	0.0018	Yes
IN_PV	PAPOLA	0.00205059	0.153162	0.245088	0.0612359	0.00858734	0.399358	0.290366	Yes	0.115	0.0177	Yes
IN_PV	GDAP1	0.00207857	0.151808	0.239735	0.0638807	0.00867707	0.367008	0.190506	Yes	-0.186	0.0276	No
IN_PV	BBX	2.70699e-09	0.151753	0.186925	0.116582	2.21405e-07	0.484485	0.38479	Yes	0.273	0.0177	Yes
IN_PV	ZNF675	2.2242e-05	0.151433	0.208913	0.0939525	0.0002352	0.727065	0.526227	Yes	-0.141	0.0379	No
IN_PV	USP3	3.01189e-15	0.148825	0.173625	0.124026	4.98844e-12	0.860577	0.788154	Yes	0.38	0.00166	Yes
IN_PV	FGF13	0.000220867	0.147867	0.20794	0.0877947	0.00146032	0.34052	0.244308	Yes	-0.614	4.99e-05	No
IN_PV	CDK14	3.58432e-06	0.146953	0.196033	0.0978734	5.61373e-05	0.290582	0.237549	Yes	-0.424	0.000325	No
IN_PV	RPS6KA3	9.66905e-10	0.146422	0.180999	0.111844	9.70568e-08	0.289125	0.217355	Yes	-0.246	0.000811	No
IN_PV	INO80D	1.90848e-07	0.143747	0.189045	0.0984488	5.70822e-06	0.480351	0.340086	Yes	0.1	0.0467	Yes
IN_PV	CSRNP3	0.000531382	0.14132	0.20523	0.077411	0.00290943	0.305058	0.200754	Yes	-0.312	0.0176	No
IN_PV	CERS6	0.000892779	0.140255	0.200482	0.0800279	0.00440243	0.392496	0.226008	Yes	-0.287	0.0212	No
IN_PV	ABCA6	1.91449e-07	-0.141253	-0.096758	-0.185749	5.7133e-06	-0.61024	-0.440874	Yes	-0.649	9.55e-07	Yes
IN_PV	PLA2R1	0.000534868	-0.14186	-0.0737755	-0.209944	0.00292368	-0.364209	-0.185418	Yes	-0.482	0.0111	Yes
IN_PV	TANGO6	8.47245e-07	-0.145168	-0.0933745	-0.196961	1.82537e-05	-0.440718	-0.374723	Yes	-0.136	0.0038	Yes
IN_PV	CCPG1	1.38892e-06	-0.148087	-0.0889535	-0.20722	2.73857e-05	-0.415521	-0.300636	Yes	-0.135	0.00637	Yes
IN_PV	ITPR1	0.00148259	-0.14843	-0.0673381	-0.229522	0.0066327	-0.346866	-0.243781	Yes	-0.593	2.11e-05	Yes
IN_PV	PRKCB	0.00168698	-0.148484	-0.0752599	-0.221708	0.00735278	-0.374866	-0.301243	Yes	-0.569	0.000199	Yes
IN_PV	ABCA10	2.73473e-06	-0.149833	-0.0902523	-0.209414	4.58093e-05	-0.426472	-0.24056	Yes	-0.59	2.49e-08	Yes
IN_PV	SLC2A11	3.49084e-07	-0.15374	-0.106057	-0.201424	9.15913e-06	-0.710909	-0.600232	Yes	-0.242	0.000379	Yes
IN_PV	GPR149	1.78658e-07	-0.153811	-0.10057	-0.207052	5.41696e-06	-0.796828	-0.5175	Yes	-0.741	0.00443	Yes
IN_PV	FAM78B	3.6828e-05	-0.156022	-0.0914877	-0.220556	0.00034855	-0.23973	-0.167045	Yes	-0.43	0.000888	Yes
IN_PV	OPRD1	0.000127013	-0.156093	-0.0819059	-0.23028	0.000942815	-0.339105	-0.375559	Yes	-0.584	0.00899	Yes
IN_PV	GGT7	4.95464e-06	-0.157592	-0.0980842	-0.217101	7.28624e-05	-0.524335	-0.439615	Yes	-0.252	0.00434	Yes
IN_PV	GOLGA8B	0.00570774	-0.16045	-0.0493251	-0.271576	0.0192928	-0.482622	-0.361	Yes	-0.457	0.000157	Yes
IN_PV	SLC8A3	3.83038e-08	-0.160669	-0.0922374	-0.229101	1.60609e-06	-0.297297	-0.20811	Yes	-0.514	3.89e-07	Yes
IN_PV	FSTL4	1.52349e-08	-0.161374	-0.115575	-0.207173	8.01039e-07	-0.656055	-0.486755	Yes	-0.578	0.000747	Yes
IN_PV	FAM66A	2.6713e-06	-0.162136	-0.102311	-0.22196	4.49742e-05	-0.674942	-0.611631	Yes	-0.546	0.00402	Yes
IN_PV	PID1	1.85381e-05	-0.163605	-0.100808	-0.226401	0.000205892	-0.316191	-0.299933	Yes	0.309	0.0205	No
IN_PV	SRSF7	8.02187e-08	-0.164421	-0.100624	-0.228219	2.84197e-06	-0.823071	-0.641204	Yes	-0.129	0.013	Yes
IN_PV	SCAMP5	0.000111092	-0.165276	-0.0947023	-0.23585	0.000844984	-0.454696	-0.33086	Yes	-0.274	0.0289	Yes
IN_PV	HLCS	2.44748e-06	-0.165301	-0.100111	-0.230491	4.19458e-05	-0.312636	-0.238313	Yes	-0.114	0.0226	Yes
IN_PV	BDH1	7.66398e-08	-0.171386	-0.112363	-0.230409	2.73714e-06	-0.665966	-0.550022	Yes	-0.215	0.00796	Yes
IN_PV	PRMT8	2.38659e-08	-0.175192	-0.119234	-0.23115	1.10182e-06	-0.563339	-0.439819	Yes	-0.374	0.0157	Yes
IN_PV	CORO6	1.76344e-08	-0.176844	-0.124329	-0.22936	8.7843e-07	-0.795551	-0.61694	Yes	-0.634	2.07e-05	Yes
IN_PV	ZNF124	0.000110565	-0.177793	-0.107616	-0.24797	0.000843369	-0.673033	-0.46118	Yes	-0.61	7.87e-08	Yes
IN_PV	FBLN7	5.49578e-14	-0.180142	-0.14817	-0.212113	4.8546e-11	-0.626454	-0.525926	Yes	-1.22	1.4e-09	Yes
IN_PV	ZNF641	1.19825e-14	-0.184321	-0.150431	-0.21821	1.32307e-11	-0.928277	-0.849971	Yes	-0.284	6.63e-06	Yes
IN_PV	KCNS3	2.33269e-09	-0.184782	-0.136995	-0.232569	1.95621e-07	-0.321249	-0.253717	Yes	-0.756	6.13e-08	Yes
IN_PV	KCTD1	6.16231e-11	-0.185299	-0.134571	-0.236028	1.14526e-08	-0.589554	-0.428631	Yes	-0.547	5.68e-07	Yes
IN_PV	PPM1H	2.14003e-06	-0.188875	-0.133398	-0.244352	3.7959e-05	-0.298445	-0.224108	Yes	-0.29	0.00119	Yes
IN_PV	MAP1A	1.10668e-05	-0.192556	-0.0939765	-0.291136	0.000137816	-0.672529	-0.459572	Yes	-0.371	0.000263	Yes
IN_PV	SLC35F3	0.000158217	-0.193972	-0.103059	-0.284884	0.00112677	-0.439227	-0.302207	Yes	-0.372	0.00377	Yes
IN_PV	RAB3B	0.00315291	-0.193983	-0.0842551	-0.30371	0.0119977	-0.528546	-0.466342	Yes	-0.565	0.0094	Yes
IN_PV	RASGRF1	5.39677e-07	-0.194687	-0.128952	-0.260423	1.30488e-05	-0.536877	-0.432767	Yes	-0.578	1.14e-05	Yes
IN_PV	RPH3A	3.49732e-10	-0.199862	-0.135143	-0.264581	4.54309e-08	-0.462293	-0.347832	Yes	-0.709	1.46e-05	Yes
IN_PV	ACYP2	0.000292438	-0.206113	-0.120057	-0.292168	0.00182162	-0.448257	-0.276646	Yes	-0.182	0.00976	Yes
IN_PV	SERGEF	5.90975e-10	-0.215938	-0.152486	-0.279389	6.75036e-08	-0.505702	-0.382776	Yes	-0.335	3.48e-06	Yes
IN_PV	HGSNAT	4.12792e-06	-0.217997	-0.125065	-0.310928	6.28677e-05	-0.595894	-0.474554	Yes	-0.328	2.96e-05	Yes
IN_PV	SLC4A8	2.0533e-07	-0.218065	-0.14985	-0.28628	6.03392e-06	-0.550249	-0.389318	Yes	-0.535	2.49e-08	Yes
IN_PV	TARBP1	3.34258e-07	-0.218856	-0.144069	-0.293644	8.87753e-06	-0.492826	-0.31062	Yes	-0.494	1.23e-06	Yes
IN_PV	LINC00342	0.000177012	-0.219512	-0.119465	-0.31956	0.00122603	-0.409433	-0.249101	Yes	-0.458	1.42e-05	Yes
IN_PV	PPIP5K2	0.000526162	-0.220046	-0.124385	-0.315707	0.00288323	-0.374345	-0.155527	Yes	-0.328	7.28e-10	Yes
IN_PV	CIRBP	2.69499e-07	-0.220183	-0.129484	-0.310881	7.51761e-06	-0.911076	-0.716397	Yes	-0.222	0.0067	Yes
IN_PV	SCFD2	3.54685e-13	-0.221741	-0.170226	-0.273256	2.23789e-10	-0.429228	-0.336594	Yes	-0.159	0.00653	Yes
IN_PV	ANKRD55	4.24849e-08	-0.230288	-0.163351	-0.297224	1.74057e-06	-1.15049	-0.950126	Yes	-0.558	0.0017	Yes
IN_PV	LINC00599	5.6433e-07	-0.233086	-0.159834	-0.306339	1.35705e-05	-0.548554	-0.413906	Yes	-0.641	4.01e-05	Yes
IN_PV	PDE7B	3.41837e-12	-0.235121	-0.187138	-0.283103	1.22415e-09	-0.582851	-0.503759	Yes	-0.415	0.0047	Yes
IN_PV	PTPRE	2.24975e-06	-0.237522	-0.123163	-0.351881	3.92226e-05	-0.512935	-0.362751	Yes	-0.245	0.000442	Yes
IN_PV	EVL	2.76736e-05	-0.238956	-0.153733	-0.324179	0.000279265	-0.409911	-0.258591	Yes	-0.207	0.00221	Yes
IN_PV	GALNT11	4.54338e-08	-0.244047	-0.171189	-0.316905	1.84097e-06	-0.598063	-0.421103	Yes	-0.211	0.0066	Yes
IN_PV	HUNK	4.54563e-06	-0.244551	-0.136038	-0.353064	6.7522e-05	-0.602412	-0.47129	Yes	-0.429	0.00731	Yes
IN_PV	ICA1	8.06093e-08	-0.255091	-0.162339	-0.347842	2.84819e-06	-0.533483	-0.370941	Yes	-0.39	8.87e-06	Yes
IN_PV	SAT1	7.69497e-06	-0.258243	-0.154782	-0.361703	0.000102884	-0.860596	-0.609286	Yes	0.592	4.38e-06	No
IN_PV	PITPNC1	3.61562e-05	-0.260078	-0.106478	-0.413678	0.000342683	-0.404929	-0.25265	Yes	0.198	0.0391	No
IN_PV	SAMD5	8.41634e-07	-0.262274	-0.170325	-0.354223	1.81623e-05	-0.263244	-0.177829	Yes	-0.569	0.0002	Yes
IN_PV	PLD5	2.62837e-06	-0.270075	-0.147762	-0.392388	4.44776e-05	-0.244608	-0.223854	Yes	-0.328	0.00497	Yes
IN_PV	MTUS2	8.27807e-07	-0.287258	-0.203144	-0.371372	1.79516e-05	-0.369778	-0.382108	Yes	-0.465	0.00156	Yes
IN_PV	TRAPPC9	7.44146e-08	-0.309004	-0.206749	-0.41126	2.67933e-06	-0.672676	-0.475699	Yes	-0.144	0.0276	Yes
IN_PV	LRP8	1.16482e-10	-0.332109	-0.236312	-0.427906	2.03077e-08	-0.785092	-0.584756	Yes	-0.448	2.34e-06	Yes
IN_PV	NEAT1	4.41925e-07	-0.333041	-0.226133	-0.439949	1.1111e-05	-0.928988	-0.634662	Yes	0.858	5.07e-06	No
IN_PV	ETV5	1.1244e-09	-0.34126	-0.247591	-0.43493	1.09547e-07	-1.48293	-1.35922	Yes	-0.312	0.0123	Yes
IN_PV	SRRM4	1.25976e-05	-0.354529	-0.232018	-0.47704	0.000151606	-0.455396	-0.225085	Yes	-0.331	0.0485	Yes
IN_PV	PDE10A	1.1277e-08	-0.414802	-0.258958	-0.570646	6.49522e-07	-0.719584	-0.406589	Yes	-0.486	0.00138	Yes
IN_PV	ALK	7.55336e-16	-0.451081	-0.358617	-0.543545	1.42974e-12	-0.740002	-0.496875	Yes	-0.303	0.00863	Yes
IN_SST	GABRG3	1.29879e-11	0.824306	0.993133	0.655478	3.35156e-08	1.26916	0.665206	Yes	0.598	0.000307	Yes
IN_SST	UBE3A	8.95825e-23	0.659339	0.73983	0.578848	1.04184e-18	1.16372	0.715351	Yes	1.24	3.24e-112	Yes
IN_SST	GABRB3	7.58282e-17	0.584196	0.705318	0.463074	4.40941e-13	1.04847	0.499087	Yes	0.87	4.6e-10	Yes
IN_SST	HERC2	1.71781e-14	0.541206	0.662629	0.419782	6.65939e-11	0.89216	0.526441	Yes	0.902	5.67e-68	Yes
IN_SST	SPP1	0.00294647	0.340268	0.517852	0.162683	0.0183641	1.00589	0.966757	Yes	1.38	0.000441	Yes
IN_SST	HIBCH	0.00746287	0.328881	0.529595	0.128167	0.0350821	1.20707	0.529121	Yes	0.245	0.0087	Yes
IN_SST	OCA2	8.9591e-11	0.324774	0.407574	0.241975	1.25153e-07	1.57666	1.15384	Yes	0.667	0.000194	Yes
IN_SST	TMEM47	2.77878e-06	0.324626	0.433608	0.215643	0.000158534	0.404136	0.307221	Yes	0.578	4.18e-06	Yes
IN_SST	CXXC4	2.42778e-06	0.299747	0.397915	0.201579	0.000146296	0.90261	0.644715	Yes	0.343	0.0043	Yes
IN_SST	APBA2	1.67258e-06	0.291797	0.394396	0.189197	0.000115101	0.495317	0.228237	Yes	0.41	2.55e-06	Yes
IN_SST	SLC9A9	5.78421e-05	0.283116	0.396762	0.169471	0.00123659	0.653857	0.567257	Yes	0.371	0.0018	Yes
IN_SST	CHORDC1	0.000444149	0.280542	0.412974	0.148111	0.0048869	0.919264	0.562756	Yes	0.593	1.55e-08	Yes
IN_SST	BNIP3L	9.31839e-08	0.272209	0.351278	0.19314	1.5416e-05	0.461566	0.246213	Yes	-0.146	0.0216	No
IN_SST	RPS6KA3	1.06764e-05	0.267893	0.372271	0.163515	0.000376261	0.388472	0.194089	Yes	-0.246	0.000811	No
IN_SST	CCNH	3.54737e-07	0.454488	0.611357	0.297619	3.85569e-05	0.83864	0.497667	No	NA	NA	Yes
IN_SST	NIPA1	1.26162e-07	0.266188	0.3506	0.181776	1.77513e-05	0.545256	0.295271	Yes	0.536	5.17e-08	Yes
IN_SST	GALNTL6	0.000928679	0.452864	0.670311	0.235416	0.00818223	0.532546	0.338559	No	NA	NA	Yes
IN_SST	LINC01322	1.0148e-07	0.452082	0.583282	0.320882	1.57773e-05	0.735576	0.397691	No	NA	NA	Yes
IN_SST	AC098829.1	1.51668e-06	0.446883	0.674524	0.219242	0.000108883	2.47632	1.77528	No	NA	NA	Yes
IN_SST	RALYL	0.000249543	0.346092	0.495296	0.196888	0.00323544	0.59295	0.166743	No	NA	NA	Yes
IN_SST	PWRN4	0.00038011	0.343117	0.521168	0.165066	0.00436827	0.794798	0.507848	No	NA	NA	Yes
IN_SST	SSBP2	2.69283e-10	0.342099	0.447603	0.236594	1.84221e-07	0.42307	0.312078	No	NA	NA	Yes
IN_SST	PPP4R4	4.82101e-09	0.33432	0.412821	0.255818	1.60195e-06	0.576598	0.361047	No	NA	NA	Yes
IN_SST	SATB1-AS1	0.00039765	0.334011	0.476639	0.191383	0.00450748	0.729354	0.324956	No	NA	NA	Yes
IN_SST	AUXG01000058.1	1.26095e-05	0.329972	0.456491	0.203454	0.000425069	0.463236	0.263166	No	NA	NA	Yes
IN_SST	TMEM161B-AS1	0.000408989	0.325891	0.487949	0.163833	0.0046046	0.606939	0.309716	No	NA	NA	Yes
IN_SST	TUBB4A	0.000273739	0.322056	0.494706	0.149406	0.00343058	0.251532	0.163322	No	NA	NA	Yes
IN_SST	ATP2B4	3.55475e-09	0.263361	0.331171	0.195552	1.3336e-06	0.919173	0.683675	Yes	0.322	0.0163	Yes
IN_SST	TJP1	7.64561e-05	0.263324	0.384354	0.142295	0.00146488	0.710589	0.344877	Yes	0.609	3e-11	Yes
IN_SST	GRM1	9.58058e-08	0.319286	0.418863	0.219709	1.54753e-05	0.627199	0.229249	No	NA	NA	Yes
IN_SST	AL365361.1	9.32943e-06	0.3031	0.415894	0.190307	0.000340438	0.511725	0.394228	No	NA	NA	Yes
IN_SST	WDR82	5.61982e-05	0.299941	0.462107	0.137775	0.00122165	0.374047	0.283386	No	NA	NA	Yes
IN_SST	CD47	1.79641e-07	0.29669	0.422726	0.170653	2.34744e-05	0.381786	0.217356	No	NA	NA	Yes
IN_SST	PBX1	1.17965e-10	0.291314	0.351898	0.230729	1.37193e-07	0.443384	0.1656	No	NA	NA	Yes
IN_SST	SGSM1	3.96705e-06	0.289798	0.394583	0.185013	0.000195827	0.514581	0.190001	No	NA	NA	Yes
IN_SST	MAP4K3	1.83337e-11	0.288732	0.352559	0.224906	3.55368e-08	0.48758	0.227897	No	NA	NA	Yes
IN_SST	TSPYL4	0.0085627	0.287315	0.471444	0.103185	0.0387035	0.332529	0.253807	No	NA	NA	Yes
IN_SST	CDKL1	1.02128e-06	0.282206	0.390927	0.173484	8.24826e-05	1.08736	0.827176	No	NA	NA	Yes
IN_SST	RALGPS2	1.4406e-06	0.281564	0.372311	0.190816	0.000106039	0.435027	0.251785	No	NA	NA	Yes
IN_SST	BICC1	1.44091e-11	0.268652	0.34616	0.191144	3.35156e-08	1.13496	0.770974	No	NA	NA	Yes
IN_SST	ANKRD12	2.53946e-08	0.267125	0.346913	0.187336	6.2838e-06	0.387788	0.187018	No	NA	NA	Yes
IN_SST	HERC4	3.43529e-09	0.262504	0.342057	0.182951	1.3336e-06	0.502292	0.247629	Yes	0.179	0.000223	Yes
IN_SST	PCDH7	2.77774e-05	0.261274	0.407088	0.11546	0.000734207	0.374774	0.144983	No	NA	NA	Yes
IN_SST	SHPRH	5.11319e-05	0.258486	0.365564	0.151407	0.00113909	0.474926	0.275081	No	NA	NA	Yes
IN_SST	OSBPL8	7.38616e-09	0.256215	0.342985	0.169444	2.14753e-06	0.441554	0.188247	No	NA	NA	Yes
IN_SST	NUDT21	0.000778918	0.253657	0.390652	0.116662	0.00718384	0.289259	0.231721	No	NA	NA	Yes
IN_SST	L3MBTL4	5.76133e-08	0.250375	0.442479	0.0582711	1.13566e-05	0.514368	0.311252	No	NA	NA	Yes
IN_SST	CYFIP1	9.97338e-07	0.250369	0.339147	0.16159	8.16834e-05	0.705383	0.329353	No	NA	NA	Yes
IN_SST	MAF	0.000371964	0.249648	0.378656	0.120639	0.00430623	0.405807	0.227584	No	NA	NA	Yes
IN_SST	ELAVL4	3.78761e-06	0.249352	0.35608	0.142624	0.000191521	0.25405	0.165089	No	NA	NA	Yes
IN_SST	CPSF6	8.28177e-06	0.246563	0.3354	0.157726	0.000316217	0.425222	0.227873	No	NA	NA	Yes
IN_SST	SEM1	0.000225639	0.244045	0.353647	0.134443	0.00300594	0.627514	0.365048	No	NA	NA	Yes
IN_SST	DENND4A	1.01745e-07	0.241717	0.331362	0.152071	1.57773e-05	0.451565	0.257878	No	NA	NA	Yes
IN_SST	PAWR	3.19709e-07	0.240518	0.315915	0.16512	3.63988e-05	0.416786	0.223439	No	NA	NA	Yes
IN_SST	ARMCX5-GPRASP2	0.000122968	0.234822	0.343107	0.126537	0.00201893	0.732405	0.48756	No	NA	NA	Yes
IN_SST	CCDC59	2.19694e-06	0.234359	0.327133	0.141584	0.000137368	1.01307	0.800398	No	NA	NA	Yes
IN_SST	LINC02693	9.68508e-11	0.233201	0.284754	0.181647	1.25153e-07	0.492009	0.290011	No	NA	NA	Yes
IN_SST	HSPA4L	0.000749863	0.229103	0.343715	0.114491	0.00702771	0.440978	0.181864	No	NA	NA	Yes
IN_SST	UMAD1	0.000177276	0.228433	0.327687	0.129178	0.00252634	0.47004	0.274286	No	NA	NA	Yes
IN_SST	TFDP2	8.69207e-05	0.226723	0.323739	0.129708	0.00159951	0.351033	0.182389	No	NA	NA	Yes
IN_SST	FEM1B	4.96797e-05	0.225605	0.316929	0.134282	0.00112337	0.314548	0.223324	No	NA	NA	Yes
IN_SST	CNTN3	0.00030439	0.225442	0.339483	0.1114	0.00372637	0.409709	0.185513	No	NA	NA	Yes
IN_SST	MIR99AHG	7.58011e-07	0.224409	0.339824	0.108994	6.57885e-05	0.287668	0.175723	No	NA	NA	Yes
IN_SST	MTERF1	7.25255e-06	0.224366	0.299884	0.148847	0.000287874	0.55143	0.520173	No	NA	NA	Yes
IN_SST	MAPK6	2.59257e-07	0.223016	0.301982	0.144051	3.07669e-05	0.369188	0.196497	No	NA	NA	Yes
IN_SST	QKI	3.90158e-06	0.222953	0.309043	0.136864	0.000194785	0.268408	0.148879	No	NA	NA	Yes
IN_SST	LRFN5	1.49252e-05	0.222516	0.305775	0.139258	0.000475563	0.382587	0.15153	No	NA	NA	Yes
IN_SST	RPS6KA5	5.99941e-06	0.220997	0.328543	0.113451	0.000256519	0.741628	0.614398	No	NA	NA	Yes
IN_SST	UBL3	0.000759823	0.218992	0.346636	0.0913482	0.00707506	0.290624	0.166905	No	NA	NA	Yes
IN_SST	MITF	6.75464e-05	0.217709	0.318621	0.116796	0.00135382	0.3815	0.311302	No	NA	NA	Yes
IN_SST	UPP2	5.53786e-07	0.214709	0.294739	0.13468	5.41221e-05	0.682938	0.416349	No	NA	NA	Yes
IN_SST	CACNA2D1	0.000561294	0.211699	0.319441	0.103956	0.00574129	0.342973	0.150466	No	NA	NA	Yes
IN_SST	ZFAND5	0.000554628	0.210543	0.31553	0.105556	0.0056831	0.202629	0.158681	No	NA	NA	Yes
IN_SST	DUBR	0.00583378	0.209879	0.333967	0.0857914	0.0294219	0.624611	0.479249	No	NA	NA	Yes
IN_SST	FAM126B	6.46325e-07	0.209583	0.320565	0.0986016	5.96568e-05	0.249921	0.175817	No	NA	NA	Yes
IN_SST	NEGR1	0.00152587	0.208026	0.328564	0.0874889	0.0115068	0.41273	0.176497	No	NA	NA	Yes
IN_SST	OSBPL1A	0.00273168	0.206304	0.326186	0.0864216	0.0173984	0.434105	0.142212	No	NA	NA	Yes
IN_SST	SOS1	1.03825e-05	0.206028	0.2914	0.120656	0.000368073	0.415832	0.166062	No	NA	NA	Yes
IN_SST	B3GAT2	6.23629e-06	0.204354	0.293927	0.114781	0.000265425	0.548726	0.417486	No	NA	NA	Yes
IN_SST	CNKSR2	4.58549e-06	0.204135	0.274407	0.133864	0.000214174	0.313852	0.151769	No	NA	NA	Yes
IN_SST	DIPK2A	0.000209	0.203991	0.300393	0.107589	0.0028198	0.331763	0.300955	No	NA	NA	Yes
IN_SST	MIR137HG	5.72614e-05	0.20387	0.289949	0.117792	0.00123113	0.757705	0.460213	No	NA	NA	Yes
IN_SST	NMT2	1.88058e-05	0.203129	0.280761	0.125498	0.000568082	0.636411	0.418555	No	NA	NA	Yes
IN_SST	GLCCI1	0.000151037	0.202933	0.289722	0.116144	0.00229618	0.430013	0.250849	No	NA	NA	Yes
IN_SST	ZDHHC14	0.00179903	0.202728	0.309963	0.095493	0.0129073	0.594385	0.235499	No	NA	NA	Yes
IN_SST	MIR4435-2HG	0.000838259	0.202444	0.312583	0.0923055	0.00758084	0.327564	0.333466	No	NA	NA	Yes
IN_SST	UBA6-AS1	0.00548873	0.199908	0.319187	0.0806285	0.0281828	0.342866	0.150064	No	NA	NA	Yes
IN_SST	AL445623.2	2.22241e-05	0.19959	0.284683	0.114496	0.000634514	0.417183	0.164532	No	NA	NA	Yes
IN_SST	KANSL1L	0.000361461	0.199326	0.290986	0.107666	0.00422228	0.551671	0.285516	No	NA	NA	Yes
IN_SST	CAST	0.00339639	0.199318	0.309852	0.0887836	0.020246	0.615848	0.320567	No	NA	NA	Yes
IN_SST	MBNL1	0.00212691	0.199265	0.311326	0.087205	0.0145079	0.38174	0.236023	No	NA	NA	Yes
IN_SST	BASP1-AS1	0.0054361	0.198292	0.330231	0.066352	0.0280363	0.826447	0.58487	No	NA	NA	Yes
IN_SST	MBNL2	7.57076e-05	0.197839	0.294479	0.101198	0.0014592	0.31746	0.217986	No	NA	NA	Yes
IN_SST	DPH6-DT	0.00682926	0.197234	0.350467	0.0440009	0.0329561	0.995882	0.651551	No	NA	NA	Yes
IN_SST	RAB3GAP1	3.24733e-08	0.196943	0.281888	0.111998	7.12574e-06	0.356475	0.217527	No	NA	NA	Yes
IN_SST	WASL	8.29288e-06	0.196203	0.278048	0.114359	0.000316217	0.333926	0.195892	No	NA	NA	Yes
IN_SST	ARHGEF12	3.41914e-06	0.19597	0.271504	0.120436	0.000178317	0.298441	0.149101	No	NA	NA	Yes
IN_SST	MIR646HG	6.73249e-08	0.195454	0.445945	-0.0550382	1.23932e-05	0.911002	0.700297	No	NA	NA	Yes
IN_SST	ERO1B	0.000555501	0.194984	0.287876	0.102092	0.00568704	0.413042	0.173743	No	NA	NA	Yes
IN_SST	CAMK2D	0.00599203	0.194808	0.320503	0.0691119	0.0299769	0.348504	0.170602	No	NA	NA	Yes
IN_SST	DPYD	0.00838086	0.194752	0.321334	0.0681704	0.0380888	0.457004	0.37396	No	NA	NA	Yes
IN_SST	PLEKHA1	2.2702e-07	0.194282	0.258375	0.130188	2.76894e-05	0.289235	0.158881	No	NA	NA	Yes
IN_SST	CPNE8	7.08337e-06	0.19336	0.27077	0.11595	0.000285207	0.639663	0.359941	No	NA	NA	Yes
IN_SST	ZNF706	0.000845104	0.19204	0.284814	0.0992663	0.00760724	0.415818	0.190288	No	NA	NA	Yes
IN_SST	LINC00535	0.00326247	0.191911	0.312602	0.0712203	0.0197223	1.06652	0.422856	No	NA	NA	Yes
IN_SST	LRRTM2	0.000527269	0.188617	0.2882	0.0890347	0.00548492	0.390363	0.340922	No	NA	NA	Yes
IN_SST	ANO5	0.000842034	0.187405	0.279143	0.0956674	0.00759725	0.263941	0.189737	No	NA	NA	Yes
IN_SST	CCDC85A	3.67739e-05	0.187309	0.263861	0.110757	0.000896605	0.715093	0.555722	No	NA	NA	Yes
IN_SST	UTP23	0.00113663	0.18614	0.290832	0.0814491	0.00936191	0.558688	0.358695	No	NA	NA	Yes
IN_SST	ZMIZ1	1.9616e-05	0.182935	0.253884	0.111987	0.000584691	0.378335	0.171149	No	NA	NA	Yes
IN_SST	CEP126	0.00171109	0.182875	0.27982	0.0859301	0.0124375	0.41711	0.185206	No	NA	NA	Yes
IN_SST	ANKRD50	2.0799e-05	0.182674	0.251953	0.113395	0.0006093	0.217148	0.162861	No	NA	NA	Yes
IN_SST	SLITRK5	0.00113415	0.181505	0.273895	0.0891138	0.00935475	0.447609	0.348433	No	NA	NA	Yes
IN_SST	AC107398.3	0.00499501	0.180475	0.288144	0.0728054	0.0265139	0.320941	0.252403	No	NA	NA	Yes
IN_SST	ACVR2A	3.39745e-07	0.176264	0.22876	0.123769	3.72758e-05	0.280011	0.219722	No	NA	NA	Yes
IN_SST	PYGO1	2.27541e-05	0.175353	0.245535	0.105172	0.00064387	0.509314	0.348188	No	NA	NA	Yes
IN_SST	AP5M1	2.56788e-05	0.174548	0.240908	0.108188	0.000697743	0.256284	0.263551	No	NA	NA	Yes
IN_SST	LIN7C	2.07975e-06	0.172138	0.231429	0.112847	0.000132898	0.265132	0.219511	No	NA	NA	Yes
IN_SST	ETNK1	4.65884e-05	0.171565	0.253984	0.0891449	0.00108365	0.145364	0.155805	No	NA	NA	Yes
IN_SST	PTCHD1-AS	7.05207e-05	0.170528	0.277773	0.0632839	0.00139154	0.549435	0.317345	No	NA	NA	Yes
IN_SST	SUGT1	0.00170148	0.170358	0.25823	0.0824855	0.0123908	0.421495	0.182348	No	NA	NA	Yes
IN_SST	NOVA2	0.000543058	0.16891	0.260031	0.0777886	0.00560903	0.203721	0.169892	No	NA	NA	Yes
IN_SST	CALN1	1.45448e-05	0.168801	0.232392	0.10521	0.000468577	0.622645	0.531915	No	NA	NA	Yes
IN_SST	ZNF451	5.00858e-05	0.168605	0.244366	0.0928433	0.00112669	0.318725	0.215121	No	NA	NA	Yes
IN_SST	SLITRK4	0.00855158	0.167577	0.280539	0.0546158	0.0386683	0.290645	0.200827	No	NA	NA	Yes
IN_SST	TNFSF13B	0.00395092	0.167472	0.298672	0.0362728	0.0225704	1.83181	1.55161	No	NA	NA	Yes
IN_SST	TOX	0.000319275	0.166263	0.283253	0.0492734	0.00383592	0.77012	0.558939	No	NA	NA	Yes
IN_SST	AC027288.3	0.000647125	0.166189	0.33094	0.00143763	0.00632443	0.403768	0.16549	No	NA	NA	Yes
IN_SST	SYN3	7.3581e-05	0.253986	0.413307	0.0946648	0.00142624	0.712628	0.459106	Yes	-0.352	0.0163	No
IN_SST	ZCCHC2	7.03148e-06	0.164943	0.224773	0.105113	0.000284934	0.431866	0.260245	No	NA	NA	Yes
IN_SST	PTPN13	0.00104621	0.164925	0.251351	0.0784984	0.00886286	0.622322	0.719793	No	NA	NA	Yes
IN_SST	ATPAF1	3.70618e-08	0.163827	0.224481	0.103172	7.83689e-06	0.267771	0.142052	No	NA	NA	Yes
IN_SST	MAP2K6	4.09537e-07	0.163532	0.212091	0.114972	4.41011e-05	0.48499	0.375075	No	NA	NA	Yes
IN_SST	PRRT1	0.0012045	0.162791	0.249261	0.0763217	0.00978235	0.226822	0.157376	No	NA	NA	Yes
IN_SST	UNC13C	0.00115366	0.162005	0.32774	-0.00373043	0.0094753	0.434987	0.229515	No	NA	NA	Yes
IN_SST	KLHL9	0.002205	0.161483	0.247392	0.0755745	0.0149007	0.20027	0.218712	No	NA	NA	Yes
IN_SST	LINC01505	1.96573e-05	0.161453	0.241363	0.0815434	0.000584691	0.606589	0.56371	No	NA	NA	Yes
IN_SST	API5	0.000542522	0.161301	0.237342	0.0852611	0.00560847	0.257238	0.216257	No	NA	NA	Yes
IN_SST	MEST	4.67989e-05	0.160743	0.224046	0.0974385	0.00108421	0.466088	0.248666	No	NA	NA	Yes
IN_SST	CWC27	9.78983e-05	0.160495	0.229355	0.0916356	0.00173296	0.36549	0.167287	No	NA	NA	Yes
IN_SST	CDK19	2.56436e-07	0.15944	0.211338	0.107542	3.07459e-05	0.307341	0.199959	No	NA	NA	Yes
IN_SST	AL357153.2	7.10595e-05	0.157686	0.223142	0.092231	0.00139363	0.50622	0.332407	No	NA	NA	Yes
IN_SST	KLF5	1.47738e-08	0.157339	0.22152	0.0931576	3.7352e-06	0.554399	0.427376	No	NA	NA	Yes
IN_SST	RSBN1	0.000123548	0.157115	0.225234	0.088997	0.00202374	0.475025	0.347208	No	NA	NA	Yes
IN_SST	CCP110	1.26902e-06	0.15625	0.217128	0.0953713	9.64623e-05	0.287674	0.177054	No	NA	NA	Yes
IN_SST	ADAM32	0.000453678	0.155732	0.262349	0.0491155	0.00496357	1.15777	0.934165	No	NA	NA	Yes
IN_SST	WDR19	0.00273892	0.155651	0.23959	0.071712	0.0174349	0.20241	0.256256	No	NA	NA	Yes
IN_SST	USP45	1.07639e-05	0.155647	0.213915	0.0973787	0.000378201	0.76149	0.54155	No	NA	NA	Yes
IN_SST	BMT2	0.000177474	0.154355	0.220945	0.0877659	0.00252634	0.532129	0.273579	No	NA	NA	Yes
IN_SST	NSMCE3	0.000100859	0.153642	0.229394	0.0778902	0.00177358	0.640581	0.556976	No	NA	NA	Yes
IN_SST	PURB	0.000237741	0.152888	0.222323	0.0834518	0.00311015	0.331391	0.226407	No	NA	NA	Yes
IN_SST	AC091138.1	3.70264e-05	0.152433	0.229714	0.0751518	0.000900872	0.535814	0.230601	No	NA	NA	Yes
IN_SST	CKMT2-AS1	0.00222899	0.151989	0.246871	0.0571068	0.0149845	0.324384	0.149419	No	NA	NA	Yes
IN_SST	ZNF770	0.000117578	0.151208	0.217596	0.0848203	0.0019601	0.182829	0.215429	No	NA	NA	Yes
IN_SST	GIPC2	0.00318279	0.1508	0.242502	0.0590974	0.0193597	0.439404	0.269927	No	NA	NA	Yes
IN_SST	XRN1	0.00311348	0.150181	0.233253	0.0671103	0.0190879	0.211167	0.145432	No	NA	NA	Yes
IN_SST	AC090518.1	0.000101918	0.149386	0.272764	0.0260082	0.00178511	2.19912	1.76229	No	NA	NA	Yes
IN_SST	AC073050.1	2.67214e-05	0.149153	0.247991	0.0503146	0.000716833	0.500624	0.191661	No	NA	NA	Yes
IN_SST	EXOC5	6.9993e-06	0.148734	0.205958	0.0915094	0.000284622	0.270599	0.158561	No	NA	NA	Yes
IN_SST	PRLR	3.05761e-10	0.147556	0.21579	0.0793222	1.97555e-07	1.79483	1.31737	No	NA	NA	Yes
IN_SST	TTC28	0.00624325	0.145956	0.233672	0.0582398	0.0308712	0.189731	0.157594	No	NA	NA	Yes
IN_SST	ITGB3BP	0.00444819	0.144179	0.256805	0.031553	0.0245294	0.746895	0.454503	No	NA	NA	Yes
IN_SST	CHIC2	2.23169e-10	0.144039	0.182044	0.106033	1.7303e-07	0.507789	0.376792	No	NA	NA	Yes
IN_SST	NAA50	1.77839e-07	0.143633	0.186933	0.100333	2.34744e-05	0.40892	0.200834	No	NA	NA	Yes
IN_SST	PPID	7.57078e-05	0.143421	0.204659	0.0821821	0.0014592	0.399377	0.15269	No	NA	NA	Yes
IN_SST	SLC41A2	1.49166e-06	0.142589	0.194538	0.0906409	0.000107752	0.308099	0.17976	No	NA	NA	Yes
IN_SST	MAIP1	6.98382e-05	0.140909	0.215465	0.0663517	0.00138368	0.971251	0.748169	No	NA	NA	Yes
IN_SST	SGMS1	0.00350883	0.140869	0.22262	0.059117	0.0207145	0.363208	0.155644	No	NA	NA	Yes
IN_SST	SLAIN1	0.00618568	0.140562	0.226512	0.0546119	0.0306909	0.162739	0.145607	No	NA	NA	Yes
IN_SST	CDH4	0.00150786	-0.141249	-0.0688038	-0.213693	0.0114318	-0.322875	-0.578019	No	NA	NA	NA
IN_SST	DGKD	0.00283871	-0.143524	-0.0528907	-0.234157	0.0178455	-0.346901	-0.485847	No	NA	NA	NA
IN_SST	ELL2	4.21174e-06	-0.145481	-0.0821409	-0.208822	0.000199929	-0.410954	-0.366771	No	NA	NA	NA
IN_SST	JAK1	0.00316243	-0.145494	-0.0434606	-0.247527	0.0192965	-0.393973	-0.366716	No	NA	NA	NA
IN_SST	SILC1	0.000365119	-0.14725	-0.0698301	-0.224671	0.00424746	-0.354186	-0.32075	No	NA	NA	NA
IN_SST	MPPED1	0.00525672	-0.149061	-0.0400654	-0.258056	0.027366	-0.437413	-0.452	No	NA	NA	NA
IN_SST	CMTM8	0.000888861	-0.151529	-0.0695791	-0.233479	0.00791535	-0.716979	-0.612767	No	NA	NA	NA
IN_SST	SPRED1	0.00101938	-0.152453	-0.0671665	-0.23774	0.00873646	-0.354389	-0.356657	No	NA	NA	NA
IN_SST	HECTD2	0.00371905	-0.152948	-0.0603352	-0.245562	0.0215401	-0.421136	-0.392713	No	NA	NA	NA
IN_SST	FHOD3	0.00197154	-0.153941	-0.0651901	-0.242692	0.0137657	-0.221177	-0.301558	No	NA	NA	NA
IN_SST	CDC14B	0.00180659	-0.156191	-0.0657015	-0.24668	0.0129296	-0.283505	-0.381397	No	NA	NA	NA
IN_SST	AC106793.1	8.22037e-07	-0.156286	-0.103109	-0.209464	7.02963e-05	-0.502145	-0.658558	No	NA	NA	NA
IN_SST	NR6A1	6.34908e-08	-0.159208	-0.113297	-0.205118	1.23066e-05	-0.417068	-0.476801	No	NA	NA	NA
IN_SST	NR2F1-AS1	6.91273e-05	-0.15957	-0.0985198	-0.220619	0.00137899	-0.299762	-0.288754	No	NA	NA	NA
IN_SST	RIMS1	2.6877e-05	-0.166081	-0.0693841	-0.262778	0.000716925	-0.305869	-0.274218	No	NA	NA	NA
IN_SST	TMEM132C	0.000397576	-0.166607	-0.0617968	-0.271417	0.00450748	-0.548885	-0.480749	No	NA	NA	NA
IN_SST	DLC1	0.000441103	-0.166684	-0.0844097	-0.248958	0.00486572	-0.176275	-0.387805	No	NA	NA	NA
IN_SST	GPC1	0.00231012	-0.16734	-0.0806013	-0.25408	0.0153699	-0.856612	-0.954702	No	NA	NA	NA
IN_SST	PTPN9	0.000407435	-0.168876	-0.0968113	-0.240941	0.00459154	-0.415403	-0.534352	No	NA	NA	NA
IN_SST	TNR	1.30622e-06	-0.170949	-0.109058	-0.23284	9.8558e-05	-0.33582	-0.450989	No	NA	NA	NA
IN_SST	LUZP2	0.00533629	-0.173956	-0.0740322	-0.273881	0.0276243	-0.156134	-0.272874	No	NA	NA	NA
IN_SST	MRPL41	0.0097788	-0.17711	-0.0190769	-0.335143	0.0423882	-0.711737	-0.613543	No	NA	NA	NA
IN_SST	GALNT18	0.00019601	-0.182141	-0.106288	-0.257994	0.00270094	-0.228907	-0.319381	No	NA	NA	NA
IN_SST	MAST4	1.40548e-05	-0.182536	-0.0991784	-0.265894	0.000455331	-0.285946	-0.329758	No	NA	NA	NA
IN_SST	MAP1LC3A	0.00460029	-0.187508	-0.0441	-0.330915	0.0251017	-0.843195	-0.819666	No	NA	NA	NA
IN_SST	TMEM132B	0.0050384	-0.188944	-0.0462842	-0.331604	0.0266235	-0.22317	-0.218975	No	NA	NA	NA
IN_SST	AC092683.1	0.000410383	-0.195914	-0.110742	-0.281087	0.00461136	-0.74141	-0.595069	No	NA	NA	NA
IN_SST	LINGO2	0.0011179	-0.202621	-0.0883178	-0.316924	0.00926673	-0.249291	-0.323603	No	NA	NA	NA
IN_SST	AL391807.1	5.35131e-07	-0.203166	-0.137316	-0.269015	5.33978e-05	-0.754103	-0.73289	No	NA	NA	NA
IN_SST	EXT1	1.52812e-06	-0.205294	-0.129807	-0.280781	0.000109031	-0.248348	-0.357846	No	NA	NA	NA
IN_SST	MARCHF4	3.92015e-05	-0.211078	-0.129345	-0.292812	0.000941971	-0.311835	-0.414362	No	NA	NA	NA
IN_SST	PAPOLA	0.00073347	0.247745	0.368396	0.127094	0.00692953	0.582919	0.281331	Yes	0.115	0.0177	Yes
IN_SST	SCG2	0.000261261	-0.221626	-0.125727	-0.317525	0.00333165	-0.907992	-0.673452	No	NA	NA	NA
IN_SST	SHC3	0.000226488	-0.224114	-0.105513	-0.342714	0.00301035	-0.414722	-0.566735	No	NA	NA	NA
IN_SST	DPH6	0.00239038	-0.227999	-0.107412	-0.348586	0.0157152	-0.437329	-0.423027	No	NA	NA	NA
IN_SST	SH3RF3	0.00201505	-0.228251	-0.122858	-0.333643	0.0139259	-0.272603	-0.405097	No	NA	NA	NA
IN_SST	PDE8A	3.5993e-05	-0.230884	-0.133713	-0.328055	0.00088126	-0.531912	-0.488685	No	NA	NA	NA
IN_SST	LEPR	6.85886e-08	0.247583	0.354021	0.141145	1.23932e-05	1.32928	1.27356	Yes	0.353	0.046	Yes
IN_SST	MAN2A1	2.43747e-05	-0.232097	-0.14595	-0.318244	0.000670162	-0.496386	-0.471877	No	NA	NA	NA
IN_SST	RASGRF2	3.59194e-06	-0.23347	-0.158507	-0.308433	0.000184028	-0.394791	-0.270545	No	NA	NA	NA
IN_SST	GMDS-DT	1.86692e-07	-0.239193	-0.174067	-0.30432	2.38596e-05	-0.456679	-0.443634	No	NA	NA	NA
IN_SST	ST5	6.2928e-07	-0.264335	-0.172111	-0.356559	5.93654e-05	-0.727488	-0.646006	No	NA	NA	NA
IN_SST	SOX2-OT	6.36714e-05	-0.273893	-0.167229	-0.380558	0.00130599	-0.590674	-0.40374	No	NA	NA	NA
IN_SST	FSTL5	0.000112625	-0.279895	-0.165252	-0.394539	0.00190383	-0.342172	-0.350827	No	NA	NA	NA
IN_SST	WSB1	1.93596e-06	-0.280833	-0.17497	-0.386696	0.000127525	-0.68524	-0.593016	No	NA	NA	NA
IN_SST	AL008633.1	0.0010373	-0.284723	-0.148835	-0.420611	0.00881778	-0.280345	-0.287314	No	NA	NA	NA
IN_SST	SLC24A3	0.00132389	-0.292984	-0.147735	-0.438233	0.0104244	-0.265868	-0.416186	No	NA	NA	NA
IN_SST	FARP1	0.000124952	-0.296368	-0.176203	-0.416532	0.00203244	-0.472667	-0.461561	No	NA	NA	NA
IN_SST	AC007389.1	2.98843e-06	-0.305731	-0.207412	-0.404049	0.000163013	-0.609265	-0.785378	No	NA	NA	NA
IN_SST	TMEM108	1.32072e-05	-0.322572	-0.188813	-0.45633	0.000436362	-0.306958	-0.200496	No	NA	NA	NA
IN_SST	CNTNAP5	0.00196099	-0.375187	-0.178727	-0.571648	0.0137455	-0.209909	-0.24218	No	NA	NA	NA
IN_SST	SPRED2	3.19389e-06	-0.402584	-0.266286	-0.538882	0.000169612	-0.648435	-0.818006	No	NA	NA	NA
IN_SST	SPRY4-AS1	2.93312e-09	-0.799975	-0.602577	-0.997373	1.21829e-06	-1.11086	-1.20954	No	NA	NA	NA
IN_SST	MYO16	0.00436752	0.241311	0.372858	0.109763	0.0242108	0.644388	0.666408	Yes	0.324	0.0313	Yes
IN_SST	CSTF3	1.23876e-09	0.237484	0.289902	0.185065	6.00284e-07	0.413828	0.279082	Yes	0.123	0.0282	Yes
IN_SST	FAM189A1	0.0022402	0.236275	0.370687	0.101864	0.0150424	0.636354	0.285672	Yes	0.62	1.32e-06	Yes
IN_SST	GABRA5	9.0244e-08	0.230227	0.32836	0.132094	1.52107e-05	1.54908	1.40546	Yes	1.32	1.22e-10	Yes
IN_SST	SOX6	0.00121749	0.223418	0.444795	0.0020399	0.00983291	0.534694	0.175669	Yes	0.297	0.00174	Yes
IN_SST	TMEM178A	2.92368e-06	0.221363	0.297937	0.144789	0.000161916	0.390494	0.151466	Yes	-0.294	0.0115	No
IN_SST	FGF13	3.05351e-05	0.220954	0.304511	0.137396	0.000789163	0.251965	0.201826	Yes	-0.614	4.99e-05	No
IN_SST	FXR1	0.000179717	0.217013	0.320288	0.113739	0.00254891	0.456304	0.21129	Yes	0.176	0.0018	Yes
IN_SST	N4BP2	1.68155e-09	0.213695	0.265986	0.161405	7.82256e-07	0.498182	0.456384	Yes	0.234	0.0271	Yes
IN_SST	STX7	2.92094e-07	0.207301	0.279499	0.135104	3.42383e-05	0.301029	0.188393	Yes	-0.153	0.00151	No
IN_SST	CDC27	1.44617e-10	0.203968	0.263938	0.143998	1.40158e-07	0.334006	0.169107	Yes	-0.169	0.000121	No
IN_SST	NUFIP2	0.000593418	0.20276	0.300638	0.104881	0.0059103	0.527246	0.209291	Yes	0.217	8.85e-06	Yes
IN_SST	NIPA2	5.94058e-10	0.195872	0.252434	0.13931	3.45445e-07	0.791261	0.563787	Yes	0.889	1.43e-48	Yes
IN_SST	PIK3CA	1.14052e-05	0.19349	0.272399	0.114581	0.00039477	0.262604	0.140003	Yes	-0.143	0.0142	No
IN_SST	RAB8B	1.22997e-08	0.192594	0.24331	0.141879	3.32665e-06	0.261177	0.26259	Yes	0.201	0.00104	Yes
IN_SST	KIAA0408	1.40554e-05	0.189129	0.293176	0.0850827	0.000455331	0.28916	0.178036	Yes	-0.318	0.0327	No
IN_SST	SMAD1	1.84947e-07	0.184515	0.239062	0.129968	2.38596e-05	0.628737	0.416197	Yes	0.318	1.33e-05	Yes
IN_SST	TIAM2	2.59303e-05	0.182595	0.25214	0.113049	0.000700639	0.311164	0.143881	Yes	-0.363	0.0026	No
IN_SST	CADM1	0.000152139	0.181893	0.263665	0.100121	0.00230387	0.360075	0.145638	Yes	0.36	0.000166	Yes
IN_SST	ZNF675	0.00235825	0.18047	0.284732	0.076209	0.0155832	0.766481	0.457328	Yes	-0.141	0.0379	No
IN_SST	H1FX	0.00928942	0.180408	0.293226	0.0675893	0.0409066	0.222261	0.140219	Yes	0.206	0.0151	Yes
IN_SST	BBX	0.000227098	0.178918	0.256449	0.101386	0.00301308	0.351459	0.26316	Yes	0.273	0.0177	Yes
IN_SST	GDAP1	0.00146714	0.178905	0.303098	0.0547112	0.0112824	0.424769	0.186947	Yes	-0.186	0.0276	No
IN_SST	RAB21	1.0156e-07	0.176207	0.227293	0.12512	1.57773e-05	0.293691	0.179354	Yes	0.164	0.0046	Yes
IN_SST	MEF2C-AS1	0.00346214	0.173853	0.280864	0.066841	0.0204939	0.440911	0.297279	Yes	0.334	0.00432	Yes
IN_SST	AHCYL1	2.41611e-05	0.171102	0.239082	0.103121	0.000669032	0.204199	0.157011	Yes	0.407	7.85e-05	Yes
IN_SST	STIP1	9.16385e-06	0.168456	0.231563	0.10535	0.000340438	0.318241	0.215301	Yes	0.32	7.32e-05	Yes
IN_SST	FUBP1	5.94079e-05	0.166829	0.233082	0.100575	0.00124939	0.368815	0.22044	Yes	0.175	0.000253	Yes
IN_SST	KLRD1	1.55594e-07	0.160709	0.256638	0.0647796	2.1289e-05	1.60832	1.50556	Yes	0.791	6.16e-05	Yes
IN_SST	PNPLA8	4.97668e-05	0.158792	0.222335	0.0952487	0.00112337	0.31112	0.15269	Yes	0.155	0.0162	Yes
IN_SST	MXD1	5.49734e-05	0.156219	0.221762	0.0906758	0.00120177	0.317736	0.227138	Yes	0.251	0.0114	Yes
IN_SST	ZNF782	0.00159152	0.154769	0.239483	0.0700539	0.0117969	0.275533	0.337128	Yes	-0.271	0.000273	No
IN_SST	ST8SIA1	0.000994109	0.150015	0.219312	0.0807185	0.00858314	0.344453	0.163599	Yes	-0.251	0.0395	No
IN_SST	AIDA	9.47197e-05	0.148924	0.211564	0.0862833	0.00168956	0.539565	0.322316	Yes	0.205	0.000619	Yes
IN_SST	ZNF680	0.000771591	0.148767	0.224392	0.0731428	0.00714122	0.600201	0.603964	Yes	0.279	0.000143	Yes
IN_SST	FNBP1L	0.0114511	0.148331	0.246426	0.050237	0.0475236	0.414234	0.281309	Yes	0.266	0.0151	Yes
IN_SST	TGFBR3	0.000959192	0.144433	0.233519	0.0553472	0.00838122	0.733874	0.388275	Yes	0.531	0.000565	Yes
IN_SST	DPY19L2	0.00016276	0.144356	0.22158	0.0671321	0.00240861	0.289501	0.153025	Yes	-0.227	0.0205	No
IN_SST	MID1	2.78082e-06	0.142831	0.195011	0.0906515	0.000158534	0.617056	0.331284	Yes	0.512	3.02e-06	Yes
IN_SST	DACH2	6.62064e-06	0.141743	0.200779	0.0827071	0.000275979	0.79579	0.701504	Yes	0.698	0.00342	Yes
IN_SST	TANGO6	3.37363e-07	-0.140148	-0.0912272	-0.189069	3.72758e-05	-0.432942	-0.538015	Yes	-0.136	0.0038	Yes
IN_SST	TBC1D4	2.55747e-06	-0.140918	-0.0955655	-0.186271	0.000151752	-0.204333	-0.270236	Yes	-0.218	0.00788	Yes
IN_SST	FAM66A	0.000638129	-0.152441	-0.0462855	-0.258596	0.0062681	-0.484445	-0.705054	Yes	-0.546	0.00402	Yes
IN_SST	CORO6	1.27905e-05	-0.158353	-0.0972089	-0.219497	0.000428303	-0.849763	-0.943009	Yes	-0.634	2.07e-05	Yes
IN_SST	UPF3A	1.48638e-05	-0.159389	-0.0882573	-0.23052	0.000474905	-0.3911	-0.474007	Yes	-0.234	0.000242	Yes
IN_SST	MRPL33	5.42786e-10	-0.159526	-0.109066	-0.209987	3.32242e-07	-0.763674	-0.753809	Yes	-0.154	0.0403	Yes
IN_SST	PRMT8	4.87089e-07	-0.159958	-0.109214	-0.210702	5.0819e-05	-0.811054	-0.922605	Yes	-0.374	0.0157	Yes
IN_SST	SERGEF	1.31354e-06	-0.166558	-0.102348	-0.230768	9.8558e-05	-0.438068	-0.436174	Yes	-0.335	3.48e-06	Yes
IN_SST	SFPQ	1.26686e-07	-0.169702	-0.0991136	-0.24029	1.77513e-05	-0.319347	-0.447868	Yes	-0.178	7.22e-05	Yes
IN_SST	DTD1	3.52088e-09	-0.17747	-0.121551	-0.23339	1.3336e-06	-0.532341	-0.598397	Yes	-0.201	0.000401	Yes
IN_SST	PTPRE	0.00455769	-0.181305	-0.0819905	-0.280619	0.0249205	-0.441575	-0.543136	Yes	-0.245	0.000442	Yes
IN_SST	ABCA6	7.79442e-06	-0.184792	-0.123702	-0.245883	0.000303174	-0.607474	-0.657922	Yes	-0.649	9.55e-07	Yes
IN_SST	CACNG8	0.00927923	-0.186932	-0.0742225	-0.299642	0.0408933	-0.579352	-0.620115	Yes	-0.462	0.00596	Yes
IN_SST	PLXNA2	0.00126034	-0.18873	-0.0978882	-0.279572	0.010081	-0.370559	-0.513697	Yes	-0.316	0.00328	Yes
IN_SST	ACYP2	5.11051e-05	-0.189958	-0.101174	-0.278742	0.00113909	-0.483319	-0.452644	Yes	-0.182	0.00976	Yes
IN_SST	BDH1	3.06107e-07	-0.195132	-0.125217	-0.265047	3.52477e-05	-0.510744	-0.707305	Yes	-0.215	0.00796	Yes
IN_SST	CCPG1	7.76938e-05	-0.195174	-0.107353	-0.282995	0.00148371	-0.496626	-0.494219	Yes	-0.135	0.00637	Yes
IN_SST	HUNK	0.00335373	-0.197351	-0.0593179	-0.335384	0.0201105	-0.316553	-0.624489	Yes	-0.429	0.00731	Yes
IN_SST	CCDC136	2.09765e-06	-0.199913	-0.123231	-0.276594	0.00013331	-0.481515	-0.611869	Yes	-0.553	8.79e-07	Yes
IN_SST	MTHFD1L	8.27889e-05	-0.200121	-0.116147	-0.284096	0.00155684	-0.502874	-0.664845	Yes	-0.241	0.00926	Yes
IN_SST	MYO5B	1.38458e-05	-0.200288	-0.116736	-0.283841	0.000452323	-0.559003	-0.594199	Yes	-0.598	0.000109	Yes
IN_SST	SCFD2	5.13226e-05	-0.202528	-0.121705	-0.283351	0.00113909	-0.398928	-0.409956	Yes	-0.159	0.00653	Yes
IN_SST	DOCK4	0.000234966	-0.230857	-0.113356	-0.348358	0.00308775	-0.249873	-0.298563	Yes	-0.126	0.0454	Yes
IN_SST	ABCA10	0.000458579	-0.231456	-0.123473	-0.339439	0.00499065	-0.698414	-0.537751	Yes	-0.59	2.49e-08	Yes
IN_SST	IGF1	1.65036e-05	-0.233632	-0.14857	-0.318695	0.000515131	-0.591658	-0.599895	Yes	-0.49	0.016	Yes
IN_SST	ZNF124	3.02799e-06	-0.233827	-0.148879	-0.318774	0.000163793	-0.822342	-0.812384	Yes	-0.61	7.87e-08	Yes
IN_SST	TARBP1	0.000231558	-0.24111	-0.11628	-0.36594	0.00305678	-0.605752	-0.52299	Yes	-0.494	1.23e-06	Yes
IN_SST	ETV5	5.75934e-06	-0.248742	-0.148214	-0.34927	0.000250819	-1.28334	-1.27292	Yes	-0.312	0.0123	Yes
IN_SST	PITPNC1	0.0049255	-0.254455	-0.0879731	-0.420937	0.0262775	-0.383398	-0.397469	Yes	0.198	0.0391	No
IN_SST	AHI1	0.000719723	-0.258601	-0.101627	-0.415575	0.00683297	-0.476717	-0.273936	Yes	-0.293	0.000743	Yes
IN_SST	TRAPPC9	4.89401e-07	-0.260124	-0.157925	-0.362324	5.0819e-05	-0.548685	-0.60216	Yes	-0.144	0.0276	Yes
IN_SST	SLC8A3	1.94519e-06	-0.260757	-0.176339	-0.345176	0.000127525	-0.49456	-0.522792	Yes	-0.514	3.89e-07	Yes
IN_SST	HGSNAT	0.00467646	-0.26395	-0.117932	-0.409967	0.0253672	-0.634975	-0.690518	Yes	-0.328	2.96e-05	Yes
IN_SST	LRP8	0.000405374	-0.265168	-0.141446	-0.38889	0.00458022	-0.624229	-0.631291	Yes	-0.448	2.34e-06	Yes
IN_SST	EPHB6	4.88836e-06	-0.267739	-0.169506	-0.365973	0.000224419	-0.740462	-0.67374	Yes	-0.507	0.00425	Yes
IN_SST	RPH3A	2.74536e-08	-0.276856	-0.180088	-0.373625	6.65177e-06	-0.608057	-0.520532	Yes	-0.709	1.46e-05	Yes
IN_SST	VWC2	5.97076e-06	-0.280497	-0.177324	-0.38367	0.000256236	-0.627022	-0.574602	Yes	-0.767	8.45e-07	Yes
IN_SST	PEX5L	2.88628e-05	-0.281521	-0.154148	-0.408894	0.000752634	-0.483332	-0.45233	Yes	-0.511	1.55e-05	Yes
IN_SST	ICA1	8.98378e-05	-0.282247	-0.161726	-0.402769	0.00162842	-0.613011	-0.557411	Yes	-0.39	8.87e-06	Yes
IN_SST	COL25A1	0.00282768	-0.295817	-0.133846	-0.457787	0.0177954	-0.613551	-0.582243	Yes	-0.757	2.56e-07	Yes
IN_SST	CIRBP	0.000948513	-0.329255	-0.145107	-0.513403	0.00831289	-0.93546	-0.890233	Yes	-0.222	0.0067	Yes
IN_SST	LINC00342	2.96795e-06	-0.35154	-0.233374	-0.469705	0.000162817	-0.629294	-0.534472	Yes	-0.458	1.42e-05	Yes
IN_SST	ANKRD55	1.08581e-05	-0.376105	-0.236898	-0.515312	0.00038036	-0.958414	-0.954836	Yes	-0.558	0.0017	Yes
IN_SST	PDE10A	1.73219e-10	-0.43016	-0.282	-0.57832	1.5001e-07	-0.575605	-0.534702	Yes	-0.486	0.00138	Yes
IN_SST	ALK	2.1498e-09	-0.576775	-0.436024	-0.717527	9.61624e-07	-1.01005	-0.968591	Yes	-0.303	0.00863	Yes
IN_SV2C	UBE3A	5.90785e-21	0.675787	0.752486	0.599087	7.49352e-17	1.20203	0.734786	Yes	1.24	3.24e-112	Yes
IN_SV2C	GABRB3	8.45758e-11	0.655742	0.748773	0.562711	1.5788e-08	1.13367	0.476606	Yes	0.87	4.6e-10	Yes
IN_SV2C	ZBTB20	1.56902e-09	0.516496	0.646412	0.38658	1.3888e-07	1.01579	0.586123	Yes	0.321	0.00825	Yes
IN_SV2C	HERC2	1.94112e-19	0.475652	0.527337	0.423966	1.23106e-15	0.945577	0.576006	Yes	0.902	5.67e-68	Yes
IN_SV2C	GABRG3	1.65194e-07	0.427028	0.537729	0.316327	5.66304e-06	0.807421	0.329316	Yes	0.598	0.000307	Yes
IN_SV2C	SOX5	2.47252e-08	0.376813	0.478477	0.275149	1.30673e-06	0.681444	0.363976	Yes	0.286	0.00214	Yes
IN_SV2C	GABRA5	7.50574e-15	0.364288	0.419197	0.309378	8.6548e-12	1.07038	0.782547	Yes	1.32	1.22e-10	Yes
IN_SV2C	MEF2C-AS1	1.10135e-05	0.328401	0.455843	0.200959	0.000149727	0.591276	0.382046	Yes	0.334	0.00432	Yes
IN_SV2C	LEPR	1.75594e-10	0.312975	0.404256	0.221694	2.85543e-08	1.33627	1.30461	Yes	0.353	0.046	Yes
IN_SV2C	PPP3CA	7.13704e-06	0.290273	0.37711	0.203435	0.00010747	0.49561	0.253705	Yes	-0.451	0.000203	No
IN_SV2C	SNX31	2.86055e-08	0.284741	0.467037	0.102445	1.45716e-06	3.32319	3.20939	Yes	0.929	0.00184	Yes
IN_SV2C	NFIA	0.0011426	0.282166	0.44039	0.123943	0.00569236	0.307242	0.265253	Yes	0.352	0.00156	Yes
IN_SV2C	PAM	4.44333e-07	0.279536	0.356598	0.202475	1.16445e-05	0.561355	0.369158	Yes	-0.27	0.0134	No
IN_SV2C	ADAMTS9-AS2	0.000817977	0.276504	0.415521	0.137488	0.00439815	0.593657	0.375062	Yes	0.369	0.0187	Yes
IN_SV2C	HERC4	6.38225e-09	0.270118	0.329451	0.210786	4.54789e-07	0.616821	0.346271	Yes	0.179	0.000223	Yes
IN_SV2C	CADM1	1.49223e-11	0.268401	0.336763	0.20004	4.20976e-09	0.529125	0.300913	Yes	0.36	0.000166	Yes
IN_SV2C	TJP1	1.54376e-06	0.266289	0.385564	0.147015	3.05953e-05	0.804001	0.554028	Yes	0.609	3e-11	Yes
IN_SV2C	FAM189A1	0.000819444	0.259998	0.382063	0.137933	0.00440417	0.94463	0.697864	Yes	0.62	1.32e-06	Yes
IN_SV2C	CDHR3	3.50925e-12	0.259758	0.30704	0.212476	1.53487e-09	0.408603	0.28353	Yes	0.228	0.0198	Yes
IN_SV2C	KLRD1	7.44262e-11	0.258075	0.342266	0.173885	1.43034e-08	1.85552	1.7576	Yes	0.791	6.16e-05	Yes
IN_SV2C	BNIP3L	4.90649e-09	0.251777	0.319992	0.183561	3.63458e-07	0.437791	0.357379	Yes	-0.146	0.0216	No
IN_SV2C	KCNJ3	0.000388522	0.249133	0.385223	0.113043	0.00242282	0.450363	0.287712	Yes	-0.42	0.0103	No
IN_SV2C	GALNTL6	7.65651e-06	-0.622932	-0.40052	-0.845345	0.000112402	-0.358157	-0.340775	No	NA	NA	NA
IN_SV2C	DLX6-AS1	8.14732e-12	-0.562629	-0.451207	-0.67405	2.71949e-09	-0.808551	-0.516743	No	NA	NA	NA
IN_SV2C	SPRY4-AS1	1.99696e-09	-0.534425	-0.384445	-0.684406	1.70009e-07	-1.16598	-1.21043	No	NA	NA	NA
IN_SV2C	FRAS1	0.000647987	-0.502547	-0.249711	-0.755383	0.00365617	-0.452257	-0.466942	No	NA	NA	NA
IN_SV2C	RELN	0.0065526	-0.485591	-0.0709002	-0.900281	0.0229278	-0.670972	-0.410738	No	NA	NA	NA
IN_SV2C	SHISA9	6.59597e-06	-0.42539	-0.285227	-0.565554	0.000100961	-0.343329	-0.20544	No	NA	NA	NA
IN_SV2C	SPOCK3	6.20378e-07	-0.419121	-0.241492	-0.596749	1.51709e-05	-0.368929	-0.222219	No	NA	NA	NA
IN_SV2C	CXCL14	0.000518869	-0.412132	-0.0851962	-0.739069	0.00305115	-1.03086	-0.520703	No	NA	NA	NA
IN_SV2C	ROBO1	7.53067e-05	-0.399161	-0.230628	-0.567693	0.000665638	-0.314875	-0.208066	No	NA	NA	NA
IN_SV2C	CNTN4	1.72777e-09	-0.352657	-0.234406	-0.470909	1.50103e-07	-0.430819	-0.296356	No	NA	NA	NA
IN_SV2C	ENOX1	2.51488e-07	-0.343965	-0.226297	-0.461632	7.76124e-06	-0.261224	-0.192328	No	NA	NA	NA
IN_SV2C	SPRED2	1.7854e-07	-0.309831	-0.203977	-0.415686	5.991e-06	-0.504685	-0.638844	No	NA	NA	NA
IN_SV2C	BACH2	1.70226e-05	-0.29933	-0.144869	-0.453791	0.000212724	-0.210669	-0.297912	No	NA	NA	NA
IN_SV2C	CLSTN2	1.87858e-05	-0.273246	-0.166659	-0.379834	0.000228478	-0.656848	-0.558381	No	NA	NA	NA
IN_SV2C	KCTD8	5.74195e-09	-0.265698	-0.198057	-0.333338	4.16177e-07	-0.261838	-0.214728	No	NA	NA	NA
IN_SV2C	KCNIP1	7.36707e-06	-0.262806	-0.129801	-0.395811	0.000109676	-0.23774	-0.180699	No	NA	NA	NA
IN_SV2C	TNR	9.73578e-08	-0.262461	-0.171313	-0.353609	3.81266e-06	-0.343087	-0.211835	No	NA	NA	NA
IN_SV2C	WSB1	5.68924e-05	-0.260779	-0.142478	-0.379081	0.000542166	-0.638559	-0.476028	No	NA	NA	NA
IN_SV2C	KCNQ1OT1	3.5756e-05	-0.251871	-0.150845	-0.352898	0.000381758	-0.426478	-0.251984	No	NA	NA	NA
IN_SV2C	SLC25A48	9.31359e-06	-0.251635	-0.160796	-0.342475	0.000131405	-0.387611	-0.271262	No	NA	NA	NA
IN_SV2C	SHC3	2.06846e-07	-0.248049	-0.170892	-0.325206	6.60864e-06	-0.421279	-0.393823	No	NA	NA	NA
IN_SV2C	LINC01630	3.33234e-06	-0.245512	-0.150005	-0.34102	5.77999e-05	-1.325	-1.11951	No	NA	NA	NA
IN_SV2C	PAPSS2	6.89581e-11	-0.23527	-0.177917	-0.292624	1.41606e-08	-0.929519	-0.853422	No	NA	NA	NA
IN_SV2C	CNR1	5.78993e-05	-0.23386	-0.129215	-0.338504	0.000548943	-0.910119	-0.336518	No	NA	NA	NA
IN_SV2C	LYPD6B	2.72964e-10	-0.233683	-0.184219	-0.283146	4.17141e-08	-0.534525	-0.531035	No	NA	NA	NA
IN_SV2C	GABBR2	0.00272163	-0.230348	-0.119383	-0.341313	0.0112762	-0.338866	-0.168948	No	NA	NA	NA
IN_SV2C	PDE4B	0.000224957	-0.222578	-0.100681	-0.344474	0.00158696	-0.34352	-0.208123	No	NA	NA	NA
IN_SV2C	NECAB2	2.07264e-10	-0.220603	-0.167345	-0.273861	3.28617e-08	-0.845975	-0.760687	No	NA	NA	NA
IN_SV2C	FREM1	0.000394368	-0.218791	-0.0936288	-0.343953	0.00244724	-0.641219	-0.342517	No	NA	NA	NA
IN_SV2C	ANKRD30BL	0.0138452	-0.218639	-0.0320748	-0.405202	0.0411616	-0.428618	-0.189551	No	NA	NA	NA
IN_SV2C	AL445433.2	5.31426e-05	-0.210052	-0.127533	-0.292572	0.000515731	-0.550173	-0.490388	No	NA	NA	NA
IN_SV2C	THSD7A	0.000648551	-0.204071	-0.101508	-0.306634	0.00365772	-0.393953	-0.312893	No	NA	NA	NA
IN_SV2C	AC007389.1	0.000319092	-0.203994	-0.118213	-0.289775	0.00208449	-0.545895	-0.50035	No	NA	NA	NA
IN_SV2C	ADCY8	3.0139e-06	-0.202458	-0.133488	-0.271428	5.31687e-05	-0.218328	-0.307293	No	NA	NA	NA
IN_SV2C	AC006148.1	5.19051e-05	-0.201555	-0.104869	-0.298241	0.000507605	-0.331605	-0.157319	No	NA	NA	NA
IN_SV2C	ECE2	8.56134e-07	-0.199775	-0.134758	-0.264791	1.92067e-05	-0.58732	-0.547633	No	NA	NA	NA
IN_SV2C	U91319.1	5.55427e-11	-0.194272	-0.150389	-0.238155	1.21466e-08	-0.32608	-0.280283	No	NA	NA	NA
IN_SV2C	SGO1-AS1	8.43046e-06	-0.192042	-0.0702566	-0.313828	0.000120415	-0.783653	-0.633668	No	NA	NA	NA
IN_SV2C	MAML3	0.00646021	-0.191587	-0.0790575	-0.304117	0.0226389	-0.216777	-0.237002	No	NA	NA	NA
IN_SV2C	CALY	0.0134356	-0.191282	-0.0384326	-0.344131	0.0401455	-0.602831	-0.393084	No	NA	NA	NA
IN_SV2C	FAT1	1.08232e-05	-0.188707	-0.119651	-0.257763	0.000147933	-0.599158	-0.513316	No	NA	NA	NA
IN_SV2C	C1orf61	3.96309e-07	-0.186977	-0.122722	-0.251232	1.07181e-05	-0.662652	-0.678641	No	NA	NA	NA
IN_SV2C	GMDS-DT	9.02311e-07	-0.185139	-0.124762	-0.245516	1.99737e-05	-0.469523	-0.379908	No	NA	NA	NA
IN_SV2C	GRM8	0.00370155	-0.178073	-0.0467301	-0.309416	0.014473	-0.306781	-0.362775	No	NA	NA	NA
IN_SV2C	PTPRS	0.00119788	-0.177022	-0.088004	-0.26604	0.00590975	-0.382577	-0.269229	No	NA	NA	NA
IN_SV2C	KIF26B	7.3169e-06	-0.1727	-0.108612	-0.236789	0.000109276	-0.641185	-0.591873	No	NA	NA	NA
IN_SV2C	CHGB	0.00251008	-0.16861	-0.0763424	-0.260877	0.0105739	-0.909475	-0.852066	No	NA	NA	NA
IN_SV2C	GPC1	1.05106e-06	-0.167669	-0.113784	-0.221554	2.24817e-05	-0.83025	-0.833811	No	NA	NA	NA
IN_SV2C	LINC00461	8.19215e-06	-0.167482	-0.0818262	-0.253138	0.000117544	-0.234856	-0.140801	No	NA	NA	NA
IN_SV2C	DPH6	0.00589616	-0.166212	-0.0653093	-0.267114	0.0210504	-0.482844	-0.388791	No	NA	NA	NA
IN_SV2C	NETO1	0.00822429	-0.164211	-0.0513834	-0.277038	0.0274085	-0.396503	-0.192337	No	NA	NA	NA
IN_SV2C	LUC7L2	7.42255e-05	-0.162954	-0.0904558	-0.235452	0.000657915	-0.452832	-0.310903	No	NA	NA	NA
IN_SV2C	KIAA1549L	2.02601e-05	-0.160146	-0.0884866	-0.231806	0.000241522	-0.195282	-0.154658	No	NA	NA	NA
IN_SV2C	ST5	0.000186132	-0.159767	-0.0900549	-0.229479	0.00136785	-0.563552	-0.416735	No	NA	NA	NA
IN_SV2C	CDH8	2.99943e-08	-0.156323	-0.109036	-0.20361	1.50972e-06	-0.225559	-0.170719	No	NA	NA	NA
IN_SV2C	THSD7B	0.00291963	-0.153987	-0.0729373	-0.235036	0.0119422	-0.232939	-0.259212	No	NA	NA	NA
IN_SV2C	WWC1	1.42314e-13	-0.153633	-0.126189	-0.181077	1.20341e-10	-0.798401	-0.691266	No	NA	NA	NA
IN_SV2C	CALN1	8.91896e-05	-0.153239	-0.0909505	-0.215528	0.000761293	-0.378466	-0.281083	No	NA	NA	NA
IN_SV2C	HES4	1.01316e-09	-0.153085	-0.111611	-0.194558	1.04492e-07	-1.11802	-1.1832	No	NA	NA	NA
IN_SV2C	AP004608.1	9.01844e-05	-0.145038	-0.078656	-0.211419	0.000767718	-0.713285	-0.777912	No	NA	NA	NA
IN_SV2C	RAB27B	7.19039e-05	-0.14469	-0.0869261	-0.202453	0.000642726	-0.16976	-0.239574	No	NA	NA	NA
IN_SV2C	MCC	8.27955e-05	-0.14465	-0.0897321	-0.199568	0.000722268	-0.32123	-0.2755	No	NA	NA	NA
IN_SV2C	KIAA0319	1.65055e-07	-0.143411	-0.0990973	-0.187724	5.66304e-06	-0.458944	-0.324464	No	NA	NA	NA
IN_SV2C	AC008591.1	0.0167611	-0.141812	-0.0427748	-0.24085	0.048034	-0.40322	-0.412855	No	NA	NA	NA
IN_SV2C	DLC1	1.38187e-07	-0.141507	-0.0970919	-0.185923	4.93737e-06	-0.544878	-0.537324	No	NA	NA	NA
IN_SV2C	BICC1	1.30644e-10	0.140777	0.185006	0.0965483	2.26998e-08	0.797454	0.664817	No	NA	NA	Yes
IN_SV2C	MXI1	3.33566e-06	0.140894	0.196655	0.0851326	5.77999e-05	0.435574	0.364622	No	NA	NA	Yes
IN_SV2C	ARHGAP32	8.19499e-07	0.140915	0.185514	0.0963161	1.85949e-05	0.306549	0.211495	No	NA	NA	Yes
IN_SV2C	FAM169A	1.88831e-07	0.141143	0.187549	0.0947365	6.26999e-06	0.290122	0.216064	No	NA	NA	Yes
IN_SV2C	KCNH7	0.00873223	0.14146	0.234043	0.0488766	0.0286497	0.364145	0.239772	No	NA	NA	Yes
IN_SV2C	FCHSD2	0.00015276	0.1417	0.196965	0.0864352	0.00116583	0.245863	0.16431	No	NA	NA	Yes
IN_SV2C	CLASP1	0.0021506	0.1418	0.237535	0.0460638	0.00937073	0.396792	0.25642	No	NA	NA	Yes
IN_SV2C	CA3	0.00417589	0.141857	0.219274	0.0644398	0.0160021	0.3067	0.248367	No	NA	NA	Yes
IN_SV2C	CENPC	4.07807e-05	0.142507	0.208396	0.0766175	0.000423133	0.365703	0.342571	No	NA	NA	Yes
IN_SV2C	KLHL7	2.30221e-11	0.142551	0.174748	0.110354	5.95943e-09	0.34449	0.267457	No	NA	NA	Yes
IN_SV2C	BCKDHB	3.04692e-05	0.142812	0.196848	0.0887763	0.000336648	0.231436	0.197571	No	NA	NA	Yes
IN_SV2C	CACUL1	4.45797e-11	0.143764	0.178962	0.108566	1.02809e-08	0.42355	0.333005	No	NA	NA	Yes
IN_SV2C	GARS	9.10255e-05	0.14384	0.203339	0.0843419	0.000772286	0.394503	0.314343	No	NA	NA	Yes
IN_SV2C	VAPA	4.29157e-07	0.144103	0.193395	0.0948122	1.14037e-05	0.20174	0.157635	No	NA	NA	Yes
IN_SV2C	CLNS1A	2.6032e-08	0.144146	0.183363	0.104929	1.34647e-06	0.348318	0.257792	No	NA	NA	Yes
IN_SV2C	AL133346.1	8.74921e-06	0.144273	0.196335	0.0922111	0.000124691	0.446974	0.491331	No	NA	NA	Yes
IN_SV2C	AC016717.2	6.09913e-07	0.144755	0.19665	0.0928609	1.50705e-05	0.379009	0.395395	No	NA	NA	Yes
IN_SV2C	CNOT2	5.10492e-08	0.144767	0.198117	0.0914174	2.27996e-06	0.348679	0.278224	No	NA	NA	Yes
IN_SV2C	RBPJ	2.03774e-07	0.145486	0.192901	0.0980701	6.56007e-06	0.424476	0.26987	No	NA	NA	Yes
IN_SV2C	WASL	8.09104e-09	0.145743	0.19105	0.100436	5.48806e-07	0.33726	0.283195	No	NA	NA	Yes
IN_SV2C	USP47	9.79665e-05	0.146268	0.201451	0.0910855	0.000819121	0.308141	0.218534	No	NA	NA	Yes
IN_SV2C	MAPK1	0.000240468	0.146312	0.222905	0.0697194	0.00166308	0.251559	0.183325	No	NA	NA	Yes
IN_SV2C	RASGRP1	8.07262e-08	0.146751	0.191781	0.101721	3.303e-06	0.4245	0.337631	No	NA	NA	Yes
IN_SV2C	LINC01322	0.00041919	0.146754	0.222848	0.0706602	0.00257219	1.01399	0.780529	No	NA	NA	Yes
IN_SV2C	PTPN4	4.07214e-05	0.147107	0.20355	0.0906649	0.000423022	0.283692	0.231105	No	NA	NA	Yes
IN_SV2C	NAA16	1.59034e-06	0.147443	0.202528	0.0923576	3.14203e-05	0.537867	0.424233	No	NA	NA	Yes
IN_SV2C	MAP4K5	8.97199e-05	0.148328	0.202161	0.0944943	0.000765304	0.367614	0.253935	No	NA	NA	Yes
IN_SV2C	NAPEPLD	1.01546e-06	0.148647	0.198744	0.0985493	2.19623e-05	0.360646	0.367445	No	NA	NA	Yes
IN_SV2C	CNTN1	0.000878673	0.148783	0.218748	0.0788187	0.00465932	0.33351	0.145091	No	NA	NA	Yes
IN_SV2C	LIN7C	3.02111e-07	0.150136	0.201519	0.0987524	8.83058e-06	0.361417	0.425764	No	NA	NA	Yes
IN_SV2C	UBL3	2.65975e-05	0.151101	0.213179	0.0890221	0.000301486	0.410611	0.327009	No	NA	NA	Yes
IN_SV2C	SLAIN1	4.70886e-05	0.151425	0.214439	0.0884123	0.000468449	0.433027	0.285145	No	NA	NA	Yes
IN_SV2C	QKI	1.16091e-08	0.152019	0.186918	0.117121	7.4746e-07	0.316052	0.157676	No	NA	NA	Yes
IN_SV2C	LINC01588	2.97088e-08	0.152366	0.207476	0.0972569	1.5013e-06	1.05571	0.97412	No	NA	NA	Yes
IN_SV2C	PPARG	2.61001e-05	0.152596	0.216878	0.0883141	0.00029771	0.461117	0.451514	No	NA	NA	Yes
IN_SV2C	UBE2D3	0.000179093	0.153449	0.240814	0.0660833	0.00132843	0.380693	0.20776	No	NA	NA	Yes
IN_SV2C	NSL1	4.5576e-10	0.15346	0.193177	0.113743	5.95965e-08	0.40389	0.374972	No	NA	NA	Yes
IN_SV2C	LCOR	1.03113e-06	0.153831	0.203419	0.104242	2.22051e-05	0.406245	0.288138	No	NA	NA	Yes
IN_SV2C	EPHA7	6.30443e-07	0.154026	0.211794	0.0962586	1.5319e-05	0.491928	0.41987	No	NA	NA	Yes
IN_SV2C	PCDH9	0.00214761	0.1542	0.27269	0.0357111	0.00936578	0.267327	0.166724	No	NA	NA	Yes
IN_SV2C	MSMO1	1.12581e-09	0.154303	0.213985	0.0946219	1.09844e-07	0.413156	0.233493	No	NA	NA	Yes
IN_SV2C	ATF2	3.08672e-07	0.154493	0.209473	0.0995133	8.93881e-06	0.368292	0.326848	No	NA	NA	Yes
IN_SV2C	AC107398.3	2.53642e-05	0.154656	0.217961	0.0913514	0.000290886	0.395394	0.334648	No	NA	NA	Yes
IN_SV2C	AL590434.1	0.000103007	0.15541	0.286572	0.0242492	0.000852274	3.4659	3.29977	No	NA	NA	Yes
IN_SV2C	AL445623.2	1.28717e-09	0.155508	0.190247	0.120768	1.21839e-07	0.54588	0.481934	No	NA	NA	Yes
IN_SV2C	SGSM1	3.87515e-06	0.155537	0.214606	0.0964682	6.48449e-05	0.425111	0.348276	No	NA	NA	Yes
IN_SV2C	NUP58	2.03332e-11	0.156226	0.190075	0.122378	5.37304e-09	0.412152	0.375691	No	NA	NA	Yes
IN_SV2C	TSHZ1	1.62556e-07	0.15639	0.202918	0.109861	5.61815e-06	0.646112	0.592716	No	NA	NA	Yes
IN_SV2C	GRIA1	0.00876241	0.157142	0.248416	0.0658666	0.0287264	0.341153	0.14502	No	NA	NA	Yes
IN_SV2C	ARID4B	1.03493e-05	0.15721	0.226925	0.0874954	0.000142685	0.311064	0.208716	No	NA	NA	Yes
IN_SV2C	NCOA1	8.07112e-06	0.158014	0.244227	0.0718018	0.000116334	0.410714	0.205898	No	NA	NA	Yes
IN_SV2C	C1QL2	1.61674e-06	0.158389	0.238596	0.0781821	3.18428e-05	0.576191	0.509946	No	NA	NA	Yes
IN_SV2C	POLA1	2.4963e-09	0.158528	0.195872	0.121185	2.06948e-07	0.353167	0.25614	No	NA	NA	Yes
IN_SV2C	FEM1B	5.33995e-06	0.158705	0.218934	0.0984754	8.43486e-05	0.356057	0.309611	No	NA	NA	Yes
IN_SV2C	PHF21A	5.89228e-08	0.23285	0.299317	0.166384	2.5261e-06	0.585086	0.400997	Yes	0.207	0.000139	Yes
IN_SV2C	AL133304.3	3.0215e-07	0.159338	0.240773	0.0779018	8.83058e-06	1.72384	1.79556	No	NA	NA	Yes
IN_SV2C	MIR2052HG	0.011267	0.160075	0.271727	0.0484226	0.0352039	0.983726	0.678512	No	NA	NA	Yes
IN_SV2C	RMND5A	7.19374e-11	0.160188	0.197835	0.12254	1.41971e-08	0.409282	0.40323	No	NA	NA	Yes
IN_SV2C	HMGB1	0.0150487	0.160758	0.332819	-0.0113034	0.0440724	0.515065	0.231497	No	NA	NA	Yes
IN_SV2C	AC104806.2	3.59111e-06	0.160852	0.216583	0.105121	6.07328e-05	0.64784	0.550417	No	NA	NA	Yes
IN_SV2C	LINC00609	4.22729e-05	0.161144	0.238513	0.0837759	0.000433094	1.11839	1.22259	No	NA	NA	Yes
IN_SV2C	MYRIP	0.00619175	0.161152	0.252765	0.069539	0.0219313	0.209623	0.145942	No	NA	NA	Yes
IN_SV2C	RANBP9	1.31869e-09	0.161214	0.199302	0.123127	1.23899e-07	0.364554	0.253734	No	NA	NA	Yes
IN_SV2C	GNAL	0.000239078	0.161274	0.230494	0.0920544	0.00165618	0.345449	0.180236	No	NA	NA	Yes
IN_SV2C	PGAP1	0.00916671	0.163111	0.266136	0.0600863	0.0298117	0.460808	0.23053	No	NA	NA	Yes
IN_SV2C	RPS6KA5	1.06966e-07	0.16363	0.220591	0.10667	4.06147e-06	0.390835	0.442222	No	NA	NA	Yes
IN_SV2C	CACYBP	3.98585e-05	0.163667	0.227085	0.10025	0.000416446	0.383068	0.217977	No	NA	NA	Yes
IN_SV2C	NCDN	2.61745e-06	0.163715	0.222997	0.104432	4.75517e-05	0.249676	0.166273	No	NA	NA	Yes
IN_SV2C	AP001341.1	4.84208e-09	0.163919	0.230342	0.097496	3.63413e-07	1.20861	1.32595	No	NA	NA	Yes
IN_SV2C	THRB	5.98611e-05	0.163936	0.226008	0.101864	0.000559939	0.452537	0.178547	No	NA	NA	Yes
IN_SV2C	CPSF6	5.04861e-09	0.165126	0.235139	0.0951132	3.70154e-07	0.390765	0.303753	No	NA	NA	Yes
IN_SV2C	ATP11C	1.2551e-07	0.165132	0.21288	0.117384	4.62782e-06	0.31529	0.262459	No	NA	NA	Yes
IN_SV2C	DENND5B	0.000184584	0.165207	0.237639	0.0927747	0.00135962	0.307644	0.178726	No	NA	NA	Yes
IN_SV2C	HMGCR	1.60745e-08	0.165753	0.210632	0.120874	9.35269e-07	0.342497	0.170749	No	NA	NA	Yes
IN_SV2C	ERO1B	2.16647e-05	0.16585	0.228451	0.103248	0.000255148	0.475949	0.355997	No	NA	NA	Yes
IN_SV2C	ARHGEF12	8.34635e-06	0.166152	0.23439	0.0979133	0.000119352	0.344824	0.223949	No	NA	NA	Yes
IN_SV2C	GUCY1B1	1.31447e-06	0.166352	0.237277	0.0954267	2.67391e-05	0.264957	0.225369	No	NA	NA	Yes
IN_SV2C	CDK17	5.95498e-12	0.167856	0.20177	0.133942	2.22156e-09	0.387158	0.313744	No	NA	NA	Yes
IN_SV2C	CELF2	1.39768e-06	0.168736	0.23842	0.099051	2.82295e-05	0.310424	0.178903	No	NA	NA	Yes
IN_SV2C	AL445250.1	8.43002e-07	0.168774	0.245546	0.0920016	1.89923e-05	1.41733	1.28331	No	NA	NA	Yes
IN_SV2C	ZFAND5	7.67017e-06	0.16982	0.239231	0.100408	0.000112472	0.268882	0.206951	No	NA	NA	Yes
IN_SV2C	RAB3GAP1	4.91896e-09	0.170274	0.212014	0.128535	3.63458e-07	0.33065	0.230963	No	NA	NA	Yes
IN_SV2C	CPEB4	0.000725592	0.170501	0.270493	0.0705103	0.00399107	0.544999	0.299789	No	NA	NA	Yes
IN_SV2C	EPM2AIP1	1.02626e-09	0.172493	0.221561	0.123426	1.04492e-07	0.320557	0.270906	No	NA	NA	Yes
IN_SV2C	ARID1B	3.04764e-06	0.172701	0.236978	0.108423	5.36149e-05	0.287686	0.145019	No	NA	NA	Yes
IN_SV2C	HNRNPU	1.6408e-06	0.17329	0.226809	0.119771	3.22666e-05	0.367499	0.242169	No	NA	NA	Yes
IN_SV2C	AHR	4.56157e-07	0.173335	0.230507	0.116163	1.18563e-05	0.802222	0.487566	No	NA	NA	Yes
IN_SV2C	PTPRD	1.13991e-05	0.174968	0.243082	0.106855	0.000153163	0.409999	0.162155	No	NA	NA	Yes
IN_SV2C	PSIP1	4.5199e-09	0.175131	0.22609	0.124173	3.45364e-07	0.272835	0.21872	No	NA	NA	Yes
IN_SV2C	AEBP2	0.000115181	0.175417	0.26454	0.0862934	0.000931139	0.260558	0.191272	No	NA	NA	Yes
IN_SV2C	ZNF451	6.66001e-10	0.177428	0.229737	0.125118	7.89491e-08	0.36574	0.310709	No	NA	NA	Yes
IN_SV2C	UMAD1	0.000105298	0.177642	0.252355	0.102928	0.000867838	0.532801	0.42405	No	NA	NA	Yes
IN_SV2C	ABI2	5.6327e-12	0.177738	0.210943	0.144532	2.165e-09	0.365783	0.213988	No	NA	NA	Yes
IN_SV2C	NUDT21	7.53315e-08	0.178328	0.238371	0.118286	3.15348e-06	0.354064	0.327857	No	NA	NA	Yes
IN_SV2C	ETNK1	4.92942e-08	0.179212	0.234137	0.124287	2.21404e-06	0.436931	0.278863	No	NA	NA	Yes
IN_SV2C	WDR82	4.26552e-06	0.180182	0.245891	0.114473	7.01736e-05	0.387319	0.323963	No	NA	NA	Yes
IN_SV2C	CLIC4	7.79945e-08	0.180936	0.238714	0.123158	3.22242e-06	0.694457	0.721545	No	NA	NA	Yes
IN_SV2C	SYN1	0.000509257	0.18135	0.282553	0.0801468	0.00300019	0.251588	0.162751	No	NA	NA	Yes
IN_SV2C	PRKD1	0.00791788	0.181829	0.282722	0.0809372	0.0266111	0.598693	0.399235	No	NA	NA	Yes
IN_SV2C	FDFT1	6.78274e-12	0.182013	0.220069	0.143958	2.45807e-09	0.437788	0.284124	No	NA	NA	Yes
IN_SV2C	LINC00862	3.05852e-06	0.182402	0.264764	0.100039	5.36574e-05	1.4805	1.45364	No	NA	NA	Yes
IN_SV2C	DENND4A	3.27032e-07	0.183346	0.26176	0.104932	9.25797e-06	0.464484	0.399532	No	NA	NA	Yes
IN_SV2C	KANSL1L	2.71853e-05	0.183785	0.254337	0.113233	0.000306505	0.474328	0.366991	No	NA	NA	Yes
IN_SV2C	LRFN5	3.2517e-06	0.184973	0.252181	0.117765	5.64994e-05	0.341457	0.231018	No	NA	NA	Yes
IN_SV2C	AL390957.1	4.02437e-09	0.18598	0.249053	0.122908	3.11251e-07	1.32011	1.15146	No	NA	NA	Yes
IN_SV2C	GLCCI1	1.99018e-06	0.186466	0.257135	0.115797	3.77897e-05	0.50382	0.366271	No	NA	NA	Yes
IN_SV2C	CRBN	7.69706e-13	0.187508	0.23066	0.144357	4.4377e-10	0.400152	0.307246	No	NA	NA	Yes
IN_SV2C	FAM126B	4.43039e-08	0.187793	0.24244	0.133146	2.0287e-06	0.39249	0.299396	No	NA	NA	Yes
IN_SV2C	AUXG01000058.1	4.00711e-05	0.187809	0.267806	0.107812	0.000417978	0.364673	0.215445	No	NA	NA	Yes
IN_SV2C	DUBR	7.91336e-06	0.18801	0.257644	0.118376	0.000114492	0.57998	0.530187	No	NA	NA	Yes
IN_SV2C	ARMCX5-GPRASP2	2.49603e-08	0.189663	0.246702	0.132625	1.30825e-06	0.64356	0.517145	No	NA	NA	Yes
IN_SV2C	CSNK1A1	1.39411e-11	0.189867	0.227275	0.152459	4.11229e-09	0.372319	0.21298	No	NA	NA	Yes
IN_SV2C	MAGI3	0.00509492	0.1909	0.314014	0.0677856	0.0187045	0.459745	0.301835	No	NA	NA	Yes
IN_SV2C	FSTL5	0.00249473	0.193536	0.310557	0.0765143	0.0105232	0.347925	0.163344	No	NA	NA	Yes
IN_SV2C	SHPRH	2.93246e-06	0.194233	0.266977	0.12149	5.20213e-05	0.510665	0.384999	No	NA	NA	Yes
IN_SV2C	NMT2	5.61409e-05	0.196307	0.2772	0.115414	0.000536214	0.45517	0.363197	No	NA	NA	Yes
IN_SV2C	PDZRN3	0.013044	0.19648	0.321416	0.0715446	0.0391784	0.387114	0.235686	No	NA	NA	Yes
IN_SV2C	MAP3K20	6.90999e-11	0.196921	0.247834	0.146007	1.41606e-08	0.831256	0.842027	No	NA	NA	Yes
IN_SV2C	BAZ2B	5.93799e-07	0.197945	0.276786	0.119104	1.48849e-05	0.422833	0.316341	No	NA	NA	Yes
IN_SV2C	TFDP2	1.01293e-06	0.198113	0.255798	0.140428	2.19623e-05	0.383136	0.2851	No	NA	NA	Yes
IN_SV2C	SNCA	4.20481e-07	0.198876	0.261441	0.13631	1.12046e-05	0.441385	0.237886	No	NA	NA	Yes
IN_SV2C	UPP2	8.16421e-06	0.199582	0.275889	0.123276	0.000117276	0.405794	0.441197	No	NA	NA	Yes
IN_SV2C	THRA	1.05536e-15	0.199729	0.235207	0.164251	2.23103e-12	0.299141	0.237785	No	NA	NA	Yes
IN_SV2C	ST8SIA4	3.42374e-06	0.200028	0.266379	0.133676	5.87642e-05	0.53542	0.492301	No	NA	NA	Yes
IN_SV2C	RPS6KA2	1.7064e-07	0.20074	0.287544	0.113937	5.80269e-06	0.230827	0.152682	No	NA	NA	Yes
IN_SV2C	LINC02693	7.70888e-12	0.200788	0.242137	0.159439	2.64269e-09	0.433791	0.404378	No	NA	NA	Yes
IN_SV2C	HSPA4L	0.000112933	0.20092	0.29495	0.106891	0.000914718	0.657913	0.375961	No	NA	NA	Yes
IN_SV2C	LINC01505	1.22917e-06	0.201963	0.276068	0.127858	2.53509e-05	0.563694	0.47916	No	NA	NA	Yes
IN_SV2C	SYN2	0.000116854	0.202497	0.276	0.128995	0.000941663	0.29735	0.147474	No	NA	NA	Yes
IN_SV2C	MAIP1	9.73905e-08	0.203051	0.262261	0.143841	3.81266e-06	1.17152	1.06256	No	NA	NA	Yes
IN_SV2C	KLF3-AS1	1.49963e-06	0.203539	0.272324	0.134754	3.00021e-05	0.598424	0.424236	No	NA	NA	Yes
IN_SV2C	CYFIP1	2.09926e-12	0.203957	0.247302	0.160612	1.02412e-09	0.919344	0.742941	No	NA	NA	Yes
IN_SV2C	OGA	7.47974e-09	0.20421	0.24446	0.163959	5.15614e-07	0.28025	0.172951	No	NA	NA	Yes
IN_SV2C	GRK3	0.00502551	0.205256	0.315894	0.0946175	0.0185247	0.250354	0.153143	No	NA	NA	Yes
IN_SV2C	NELL2	6.81559e-06	0.20562	0.278411	0.132829	0.000103408	0.794663	0.476001	No	NA	NA	Yes
IN_SV2C	AL157396.1	8.00993e-17	0.206107	0.235909	0.176304	2.87319e-13	1.07223	0.896383	No	NA	NA	Yes
IN_SV2C	HMGCS1	7.24893e-11	0.206431	0.255894	0.156967	1.41971e-08	0.388578	0.222501	No	NA	NA	Yes
IN_SV2C	RUNX1T1	6.83817e-10	0.209886	0.2679	0.151872	8.03105e-08	0.472848	0.352033	No	NA	NA	Yes
IN_SV2C	UTP23	1.57394e-08	0.210624	0.268612	0.152636	9.2705e-07	0.60112	0.491002	No	NA	NA	Yes
IN_SV2C	TCF4	3.56826e-05	0.210673	0.295486	0.125861	0.000381295	0.362208	0.163397	No	NA	NA	Yes
IN_SV2C	NEDD4L	7.80849e-07	0.211328	0.27401	0.148645	1.79426e-05	0.418332	0.208309	No	NA	NA	Yes
IN_SV2C	FHIT	0.000373003	0.211719	0.31279	0.110648	0.00234681	0.467055	0.26463	No	NA	NA	Yes
IN_SV2C	PLEKHA5	0.000214515	0.213459	0.316412	0.110505	0.00152946	0.488381	0.241214	No	NA	NA	Yes
IN_SV2C	PPP4R4	1.25892e-15	0.215427	0.252504	0.178351	2.28117e-12	0.756505	0.650983	No	NA	NA	Yes
IN_SV2C	NECTIN3	4.82494e-12	0.215459	0.259284	0.171634	1.97418e-09	0.704932	0.504695	No	NA	NA	Yes
IN_SV2C	ADGRB3	3.38402e-06	0.219306	0.291491	0.147121	5.82401e-05	0.474068	0.174421	No	NA	NA	Yes
IN_SV2C	TTC39C	2.55301e-06	0.22013	0.298146	0.142114	4.65933e-05	0.473686	0.285581	No	NA	NA	Yes
IN_SV2C	FUT9	9.86181e-07	0.220365	0.294723	0.146006	2.15296e-05	0.409433	0.228618	No	NA	NA	Yes
IN_SV2C	CD47	2.87524e-08	0.221862	0.289034	0.15469	1.45878e-06	0.316938	0.223413	No	NA	NA	Yes
IN_SV2C	AC004083.1	0.000375989	0.227553	0.329897	0.125209	0.00236208	0.916206	0.698945	No	NA	NA	Yes
IN_SV2C	ZNF638	0.00269317	0.22788	0.338721	0.117039	0.0111781	0.453836	0.252645	No	NA	NA	Yes
IN_SV2C	LINC01170	0.000428593	0.2289	0.420771	0.0370293	0.00261485	2.67467	2.36625	No	NA	NA	Yes
IN_SV2C	CDKL5	3.4783e-15	0.232182	0.268604	0.19576	4.41187e-12	0.458701	0.291927	No	NA	NA	Yes
IN_SV2C	AC025159.1	0.000271817	0.233635	0.346552	0.120717	0.0018339	0.323376	0.31036	No	NA	NA	Yes
IN_SV2C	AC024901.1	1.76086e-08	0.235321	0.298216	0.172427	1.00664e-06	0.606493	0.50881	No	NA	NA	Yes
IN_SV2C	ADAM32	0.000383113	0.235559	0.35263	0.118488	0.00239498	1.38453	1.11525	No	NA	NA	Yes
IN_SV2C	ZNF706	3.75643e-09	0.235917	0.300644	0.17119	2.94115e-07	0.687172	0.568599	No	NA	NA	Yes
IN_SV2C	RALGPS2	1.66604e-15	0.240791	0.281715	0.199868	2.64151e-12	0.682973	0.544234	No	NA	NA	Yes
IN_SV2C	MAF	0.00149985	0.241316	0.370995	0.111636	0.00705641	0.369356	0.265941	No	NA	NA	Yes
IN_SV2C	RAPGEF2	2.09975e-09	0.242153	0.310624	0.173682	1.77555e-07	0.484903	0.285466	No	NA	NA	Yes
IN_SV2C	LIMCH1	5.35853e-14	0.247836	0.28453	0.211141	5.22828e-11	0.438306	0.248655	No	NA	NA	Yes
IN_SV2C	AC090518.1	7.81093e-06	0.248904	0.349171	0.148637	0.000113227	1.82734	1.68924	No	NA	NA	Yes
IN_SV2C	PTPN13	5.95719e-13	0.250925	0.302958	0.198891	3.77805e-10	0.728311	0.694204	No	NA	NA	Yes
IN_SV2C	KCNT2	1.5611e-08	0.251287	0.345056	0.157518	9.25277e-07	0.589401	0.392078	No	NA	NA	Yes
IN_SV2C	PLEKHA1	1.51048e-16	0.253998	0.291567	0.216429	3.83178e-13	0.531208	0.349808	No	NA	NA	Yes
IN_SV2C	TNFSF13B	9.56678e-07	0.25468	0.359475	0.149884	2.0994e-05	1.52499	1.46438	No	NA	NA	Yes
IN_SV2C	MBNL1	6.50808e-07	0.25988	0.363668	0.156093	1.56046e-05	0.688659	0.43363	No	NA	NA	Yes
IN_SV2C	BAALC-AS1	3.37697e-08	0.259981	0.36092	0.159041	1.63487e-06	2.16819	1.96727	No	NA	NA	Yes
IN_SV2C	MAP4K3	6.29059e-07	0.260974	0.334594	0.187354	1.5319e-05	0.501808	0.342341	No	NA	NA	Yes
IN_SV2C	ID2	0.000107887	0.262594	0.372901	0.152288	0.000882295	0.283481	0.163861	No	NA	NA	Yes
IN_SV2C	AC073332.1	7.31275e-09	0.265935	0.342716	0.189155	5.06857e-07	0.877152	0.582103	No	NA	NA	Yes
IN_SV2C	PBX1	4.31598e-07	0.266498	0.368721	0.164276	1.14123e-05	0.434465	0.24635	No	NA	NA	Yes
IN_SV2C	DPH6-DT	6.34294e-05	0.268167	0.383025	0.153309	0.000584694	1.14189	0.920559	No	NA	NA	Yes
IN_SV2C	ERBB4	0.00294941	0.269273	0.401062	0.137484	0.0120445	0.51905	0.158196	No	NA	NA	Yes
IN_SV2C	LGI1	2.45057e-08	0.271144	0.345523	0.196764	1.30054e-06	0.670839	0.400053	No	NA	NA	Yes
IN_SV2C	PPFIBP1	8.86039e-05	0.283238	0.400877	0.165599	0.000757301	0.317663	0.201798	No	NA	NA	Yes
IN_SV2C	SEM1	7.83155e-07	0.284205	0.387258	0.181151	1.7949e-05	0.697893	0.497997	No	NA	NA	Yes
IN_SV2C	CDKL1	3.18538e-11	0.286868	0.351571	0.222164	7.62327e-09	0.940985	0.800928	No	NA	NA	Yes
IN_SV2C	CXXC4	4.68214e-07	0.223641	0.295994	0.151287	1.21201e-05	0.953781	0.888095	Yes	0.343	0.0043	Yes
IN_SV2C	UBA6-AS1	3.05072e-05	0.296617	0.430728	0.162505	0.000336774	0.439087	0.292589	No	NA	NA	Yes
IN_SV2C	AP001347.1	0.000936138	0.296963	0.506809	0.087117	0.00489649	0.79275	0.538956	No	NA	NA	Yes
IN_SV2C	CCNH	9.6281e-06	0.310246	0.504544	0.115949	0.000134645	0.468097	0.311582	No	NA	NA	Yes
IN_SV2C	CCDC59	3.09537e-12	0.324996	0.39341	0.256581	1.4022e-09	1.2754	1.07963	No	NA	NA	Yes
IN_SV2C	MTERF1	2.64599e-11	0.32543	0.398813	0.252046	6.71235e-09	0.851653	0.73583	No	NA	NA	Yes
IN_SV2C	AC007563.2	9.77894e-08	0.332688	0.433668	0.231708	3.81649e-06	0.996888	0.945843	No	NA	NA	Yes
IN_SV2C	SLIT2	5.41451e-05	0.343121	0.503978	0.182264	0.000523059	0.536728	0.379581	No	NA	NA	Yes
IN_SV2C	SH3GL3	1.10008e-08	0.350362	0.463471	0.237253	7.20595e-07	0.515408	0.301739	No	NA	NA	Yes
IN_SV2C	TMEM161B-AS1	5.38254e-08	0.419616	0.548883	0.29035	2.35421e-06	0.746003	0.419188	No	NA	NA	Yes
IN_SV2C	IQCJ-SCHIP1	3.5515e-05	0.433373	0.605202	0.261544	0.000379825	0.928657	0.733985	No	NA	NA	Yes
IN_SV2C	AC004949.1	1.14047e-06	0.483668	0.828093	0.139244	2.39103e-05	5.88967	4.09065	No	NA	NA	Yes
IN_SV2C	ADCY10	3.35612e-08	0.222831	0.331966	0.113696	1.63099e-06	2.55746	2.3859	Yes	0.637	0.00163	Yes
IN_SV2C	AC098829.1	4.17057e-07	0.742807	0.987056	0.498558	1.11367e-05	1.97747	1.37255	No	NA	NA	Yes
IN_SV2C	PEG10	1.61133e-05	0.221841	0.312472	0.131209	0.000203163	0.228842	0.193029	Yes	0.332	0.00186	Yes
IN_SV2C	HLA-A	0.000545939	0.218664	0.321317	0.116011	0.00318523	0.393868	0.289381	Yes	0.638	1e-06	Yes
IN_SV2C	PDK3	1.36455e-08	0.217755	0.277809	0.157702	8.5038e-07	0.506401	0.3418	Yes	-0.447	0.000315	No
IN_SV2C	DNM3	0.00293111	0.216886	0.345116	0.0886555	0.0119852	0.413143	0.192843	Yes	-0.241	0.00166	No
IN_SV2C	GDAP1	9.20797e-05	0.216588	0.328316	0.10486	0.000779666	0.473697	0.271324	Yes	-0.186	0.0276	No
IN_SV2C	UBR5	1.01639e-06	0.215328	0.306916	0.123741	2.19623e-05	0.442393	0.288542	Yes	0.189	7e-06	Yes
IN_SV2C	MAP2	5.28322e-05	0.212258	0.303619	0.120897	0.000513112	0.523296	0.192704	Yes	-0.478	0.000319	No
IN_SV2C	TMEM255A	5.42257e-10	0.211563	0.361006	0.0621192	6.87798e-08	1.19018	0.934905	Yes	0.464	0.0135	Yes
IN_SV2C	CHORDC1	0.000802961	0.211078	0.324923	0.0972332	0.00433394	1.0902	0.777345	Yes	0.593	1.55e-08	Yes
IN_SV2C	FXR1	2.27068e-06	0.209294	0.3027	0.115888	4.21688e-05	0.58763	0.375305	Yes	0.176	0.0018	Yes
IN_SV2C	KIAA0408	2.99713e-07	0.205672	0.273943	0.137402	8.82033e-06	0.371224	0.336718	Yes	-0.318	0.0327	No
IN_SV2C	WWP1	1.73698e-05	0.203059	0.287364	0.118754	0.000215787	0.344314	0.24948	Yes	-0.166	0.00347	No
IN_SV2C	RUNDC3B	4.75294e-11	0.201706	0.245983	0.157429	1.07654e-08	0.398302	0.32906	Yes	-0.215	0.0166	No
IN_SV2C	PAPOLA	0.000604683	0.199965	0.320822	0.0791082	0.00345893	0.570021	0.382662	Yes	0.115	0.0177	Yes
IN_SV2C	MAP2K4	6.20369e-07	0.19827	0.271983	0.124558	1.51709e-05	0.521578	0.302033	Yes	-0.292	0.00084	No
IN_SV2C	UBR2	3.81508e-07	0.196107	0.26489	0.127323	1.04741e-05	0.432116	0.286987	Yes	0.0933	0.014	Yes
IN_SV2C	ADD3	3.40073e-07	0.196018	0.252464	0.139572	9.54311e-06	0.361236	0.228831	Yes	0.303	0.00931	Yes
IN_SV2C	APBA2	6.25723e-09	0.195716	0.265213	0.126219	4.48399e-07	0.600786	0.391516	Yes	0.41	2.55e-06	Yes
IN_SV2C	SORL1	9.54013e-12	0.193729	0.242909	0.144548	3.01156e-09	0.383191	0.244698	Yes	-0.259	0.00171	No
IN_SV2C	DCUN1D4	6.12246e-14	0.19045	0.225575	0.155326	5.54695e-11	0.415147	0.314159	Yes	-0.209	4.89e-05	No
IN_SV2C	CIT	2.01977e-08	0.189736	0.245203	0.134269	1.12858e-06	0.387451	0.211111	Yes	-0.369	0.00352	No
IN_SV2C	ZNF675	7.78299e-05	0.184997	0.262224	0.10777	0.000685076	0.576515	0.529297	Yes	-0.141	0.0379	No
IN_SV2C	PHF14	0.00298302	0.184721	0.28896	0.0804812	0.0121544	0.335922	0.200611	Yes	-0.131	0.0141	No
IN_SV2C	GTDC1	2.83669e-06	0.181254	0.250676	0.111833	5.05346e-05	0.327019	0.268559	Yes	-0.221	0.00657	No
IN_SV2C	ANKRD28	6.24343e-06	0.179716	0.234832	0.124599	9.65752e-05	0.395305	0.245133	Yes	-0.209	0.000307	No
IN_SV2C	SOX6	0.00454431	0.178445	0.309181	0.0477082	0.0171089	0.720662	0.482479	Yes	0.297	0.00174	Yes
IN_SV2C	TIMP2	0.011326	0.175742	0.314154	0.0373306	0.0353316	0.259919	0.16675	Yes	0.366	0.00157	Yes
IN_SV2C	NRXN3	0.000533607	0.175008	0.297879	0.0521363	0.00312622	0.374184	0.152102	Yes	-0.367	0.00121	No
IN_SV2C	ORC4	1.5424e-08	0.174523	0.224266	0.124781	9.18491e-07	0.353757	0.290052	Yes	-0.226	0.00121	No
IN_SV2C	CSTF3	1.51311e-09	0.174172	0.220489	0.127854	1.38074e-07	0.436824	0.406948	Yes	0.123	0.0282	Yes
IN_SV2C	WAC	1.90897e-14	0.173688	0.20772	0.139656	2.01778e-11	0.362217	0.269684	Yes	-0.0979	0.0403	No
IN_SV2C	PDP1	9.18791e-08	0.170917	0.222401	0.119432	3.64186e-06	0.353089	0.231814	Yes	-0.513	0.000582	No
IN_SV2C	PPP3R1	1.41588e-10	0.170402	0.210686	0.130118	2.37139e-08	0.365119	0.261038	Yes	-0.354	0.00258	No
IN_SV2C	N4BP2	5.35459e-08	0.169761	0.221873	0.11765	2.35009e-06	0.666156	0.651902	Yes	0.234	0.0271	Yes
IN_SV2C	ST13	2.81714e-07	0.167813	0.221804	0.113822	8.48756e-06	0.277726	0.226926	Yes	0.193	0.000718	Yes
IN_SV2C	EHBP1	7.3954e-06	0.167745	0.223137	0.112353	0.000109781	0.262463	0.198841	Yes	-0.237	0.000269	No
IN_SV2C	NIPA1	3.56112e-10	0.167644	0.205788	0.1295	4.85691e-08	0.574388	0.44967	Yes	0.536	5.17e-08	Yes
IN_SV2C	IL1RAP	0.000724517	0.166975	0.244685	0.0892638	0.00398689	0.648156	0.547446	Yes	-0.274	0.0283	No
IN_SV2C	NR1D1	9.12473e-06	0.165593	0.244876	0.0863106	0.000129172	0.904397	0.831634	Yes	0.348	0.0299	Yes
IN_SV2C	HPRT1	1.5787e-08	0.164592	0.208412	0.120772	9.2705e-07	0.343169	0.233162	Yes	-0.317	0.00967	No
IN_SV2C	GABRA2	0.000984088	0.164473	0.246935	0.0820111	0.00508439	0.529916	0.351143	Yes	0.292	0.0171	Yes
IN_SV2C	FOXO1	7.11181e-07	0.163503	0.21814	0.108866	1.66766e-05	0.504595	0.445226	Yes	0.367	0.00569	Yes
IN_SV2C	SPECC1	5.08441e-06	0.163499	0.224697	0.102301	8.10185e-05	0.447959	0.294096	Yes	-0.288	0.000151	No
IN_SV2C	BBX	2.83999e-08	0.160453	0.200405	0.120502	1.45252e-06	0.535306	0.389709	Yes	0.273	0.0177	Yes
IN_SV2C	LONRF1	2.41115e-07	0.159276	0.209554	0.108999	7.52658e-06	0.608054	0.386248	Yes	0.156	0.0141	Yes
IN_SV2C	STIP1	0.000413939	0.158714	0.234949	0.0824791	0.0025475	0.745331	0.524261	Yes	0.32	7.32e-05	Yes
IN_SV2C	PTGES3	0.000153475	0.158232	0.248308	0.0681549	0.00116847	0.350075	0.220272	Yes	0.178	0.0158	Yes
IN_SV2C	TTC21B	2.30343e-10	0.158196	0.195155	0.121237	3.60701e-08	0.270396	0.229882	Yes	-0.175	0.00338	No
IN_SV2C	PIK3CA	8.43965e-06	0.157885	0.216313	0.0994571	0.000120415	0.446103	0.34408	Yes	-0.143	0.0142	No
IN_SV2C	ZFAND3	5.94727e-06	0.156494	0.214758	0.0982294	9.27862e-05	0.363286	0.157686	Yes	0.228	0.000557	Yes
IN_SV2C	MCF2	7.77764e-06	0.153987	0.2117	0.0962729	0.000113003	0.545753	0.467399	Yes	-0.516	0.000158	No
IN_SV2C	B2M	0.0102246	0.153967	0.252541	0.0553926	0.0326055	0.267338	0.246613	Yes	0.481	0.00388	Yes
IN_SV2C	ZNF680	1.06103e-06	0.153561	0.205305	0.101816	2.26187e-05	0.665286	0.597458	Yes	0.279	0.000143	Yes
IN_SV2C	TAB2	1.68525e-08	0.153342	0.19597	0.110714	9.71624e-07	0.496534	0.397467	Yes	0.162	0.011	Yes
IN_SV2C	AKT3	1.41723e-05	0.152656	0.200883	0.104429	0.00018287	0.310541	0.180487	Yes	-0.208	0.000757	No
IN_SV2C	SLC5A3	6.97723e-05	0.152269	0.222602	0.0819349	0.000626785	0.617134	0.375648	Yes	0.238	0.0193	Yes
IN_SV2C	OTUD7A	4.42487e-05	0.15198	0.225073	0.0788866	0.0004465	0.480307	0.28719	Yes	0.19	0.0143	Yes
IN_SV2C	H1FX	0.000236483	0.151566	0.223111	0.0800205	0.00164905	0.23282	0.235283	Yes	0.206	0.0151	Yes
IN_SV2C	PABPC1	3.31949e-10	0.150962	0.189928	0.111996	4.57657e-08	0.343276	0.299798	Yes	0.195	0.0135	Yes
IN_SV2C	ASPH	8.8444e-05	0.150863	0.224899	0.0768267	0.000757301	0.248043	0.167143	Yes	0.245	0.00181	Yes
IN_SV2C	TTN-AS1	9.65114e-05	0.149711	0.22617	0.0732519	0.000810696	0.46314	0.418436	Yes	0.191	0.0118	Yes
IN_SV2C	FNDC3A	0.00627072	0.14914	0.252749	0.0455304	0.0221127	0.593254	0.228802	Yes	0.101	0.0487	Yes
IN_SV2C	USP3	1.97492e-08	0.148785	0.19161	0.10596	1.1084e-06	0.434311	0.427888	Yes	0.38	0.00166	Yes
IN_SV2C	ADAM10	2.38938e-07	0.147447	0.184498	0.110396	7.50172e-06	0.412832	0.250484	Yes	0.133	0.028	Yes
IN_SV2C	HOOK1	1.71358e-11	0.146553	0.179538	0.113569	4.72501e-09	0.408768	0.364443	Yes	-0.274	0.0435	No
IN_SV2C	MARK3	5.93209e-05	0.14247	0.203187	0.0817533	0.000556117	0.250118	0.164823	Yes	0.136	0.00131	Yes
IN_SV2C	STX7	5.84135e-08	0.141954	0.187165	0.0967435	2.52012e-06	0.391838	0.362833	Yes	-0.153	0.00151	No
IN_SV2C	AP3S1	9.97206e-12	0.141334	0.175843	0.106825	3.01156e-09	0.296479	0.201304	Yes	-0.149	0.0279	No
IN_SV2C	LINC00882	0.00270283	0.140985	0.211834	0.070136	0.0112071	0.304266	0.191685	Yes	-0.276	0.00189	No
IN_SV2C	FAM81A	0.000822822	-0.14025	-0.0679093	-0.212591	0.00441297	-0.539516	-0.478328	Yes	-0.395	0.0253	Yes
IN_SV2C	SLC35F3	0.00146439	-0.140869	-0.0561099	-0.225629	0.00691526	-0.339297	-0.236939	Yes	-0.372	0.00377	Yes
IN_SV2C	ETV5	8.96399e-10	-0.141914	-0.0693427	-0.214485	9.63553e-08	-1.77148	-2.1519	Yes	-0.312	0.0123	Yes
IN_SV2C	RHOBTB1	1.15372e-07	-0.142232	-0.0980864	-0.186378	4.32953e-06	-0.932534	-0.866925	Yes	-0.211	0.0381	Yes
IN_SV2C	SFPQ	5.69796e-06	-0.142715	-0.0944649	-0.190965	8.92259e-05	-0.223543	-0.235192	Yes	-0.178	7.22e-05	Yes
IN_SV2C	CCPG1	4.54741e-07	-0.145771	-0.0950215	-0.19652	1.18438e-05	-0.459266	-0.365413	Yes	-0.135	0.00637	Yes
IN_SV2C	KIAA1109	0.000139008	-0.145968	-0.0959271	-0.196008	0.00108236	-0.33095	-0.166818	Yes	-0.116	0.0237	Yes
IN_SV2C	STK39	2.8247e-07	-0.146759	-0.102499	-0.191019	8.49016e-06	-0.340326	-0.323388	Yes	-0.186	0.00747	Yes
IN_SV2C	LINC00599	0.000354054	-0.149239	-0.0551733	-0.243304	0.00225134	-0.295691	-0.281478	Yes	-0.641	4.01e-05	Yes
IN_SV2C	ACYP2	0.000326491	-0.14971	-0.0790042	-0.220416	0.00211827	-0.43691	-0.403228	Yes	-0.182	0.00976	Yes
IN_SV2C	TMX4	0.000750808	-0.150332	-0.0763704	-0.224293	0.00410308	-0.552979	-0.455245	Yes	-0.504	7.71e-08	Yes
IN_SV2C	PPP6R2	0.00710795	-0.154569	-0.0669159	-0.242221	0.0244527	-0.428148	-0.349559	Yes	-0.146	0.00147	Yes
IN_SV2C	ICA1	0.00259071	-0.154914	-0.0700676	-0.23976	0.0108451	-0.41786	-0.301202	Yes	-0.39	8.87e-06	Yes
IN_SV2C	SCG5	0.0122603	-0.155503	-0.042808	-0.268197	0.0374091	-0.660435	-0.472387	Yes	-0.339	0.00805	Yes
IN_SV2C	MTHFD1L	3.30068e-05	-0.156059	-0.0953481	-0.21677	0.000356608	-0.401725	-0.381795	Yes	-0.241	0.00926	Yes
IN_SV2C	FUS	1.6486e-07	-0.157578	-0.107009	-0.208147	5.66304e-06	-0.545568	-0.475449	Yes	-0.192	0.00249	Yes
IN_SV2C	COL25A1	0.00212051	-0.16169	-0.0817886	-0.241592	0.00927467	-0.43315	-0.321909	Yes	-0.757	2.56e-07	Yes
IN_SV2C	PHTF1	1.30408e-05	-0.162257	-0.0973337	-0.22718	0.000171377	-0.452958	-0.434659	Yes	-0.242	0.00354	Yes
IN_SV2C	LDLRAD4	7.03332e-07	-0.170999	-0.112783	-0.229214	1.66749e-05	-0.600857	-0.596459	Yes	-0.226	0.00517	Yes
IN_SV2C	SAMD5	1.26364e-05	-0.174009	-0.105848	-0.242171	0.000167307	-0.66389	-0.690429	Yes	-0.569	0.0002	Yes
IN_SV2C	UBASH3B	0.000447194	-0.174321	-0.0858847	-0.262758	0.00269848	-0.29444	-0.219474	Yes	-0.461	0.00558	Yes
IN_SV2C	AHI1	0.00976807	-0.178032	-0.0149374	-0.341127	0.0314463	-0.277703	-0.157744	Yes	-0.293	0.000743	Yes
IN_SV2C	LINC00342	0.000253898	-0.182203	-0.086468	-0.277939	0.00173422	-0.379889	-0.232483	Yes	-0.458	1.42e-05	Yes
IN_SV2C	SCFD2	1.33656e-06	-0.184149	-0.105937	-0.262361	2.71248e-05	-0.371812	-0.38215	Yes	-0.159	0.00653	Yes
IN_SV2C	HS6ST3	0.00551739	-0.186884	-0.0581761	-0.315592	0.0199552	-0.367954	-0.303675	Yes	-0.383	0.044	Yes
IN_SV2C	CBLN4	3.75997e-07	-0.193616	-0.111078	-0.276154	1.03903e-05	-1.17441	-1.05664	Yes	-0.625	0.0128	Yes
IN_SV2C	BDH1	2.71929e-07	-0.196933	-0.138283	-0.255584	8.27135e-06	-0.70072	-0.706093	Yes	-0.215	0.00796	Yes
IN_SV2C	SLC4A8	1.07205e-07	-0.202238	-0.142692	-0.261784	4.06147e-06	-0.83321	-0.744169	Yes	-0.535	2.49e-08	Yes
IN_SV2C	NETO2	1.038e-09	-0.211341	-0.152622	-0.270061	1.04492e-07	-0.426893	-0.34466	Yes	-0.487	6.95e-05	Yes
IN_SV2C	SCAI	1.94558e-05	-0.215268	-0.123854	-0.306682	0.00023525	-0.342269	-0.210827	Yes	-0.363	0.00177	Yes
IN_SV2C	HGSNAT	0.00010087	-0.222179	-0.125162	-0.319197	0.000837325	-0.818453	-0.709655	Yes	-0.328	2.96e-05	Yes
IN_SV2C	KIAA1217	5.83251e-05	-0.222791	-0.123295	-0.322287	0.000550443	-0.452016	-0.515046	Yes	-0.313	0.0167	Yes
IN_SV2C	NCALD	1.78998e-05	-0.225414	-0.130539	-0.32029	0.000220311	-0.408682	-0.375947	Yes	-0.541	0.00352	Yes
IN_SV2C	DPP6	0.000754103	-0.244843	-0.12276	-0.366925	0.00411577	-0.275134	-0.147375	Yes	-0.316	0.00569	Yes
IN_SV2C	SLC8A3	1.95368e-12	-0.253677	-0.201855	-0.305498	9.91221e-10	-0.578015	-0.518556	Yes	-0.514	3.89e-07	Yes
IN_SV2C	CIRBP	2.96571e-06	-0.26067	-0.162814	-0.358527	5.24645e-05	-0.997327	-0.816485	Yes	-0.222	0.0067	Yes
IN_SV2C	TRAPPC9	1.30023e-05	-0.262602	-0.187794	-0.337411	0.00017108	-0.626787	-0.523242	Yes	-0.144	0.0276	Yes
[truncated: 5,897 more rows]

## Sheet: Overalp with SFARI1-3+S 
cell type	Background	# of DEGs	SFARI 1-3 +S	overlap	Hypergeometric q_value	LOG(p_value)
L2_3	13955	593	1031	84	4.11242e-09	8.3859
L4	13991	592	1031	77	6.02883e-07	6.21977
L5_6_CC	14892	641	1031	77	1.26613e-06	5.89752
IN_PV	13258	348	1031	51	7.70201e-06	5.1134
IN_SV2C	12686	395	1031	56	2.71823e-05	4.56571
END	7908	533	1031	42	7.11429e-05	4.14787
IN_VIP	11905	309	1031	46	0.000187892	3.72609
SM	7473	426	1031	39	0.00178767	2.74771
IN_SST	11631	307	1031	42	0.00300119	2.52271
OPC	9019	290	1031	48	0.00502408	2.29894
MG	6357	486	1031	60	0.00801006	2.09636
L2_4	14807	636	1031	59	0.0142939	1.84485
L5	13823	211	1031	24	0.0252241	1.59818
AST	8607	282	1031	43	0.0554153	1.25637
OL	7252	289	1031	45	0.274562	0.56136
L6	14011	641	1031	44	0.345917	0.461028
PER	11366	773	1031	67	0.372219	0.429201
ImNeu	5061	144	1031	31	0.39634	0.401932
All DEGs	21306	3635	1031	359	1.40919e-45	44.851

## Sheet: iASD (Velmeshev et al., 2019)
Cell type	gene ID	Gene name	Gene biotype	Fold change	Sample fold change	q value	correlation (bulk mRNA/bulkized nuclear RNA)	Epilepsy DEG	gene group	SFARI gene	Satterstrom	Sanders	cell type-specific expression
L2/3	ENSG00000116830	TTF2	protein_coding	-0.226328	-0.844044	3.87051e-05	0.215984	yes	group I	no	no	no	no
L2/3	ENSG00000183486	MX2	protein_coding	-0.158994	-1.15955	6.99908e-05	-0.0347213	no	group I	no	no	no	no
L2/3	ENSG00000138303	ASCC1	protein_coding	-0.169975	-0.428449	0.000117264	0.356019	no	group I	no	no	no	no
L2/3	ENSG00000145451	GLRA3	protein_coding	0.245842	0.396814	0.000152534	0.51336	no	group V	no	no	no	no
L2/3	ENSG00000099622	CIRBP	protein_coding	-0.218462	-0.451343	0.000302419	0.247372	no	group III	no	no	no	no
L2/3	ENSG00000141504	SAT2	protein_coding	-0.235615	-0.795885	0.000496256	0.287996	yes	group II	no	no	no	no
L2/3	ENSG00000213339	QTRT1	protein_coding	-0.146934	-0.470749	0.000496256	0.10713	no	group III	no	no	no	no
L2/3	ENSG00000170558	CDH2	protein_coding	0.202344	0.396326	0.000542334	0.354442	no	group V	no	no	no	no
L2/3	ENSG00000007392	LUC7L	protein_coding	-0.159298	-0.337872	0.000563963	0.0544714	no	group II	no	no	no	no
L2/3	ENSG00000141002	TCF25	protein_coding	-0.210553	-0.650794	0.00064214	0.340188	yes	group II	no	no	no	no
L2/3	ENSG00000145687	SSBP2	protein_coding	0.215586	0.331544	0.000675801	0.218594	no	group V	no	no	no	no
L2/3	ENSG00000126870	WDR60	protein_coding	-0.163985	-0.24499	0.00069416	0.0333092	no	group III	no	no	no	no
L2/3	ENSG00000157782	CABP1	protein_coding	-0.283301	-0.271207	0.000699289	0.303521	no	group II	no	no	no	no
L2/3	ENSG00000144152	FBLN7	protein_coding	-0.149484	-0.516348	0.000710375	0.548371	no	group I	no	no	no	no
L2/3	ENSG00000081377	CDC14B	protein_coding	-0.14655	-0.212278	0.000712496	-0.0237623	no	group I	no	no	no	no
L2/3	ENSG00000150625	GPM6A	protein_coding	0.323632	0.323334	0.000933168	0.324999	no	group IV	no	no	no	no
L2/3	ENSG00000115461	IGFBP5	protein_coding	0.223775	0.755347	0.00125028	0.265212	yes	group IV	no	no	no	no
L2/3	ENSG00000182230	FAM153B	protein_coding	-0.300235	-0.296644	0.00127206	0.0618957	no	group II	no	no	no	no
L2/3	ENSG00000152402	GUCY1A2	protein_coding	0.158145	0.288984	0.0013834	0.476858	no	group V	yes	no	no	no
L2/3	ENSG00000152932	RAB3C	protein_coding	0.258529	0.277208	0.00142947	0.226136	yes	group V	no	no	no	no
L2/3	ENSG00000117155	SSX2IP	protein_coding	0.151998	0.328103	0.00160235	0.283045	no	group IV	no	no	no	no
L2/3	ENSG00000185352	HS6ST3	protein_coding	0.18316	0.210472	0.00186889	0.419534	no	group V	no	no	no	yes
L2/3	ENSG00000218336	TENM3	protein_coding	0.207052	0.223951	0.00197595	0.437326	no	group V	no	no	no	no
L2/3	ENSG00000276644	DACH1	protein_coding	0.202118	0.489397	0.00217515	0.249227	no	group V	no	no	no	no
L2/3	ENSG00000105499	PLA2G4C	protein_coding	-0.14509	-0.443335	0.00262608	0.39254	no	group I	no	no	no	no
L2/3	ENSG00000103460	TOX3	protein_coding	0.150802	0.37373	0.00282983	0.10029	no	group V	no	no	no	no
L2/3	ENSG00000144451	SPAG16	protein_coding	-0.1659	-0.244958	0.00283838	0.185102	no	group I	no	no	no	no
L2/3	ENSG00000144369	FAM171B	protein_coding	0.183683	0.408007	0.00288	0.292991	no	group IV	no	no	no	no
L2/3	ENSG00000174473	GALNTL6	protein_coding	0.32293	0.387189	0.00292763	0.202743	no	group V	no	no	no	yes
L2/3	ENSG00000133961	NUMB	protein_coding	-0.142931	-0.307386	0.0032407	0.219673	no	group I	no	no	no	no
L2/3	ENSG00000077549	CAPZB	protein_coding	-0.152635	-0.236281	0.00348946	0.365224	no	group II	no	no	no	no
L2/3	ENSG00000198171	DDRGK1	protein_coding	-0.141063	-0.705244	0.00354311	0.65586	yes	group II	no	no	no	no
L2/3	ENSG00000255794	RMST	processed_transcript	0.313085	0.50418	0.0036732	0.226863	no	group V	no	no	no	no
L2/3	ENSG00000064607	SUGP2	protein_coding	-0.143098	-0.198082	0.00374109	0.56268	no	group II	no	no	no	no
L2/3	ENSG00000197872	FAM49A	protein_coding	0.14998	0.371721	0.0039987	0.451994	no	group IV	no	no	no	no
L2/3	ENSG00000184611	KCNH7	protein_coding	0.327896	0.246907	0.00424216	0.0210555	yes	group V	no	no	no	no
L2/3	ENSG00000162670	BRINP3	protein_coding	0.214754	0.37402	0.00435103	0.355644	no	group V	no	no	no	no
L2/3	ENSG00000163288	GABRB1	protein_coding	0.176004	0.237038	0.00490812	0.136444	yes	group V	yes	no	no	no
L2/3	ENSG00000215252	GOLGA8B	protein_coding	-0.226628	-0.349143	0.00504219	0.113874	no	group III	no	no	no	no
L2/3	ENSG00000196071	OR2L13	protein_coding	0.273709	0.446339	0.00520594	0.376107	no	group V	no	no	no	no
L2/3	ENSG00000184903	IMMP2L	protein_coding	0.163229	0.253777	0.00566255	0.222916	no	group V	yes	no	no	no
L2/3	ENSG00000128989	ARPP19	protein_coding	0.288118	0.378662	0.00567766	0.295152	no	group IV	no	no	no	no
L2/3	ENSG00000102763	VWA8	protein_coding	-0.141461	-0.187761	0.00577751	0.267745	no	group I	no	no	no	no
L2/3	ENSG00000115268	RPS15	protein_coding	-0.141695	-0.479264	0.00579864	0.0615886	yes	group III	no	no	no	no
L2/3	ENSG00000092964	DPYSL2	protein_coding	0.193956	0.23208	0.00588237	0.232216	no	group IV	no	yes	no	no
L2/3	ENSG00000080298	RFX3	protein_coding	0.251004	0.249285	0.00599907	0.207612	no	group V	no	yes	no	yes
L2/3	ENSG00000117616	RSRP1	protein_coding	-0.215802	-0.357453	0.00615706	0.172135	yes	group II	no	no	no	no
L2/3	ENSG00000162599	NFIA	protein_coding	0.155171	0.357881	0.00642643	-0.174163	no	group V	yes	no	no	no
L2/3	ENSG00000104852	SNRNP70	protein_coding	-0.150345	-0.384854	0.00653487	0.105046	no	group III	no	no	no	no
L2/3	ENSG00000157152	SYN2	protein_coding	0.18605	0.422058	0.0068029	0.168721	no	group V	yes	no	no	no
L2/3	ENSG00000106723	SPIN1	protein_coding	0.141872	0.336131	0.00694619	0.232159	no	group V	no	no	no	no
L2/3	ENSG00000117600	PLPPR4	protein_coding	0.188969	0.245646	0.00795763	N/A	no	group IV	no	no	no	no
L2/3	ENSG00000163630	SYNPR	protein_coding	0.221878	0.181983	0.00849027	0.197615	yes	group V	no	no	no	no
L2/3	ENSG00000184999	SLC22A10	protein_coding	-0.204907	-0.342627	0.00859937	0.266472	no	group I	no	no	no	no
L2/3	ENSG00000236922	LINC01378	lincRNA	0.271606	0.440935	0.00867129	0.40339	yes	group V	no	no	no	yes
L2/3	ENSG00000267645	RP11-577H5.5	protein_coding	-0.160481	-0.632429	0.00970778	N/A	yes	group I	no	no	no	no
L2/3	ENSG00000113327	GABRG2	protein_coding	0.202038	0.595579	0.00974209	0.197152	no	group V	no	no	no	no
L2/3	ENSG00000215386	MIR99AHG	lincRNA	0.142883	0.212334	0.0101489	0.315779	no	group V	no	no	no	no
L2/3	ENSG00000138814	PPP3CA	protein_coding	0.231447	0.368402	0.010549	0.30091	no	group V	no	no	no	no
L2/3	ENSG00000225206	MIR137HG	lincRNA	0.248847	0.330989	0.0111679	0.246271	no	group V	no	no	no	no
L2/3	ENSG00000154144	TBRG1	protein_coding	-0.194862	-0.340687	0.0124591	0.468059	yes	group II	no	no	no	no
L2/3	ENSG00000131067	GGT7	protein_coding	-0.192473	-0.397315	0.0126373	0.232684	no	group II	no	no	no	no
L2/3	ENSG00000169760	NLGN1	protein_coding	0.207467	0.151126	0.012698	0.159485	no	group V	yes	no	no	no
L2/3	ENSG00000176533	GNG7	protein_coding	-0.141377	-0.425209	0.0131848	0.0154446	yes	group I	no	no	no	no
L2/3	ENSG00000104290	FZD3	protein_coding	0.154935	0.457399	0.0141474	-0.0030701	no	group IV	no	no	no	no
L2/3	ENSG00000198739	LRRTM3	protein_coding	0.15926	0.315327	0.0141643	0.555503	no	group V	no	no	no	no
L2/3	ENSG00000109472	CPE	protein_coding	0.142957	0.167393	0.0149024	0.431789	no	group IV	no	no	no	no
L2/3	ENSG00000162989	KCNJ3	protein_coding	0.187686	0.348182	0.015582	0.392043	no	group V	no	no	no	no
L2/3	ENSG00000260372	AQP4-AS1	antisense	-0.158612	-0.171595	0.0164418	0.0703949	no	group I	no	no	no	no
L2/3	ENSG00000131323	TRAF3	protein_coding	-0.142047	-0.203392	0.0176912	0.133162	yes	group I	no	no	no	no
L2/3	ENSG00000171033	PKIA	protein_coding	0.160663	0.249575	0.0177188	-0.0294249	no	group V	no	no	no	no
L2/3	ENSG00000182050	MGAT4C	protein_coding	0.196654	0.290357	0.0177872	0.263497	no	group V	no	no	no	no
L2/3	ENSG00000152795	HNRNPDL	protein_coding	-0.166605	-0.186129	0.0180508	0.129042	no	group II	no	no	no	no
L2/3	ENSG00000179542	SLITRK4	protein_coding	0.210585	0.714379	0.0184673	0.239021	no	group IV	no	no	no	no
L2/3	ENSG00000138696	BMPR1B	protein_coding	-0.149406	-0.35284	0.0188993	0.221931	no	group I	no	no	no	no
L2/3	ENSG00000135541	AHI1	protein_coding	-0.225557	-0.219359	0.0205725	0.265842	no	group II	yes	no	no	no
L2/3	ENSG00000113100	CDH9	protein_coding	0.154251	0.158959	0.0211156	0.334279	no	group V	yes	no	no	no
L2/3	ENSG00000108352	RAPGEFL1	protein_coding	-0.147743	-0.359644	0.0211872	0.554208	no	group II	no	no	no	no
L2/3	ENSG00000240509	RPL34P18	processed_pseudogene	0.209439	0.569771	0.0220224	0.38668	no	group IV	no	no	no	no
L2/3	ENSG00000260032	LINC00657	lincRNA	0.326541	0.708817	0.0222153	0.228525	no	group IV	no	no	no	no
L2/3	ENSG00000160963	COL26A1	protein_coding	-0.144011	-0.365206	0.022794	0.353568	no	group I	no	no	no	no
L2/3	ENSG00000113805	CNTN3	protein_coding	0.16572	0.163834	0.0229245	0.379164	no	group V	yes	no	no	no
L2/3	ENSG00000139926	FRMD6	protein_coding	-0.14923	-0.241855	0.0230991	0.407064	no	group I	no	no	no	no
L2/3	ENSG00000254101	RP11-30J20.1	lincRNA	0.296812	0.27444	0.0231968	0.544015	no	group V	no	no	no	yes
L2/3	ENSG00000165300	SLITRK5	protein_coding	0.144535	0.369085	0.0238249	0.349216	no	group IV	yes	no	no	no
L2/3	ENSG00000196950	SLC39A10	protein_coding	0.170245	0.243511	0.0241448	0.389867	no	group IV	no	no	no	no
L2/3	ENSG00000106089	STX1A	protein_coding	-0.198196	-0.202174	0.024594	0.229792	no	group III	yes	no	no	no
L2/3	ENSG00000177600	RPLP2	protein_coding	-0.189046	-0.208839	0.0252219	0.227518	no	group III	no	no	no	no
L2/3	ENSG00000078018	MAP2	protein_coding	0.15683	0.241023	0.0254256	0.0447641	no	group V	yes	no	no	no
L2/3	ENSG00000172824	CES4A	protein_coding	-0.198291	-0.803979	0.0262486	0.453659	yes	group II	no	no	no	no
L2/3	ENSG00000172260	NEGR1	protein_coding	0.231796	0.266019	0.0265322	0.329756	no	group V	no	no	no	no
L2/3	ENSG00000095637	SORBS1	protein_coding	-0.158454	-0.148202	0.0269731	0.285825	no	group I	no	no	no	no
L2/3	ENSG00000171502	COL24A1	protein_coding	-0.165309	-0.30523	0.0277006	0.399486	no	group I	no	no	no	no
L2/3	ENSG00000132821	VSTM2L	protein_coding	0.153665	0.598644	0.0284596	0.313941	no	group IV	no	no	no	no
L2/3	ENSG00000178568	ERBB4	protein_coding	-0.143209	-0.176999	0.0286843	0.0555017	yes	group I	yes	no	no	no
L2/3	ENSG00000246859	STARD4-AS1	antisense	-0.183517	-0.458801	0.029596	0.33369	yes	group I	no	no	no	no
L2/3	ENSG00000100030	MAPK1	protein_coding	0.215685	0.549613	0.0303184	0.120604	no	group IV	yes	no	no	no
L2/3	ENSG00000080824	HSP90AA1	protein_coding	0.2226	0.188192	0.0307271	0.170263	yes	group IV	no	no	no	no
L2/3	ENSG00000109475	RPL34	protein_coding	0.198652	0.488743	0.0339121	0.136569	no	group IV	no	no	no	no
L2/3	ENSG00000174469	CNTNAP2	protein_coding	0.23158	0.337427	0.0351076	0.199057	no	group V	yes	no	no	no
L2/3	ENSG00000173812	EIF1	protein_coding	-0.169521	-0.222524	0.0368289	0.164413	yes	group II	no	no	no	no
L2/3	ENSG00000118733	OLFM3	protein_coding	0.225236	0.318374	0.0369678	0.126565	no	group V	no	no	no	no
L2/3	ENSG00000152208	GRID2	protein_coding	0.299056	0.142426	0.0383749	0.289522	no	group IV	yes	no	no	no
L2/3	ENSG00000134121	CHL1	protein_coding	0.153618	0.253875	0.0394896	0.240508	no	group IV	no	no	no	no
L2/3	ENSG00000076864	RAP1GAP	protein_coding	-0.160463	-0.304701	0.0422445	0.146427	yes	group III	no	no	no	no
L2/3	ENSG00000162545	CAMK2N1	protein_coding	0.288216	0.804965	0.0425443	0.304246	no	group IV	no	no	no	no
L2/3	ENSG00000111897	SERINC1	protein_coding	0.221308	0.429977	0.0430699	0.165502	no	group IV	no	no	no	no
L2/3	ENSG00000159788	RGS12	protein_coding	-0.192658	-0.305279	0.0448905	0.11094	no	group III	no	no	no	no
L2/3	ENSG00000143153	ATP1B1	protein_coding	0.196872	0.317099	0.0474351	0.153097	no	group IV	no	no	no	no
L4	ENSG00000099622	CIRBP	protein_coding	-0.293345	-0.381108	0.000129757	0.247372	no		no	no	no	no
L4	ENSG00000168843	FSTL5	protein_coding	0.275446	0.322267	0.000259539	0.278797	no		no	no	no	no
L4	ENSG00000141002	TCF25	protein_coding	-0.215805	-0.700111	0.000279215	0.340188	no		no	no	no	no
L4	ENSG00000172260	NEGR1	protein_coding	0.215538	0.243635	0.000279215	0.329756	no		no	no	no	no
L4	ENSG00000141504	SAT2	protein_coding	-0.179741	-0.634764	0.00040015	0.287996	no		no	no	no	no
L4	ENSG00000128573	FOXP2	protein_coding	0.151316	0.307267	0.000761565	0.217266	no		yes	yes	no	yes
L4	ENSG00000154654	NCAM2	protein_coding	0.431627	0.32397	0.000761565	0.120312	no		no	no	no	no
L4	ENSG00000171843	MLLT3	protein_coding	0.218554	0.247486	0.000859764	0.203988	no		no	no	no	no
L4	ENSG00000182230	FAM153B	protein_coding	-0.356885	-0.430493	0.000859764	0.0618957	no		no	no	no	no
L4	ENSG00000130770	ATPIF1	protein_coding	-0.2344	-0.388282	0.00107582	0.227848	no		no	no	no	no
L4	ENSG00000119042	SATB2	protein_coding	0.144219	0.165757	0.00122193	0.31526	no		yes	no	no	yes
L4	ENSG00000214182	PTMAP5	transcribed_processed_pseudogene	-0.235744	-0.37197	0.00125281	0.0209598	no		no	no	no	no
L4	ENSG00000184905	TCEAL2	protein_coding	-0.159341	-0.349097	0.00152401	0.263343	no		no	no	no	no
L4	ENSG00000118733	OLFM3	protein_coding	0.239455	0.333158	0.00212888	0.126565	yes		no	no	no	yes
L4	ENSG00000170558	CDH2	protein_coding	0.231776	0.317938	0.00248532	0.354442	no		no	no	no	no
L4	ENSG00000105401	CDC37	protein_coding	-0.148917	-0.25985	0.00256696	0.416697	no		no	no	no	no
L4	ENSG00000124785	NRN1	protein_coding	-0.247822	-0.24478	0.00274605	0.357498	yes		no	no	no	no
L4	ENSG00000135940	COX5B	protein_coding	-0.16636	-0.437993	0.00287477	0.149431	no		no	no	no	no
L4	ENSG00000154144	TBRG1	protein_coding	-0.274858	-0.372461	0.00290254	0.468059	yes		no	no	no	no
L4	ENSG00000197744	PTMAP2	processed_pseudogene	-0.25169	-0.526573	0.00318542	0.0495132	no		no	no	no	no
L4	ENSG00000139220	PPFIA2	protein_coding	0.180996	0.243695	0.00324665	0.50152	no		no	no	no	no
L4	ENSG00000146938	NLGN4X	protein_coding	0.163582	0.149266	0.00337604	0.169211	no		yes	no	no	no
L4	ENSG00000126870	WDR60	protein_coding	-0.164624	-0.456176	0.00390247	0.0333092	no		no	no	no	no
L4	ENSG00000127914	AKAP9	protein_coding	-0.1473	-0.217799	0.0041867	-0.035232	no		yes	no	yes	no
L4	ENSG00000133169	BEX1	protein_coding	-0.515491	-0.295613	0.0041867	0.183722	no		no	no	no	no
L4	ENSG00000163288	GABRB1	protein_coding	0.176667	0.235433	0.00427966	0.136444	no		yes	no	no	no
L4	ENSG00000166780	C16orf45	protein_coding	-0.147761	-0.22489	0.00469181	0.417242	no		no	no	no	no
L4	ENSG00000106153	CHCHD2	protein_coding	-0.153031	-0.638644	0.00526955	0.270847	yes		no	no	no	no
L4	ENSG00000134343	ANO3	protein_coding	0.174383	0.143004	0.00583768	0.316809	no		no	no	no	no
L4	ENSG00000250305	KIAA1456	protein_coding	-0.181255	-0.250808	0.00584879	0.361129	no		no	no	no	no
L4	ENSG00000215252	GOLGA8B	protein_coding	-0.164095	-0.281515	0.00593791	0.113874	no		no	no	no	no
L4	ENSG00000255910	RP11-405A12.2	lincRNA	-0.168125	-0.507358	0.00602821	N/A	no		no	no	no	no
L4	ENSG00000115268	RPS15	protein_coding	-0.152796	-0.280644	0.0061518	0.0615886	no		no	no	no	no
L4	ENSG00000172403	SYNPO2	protein_coding	0.148589	0.148942	0.00636888	0.350685	no		no	no	no	no
L4	ENSG00000169567	HINT1	protein_coding	-0.203027	-0.40158	0.00646549	0.294968	no		no	no	no	no
L4	ENSG00000196628	TCF4	protein_coding	0.197431	0.296145	0.00646549	0.190581	no		yes	yes	no	no
L4	ENSG00000233762	AC007969.5	processed_pseudogene	-0.155379	-0.313581	0.00646549	-0.0148767	no		no	no	no	no
L4	ENSG00000248309	MEF2C-AS1	antisense	0.183673	0.221162	0.00653295	0.387835	no		no	no	no	no
L4	ENSG00000157782	CABP1	protein_coding	-0.248181	-0.299702	0.00655	0.303521	no		no	no	no	no
L4	ENSG00000139767	SRRM4	protein_coding	-0.251833	-0.329909	0.00657344	0.481376	no		yes	no	no	no
L4	ENSG00000231079	AC105402.4	antisense	-0.293409	-1.55936	0.00658026	N/A	no		no	no	no	no
L4	ENSG00000160321	ZNF208	protein_coding	0.153345	1.59225	0.0066416	0.730215	no		no	no	no	no
L4	ENSG00000185942	NKAIN3	protein_coding	0.245447	0.513368	0.00665568	-0.354326	no		no	no	no	no
L4	ENSG00000115464	USP34	protein_coding	-0.147573	-0.160942	0.00679505	0.174842	no		no	no	no	no
L4	ENSG00000168772	CXXC4	protein_coding	0.306107	0.58381	0.00709197	0.274393	no		no	no	no	no
L4	ENSG00000135333	EPHA7	protein_coding	0.175509	0.237261	0.00804119	0.241414	no		no	no	no	no
L4	ENSG00000145416	MARCH1	protein_coding	0.219544	0.274802	0.00816064	0.556442	no		no	no	no	no
L4	ENSG00000169554	ZEB2	protein_coding	0.210585	0.251266	0.00816816	0.279971	no		no	no	no	no
L4	ENSG00000255248	RP11-166D19.1	sense_overlapping	0.18744	0.162225	0.00838006	0.383624	no		no	no	no	no
L4	ENSG00000109686	SH3D19	protein_coding	-0.168336	-0.318242	0.00978201	0.654211	no		no	no	no	no
L4	ENSG00000166257	SCN3B	protein_coding	0.266903	0.487592	0.0102723	0.230026	no		no	no	no	no
L4	ENSG00000148948	LRRC4C	protein_coding	0.336724	0.201061	0.010563	0.265214	no		no	yes	no	no
L4	ENSG00000154556	SORBS2	protein_coding	0.187091	0.156183	0.0111323	0.232259	no		no	no	no	no
L4	ENSG00000173812	EIF1	protein_coding	-0.288684	-0.194873	0.0111323	0.164413	yes		no	no	no	no
L4	ENSG00000145734	BDP1	protein_coding	-0.149998	-0.322121	0.0115797	-0.0122665	no		no	no	no	no
L4	ENSG00000108352	RAPGEFL1	protein_coding	-0.147454	-0.281369	0.0121318	0.554208	no		no	no	no	no
L4	ENSG00000157152	SYN2	protein_coding	0.163905	0.254844	0.0122001	0.168721	no		yes	no	no	no
L4	ENSG00000068024	HDAC4	protein_coding	-0.163369	-0.286603	0.0122206	0.287121	no		yes	no	no	no
L4	ENSG00000163629	PTPN13	protein_coding	0.140933	0.26624	0.0124101	0.278879	no		no	no	no	no
L4	ENSG00000163285	GABRG1	protein_coding	0.247342	0.605913	0.0138025	0.165109	no		no	no	no	no
L4	ENSG00000178662	CSRNP3	protein_coding	0.153368	0.272417	0.013901	0.297145	no		no	no	no	no
L4	ENSG00000163630	SYNPR	protein_coding	0.141066	0.671173	0.0155636	0.197615	no		no	no	no	no
L4	ENSG00000151090	THRB	protein_coding	0.159785	0.205661	0.0164484	0.304149	no		no	no	no	no
L4	ENSG00000135298	ADGRB3	protein_coding	0.22373	0.186086	0.0166095	N/A	no		no	no	no	no
L4	ENSG00000152932	RAB3C	protein_coding	0.234667	0.259453	0.0168624	0.226136	no		no	no	no	no
L4	ENSG00000134532	SOX5	protein_coding	0.226785	0.342914	0.0169726	0.437339	no		yes	no	no	no
L4	ENSG00000144057	ST6GAL2	protein_coding	0.165075	0.216229	0.0169882	0.539392	no		no	no	no	no
L4	ENSG00000117114	ADGRL2	protein_coding	0.163585	0.271041	0.0172649	N/A	no		no	no	no	yes
L4	ENSG00000205035	RP11-707M1.1	transcribed_unprocessed_pseudogene	0.186188	0.214142	0.0173104	0.32426	no		no	no	no	no
L4	ENSG00000117600	PLPPR4	protein_coding	0.200631	0.259415	0.0175937	N/A	no		no	no	no	no
L4	ENSG00000134644	PUM1	protein_coding	0.164736	0.410376	0.0179807	0.162205	no		no	no	no	no
L4	ENSG00000058335	RASGRF1	protein_coding	-0.140807	-0.29075	0.0188444	0.448841	no		no	no	no	no
L4	ENSG00000105926	MPP6	protein_coding	0.158991	0.15039	0.0200148	0.274724	no		yes	no	no	no
L4	ENSG00000196071	OR2L13	protein_coding	0.321784	0.517409	0.0204054	0.376107	no		no	no	no	no
L4	ENSG00000255864	RP11-444D3.1	lincRNA	0.151249	0.310966	0.0209277	0.164669	yes		no	no	no	no
L4	ENSG00000103528	SYT17	protein_coding	0.195019	0.215381	0.0215137	0.165826	no		yes	no	no	no
L4	ENSG00000179915	NRXN1	protein_coding	0.2456	0.199586	0.0216758	0.276192	no		yes	yes	yes	no
L4	ENSG00000152402	GUCY1A2	protein_coding	0.230733	0.458191	0.0217205	0.476858	no		yes	no	no	no
L4	ENSG00000170074	FAM153A	protein_coding	-0.241779	-0.62328	0.0221626	0.275703	no		no	no	no	no
L4	ENSG00000149091	DGKZ	protein_coding	-0.244734	-0.224417	0.0234322	0.471138	yes		yes	no	no	no
L4	ENSG00000225206	MIR137HG	lincRNA	0.313434	0.39102	0.0236461	0.246271	no		no	no	no	no
L4	ENSG00000173114	LRRN3	protein_coding	0.148973	0.414207	0.0249639	0.245522	yes		no	no	no	no
L4	ENSG00000214595	EML6	protein_coding	-0.200007	-0.328498	0.0251702	0.198736	no		no	no	no	no
L4	ENSG00000175893	ZDHHC21	protein_coding	0.145168	0.185184	0.0256086	0.193989	no		no	no	no	no
L4	ENSG00000198963	RORB	protein_coding	0.16689	0.306204	0.0263382	0.323974	yes		no	yes	no	yes
L4	ENSG00000274642	CH17-472G23.1	unprocessed_pseudogene	0.17404	0.32989	0.0278334	0.168781	no		no	no	no	no
L4	ENSG00000182168	UNC5C	protein_coding	0.172555	0.167441	0.0279451	0.0894773	no		no	no	no	no
L4	ENSG00000114805	PLCH1	protein_coding	0.168024	0.326981	0.0307277	0.392828	no		no	no	no	no
L4	ENSG00000140015	KCNH5	protein_coding	0.201122	0.340914	0.0310818	0.536688	yes		no	no	no	no
L4	ENSG00000106723	SPIN1	protein_coding	0.144851	0.199569	0.0310909	0.232159	no		no	no	no	no
L4	ENSG00000144339	TMEFF2	protein_coding	0.248936	0.208737	0.0314668	0.121922	no		no	no	no	no
L4	ENSG00000186297	GABRA5	protein_coding	0.187404	0.406123	0.0322004	0.0163754	no		yes	no	no	no
L4	ENSG00000152578	GRIA4	protein_coding	0.154258	0.152249	0.0330111	0.393734	no		no	no	no	no
L4	ENSG00000253553	RP11-586K2.1	antisense	0.193471	0.251205	0.0343782	0.584595	yes		no	no	no	yes
L4	ENSG00000255794	RMST	processed_transcript	0.312002	0.507434	0.0345639	0.226863	no		no	no	no	no
L4	ENSG00000154027	AK5	protein_coding	0.174135	0.15025	0.0354349	0.407281	no		no	no	no	no
L4	ENSG00000178104	PDE4DIP	protein_coding	0.146473	0.221646	0.0355476	0.416639	no		no	no	no	no
L4	ENSG00000229807	XIST	lincRNA	-0.403041	-0.153659	0.0376002	0.844673	no		no	no	no	no
L4	ENSG00000174473	GALNTL6	protein_coding	0.269825	0.354313	0.0394764	0.202743	no		no	no	no	no
L4	ENSG00000184408	KCND2	protein_coding	0.219741	0.330466	0.0397472	0.543194	no		yes	no	no	no
L4	ENSG00000165966	PDZRN4	protein_coding	0.24819	0.329792	0.042062	0.0354015	no		no	no	no	yes
L4	ENSG00000159733	ZFYVE28	protein_coding	-0.141721	-0.202861	0.0430011	0.278471	no		no	no	no	no
L4	ENSG00000182050	MGAT4C	protein_coding	0.240383	0.223411	0.0430813	0.263497	no		no	no	no	no
L4	ENSG00000162670	BRINP3	protein_coding	0.175986	0.195447	0.0431219	0.355644	no		no	no	no	no
L4	ENSG00000166681	NGFRAP1	protein_coding	-0.319246	-0.243977	0.044971	0.257113	no		no	no	no	no
L4	ENSG00000048540	LMO3	protein_coding	0.170374	0.356173	0.0451992	0.337065	no		no	no	no	no
L4	ENSG00000172461	FUT9	protein_coding	0.172687	0.269732	0.0457205	0.286438	no		no	no	no	no
L4	ENSG00000167281	RBFOX3	protein_coding	-0.2102	-0.358599	0.0483785	0.252924	no		no	no	no	no
L5/6	ENSG00000113100	CDH9	protein_coding	0.34364	0.274432	0.0136975	0.334279	no		yes	no	no	no
L5/6	ENSG00000150625	GPM6A	protein_coding	0.208742	0.230175	0.0136975	0.324999	no		no	no	no	no
L5/6	ENSG00000105401	CDC37	protein_coding	-0.16071	-0.632502	0.0166302	0.416697	no		no	no	no	no
L5/6	ENSG00000109756	RAPGEF2	protein_coding	0.160643	0.338897	0.0340673	0.439117	no		no	no	no	no
L5/6	ENSG00000174453	VWC2L	protein_coding	0.221171	0.358679	0.035498	0.333771	no		no	no	no	no
L5/6	ENSG00000099622	CIRBP	protein_coding	-0.194675	-0.268303	0.0491601	0.247372	no		no	no	no	no
L5/6	ENSG00000133169	BEX1	protein_coding	-0.320313	-0.532922	0.0491601	0.183722	no		no	no	no	no
L5/6	ENSG00000172461	FUT9	protein_coding	0.235446	0.235995	0.0491601	0.286438	no		no	no	no	no
L5/6-CC	ENSG00000078018	MAP2	protein_coding	0.214508	0.24199	0.00364135	0.0447641	no		yes	no	no	no
L5/6-CC	ENSG00000116830	TTF2	protein_coding	-0.157385	-0.720387	0.00842567	0.215984	yes		no	no	no	no
L5/6-CC	ENSG00000198722	UNC13B	protein_coding	-0.14383	-0.377912	0.0191513	0.485797	no		no	no	no	no
L5/6-CC	ENSG00000169554	ZEB2	protein_coding	0.18489	0.187314	0.0212515	0.279971	no		no	no	no	no
L5/6-CC	ENSG00000138814	PPP3CA	protein_coding	0.269354	0.356755	0.0233836	0.30091	no		no	no	no	no
L5/6-CC	ENSG00000174473	GALNTL6	protein_coding	0.300948	0.298441	0.0252652	0.202743	no		no	no	no	no
L5/6-CC	ENSG00000040731	CDH10	protein_coding	0.213274	0.171266	0.0283593	0.482903	no		yes	no	no	no
L5/6-CC	ENSG00000142949	PTPRF	protein_coding	0.152057	0.31569	0.0283593	0.384724	no		no	no	no	no
L5/6-CC	ENSG00000161016	RPL8	protein_coding	-0.143035	-0.404025	0.0304489	0.368231	no		no	no	no	no
L5/6-CC	ENSG00000275119	RP11-711K1.8	lincRNA	-0.166277	-0.623845	0.0338079	N/A	no		no	no	no	no
L5/6-CC	ENSG00000171033	PKIA	protein_coding	0.193709	0.342113	0.0378673	-0.0294249	no		no	no	no	no
L5/6-CC	ENSG00000171843	MLLT3	protein_coding	0.152873	0.242642	0.0396363	0.203988	no		no	no	no	no
L5/6-CC	ENSG00000196071	OR2L13	protein_coding	0.269232	0.319396	0.042939	0.376107	no		no	no	no	no
L5/6-CC	ENSG00000248049	UBA6-AS1	antisense	0.175737	0.227257	0.042939	0.231644	no		no	no	no	no
L5/6-CC	ENSG00000196323	ZBTB44	protein_coding	0.158851	0.490534	0.0445224	0.0790099	no		no	no	no	no
L5/6-CC	ENSG00000099622	CIRBP	protein_coding	-0.151758	-0.272611	0.0447982	0.247372	no		no	no	no	no
L5/6-CC	ENSG00000172260	NEGR1	protein_coding	0.227578	0.227557	0.0447982	0.329756	no		no	no	no	no
L5/6-CC	ENSG00000166974	MAPRE2	protein_coding	0.150594	0.277233	0.0457154	0.398073	no		no	no	no	no
L5/6-CC	ENSG00000154654	NCAM2	protein_coding	0.184479	0.182831	0.0483678	0.120312	no		no	no	no	no
Neu-mat	ENSG00000157782	CABP1	protein_coding	-0.481772	-0.341235	0.0424961	0.303521	yes		no	no	no	no
Neu-mat	ENSG00000170396	ZNF804A	protein_coding	0.407544	0.575843	0.0442292	0.267025	no		yes	no	no	no
Neu-mat	ENSG00000145819	ARHGAP26	protein_coding	-0.4315	-0.31133	0.0459185	0.371748	no		no	no	no	no
Neu-NRGN-I	ENSG00000034713	GABARAPL2	protein_coding	-0.303016	-0.616621	0.0127709	0.263966	yes		no	no	no	yes
Neu-NRGN-I	ENSG00000172757	CFL1	protein_coding	-0.517847	-0.495484	0.0127709	0.306275	no		no	no	no	yes
Neu-NRGN-I	ENSG00000100030	MAPK1	protein_coding	0.416328	0.311763	0.0260311	0.120604	yes		yes	no	no	yes
Neu-NRGN-I	ENSG00000106153	CHCHD2	protein_coding	-0.271962	-1.04334	0.0260311	0.270847	yes		no	no	no	no
Neu-NRGN-I	ENSG00000187514	PTMA	protein_coding	-0.381836	-0.445077	0.0260311	-0.0735185	yes		no	no	no	no
Neu-NRGN-I	ENSG00000106236	NPTX2	protein_coding	0.378445	0.190238	0.0290989	0.409224	no		no	no	no	no
Neu-NRGN-I	ENSG00000122733	PHF24	protein_coding	0.237706	0.340879	0.0290989	N/A	no		no	no	no	no
Neu-NRGN-I	ENSG00000135940	COX5B	protein_coding	-0.33547	-0.656433	0.0290989	0.149431	yes		no	no	no	yes
Neu-NRGN-I	ENSG00000147526	TACC1	protein_coding	0.248249	1.03889	0.0302616	0.257814	no		no	no	no	no
Neu-NRGN-I	ENSG00000074706	IPCEF1	protein_coding	0.271436	0.675113	0.046986	0.149118	yes		no	no	no	no
Neu-NRGN-I	ENSG00000089220	PEBP1	protein_coding	-0.299891	-0.43329	0.046986	0.248164	yes		no	no	no	yes
Neu-NRGN-I	ENSG00000101489	CELF4	protein_coding	0.34621	0.315757	0.046986	0.206611	yes		yes	yes	no	no
Neu-NRGN-I	ENSG00000198642	KLHL9	protein_coding	0.152217	0.442284	0.046986	0.0487672	no		no	no	no	no
Neu-NRGN-I	ENSG00000218336	TENM3	protein_coding	0.157045	0.579807	0.0482269	0.437326	no		no	no	no	no
Neu-NRGN-II	ENSG00000133169	BEX1	protein_coding	-0.79968	-0.654205	0.00147218	0.183722	yes		no	no	no	yes
Neu-NRGN-II	ENSG00000169567	HINT1	protein_coding	-0.392736	-0.808987	0.00147218	0.294968	yes		no	no	no	yes
Neu-NRGN-II	ENSG00000151229	SLC2A13	protein_coding	0.224844	0.298756	0.0078732	0.282308	no		no	no	no	no
Neu-NRGN-II	ENSG00000166257	SCN3B	protein_coding	0.316187	0.164846	0.0078732	0.230026	no		no	no	no	yes
Neu-NRGN-II	ENSG00000042753	AP2S1	protein_coding	-0.169661	-0.65818	0.0187422	0.288017	yes		no	yes	no	yes
Neu-NRGN-II	ENSG00000120251	GRIA2	protein_coding	0.31205	0.351751	0.0187422	0.461815	no		no	yes	no	no
Neu-NRGN-II	ENSG00000144711	IQSEC1	protein_coding	0.14586	0.252546	0.0187422	0.188782	no		no	no	no	no
Neu-NRGN-II	ENSG00000184524	CEND1	protein_coding	-0.148256	-0.255699	0.0187422	0.354147	no		no	no	no	no
Neu-NRGN-II	ENSG00000187514	PTMA	protein_coding	-0.292177	-0.543995	0.0187422	-0.0735185	yes		no	no	no	no
Neu-NRGN-II	ENSG00000175161	CADM2	protein_coding	0.363036	0.493863	0.0213452	0.511646	no		yes	no	no	no
Neu-NRGN-II	ENSG00000112186	CAP2	protein_coding	0.180512	0.336113	0.0260312	0.296501	yes		no	no	no	yes
Neu-NRGN-II	ENSG00000170871	KIAA0232	protein_coding	0.149193	0.514509	0.0260312	0.581001	yes		no	yes	no	no
Neu-NRGN-II	ENSG00000106723	SPIN1	protein_coding	0.14182	0.452191	0.0264317	0.232159	no		no	no	no	no
Neu-NRGN-II	ENSG00000152932	RAB3C	protein_coding	0.26468	0.416889	0.0264317	0.226136	no		no	no	no	yes
Neu-NRGN-II	ENSG00000176749	CDK5R1	protein_coding	0.249962	0.467425	0.0366004	0.191557	yes		no	no	no	yes
Neu-NRGN-II	ENSG00000123091	RNF11	protein_coding	0.22449	0.225288	0.0411746	0.402227	yes		no	no	no	yes
Neu-NRGN-II	ENSG00000134909	ARHGAP32	protein_coding	0.289198	0.447358	0.0411746	0.466175	no		yes	no	no	no
Neu-NRGN-II	ENSG00000166681	NGFRAP1	protein_coding	-0.692687	-0.654113	0.0411746	0.257113	no		no	no	no	yes
Neu-NRGN-II	ENSG00000177511	ST8SIA3	protein_coding	0.183714	0.354095	0.0411746	0.282338	no		no	no	no	yes
Neu-NRGN-II	ENSG00000106153	CHCHD2	protein_coding	-0.320418	-1.16784	0.0426026	0.270847	yes		no	no	no	no
Neu-NRGN-II	ENSG00000081189	MEF2C	protein_coding	0.350185	0.231029	0.04505	0.438349	yes		yes	no	no	yes
Neu-NRGN-II	ENSG00000138814	PPP3CA	protein_coding	0.399198	0.399945	0.0462332	0.30091	no		no	no	no	yes
Neu-NRGN-II	ENSG00000189043	NDUFA4	protein_coding	-0.352884	-0.727308	0.0462332	0.32431	yes		no	no	no	yes
Neu-NRGN-II	ENSG00000113327	GABRG2	protein_coding	0.281498	0.534965	0.0490669	0.197152	no		no	no	no	yes
Neu-NRGN-II	ENSG00000172461	FUT9	protein_coding	0.145274	0.275334	0.0490669	0.286438	no		no	no	no	no
Neu-NRGN-II	ENSG00000197744	PTMAP2	processed_pseudogene	-0.253134	-0.939902	0.0495393	0.0495132	yes		no	no	no	no
IN-PV	ENSG00000099622	CIRBP	protein_coding	-0.213443	-0.386947	0.00493704	0.247372	no		no	no	no	no
IN-PV	ENSG00000138303	ASCC1	protein_coding	-0.20409	-0.621198	0.0144405	0.356019	no		no	no	no	no
IN-PV	ENSG00000106153	CHCHD2	protein_coding	-0.198317	-0.682138	0.0183081	0.270847	no		no	no	no	no
IN-PV	ENSG00000115839	RAB3GAP1	protein_coding	0.157858	0.316438	0.0183081	0.476637	no		no	no	no	no
IN-PV	ENSG00000116830	TTF2	protein_coding	-0.144547	-0.724285	0.0183081	0.215984	no		no	no	no	no
IN-PV	ENSG00000124486	USP9X	protein_coding	0.140848	0.368177	0.0183081	0.262337	no		no	no	no	no
IN-PV	ENSG00000134215	VAV3	protein_coding	-0.183157	-0.541062	0.0183081	-0.10856	no		no	no	no	no
IN-PV	ENSG00000152578	GRIA4	protein_coding	0.289181	0.280514	0.0183081	0.393734	no		no	no	no	yes
IN-PV	ENSG00000154001	PPP2R5E	protein_coding	0.160005	0.248706	0.0183081	0.341034	no		no	no	no	no
IN-PV	ENSG00000168769	TET2	protein_coding	0.156041	0.38998	0.0183081	0.305323	no		yes	no	no	no
IN-PV	ENSG00000168952	STXBP6	protein_coding	0.231189	0.510898	0.0183081	0.101432	no		no	no	no	no
IN-PV	ENSG00000169567	HINT1	protein_coding	-0.155418	-0.539381	0.0183081	0.294968	no		no	no	no	no
IN-PV	ENSG00000182050	MGAT4C	protein_coding	0.258766	0.342989	0.0223439	0.263497	no		no	no	no	no
IN-PV	ENSG00000133169	BEX1	protein_coding	-0.276231	-0.374598	0.022792	0.183722	no		no	no	no	no
IN-PV	ENSG00000105409	ATP1A3	protein_coding	0.266209	0.409167	0.0260927	0.218791	no		yes	no	no	no
IN-PV	ENSG00000149972	CNTN5	protein_coding	0.328235	0.461551	0.0279379	0.341739	no		yes	no	no	yes
IN-PV	ENSG00000084234	APLP2	protein_coding	0.240326	0.471981	0.0360172	0.178692	no		no	no	no	no
IN-PV	ENSG00000138758	SEPT11	protein_coding	0.153072	0.215929	0.0360172	0.439106	no		no	no	no	no
IN-PV	ENSG00000182836	PLCXD3	protein_coding	0.244927	0.357653	0.0360172	0.151233	no		no	no	no	yes
IN-PV	ENSG00000081189	MEF2C	protein_coding	0.289105	0.269109	0.0381209	0.438349	no		yes	no	no	no
IN-PV	ENSG00000115525	ST3GAL5	protein_coding	0.169371	0.352145	0.0381209	0.499376	no		no	no	no	no
IN-PV	ENSG00000164176	EDIL3	protein_coding	0.260677	0.282311	0.0381209	0.0705749	no		no	no	no	no
IN-PV	ENSG00000253535	RP11-624C23.1	antisense	-0.18	-0.312799	0.0381209	0.280171	no		no	no	no	no
IN-PV	ENSG00000158985	CDC42SE2	protein_coding	0.149614	0.223888	0.0434916	0.319817	no		no	no	no	no
IN-PV	ENSG00000181804	SLC9A9	protein_coding	0.250988	0.215472	0.0434916	0.0286599	no		yes	no	no	yes
IN-PV	ENSG00000198846	TOX	protein_coding	0.174476	0.354453	0.0434916	0.0887661	no		no	no	no	no
IN-PV	ENSG00000135298	ADGRB3	protein_coding	0.198539	0.261787	0.0471915	N/A	no		no	no	no	no
IN-PV	ENSG00000198780	FAM169A	protein_coding	0.178479	0.409165	0.0497092	0.285275	no		no	no	no	no
IN-SST	ENSG00000106153	CHCHD2	protein_coding	-0.170236	-0.890324	3.3279e-07	0.270847	no		no	no	no	no
IN-SST	ENSG00000198108	CHSY3	protein_coding	0.3243	0.424309	7.94894e-05	0.301361	no		no	no	no	no
IN-SST	ENSG00000099622	CIRBP	protein_coding	-0.266443	-0.435568	0.00138933	0.247372	no		no	no	no	no
IN-SST	ENSG00000182050	MGAT4C	protein_coding	0.390794	0.522221	0.00210351	0.263497	no		no	no	no	yes
IN-SST	ENSG00000141002	TCF25	protein_coding	-0.205856	-0.889759	0.00378228	0.340188	no		no	no	no	no
IN-SST	ENSG00000133169	BEX1	protein_coding	-0.39137	-0.592314	0.00589525	0.183722	no		no	no	no	no
IN-SST	ENSG00000184672	RALYL	protein_coding	0.390644	0.469257	0.0123575	0.15124	no		no	no	no	yes
IN-SST	ENSG00000092421	SEMA6A	protein_coding	0.172455	0.20883	0.0126148	0.0411053	no		no	no	no	no
IN-SST	ENSG00000108684	ASIC2	protein_coding	-0.273327	-0.370726	0.0126148	0.163381	no		no	no	no	no
IN-SST	ENSG00000168769	TET2	protein_coding	0.177442	0.544927	0.0126148	0.305323	no		yes	no	no	no
IN-SST	ENSG00000115252	PDE1A	protein_coding	0.287551	0.290676	0.0204412	0.209799	no		no	no	no	no
IN-SST	ENSG00000153253	SCN3A	protein_coding	0.179009	0.222315	0.0204412	0.508845	no		no	no	no	no
IN-SST	ENSG00000170558	CDH2	protein_coding	0.301594	0.494193	0.0204412	0.354442	no		no	no	no	no
IN-SST	ENSG00000078018	MAP2	protein_coding	0.176758	0.295819	0.0205835	0.0447641	no		yes	no	no	no
IN-SST	ENSG00000272168	CASC15	lincRNA	-0.161483	-0.547433	0.0210541	0.134009	no		no	no	no	no
IN-SST	ENSG00000144283	PKP4	protein_coding	0.210834	0.24218	0.0226777	-0.0258082	no		no	no	no	no
IN-SST	ENSG00000187323	DCC	protein_coding	0.276877	0.342039	0.0226777	0.180998	no		no	no	no	no
IN-SST	ENSG00000151617	EDNRA	protein_coding	0.173244	0.622131	0.024802	0.364543	no		no	no	no	no
IN-SST	ENSG00000165973	NELL1	protein_coding	0.250032	0.282332	0.024802	0.347612	no		yes	no	no	no
IN-SST	ENSG00000189056	RELN	protein_coding	0.252767	0.48738	0.0278509	0.154772	no		yes	no	no	no
IN-SST	ENSG00000134644	PUM1	protein_coding	0.169091	0.332706	0.0303358	0.162205	no		no	no	no	no
IN-SST	ENSG00000169554	ZEB2	protein_coding	0.249701	0.313355	0.0303358	0.279971	no		no	no	no	no
IN-SST	ENSG00000159164	SV2A	protein_coding	0.252717	0.489503	0.0357814	0.337106	no		no	no	no	no
IN-SST	ENSG00000167468	GPX4	protein_coding	-0.150326	-0.50311	0.0359988	0.340986	no		no	no	no	no
IN-SST	ENSG00000169855	ROBO1	protein_coding	0.244421	0.298436	0.0374737	0.227093	no		yes	no	no	yes
IN-SST	ENSG00000175161	CADM2	protein_coding	0.336195	0.411847	0.0374737	0.511646	yes		yes	no	no	no
IN-SST	ENSG00000186231	KLHL32	protein_coding	-0.158712	-0.253195	0.0394895	0.227289	no		no	no	no	no
IN-SST	ENSG00000241684	ADAMTS9-AS2	antisense	0.24116	0.458691	0.0418671	0.225639	no		no	no	no	no
IN-SST	ENSG00000188641	DPYD	protein_coding	0.174993	0.471112	0.0425087	0.255151	no		yes	no	no	no
IN-VIP	ENSG00000099622	CIRBP	protein_coding	-0.239762	-0.39651	0.000103475	0.247372	no		no	no	no	no
IN-VIP	ENSG00000106153	CHCHD2	protein_coding	-0.158821	-0.910666	0.000103475	0.270847	no		no	no	no	no
IN-VIP	ENSG00000133169	BEX1	protein_coding	-0.368825	-0.681885	0.000103475	0.183722	no		no	no	no	no
IN-VIP	ENSG00000154518	ATP5G3	protein_coding	-0.144678	-0.735205	0.000477474	0.254793	no		no	no	no	no
IN-VIP	ENSG00000166681	NGFRAP1	protein_coding	-0.362001	-0.593092	0.000544573	0.257113	no		no	no	no	no
IN-VIP	ENSG00000130770	ATPIF1	protein_coding	-0.162	-0.645346	0.00102502	0.227848	no		no	no	no	no
IN-VIP	ENSG00000169567	HINT1	protein_coding	-0.22272	-0.813132	0.00125852	0.294968	no		no	no	no	no
IN-VIP	ENSG00000179915	NRXN1	protein_coding	0.226256	0.223712	0.0029629	0.276192	no		yes	yes	yes	no
IN-VIP	ENSG00000116830	TTF2	protein_coding	-0.151818	-1.11453	0.00379488	0.215984	no		no	no	no	no
IN-VIP	ENSG00000144642	RBMS3	protein_coding	0.333109	0.439745	0.00448041	0.0699421	no		yes	no	no	no
IN-VIP	ENSG00000176406	RIMS2	protein_coding	0.157936	0.190315	0.00448041	0.183548	no		no	no	no	no
IN-VIP	ENSG00000075945	KIFAP3	protein_coding	0.181981	0.256207	0.00501463	0.267779	no		no	no	no	no
IN-VIP	ENSG00000150471	ADGRL3	protein_coding	0.176015	0.257082	0.00501463	N/A	no		no	no	no	no
IN-VIP	ENSG00000156103	MMP16	protein_coding	0.188849	0.294425	0.00501463	0.0442434	no		no	no	no	no
IN-VIP	ENSG00000170035	UBE2E3	protein_coding	0.142554	0.411414	0.00501463	0.164849	no		no	no	no	no
IN-VIP	ENSG00000174482	LINGO2	protein_coding	0.304843	0.235636	0.00501463	0.543169	no		no	no	no	yes
IN-VIP	ENSG00000228222	AC074363.1	lincRNA	0.225554	0.251807	0.00524447	0.335007	no		no	no	no	no
IN-VIP	ENSG00000009307	CSDE1	protein_coding	0.2046	0.505228	0.00548968	0.0660134	no		no	no	no	no
IN-VIP	ENSG00000156052	GNAQ	protein_coding	0.195445	0.187721	0.00564416	0.500642	no		no	no	no	no
IN-VIP	ENSG00000080224	EPHA6	protein_coding	0.30417	0.300612	0.00697632	0.704368	no		yes	no	no	no
IN-VIP	ENSG00000127914	AKAP9	protein_coding	-0.155818	-0.220795	0.00852082	-0.035232	no		yes	no	yes	no
IN-VIP	ENSG00000141002	TCF25	protein_coding	-0.14624	-0.747123	0.00903251	0.340188	no		no	no	no	no
IN-VIP	ENSG00000256248	RP11-123O10.4	lincRNA	0.247678	0.150882	0.00903251	N/A	no		no	no	no	yes
IN-VIP	ENSG00000152932	RAB3C	protein_coding	0.260939	0.397328	0.00987879	0.226136	no		no	no	no	no
IN-VIP	ENSG00000148123	PLPPR1	protein_coding	0.24043	0.214918	0.0124873	N/A	no		no	no	no	no
IN-VIP	ENSG00000159788	RGS12	protein_coding	-0.289612	-0.302466	0.0127438	0.11094	no		no	no	no	yes
IN-VIP	ENSG00000162989	KCNJ3	protein_coding	0.375095	0.493483	0.0127438	0.392043	no		no	no	no	no
IN-VIP	ENSG00000134121	CHL1	protein_coding	0.251803	0.378772	0.0130413	0.240508	no		no	no	no	no
IN-VIP	ENSG00000164796	CSMD3	protein_coding	0.228113	0.318392	0.0130413	0.32288	no		no	no	no	no
IN-VIP	ENSG00000182050	MGAT4C	protein_coding	0.225953	0.266407	0.0136452	0.263497	no		no	no	no	no
IN-VIP	ENSG00000149972	CNTN5	protein_coding	0.339031	0.30115	0.0141622	0.341739	no		yes	no	no	yes
IN-VIP	ENSG00000115504	EHBP1	protein_coding	0.148826	0.198882	0.0147017	0.341014	no		no	no	no	no
IN-VIP	ENSG00000166006	KCNC2	protein_coding	0.294445	0.309787	0.0147648	0.136217	no		no	no	no	yes
IN-VIP	ENSG00000173812	EIF1	protein_coding	-0.236555	-0.421625	0.0151296	0.164413	no		no	no	no	no
IN-VIP	ENSG00000151812	SLC35F4	protein_coding	0.173699	0.190324	0.0155429	0.177163	no		no	no	no	no
IN-VIP	ENSG00000182230	FAM153B	protein_coding	-0.223936	-0.388816	0.0158851	0.0618957	no		no	no	no	no
IN-VIP	ENSG00000092096	SLC22A17	protein_coding	-0.249556	-0.205983	0.0162287	0.415916	no		no	no	no	no
IN-VIP	ENSG00000179796	LRRC3B	protein_coding	0.17285	0.309748	0.0175906	-0.148394	no		no	no	no	no
IN-VIP	ENSG00000163288	GABRB1	protein_coding	0.180394	0.316816	0.0180161	0.136444	no		yes	no	no	no
IN-VIP	ENSG00000170145	SIK2	protein_coding	-0.160213	-0.309431	0.0180328	0.365324	no		no	no	no	no
IN-VIP	ENSG00000196071	OR2L13	protein_coding	0.21299	0.541647	0.0180328	0.376107	no		no	no	no	no
IN-VIP	ENSG00000079841	RIMS1	protein_coding	0.141525	0.141134	0.0201854	0.295515	no		yes	no	no	no
IN-VIP	ENSG00000115268	RPS15	protein_coding	-0.171861	-0.543478	0.0203798	0.0615886	no		no	no	no	no
IN-VIP	ENSG00000172461	FUT9	protein_coding	0.264335	0.341058	0.0203798	0.286438	no		no	no	no	no
IN-VIP	ENSG00000013293	SLC7A14	protein_coding	0.151036	0.323293	0.0214021	0.310052	no		no	no	no	no
IN-VIP	ENSG00000145687	SSBP2	protein_coding	0.182828	0.282579	0.0214021	0.218594	no		no	no	no	no
IN-VIP	ENSG00000184838	PRR16	protein_coding	0.251076	0.181344	0.0214021	0.163703	no		no	no	no	no
IN-VIP	ENSG00000267645	RP11-577H5.5	protein_coding	-0.146321	-0.843893	0.0214021	N/A	no		no	no	no	no
IN-VIP	ENSG00000187514	PTMA	protein_coding	-0.287848	-0.228296	0.021834	-0.0735185	no		no	no	no	no
IN-VIP	ENSG00000178662	CSRNP3	protein_coding	0.198609	0.32042	0.0218473	0.297145	no		no	no	no	no
IN-VIP	ENSG00000144339	TMEFF2	protein_coding	0.250759	0.384048	0.0235123	0.121922	no		no	no	no	no
IN-VIP	ENSG00000225206	MIR137HG	lincRNA	0.140954	0.538473	0.0247131	0.246271	no		no	no	no	no
IN-VIP	ENSG00000184305	CCSER1	protein_coding	0.141311	0.257888	0.0250261	0.0953473	no		no	no	no	no
IN-VIP	ENSG00000152495	CAMK4	protein_coding	0.224469	0.273815	0.0276512	0.390102	no		yes	no	no	no
IN-VIP	ENSG00000138757	G3BP2	protein_coding	0.1501	0.354616	0.0279305	0.0438755	no		no	no	no	no
IN-VIP	ENSG00000187398	LUZP2	protein_coding	0.163707	0.328875	0.0299694	0.290836	no		no	no	no	no
IN-VIP	ENSG00000040731	CDH10	protein_coding	0.201237	0.257854	0.0301787	0.482903	no		yes	no	no	no
IN-VIP	ENSG00000145242	EPHA5	protein_coding	0.224874	0.356799	0.0303812	0.258336	no		no	no	no	no
IN-VIP	ENSG00000183023	SLC8A1	protein_coding	0.199424	0.400203	0.0303812	0.392949	no		no	no	no	no
IN-VIP	ENSG00000187391	MAGI2	protein_coding	0.186737	0.2161	0.0303812	0.366353	no		no	no	no	no
IN-VIP	ENSG00000169554	ZEB2	protein_coding	0.245726	0.252881	0.031775	0.279971	no		no	no	no	no
IN-VIP	ENSG00000233639	LINC01158	processed_transcript	0.180662	0.349202	0.0319455	-0.0567512	no		no	no	no	no
IN-VIP	ENSG00000148120	C9orf3	protein_coding	-0.146293	-0.278054	0.0323265	0.063279	no		no	no	no	no
IN-VIP	ENSG00000132669	RIN2	protein_coding	-0.154094	-0.432068	0.0331473	0.210732	no		no	no	no	no
IN-VIP	ENSG00000135541	AHI1	protein_coding	-0.28406	-0.23528	0.0331473	0.265842	no		yes	no	no	no
IN-VIP	ENSG00000148053	NTRK2	protein_coding	0.162222	0.240732	0.0331473	0.186332	no		no	no	no	no
IN-VIP	ENSG00000171843	MLLT3	protein_coding	0.189674	0.258478	0.0331473	0.203988	no		no	no	no	no
IN-VIP	ENSG00000145864	GABRB2	protein_coding	0.189932	0.347304	0.0331949	0.502101	no		no	yes	no	no
IN-VIP	ENSG00000171189	GRIK1	protein_coding	0.251114	0.341568	0.0344576	0.205797	no		no	no	no	yes
IN-VIP	ENSG00000136750	GAD2	protein_coding	0.181597	0.380093	0.0351465	0.389217	no		no	no	no	no
IN-VIP	ENSG00000168843	FSTL5	protein_coding	0.250121	0.410183	0.0353856	0.278797	no		no	no	no	yes
IN-VIP	ENSG00000125675	GRIA3	protein_coding	0.142475	0.214598	0.0377296	0.297107	no		no	no	no	no
IN-VIP	ENSG00000106723	SPIN1	protein_coding	0.174831	0.281288	0.0400929	0.232159	no		no	no	no	no
IN-VIP	ENSG00000135333	EPHA7	protein_coding	0.179316	0.480055	0.0400929	0.241414	no		no	no	no	no
IN-VIP	ENSG00000107105	ELAVL2	protein_coding	0.223604	0.358026	0.041171	0.357847	no		yes	no	no	no
IN-VIP	ENSG00000170558	CDH2	protein_coding	0.205167	0.389671	0.041254	0.354442	no		no	no	no	no
IN-VIP	ENSG00000069329	VPS35	protein_coding	0.157658	0.323004	0.0422852	0.171113	no		no	no	no	no
IN-VIP	ENSG00000168830	HTR1E	protein_coding	0.150452	0.406287	0.0430479	0.19581	no		no	no	no	no
IN-VIP	ENSG00000138814	PPP3CA	protein_coding	0.174719	0.306858	0.0433341	0.30091	no		no	no	no	no
IN-VIP	ENSG00000105649	RAB3A	protein_coding	-0.20391	-0.41236	0.0465365	0.283842	no		no	no	no	no
IN-VIP	ENSG00000169855	ROBO1	protein_coding	0.155686	0.170739	0.0470425	0.227093	no		yes	no	no	yes
IN-VIP	ENSG00000144331	ZNF385B	protein_coding	0.200183	0.264056	0.0471593	0.416775	no		yes	no	no	no
IN-SV2C	ENSG00000099622	CIRBP	protein_coding	-0.280835	-0.419864	0.0013883	0.247372	no		no	no	no	no
IN-SV2C	ENSG00000169567	HINT1	protein_coding	-0.249038	-0.689417	0.0013883	0.294968	no		no	no	no	no
IN-SV2C	ENSG00000166681	NGFRAP1	protein_coding	-0.416885	-0.49248	0.00380862	0.257113	no		no	no	no	no
IN-SV2C	ENSG00000081189	MEF2C	protein_coding	0.212821	0.182264	0.00424239	0.438349	no		yes	no	no	no
IN-SV2C	ENSG00000105499	PLA2G4C	protein_coding	-0.180579	-0.65831	0.00424239	0.39254	no		no	no	no	no
IN-SV2C	ENSG00000133169	BEX1	protein_coding	-0.310676	-0.50879	0.00694507	0.183722	no		no	no	no	no
IN-SV2C	ENSG00000133961	NUMB	protein_coding	-0.186452	-0.365273	0.012333	0.219673	no		no	no	no	no
IN-SV2C	ENSG00000022355	GABRA1	protein_coding	0.356876	0.424583	0.0128361	0.43856	no		yes	no	no	no
IN-SV2C	ENSG00000162374	ELAVL4	protein_coding	0.314888	0.622753	0.0144849	0.0749413	no		no	no	no	no
IN-SV2C	ENSG00000178662	CSRNP3	protein_coding	0.226214	0.328982	0.0170855	0.297145	no		no	no	no	no
IN-SV2C	ENSG00000150361	KLHL1	protein_coding	-0.184158	-1.00486	0.0201742	0.0186274	no		no	no	no	no
IN-SV2C	ENSG00000179832	MROH1	protein_coding	-0.195011	-0.614746	0.0207269	0.547698	no		no	no	no	no
IN-SV2C	ENSG00000044115	CTNNA1	protein_coding	-0.237051	-0.74244	0.0208655	0.129863	no		no	no	no	no
IN-SV2C	ENSG00000125354	SEPT6	protein_coding	-0.184319	-0.451412	0.0230584	0.465617	no		no	no	no	no
IN-SV2C	ENSG00000174437	ATP2A2	protein_coding	0.268038	0.386254	0.0230584	0.267201	no		no	no	no	no
IN-SV2C	ENSG00000090266	NDUFB2	protein_coding	-0.14201	-0.603536	0.028074	0.437849	no		no	no	no	no
IN-SV2C	ENSG00000185129	PURA	protein_coding	0.267167	0.807909	0.028074	0.0814765	no		no	no	no	no
IN-SV2C	ENSG00000198874	TYW1	protein_coding	-0.247553	-0.596693	0.028074	0.480821	no		no	no	no	no
IN-SV2C	ENSG00000119866	BCL11A	protein_coding	0.211093	0.400749	0.0285646	0.38056	no		yes	yes	yes	no
IN-SV2C	ENSG00000135127	CCDC64	protein_coding	-0.153547	-0.250583	0.02908	0.39137	no		yes	no	no	no
IN-SV2C	ENSG00000124406	ATP8A1	protein_coding	0.269777	0.416901	0.0293646	0.148939	no		no	no	no	no
IN-SV2C	ENSG00000114480	GBE1	protein_coding	-0.227891	-0.984045	0.0313209	0.388777	no		no	no	no	no
IN-SV2C	ENSG00000173258	ZNF483	protein_coding	0.238793	0.393477	0.0333037	0.325942	no		no	no	no	no
IN-SV2C	ENSG00000088812	ATRN	protein_coding	-0.158735	-0.236718	0.0346326	0.447142	no		no	no	no	no
IN-SV2C	ENSG00000179542	SLITRK4	protein_coding	0.286259	0.733209	0.0346326	0.239021	no		no	no	no	no
IN-SV2C	ENSG00000105278	ZFR2	protein_coding	-0.179411	-0.568372	0.0357814	0.56113	no		no	no	no	no
IN-SV2C	ENSG00000169641	LUZP1	protein_coding	-0.17143	-0.439652	0.0357814	0.411012	no		no	no	no	no
IN-SV2C	ENSG00000066044	ELAVL1	protein_coding	-0.214572	-0.369054	0.0437577	0.542269	no		no	no	no	no
IN-SV2C	ENSG00000004848	ARX	protein_coding	-0.142877	-0.428258	0.0450557	0.0818902	no		yes	no	no	no
IN-SV2C	ENSG00000155034	FBXL18	protein_coding	-0.175879	-0.630916	0.0450557	0.368999	no		no	no	no	no
IN-SV2C	ENSG00000167264	DUS2	protein_coding	-0.161201	-1.05824	0.0450557	0.333509	no		no	no	no	no
IN-SV2C	ENSG00000166006	KCNC2	protein_coding	0.191782	0.197256	0.0478833	0.136217	no		no	no	no	yes
Microglia	ENSG00000145390	USP53	protein_coding	0.574907	0.267809	0.0043919	-0.0268408	no		no	no	no	yes
Microglia	ENSG00000125089	SH3TC1	protein_coding	-0.192787	-0.76299	0.00507963	0.436436	no		no	no	no	no
Microglia	ENSG00000082701	GSK3B	protein_coding	0.21102	0.254016	0.0057585	0.476514	no		yes	no	no	no
Microglia	ENSG00000145687	SSBP2	protein_coding	0.350715	0.363507	0.0057585	0.218594	no		no	no	no	yes
Microglia	ENSG00000171634	BPTF	protein_coding	0.243151	0.581708	0.0057585	-0.0356815	no		no	no	no	no
Microglia	ENSG00000185104	FAF1	protein_coding	0.264705	0.313583	0.0057585	0.254082	no	group I	no	no	no	no
Microglia	ENSG00000112576	CCND3	protein_coding	0.204751	0.696296	0.00815305	0.154206	no	group I	no	no	no	no
Microglia	ENSG00000117569	PTBP2	protein_coding	0.208567	0.819464	0.00815305	0.122356	no		yes	no	no	no
Microglia	ENSG00000128573	FOXP2	protein_coding	0.583445	0.297294	0.00815305	0.217266	no		yes	yes	no	yes
Microglia	ENSG00000132475	H3F3B	protein_coding	-0.227726	-1.14032	0.00815305	0.253702	no		no	no	no	no
Microglia	ENSG00000176771	NCKAP5	protein_coding	0.228541	0.382404	0.00815305	-0.183198	no		yes	no	no	no
Microglia	ENSG00000158321	AUTS2	protein_coding	0.277385	0.221732	0.00851119	0.315541	no		yes	no	no	no
Microglia	ENSG00000099622	CIRBP	protein_coding	-0.176114	-0.329629	0.00922172	0.247372	no		no	no	no	no
Microglia	ENSG00000131374	TBC1D5	protein_coding	0.426381	0.35583	0.00955163	0.100315	no		yes	no	no	yes
Microglia	ENSG00000141837	CACNA1A	protein_coding	0.185923	0.53571	0.00955163	0.227834	no	group I	yes	no	no	no
Microglia	ENSG00000169554	ZEB2	protein_coding	0.422128	0.315408	0.00955163	0.279971	no		no	no	no	no
Microglia	ENSG00000197520	FAM177B	protein_coding	0.331945	0.184895	0.0098187	N/A	no		no	no	no	yes
Microglia	ENSG00000075568	TMEM131	protein_coding	0.179879	0.429226	0.0109256	0.291294	no		no	no	no	no
Microglia	ENSG00000182185	RAD51B	protein_coding	0.316588	0.234405	0.0109256	0.0162465	no		no	no	no	no
Microglia	ENSG00000049759	NEDD4L	protein_coding	0.194197	0.220778	0.0136596	0.341366	no		no	no	no	no
Microglia	ENSG00000107242	PIP5K1B	protein_coding	0.158117	0.310635	0.0136628	0.652199	no		no	no	no	no
Microglia	ENSG00000164327	RICTOR	protein_coding	0.179821	0.638128	0.013987	0.0968024	no		no	no	no	no
Microglia	ENSG00000145685	LHFPL2	protein_coding	0.353583	0.52775	0.0144131	0.30492	no	group I	no	no	no	yes
Microglia	ENSG00000205485	AC004980.7	transcribed_unprocessed_pseudogene	0.184369	0.655211	0.0150272	0.156562	no		no	no	no	no
Microglia	ENSG00000224101	ELMO1-AS1	antisense	0.282133	0.276191	0.0150272	N/A	no		no	no	no	no
Microglia	ENSG00000150867	PIP4K2A	protein_coding	0.169263	0.221058	0.0154504	0.21249	no	group I	no	no	no	no
Microglia	ENSG00000239665	RP11-295P9.3	processed_transcript	-0.214066	-1.24896	0.0158678	0.198754	no		no	no	no	no
Microglia	ENSG00000144455	SUMF1	protein_coding	0.198522	0.242908	0.0165083	0.118131	no		no	no	no	no
Microglia	ENSG00000158195	WASF2	protein_coding	0.210961	0.177101	0.0165083	-0.179663	no		no	no	no	no
Microglia	ENSG00000163406	SLC15A2	protein_coding	0.168319	0.261827	0.0166275	-0.186727	no	group I	no	no	no	no
Microglia	ENSG00000105372	RPS19	protein_coding	0.199073	0.422544	0.0176844	0.00754053	no		no	no	no	no
Microglia	ENSG00000205238	SPDYE2	protein_coding	-0.146414	-0.870003	0.0197021	N/A	no		no	no	no	no
Microglia	ENSG00000019485	PRDM11	protein_coding	-0.592403	-0.425856	0.0198126	0.277782	no		no	no	no	no
Microglia	ENSG00000049618	ARID1B	protein_coding	0.249542	0.494663	0.0198126	0.185086	no		yes	yes	yes	no
Microglia	ENSG00000084070	SMAP2	protein_coding	0.254471	0.417033	0.0198126	0.500311	no	group I	no	no	no	yes
Microglia	ENSG00000166165	CKB	protein_coding	-0.168183	-0.311343	0.0198126	0.301105	no		no	no	no	no
Microglia	ENSG00000171055	FEZ2	protein_coding	0.170894	0.230208	0.0198126	0.298891	no		no	no	no	no
Microglia	ENSG00000183023	SLC8A1	protein_coding	0.368284	0.364339	0.0198126	0.392949	no		no	no	no	yes
Microglia	ENSG00000173812	EIF1	protein_coding	-0.140362	-0.271302	0.0200035	0.164413	no		no	no	no	no
Microglia	ENSG00000117616	RSRP1	protein_coding	-0.202026	-0.561893	0.0202606	0.172135	no		no	no	no	no
Microglia	ENSG00000121933	TMIGD3	protein_coding	0.140102	0.241217	0.0208865	N/A	no	group I	no	no	no	no
Microglia	ENSG00000071051	NCK2	protein_coding	0.150634	0.706171	0.0228808	0.183316	no	group I	no	no	no	no
Microglia	ENSG00000174485	DENND4A	protein_coding	0.216586	0.427687	0.0228808	0.0562902	no		no	no	no	no
Microglia	ENSG00000048740	CELF2	protein_coding	0.344033	0.245151	0.0233141	0.507229	no		no	no	no	yes
Microglia	ENSG00000096968	JAK2	protein_coding	0.226171	0.141847	0.0236021	0.391946	no		no	no	no	no
Microglia	ENSG00000168918	INPP5D	protein_coding	0.356896	0.343069	0.0238256	0.35318	no		no	no	no	yes
Microglia	ENSG00000012779	ALOX5	protein_coding	-0.184032	-0.209607	0.0241365	0.195421	no		no	no	no	no
Microglia	ENSG00000159023	EPB41	protein_coding	0.232691	0.516816	0.0246073	0.249966	no	group I	no	no	no	no
Microglia	ENSG00000079950	STX7	protein_coding	0.213894	0.496782	0.0257093	0.110281	no	group I	no	no	no	no
Microglia	ENSG00000140396	NCOA2	protein_coding	0.142594	0.224719	0.0268821	0.276225	no	group I	no	no	no	no
Microglia	ENSG00000151702	FLI1	protein_coding	0.194033	0.200222	0.0268821	0.198887	no		no	no	no	yes
Microglia	ENSG00000165025	SYK	protein_coding	0.282262	0.140855	0.0287564	0.335823	no		no	no	no	yes
Microglia	ENSG00000152601	MBNL1	protein_coding	0.376452	0.355563	0.028977	0.301107	no		no	no	no	yes
Microglia	ENSG00000109458	GAB1	protein_coding	0.208006	0.558777	0.029049	0.0166328	no		no	no	no	no
Microglia	ENSG00000052126	PLEKHA5	protein_coding	0.158229	0.716646	0.0291044	0.392776	no		no	no	no	no
Microglia	ENSG00000145996	CDKAL1	protein_coding	0.160939	0.383228	0.029154	0.19275	no		no	no	no	no
Microglia	ENSG00000170315	UBB	protein_coding	-0.154592	-0.745865	0.0298327	0.461268	no		no	no	no	no
Microglia	ENSG00000135838	NPL	protein_coding	-0.186641	-0.392061	0.0309084	0.263661	no		no	no	no	no
Microglia	ENSG00000154655	L3MBTL4	protein_coding	0.155668	0.274992	0.0309084	0.515001	no	group I	no	no	no	no
Microglia	ENSG00000114331	ACAP2	protein_coding	0.145108	0.346965	0.0324301	0.371298	no		no	no	no	no
Microglia	ENSG00000147408	CSGALNACT1	protein_coding	0.439054	0.339335	0.0324301	0.226302	no	group I	no	no	no	yes
Microglia	ENSG00000204482	LST1	protein_coding	-0.191028	-0.429325	0.0324301	0.499306	no		no	no	no	no
Microglia	ENSG00000120071	KANSL1	protein_coding	0.164605	0.25756	0.0327158	0.378831	no		no	no	no	no
Microglia	ENSG00000064999	ANKS1A	protein_coding	0.154518	0.168084	0.0327661	0.661658	no	group I	no	no	no	yes
Microglia	ENSG00000167996	FTH1	protein_coding	-0.169271	-0.423592	0.0341322	0.172639	no		no	no	no	no
Microglia	ENSG00000141376	BCAS3	protein_coding	0.210523	0.174869	0.035327	0.570758	no		no	no	no	no
Microglia	ENSG00000082074	FYB	protein_coding	0.416333	0.57433	0.0365422	0.512644	no		no	no	no	yes
Microglia	ENSG00000180357	ZNF609	protein_coding	0.158362	0.194744	0.0365422	0.26581	no		no	no	no	no
Microglia	ENSG00000004897	CDC27	protein_coding	-0.162958	-0.381324	0.0375112	0.539373	no		no	no	no	no
Microglia	ENSG00000134569	LRP4	protein_coding	-0.560902	-0.333061	0.0375112	-0.0641759	no		no	no	no	no
Microglia	ENSG00000151276	MAGI1	protein_coding	-0.150054	-0.331607	0.0383669	0.164449	no		no	no	no	no
Microglia	ENSG00000139218	SCAF11	protein_coding	0.162767	0.164129	0.038665	0.0890133	no		no	no	no	no
Microglia	ENSG00000131143	COX4I1	protein_coding	-0.141069	-0.58524	0.0398189	0.250944	no		no	no	no	no
Microglia	ENSG00000175387	SMAD2	protein_coding	0.175693	0.599295	0.0398189	0.183444	no		no	no	no	no
Microglia	ENSG00000163106	HPGDS	protein_coding	0.145655	0.29098	0.0422161	0.480504	no		no	no	no	no
Microglia	ENSG00000184220	CMSS1	protein_coding	0.158251	0.36755	0.0422161	-0.000579868	no		no	no	no	no
Microglia	ENSG00000170458	CD14	protein_coding	-0.24373	-1.10171	0.0432793	0.597586	no		no	no	no	no
Microglia	ENSG00000241743	XACT	lincRNA	0.370381	0.351613	0.0436245	N/A	no		no	no	no	no
Microglia	ENSG00000066084	DIP2B	protein_coding	0.184394	0.156317	0.0481571	0.348778	no		no	no	no	no
Microglia	ENSG00000139679	LPAR6	protein_coding	-0.379178	-0.165265	0.0486458	0.277862	no		no	no	no	yes
AST-PP	ENSG00000274642	CH17-472G23.1	unprocessed_pseudogene	0.158402	0.35727	0.000180418	0.168781	no		no	no	no	no
AST-PP	ENSG00000107317	PTGDS	protein_coding	-0.803998	-0.163467	0.000455857	0.034742	yes		no	no	no	yes
AST-PP	ENSG00000255864	RP11-444D3.1	lincRNA	0.312168	0.196565	0.000455857	0.164669	no		no	no	no	yes
AST-PP	ENSG00000105401	CDC37	protein_coding	-0.18078	-0.613343	0.00175778	0.416697	no		no	no	no	no
AST-PP	ENSG00000120278	PLEKHG1	protein_coding	0.255374	0.166817	0.00175778	-0.0192389	no		no	no	no	no
AST-PP	ENSG00000099139	PCSK5	protein_coding	0.282311	0.445568	0.00405109	0.0259957	no		no	no	no	yes
AST-PP	ENSG00000152767	FARP1	protein_coding	0.21207	0.240248	0.00405109	-0.0101253	no		no	no	no	no
AST-PP	ENSG00000170248	PDCD6IP	protein_coding	-0.151794	-0.259607	0.00405109	0.322923	no		no	no	no	no
AST-PP	ENSG00000171723	GPHN	protein_coding	0.27543	0.142571	0.00405109	0.334159	no		yes	no	no	no
AST-PP	ENSG00000175115	PACS1	protein_coding	0.154419	0.225381	0.00405109	0.263588	no		yes	no	no	no
AST-PP	ENSG00000228436	RP5-864K19.4	antisense	-0.21058	-0.362074	0.00405109	0.0805195	no		no	no	no	no
AST-PP	ENSG00000048540	LMO3	protein_coding	0.335436	0.433598	0.00695831	0.337065	no		no	no	no	no
AST-PP	ENSG00000101040	ZMYND8	protein_coding	0.257606	0.2272	0.00695831	0.337345	no		no	yes	no	no
AST-PP	ENSG00000106153	CHCHD2	protein_coding	-0.145622	-0.790949	0.00695831	0.270847	no		no	no	no	no
AST-PP	ENSG00000164741	DLC1	protein_coding	0.419476	0.287373	0.00695831	0.334454	no		no	no	no	yes
AST-PP	ENSG00000154654	NCAM2	protein_coding	0.333611	0.150874	0.00727203	0.120312	yes		no	no	no	no
AST-PP	ENSG00000233639	LINC01158	processed_transcript	0.295557	0.380369	0.00830288	-0.0567512	no		no	no	no	no
AST-PP	ENSG00000249853	HS3ST5	protein_coding	0.219992	0.497926	0.00874468	0.334948	no		yes	no	no	no
AST-PP	ENSG00000180389	ATP5EP2	protein_coding	0.146431	0.481844	0.0122804	N/A	no		no	no	no	no
AST-PP	ENSG00000171843	MLLT3	protein_coding	0.251306	0.296304	0.0152264	0.203988	no		no	no	no	no
AST-PP	ENSG00000223804	CH17-472G23.2	transcribed_unprocessed_pseudogene	0.349203	0.881953	0.0152264	0.228433	no		no	no	no	no
AST-PP	ENSG00000135597	REPS1	protein_coding	0.147478	0.185697	0.017896	0.345583	no		no	no	no	no
AST-PP	ENSG00000139910	NOVA1	protein_coding	0.165971	0.270958	0.017896	0.194114	no		no	no	no	no
AST-PP	ENSG00000141504	SAT2	protein_coding	-0.157415	-0.429018	0.017896	0.287996	no		no	no	no	no
AST-PP	ENSG00000163288	GABRB1	protein_coding	0.376985	0.284522	0.017896	0.136444	no		yes	no	no	yes
AST-PP	ENSG00000189337	KAZN	protein_coding	-0.148079	-0.585696	0.017896	0.0904841	no		no	no	no	no
AST-PP	ENSG00000106723	SPIN1	protein_coding	0.158243	0.300138	0.0187694	0.232159	no		no	no	no	no
AST-PP	ENSG00000136895	GARNL3	protein_coding	0.19021	0.386635	0.0187694	0.368378	no		no	no	no	no
AST-PP	ENSG00000132471	WBP2	protein_coding	-0.142096	-0.296395	0.0191318	0.317158	no		no	no	no	no
AST-PP	ENSG00000144369	FAM171B	protein_coding	0.287302	0.394223	0.0193848	0.292991	yes		no	no	no	no
AST-PP	ENSG00000141002	TCF25	protein_coding	-0.255614	-0.879509	0.023518	0.340188	no		no	no	no	no
AST-PP	ENSG00000090905	TNRC6A	protein_coding	0.175299	0.225945	0.0244059	0.228667	yes		no	no	no	no
AST-PP	ENSG00000145743	FBXL17	protein_coding	0.155925	0.330761	0.0250612	0.341364	no		no	no	no	no
AST-PP	ENSG00000169398	PTK2	protein_coding	0.181322	0.169136	0.0266738	0.191267	no		no	no	no	no
AST-PP	ENSG00000178104	PDE4DIP	protein_coding	0.147819	0.237449	0.0295413	0.416639	no		no	no	no	no
AST-PP	ENSG00000203667	COX20	protein_coding	0.164219	0.595739	0.0295413	0.0358525	no		no	no	no	no
AST-PP	ENSG00000223750	SIRPB3P	unprocessed_pseudogene	0.147001	0.714627	0.0307049	0.0110734	no		no	no	no	no
AST-PP	ENSG00000152601	MBNL1	protein_coding	0.198937	0.489798	0.0317514	0.301107	no		no	no	no	no
AST-PP	ENSG00000223745	CCDC18-AS1	processed_transcript	0.16899	0.268374	0.0339721	N/A	no		no	no	no	no
AST-PP	ENSG00000240509	RPL34P18	processed_pseudogene	0.154107	0.92021	0.0339819	0.38668	no		no	no	no	no
AST-PP	ENSG00000182263	FIGN	protein_coding	0.195182	0.333077	0.034266	0.330518	no		no	no	no	no
AST-PP	ENSG00000129521	EGLN3	protein_coding	0.14065	0.24488	0.0361719	-0.251651	no		no	no	no	no
AST-PP	ENSG00000160752	FDPS	protein_coding	-0.21275	-0.719726	0.0361719	0.427205	no		no	no	no	no
AST-PP	ENSG00000170370	EMX2	protein_coding	0.256594	0.463502	0.0361719	0.373375	no		no	no	no	no
AST-PP	ENSG00000247828	TMEM161B-AS1	antisense	0.246303	0.219012	0.0361719	-0.0292183	no		no	no	no	yes
AST-PP	ENSG00000134532	SOX5	protein_coding	0.25416	0.286927	0.0364171	0.437339	no		yes	no	no	yes
AST-PP	ENSG00000164066	INTU	protein_coding	0.161867	0.272589	0.0364171	0.216535	no		no	no	no	yes
AST-PP	ENSG00000198846	TOX	protein_coding	0.254973	0.304894	0.0364171	0.0887661	no		no	no	no	no
AST-PP	ENSG00000116044	NFE2L2	protein_coding	0.151739	0.462398	0.0367765	-0.0269797	no		no	no	no	no
AST-PP	ENSG00000157445	CACNA2D3	protein_coding	-0.166069	-0.560248	0.0394825	0.315509	no		yes	yes	no	no
AST-PP	ENSG00000182771	GRID1	protein_coding	0.178639	0.146421	0.0394825	0.265475	no		yes	no	no	no
AST-PP	ENSG00000131626	PPFIA1	protein_coding	-0.15963	-0.274381	0.0417491	0.0552266	no		yes	no	no	no
AST-PP	ENSG00000163285	GABRG1	protein_coding	0.193575	0.507508	0.0417491	0.165109	no		no	no	no	no
AST-PP	ENSG00000175161	CADM2	protein_coding	0.286051	0.259268	0.0417845	0.511646	no		yes	no	no	no
AST-PP	ENSG00000099622	CIRBP	protein_coding	-0.332354	-0.251938	0.0443435	0.247372	no		no	no	no	no
AST-PP	ENSG00000052802	MSMO1	protein_coding	-0.322848	-0.573319	0.0482617	0.313772	no		no	no	no	no
AST-PP	ENSG00000233073	AC005009.2	antisense	0.198017	0.826408	0.0484951	0.0564405	no		no	no	no	no
AST-PP	ENSG00000135540	NHSL1	protein_coding	0.253222	0.144869	0.0489628	0.207755	no		no	no	no	yes
AST-PP	ENSG00000248309	MEF2C-AS1	antisense	0.254978	0.290073	0.0489628	0.387835	no		no	no	no	no
AST-PP	ENSG00000100354	TNRC6B	protein_coding	0.167	0.146245	0.0492752	0.101664	no		yes	no	yes	no
AST-FB	ENSG00000163288	GABRB1	protein_coding	0.451984	0.446949	0.000709332	0.136444	no		yes	no	no	yes
AST-FB	ENSG00000186566	GPATCH8	protein_coding	0.334341	0.345143	0.000709465	0.41027	no		no	no	no	no
AST-FB	ENSG00000049323	LTBP1	protein_coding	-0.166949	-0.506676	0.00659923	0.0690452	no		no	no	no	no
AST-FB	ENSG00000198822	GRM3	protein_coding	0.394216	0.315194	0.00805907	0.260746	no		no	no	no	no
AST-FB	ENSG00000154240	CEP112	protein_coding	0.228682	0.605273	0.0159503	0.486655	no		no	no	no	no
AST-FB	ENSG00000079691	LRRC16A	protein_coding	0.330178	0.262159	0.018725	0.182856	no		no	no	no	yes
AST-FB	ENSG00000068024	HDAC4	protein_coding	-0.204431	-0.479971	0.0200651	0.287121	no		yes	no	no	no
AST-FB	ENSG00000101542	CDH20	protein_coding	0.462652	0.479123	0.0426599	0.0325047	no		no	no	no	no
AST-FB	ENSG00000130413	STK33	protein_coding	0.183265	0.393857	0.0426599	-0.113517	no		no	no	no	no
AST-FB	ENSG00000164741	DLC1	protein_coding	0.245021	0.422712	0.0426599	0.334454	no		no	no	no	no
AST-FB	ENSG00000080493	SLC4A4	protein_coding	0.337419	0.216458	0.0428766	0.131415	no		no	no	no	yes
AST-FB	ENSG00000134532	SOX5	protein_coding	0.343077	0.403349	0.0428766	0.437339	no		yes	no	no	no
AST-FB	ENSG00000106459	NRF1	protein_coding	0.203255	0.598632	0.046883	0.266941	no		no	no	no	no
AST-FB	ENSG00000150625	GPM6A	protein_coding	0.341118	0.236598	0.046883	0.324999	no		no	no	no	yes
AST-FB	ENSG00000198589	LRBA	protein_coding	0.171587	0.54089	0.046883	0.239846	no		yes	no	no	no
Oligodendrocytes	ENSG00000147862	NFIB	protein_coding	-0.146353	-0.237698	0.0157969	0.192702	no		no	no	no	no
Oligodendrocytes	ENSG00000172757	CFL1	protein_coding	-0.16203	-0.515181	0.0157969	0.306275	no		no	no	no	no
Oligodendrocytes	ENSG00000197744	PTMAP2	processed_pseudogene	-0.240406	-0.937236	0.0157969	0.0495132	no		no	no	no	no
Oligodendrocytes	ENSG00000107331	ABCA2	protein_coding	-0.416323	-0.188921	0.0169267	0.362318	yes		no	no	no	yes
Oligodendrocytes	ENSG00000170915	PAQR8	protein_coding	0.243125	0.275208	0.0169267	-0.115226	no		no	no	no	no
Oligodendrocytes	ENSG00000004534	RBM6	protein_coding	0.158164	0.215224	0.0210037	0.106194	no		no	no	no	no
Oligodendrocytes	ENSG00000099622	CIRBP	protein_coding	-0.236686	-0.342703	0.0210037	0.247372	no		no	no	no	no
Oligodendrocytes	ENSG00000107317	PTGDS	protein_coding	-0.767211	-0.426326	0.0266826	0.034742	no		no	no	no	yes
Oligodendrocytes	ENSG00000149294	NCAM1	protein_coding	0.142633	0.144403	0.0266826	0.135119	no		no	no	no	no
Oligodendrocytes	ENSG00000187514	PTMA	protein_coding	-0.432979	-0.307106	0.0286822	-0.0735185	no		no	no	no	yes
Oligodendrocytes	ENSG00000124406	ATP8A1	protein_coding	0.236325	0.154782	0.0291089	0.148939	no		no	no	no	yes
Oligodendrocytes	ENSG00000154493	C10orf90	protein_coding	-0.219808	-0.241704	0.0291089	0.285165	no		no	no	no	yes
Oligodendrocytes	ENSG00000214182	PTMAP5	transcribed_processed_pseudogene	-0.238332	-0.877062	0.0312659	0.0209598	no		no	no	no	no
Oligodendrocytes	ENSG00000152601	MBNL1	protein_coding	0.197615	0.27571	0.034446	0.301107	no		no	no	no	no
Oligodendrocytes	ENSG00000184221	OLIG1	protein_coding	-0.313857	-0.206272	0.0344955	0.126118	no		no	no	no	no
Oligodendrocytes	ENSG00000138311	ZNF365	protein_coding	0.19818	0.201546	0.0416663	0.368805	no		no	no	no	no
OPC	ENSG00000064655	EYA2	protein_coding	0.185341	0.339249	0.0335591	-0.166891	no		no	no	no	no
OPC	ENSG00000174469	CNTNAP2	protein_coding	-0.387277	-0.251317	0.0335591	0.199057	yes		yes	no	no	no
OPC	ENSG00000184221	OLIG1	protein_coding	-0.599218	-0.299378	0.0389867	0.126118	no		no	no	no	yes
Endothelial	ENSG00000132475	H3F3B	protein_coding	-0.452854	-0.473222	0.000898404	0.253702	no		no	no	no	yes
Endothelial	ENSG00000105784	RUNDC3B	protein_coding	0.528307	0.278835	0.00254589	0.259427	no		no	no	no	yes
Endothelial	ENSG00000077942	FBLN1	protein_coding	0.537994	1.19861	0.00304971	0.197546	no		no	no	no	no
Endothelial	ENSG00000157483	MYO1E	protein_coding	-0.282453	-0.272953	0.00410501	0.0973073	no		no	no	no	no
Endothelial	ENSG00000165671	NSD1	protein_coding	0.268096	0.14845	0.00411533	0.218203	no		yes	yes	no	no
Endothelial	ENSG00000133401	PDZD2	protein_coding	0.393299	0.189902	0.00792318	0.540103	no		no	no	no	no
Endothelial	ENSG00000171862	PTEN	protein_coding	0.449472	0.532017	0.00792318	0.524717	no		yes	yes	yes	yes
Endothelial	ENSG00000118985	ELL2	protein_coding	-0.316228	-0.522365	0.0169461	0.279841	no		no	no	no	no
Endothelial	ENSG00000151532	VTI1A	protein_coding	0.329902	0.466857	0.0169461	0.378629	no		no	no	no	no
Endothelial	ENSG00000172159	FRMD3	protein_coding	0.441028	0.460046	0.0169461	0.070058	no		no	no	no	yes
Endothelial	ENSG00000198822	GRM3	protein_coding	0.841995	0.345939	0.0169461	0.260746	no		no	no	no	no
Endothelial	ENSG00000247809	NR2F2-AS1	antisense	0.685284	0.48412	0.0169461	0.39899	no		no	no	no	yes
Endothelial	ENSG00000249669	CARMN	lincRNA	0.304346	0.478204	0.0169461	N/A	no		no	no	no	no
Endothelial	ENSG00000100644	HIF1A	protein_coding	-0.170419	-0.508334	0.0171583	0.126623	no		no	no	no	no
Endothelial	ENSG00000066382	MPPED2	protein_coding	0.544319	0.685516	0.022707	0.339104	no		no	no	no	no
Endothelial	ENSG00000075420	FNDC3B	protein_coding	-0.421074	-0.843053	0.022707	0.00863335	no		no	no	no	no
Endothelial	ENSG00000101608	MYL12A	protein_coding	-0.190467	-0.274635	0.022707	0.315584	no		no	no	no	no
Endothelial	ENSG00000164402	SEPT8	protein_coding	0.159131	1.12223	0.022707	0.0471053	no		no	no	no	no
Endothelial	ENSG00000164741	DLC1	protein_coding	0.581168	0.35817	0.022707	0.334454	no		no	no	no	yes
Endothelial	ENSG00000196569	LAMA2	protein_coding	0.756663	0.460412	0.022707	0.213662	no		no	no	no	yes
Endothelial	ENSG00000108924	HLF	protein_coding	0.22983	0.417717	0.0232542	0.38677	no		no	no	no	no
Endothelial	ENSG00000265972	TXNIP	protein_coding	0.459024	0.470442	0.0232542	0.363181	no		no	no	no	no
Endothelial	ENSG00000111181	SLC6A12	protein_coding	0.425412	0.171232	0.0261357	0.0554904	no		no	no	no	yes
Endothelial	ENSG00000131016	AKAP12	protein_coding	-0.816746	-1.80342	0.0302078	0.316548	no		no	no	no	no
Endothelial	ENSG00000187231	SESTD1	protein_coding	-0.172625	-0.367441	0.0308975	0.114953	no		no	no	no	no
Endothelial	ENSG00000085871	MGST2	protein_coding	0.173069	0.891885	0.0312328	0.220479	no		no	no	no	no
Endothelial	ENSG00000124831	LRRFIP1	protein_coding	-0.381777	-0.619552	0.0320755	0.130864	no		no	no	no	no
Endothelial	ENSG00000005483	KMT2E	protein_coding	-0.367404	-0.293213	0.0395887	-0.0822119	no		yes	yes	no	no
Endothelial	ENSG00000131873	CHSY1	protein_coding	-0.202363	-0.702008	0.0395887	0.249941	no		no	no	no	no
Endothelial	ENSG00000141298	SSH2	protein_coding	0.342135	0.331849	0.0395887	0.393936	no		no	no	no	no
Endothelial	ENSG00000164506	STXBP5	protein_coding	0.284749	0.611748	0.0395887	0.344229	no		yes	no	no	no
Endothelial	ENSG00000100906	NFKBIA	protein_coding	-0.161655	-0.597098	0.04019	0.0644383	no		no	no	no	no
Endothelial	ENSG00000196865	NHLRC2	protein_coding	0.14949	0.544563	0.04019	0.247525	no		no	no	no	no
Endothelial	ENSG00000012660	ELOVL5	protein_coding	-0.282476	-1.35227	0.0410988	-0.176208	no		no	no	no	no
Endothelial	ENSG00000020577	SAMD4A	protein_coding	-0.285225	-1.64409	0.0410988	0.150923	no		no	no	no	no
Endothelial	ENSG00000033178	UBA6	protein_coding	-0.215568	-0.218183	0.0410988	0.160547	no		no	no	no	no
Endothelial	ENSG00000078124	ACER3	protein_coding	-0.158367	-0.526009	0.0410988	-0.0264242	no		no	no	no	no
Endothelial	ENSG00000102572	STK24	protein_coding	-0.272883	-0.262034	0.0410988	0.30592	no		no	no	no	no
Endothelial	ENSG00000111110	PPM1H	protein_coding	0.471365	0.642022	0.0410988	0.642309	no		no	no	no	no
Endothelial	ENSG00000116560	SFPQ	protein_coding	-0.254997	-0.33275	0.0410988	0.159711	no		no	no	no	no
Endothelial	ENSG00000122507	BBS9	protein_coding	0.458406	0.447621	0.0410988	0.123501	no		no	no	no	yes
Endothelial	ENSG00000138735	PDE5A	protein_coding	0.289868	0.322547	0.0410988	-0.12179	no		no	no	no	no
Endothelial	ENSG00000169031	COL4A3	protein_coding	0.222595	0.724549	0.0410988	-0.00436545	no		no	no	no	no
Endothelial	ENSG00000175899	A2M	protein_coding	0.658655	0.4839	0.0410988	0.362049	no		no	no	no	yes
Endothelial	ENSG00000196660	SLC30A10	protein_coding	0.556399	0.69992	0.0410988	0.258183	no		no	no	no	no
Endothelial	ENSG00000105339	DENND3	protein_coding	-0.140758	-0.724683	0.0425585	0.409122	no		no	no	no	no
Endothelial	ENSG00000072364	AFF4	protein_coding	-0.238854	-0.704279	0.0444328	0.361721	no		yes	no	no	no
Endothelial	ENSG00000047617	ANO2	protein_coding	-0.228945	-0.298732	0.0444966	0.26219	no		no	no	no	yes
Endothelial	ENSG00000102606	ARHGEF7	protein_coding	-0.200583	-0.536505	0.0451339	0.140453	no		no	no	no	no
Endothelial	ENSG00000168610	STAT3	protein_coding	-0.245624	-0.205965	0.0452416	0.459331	no		no	no	no	no
Endothelial	ENSG00000138119	MYOF	protein_coding	-0.261097	-0.662539	0.0453018	0.078081	no		no	no	no	no
Endothelial	ENSG00000166450	PRTG	protein_coding	0.220328	0.379783	0.0453018	-0.0934851	no		no	no	no	no
Endothelial	ENSG00000264538	SUZ12P1	transcribed_unprocessed_pseudogene	0.246639	0.50666	0.0453018	0.234404	no		no	no	no	no
Endothelial	ENSG00000181722	ZBTB20	protein_coding	0.298729	0.247582	0.0457811	-0.0863524	no		yes	no	no	no
Endothelial	ENSG00000119004	CYP20A1	protein_coding	0.210107	0.739963	0.0463687	-0.131435	no		no	no	no	no
Endothelial	ENSG00000052795	FNIP2	protein_coding	-0.144923	-0.365126	0.0479889	0.336515	no		no	no	no	no
Endothelial	ENSG00000080573	COL5A3	protein_coding	0.171823	0.464141	0.0479889	-0.0542238	no		no	no	no	no
Endothelial	ENSG00000151702	FLI1	protein_coding	0.492322	0.419123	0.0479889	0.198887	no		no	no	no	yes
Endothelial	ENSG00000204442	FAM155A	protein_coding	-0.341581	-0.39936	0.0479889	0.295876	no		no	no	no	no
Endothelial	ENSG00000134909	ARHGAP32	protein_coding	0.255901	0.74625	0.0481153	0.466175	no		yes	no	no	no

## Sheet: dup15q vs iASD overlap by cell 
Cell type	Gene	Dup15q FC	ASD FC
L2_3	RAB3C	0.242852	0.258529
L2_3	NFIA	0.273456	0.155171
L2_3	MAPK1	0.226859	0.215685
L2_3	DDRGK1	-0.169094	-0.141063
L2_3	SORBS1	-0.209189	-0.158454
L2_3	SLITRK5	0.186684	0.144535
L2_3	CABP1	-0.156838	-0.283301
L2_3	MGAT4C	0.346184	0.196654
L2_3	TOX3	0.482979	0.150802
L2_3	TRAF3	-0.162594	-0.142047
L2_3	KCNJ3	0.184829	0.187686
L2_3	CNTNAP2	0.286561	0.23158
L2_3	AQP4-AS1	-0.385099	-0.158612
L2_3	RSRP1	-0.140924	-0.215802
L2_3	FRMD6	-0.32746	-0.14923
L2_3	BRINP3	0.407628	0.214754
L2_3	CIRBP	-0.161688	-0.218462
L2_3	COL26A1	-0.218954	-0.144011
L2_3	COL24A1	-0.41037	-0.165309
L2_3	CES4A	-0.175376	-0.198291
L2_3	SLC22A10	-0.408885	-0.204907
L2_3	SPIN1	0.163569	0.141872
L2_3	IGFBP5	0.208557	0.223775
L2_3	SSBP2	0.279572	0.215586
L4	MEF2C-AS1	0.311283	0.183673
L4	NRN1	-0.324882	-0.247822
L4	CABP1	-0.157684	-0.248181
L4	RASGRF1	-0.239207	-0.140807
L4	PDE4DIP	0.233874	0.146473
L4	LMO3	0.371248	0.170374
L4	DGKZ	-0.289951	-0.244734
L4	BRINP3	0.27783	0.175986
L4	GABRA5	0.577317	0.187404
L4	CIRBP	-0.196958	-0.293345
L4	CXXC4	0.439666	0.306107
L4	KCND2	-0.220853	0.219741
L4	GRIA4	0.169455	0.154258
L4	GOLGA8B	-0.193298	-0.164095
AST	FARP1	0.22118	0.21207
AST	MEF2C-AS1	0.435286	0.254978
AST	PTGDS	-0.303072	-0.803998
AST	CIRBP	-0.526927	-0.332354
AST	PCSK5	0.223305	0.282311
AST	EGLN3	0.23351	0.14065
AST	PACS1	0.293197	0.154419
AST	MBNL1	0.267991	0.198937
AST	STK33	-0.222277	0.183265
AST	TMEM161B-AS1	0.275577	0.246303
MG	ANKS1A	0.718057	0.154518
MG	PRDM11	-0.33631	-0.592403
MG	ALOX5	0.165476	-0.184032
MG	PIP4K2A	0.261229	0.169263
MG	CACNA1A	0.167994	0.185923
MG	RPS19	0.227307	0.199073
MG	CELF2	0.286483	0.344033
MG	LPAR6	-0.272647	-0.379178
MG	NEDD4L	0.229815	0.194197
MG	RSRP1	-0.159814	-0.202026
MG	CIRBP	-0.235186	-0.176114
MG	NCK2	0.938337	0.150634
MG	SMAP2	0.201977	0.254471
MG	BCAS3	-0.267624	0.210523
END	ELL2	0.397363	-0.316228
END	FRMD3	0.213019	0.441028
END	LAMA2	-0.293602	0.756663
END	HLF	-0.34428	0.22983
END	AKAP12	0.848404	-0.816746
END	MGST2	-0.216991	0.173069
END	CHSY1	0.265548	-0.202363
END	NHLRC2	-0.140763	0.14949
END	UBA6	0.205729	-0.215568
END	PPM1H	-0.512761	0.471365
END	A2M	-0.519748	0.658655
END	ANO2	0.40626	-0.228945
END	STAT3	0.447018	-0.245624
END	PRTG	-0.526078	0.220328
END	FNIP2	-0.172604	-0.144923
IN_VIP	RBMS3	0.199836	0.333109
IN_VIP	CHL1	0.219888	0.251803
IN_VIP	CIRBP	-0.254686	-0.239762
IN_VIP	LUZP2	0.174568	0.163707
IN_VIP	CNTN5	0.300085	0.339031
IN_VIP	GRIA3	0.16517	0.142475
IN_VIP	MLLT3	0.251148	0.189674
IN_VIP	KCNJ3	0.437797	0.375095
IN_VIP	CAMK4	0.288349	0.224469
IN_VIP	SSBP2	0.185452	0.182828
IN_VIP	AHI1	-0.216419	-0.28406
IN_SST	CIRBP	-0.329255	-0.266443
IN_SST	RALYL	0.346092	0.390644
IN_SST	DPYD	0.194752	0.174993
IN_PV	EDIL3	0.159572	0.260677
IN_PV	RAB3GAP1	0.193118	0.157858
IN_PV	CIRBP	-0.220183	-0.213443
IN_PV	STXBP6	0.323191	0.231189
IN_PV	CNTN5	0.149303	0.328235
IN_PV	MGAT4C	0.405037	0.258766
IN_PV	SLC9A9	0.163125	0.250988
IN_PV	VAV3	-0.206523	-0.183157
OL	CIRBP	-0.319255	-0.236686
OL	ZNF365	0.301858	0.19818
IN_SV2C	CIRBP	-0.26067	-0.280835
L5_6	CDH9	0.431219	0.34364
L5_6_CC	UBA6-AS1	0.232558	0.175737
L5_6_CC	CIRBP	-0.159912	-0.151758
L5_6_CC	MAPRE2	0.174879	0.150594

## Sheet: dup15q vs iASD stat
cell_type	dup15q_DEGs	ASD_DEGs	# overlaping	overlapping background	%_of_ASD	%_of_dup15q	Hypergeometric P	Fold Change from expected	Pearson's R	Pearson's p-value	Fisher's exact P	Odds_ratio
L2-3	593	109	24	13597	0.220183	0.0404722	3.149e-11	5.08	0.9059	1.13618e-09	3.59342e-11	6.40757
L4	592	108	14	13637	0.12963	0.0236486	0.000223351	3	0.81074	0.000435393	0.000234101	3.33661
IN_PV	348	28	8	12935	0.285714	0.0229885	4.66459e-07	10.69	0.882402	0.00371555	4.91734e-07	14.77
MG	486	80	14	6103	0.175	0.0288066	0.00273829	2.28	0.599232	0.0235323	0.00510348	2.49413
END	533	60	15	7862	0.25	0.0281426	7.2146e-07	4.45	-0.822397	0.000167552	7.40522e-06	4.68553
IN_SST	307	29	3	11384	0.103448	0.00977199	0.04087299967541625	3.89	0.993669	0.071672	0.0423188	4.19338
AST	282	75	10	8364	0.133333	0.035461	2.35978e-05	5.1	0.993669	0.0125873	0.000193056	4.53331
IN_VIP	309	82	11	11837	0.134146	0.0355987	6.72677e-06	5.28	0.960553	2.65932e-06	8.62786e-06	5.95429
IN_SV2C	395	32	1	12212	0.03125	0.00253165	0.724014	1.03	NA	NA	1	0.964961
L5-6	852	8	1	13757	0.125	0.00117371	0.399659	2.02	NA	NA	0.4004633	2.16487
L5-6-CC	641	19	3	14594	0.157895	0.00468019	0.0474271	3.62	0.997724	0.0429596	0.0483917	4.09525
OL	289	16	2	7023	0.125	0.00692042	0.132242	3.13	NA	NA	0.138785	3.3439
OPC	290	3	0	8799	0	0	NA	NA	NA	NA	1	0
