# Supplementary material for: Single-cell analysis of dup15q syndrome reveals developmental and postnatal molecular changes in autism
Source: Nat Commun. 2025 Jul 4;16:6177. doi: 10.1038/s41467-025-61184-4 (PMC12227528; doi:10.1038/s41467-025-61184-4)
Supplement: Supplementary file 6 — Supplementary Dataset S4 [file 41467_2025_61184_MOESM6_ESM.xlsx]

## Sheet: Dup15q_organoids_DEG
cell_type	gene	P_value	Fold_change	ci.hi	ci.lo	q_value	sample_FC	raw_FC
Div_prog	DCX	3.07441e-16	1.35623	1.40747	1.30499	8.04573e-13	1.40386	1.07499
Div_prog	LHX2	2.05953e-16	-1.52919	-1.46532	-1.59306	8.04573e-13	-1.35973	-1.74812
Div_prog	RPS26	1.26463e-16	-1.15461	-1.11803	-1.1912	8.04573e-13	-1.16619	-0.761132
Div_prog	C11orf96	7.81986e-16	1.09525	1.14357	1.04693	1.37057e-12	1.56425	1.17023
Div_prog	DLX2	8.72865e-16	1.83041	1.89019	1.77062	1.37057e-12	2.76438	1.97781
Div_prog	PFN2	1.21643e-15	1.13396	1.1993	1.06862	1.5917e-12	1.10317	0.300336
Div_prog	EMX2	7.74477e-15	-1.11344	-1.05502	-1.17186	7.60053e-12	-0.872032	-2.1283
Div_prog	SOX4	7.21446e-15	1.32789	1.41734	1.23844	7.60053e-12	1.04085	0.49775
Div_prog	ZEB2	1.01719e-14	0.748785	0.790643	0.706926	8.87331e-12	1.2211	0.970596
Div_prog	GAD2	1.81067e-14	1.63881	1.71064	1.56699	1.38447e-11	3.16545	2.15085
Div_prog	RND3	1.93978e-14	0.887805	0.949368	0.826242	1.38447e-11	1.08506	0.587442
Div_prog	LINC01896	2.57338e-14	0.299937	0.328457	0.271416	1.59346e-11	1.70755	0.899871
Div_prog	SNHG5	2.84149e-14	-0.793455	-0.737582	-0.849328	1.59346e-11	-0.22776	-0.970964
Div_prog	TUBB3	2.7338e-14	0.930105	0.998329	0.861881	1.59346e-11	0.763879	0.621696
Div_prog	CAMK2N1	3.64131e-14	0.884489	0.949846	0.819133	1.70612e-11	0.917006	0.386413
Div_prog	ID4	3.65378e-14	-1.02629	-0.946174	-1.1064	1.70612e-11	-1.38489	-1.18386
Div_prog	PAX6	3.91163e-14	-0.809108	-0.743103	-0.875112	1.70612e-11	-0.621562	-1.05842
Div_prog	SLC3A2	3.85773e-14	-0.839079	-0.766547	-0.91161	1.70612e-11	-0.918288	-0.791309
Div_prog	ARL4D	5.66768e-14	0.720968	0.771144	0.670792	2.21393e-11	0.904295	0.680013
Div_prog	PSAT1	5.68171e-14	-0.81635	-0.750895	-0.881806	2.21393e-11	-1.42934	-1.57377
Div_prog	SOX3	6.20385e-14	-1.00948	-0.947483	-1.07148	2.21393e-11	-2.19255	-3.05053
Div_prog	VIM	6.16629e-14	-1.31562	-1.22186	-1.40937	2.21393e-11	-0.339741	-0.411508
Div_prog	SEC11C	8.62653e-14	0.614586	0.65595	0.573222	2.94465e-11	0.802365	0.566004
Div_prog	PHGDH	1.05752e-13	-0.836492	-0.773426	-0.899557	3.4594e-11	-0.922188	-1.14626
Div_prog	PAK3	1.16415e-13	0.628003	0.668863	0.587143	3.65589e-11	0.981928	0.40779
Div_prog	SNTG1	1.61049e-13	0.36886	0.40058	0.337141	4.68296e-11	1.97561	1.04437
Div_prog	ARL4C	1.74442e-13	0.605306	0.647015	0.563596	4.85748e-11	0.74601	0.150502
Div_prog	SHMT2	1.79426e-13	-0.641166	-0.578489	-0.703843	4.85748e-11	-0.940956	-1.19539
Div_prog	C4orf48	2.07717e-13	0.694329	0.760099	0.628559	5.43595e-11	0.319537	0.263335
Div_prog	TCEAL9	2.71322e-13	0.634404	0.69086	0.577947	6.87144e-11	0.702379	0.290972
Div_prog	SFRP1	3.72361e-13	-0.653345	-0.595349	-0.711341	9.13564e-11	-0.848938	-0.980193
Div_prog	TMSB10	4.90664e-13	0.92827	0.999493	0.857047	1.133e-10	0.815135	0.3596
Div_prog	TAGLN2	6.14745e-13	-0.35501	-0.305351	-0.40467	1.34066e-10	-0.816949	-0.890829
Div_prog	UBE3A	6.46988e-13	0.527501	0.577494	0.477509	1.37284e-10	1.02756	0.417518
Div_prog	DLX1	6.84719e-13	1.2531	1.31099	1.19521	1.41466e-10	2.6363	1.81286
Div_prog	HES6	7.59302e-13	0.822194	0.897695	0.746693	1.49045e-10	0.799797	0.21772
Div_prog	SNHG1	7.70002e-13	-0.545232	-0.486627	-0.603837	1.49045e-10	-0.751025	-0.835219
Div_prog	DOK5	8.90599e-13	-0.637084	-0.578911	-0.695256	1.62607e-10	-0.941019	-0.898349
Div_prog	HMGN3	8.86343e-13	-0.693242	-0.633935	-0.752549	1.62607e-10	-0.591386	-0.781875
Div_prog	DCLK2	1.54022e-12	0.388276	0.421862	0.35469	2.57282e-10	1.26634	0.668508
Div_prog	PHLDA1	1.52541e-12	-0.720774	-0.662017	-0.779532	2.57282e-10	-0.88871	-1.41648
Div_prog	SMOC1	1.57377e-12	0.228321	0.255327	0.201316	2.5741e-10	2.24756	1.20726
Div_prog	HERPUD1	1.80055e-12	-0.525628	-0.462669	-0.588586	2.84303e-10	-1.09431	-0.80047
Div_prog	MTHFD2	1.81061e-12	-0.558305	-0.502415	-0.614195	2.84303e-10	-1.18626	-1.38773
Div_prog	SERINC5	1.86408e-12	0.258698	0.284182	0.233215	2.86958e-10	1.42984	0.662793
Div_prog	LGALS1	2.40472e-12	0.210269	0.234687	0.18585	3.51446e-10	1.55398	0.814747
Div_prog	ID1	2.54602e-12	-0.493981	-0.435052	-0.552909	3.56345e-10	-1.11156	-1.78509
Div_prog	LRRC3B	2.58714e-12	-0.603141	-0.546293	-0.65999	3.56345e-10	-1.27717	-1.77264
Div_prog	RCN1	2.78998e-12	-0.551651	-0.494161	-0.60914	3.77657e-10	-0.723444	-1.20702
Div_prog	GARS	3.35812e-12	-0.483214	-0.431041	-0.535387	4.46858e-10	-0.623874	-0.977967
Div_prog	SUB1	3.52863e-12	0.578423	0.63573	0.521115	4.61722e-10	0.557433	0.175598
Div_prog	PTN	3.60451e-12	-0.722516	-0.640393	-0.804638	4.63918e-10	-0.551699	-0.721773
Div_prog	DST	3.71267e-12	0.423451	0.4621	0.384803	4.64758e-10	0.854824	0.24703
Div_prog	MLLT11	3.87431e-12	0.619351	0.683394	0.555309	4.69485e-10	0.423487	0.199045
Div_prog	NIPA2	3.88696e-12	0.317093	0.350304	0.283882	4.69485e-10	0.961875	0.455558
Div_prog	PYCR1	4.29373e-12	-0.459151	-0.406538	-0.511764	5.10759e-10	-1.13371	-1.44499
Div_prog	MTSS1	4.70815e-12	0.295778	0.322172	0.269383	5.48781e-10	1.04823	0.602438
Div_prog	GNG4	5.24544e-12	0.451979	0.49484	0.409119	5.94564e-10	0.736238	0.281658
Div_prog	TJP1	5.30117e-12	0.35778	0.394307	0.321253	5.94564e-10	1.21017	0.291232
Div_prog	ERP29	5.50164e-12	-0.485316	-0.421884	-0.548749	5.99907e-10	-0.546992	-0.636008
Div_prog	CHIC2	5.72501e-12	0.243087	0.266816	0.219358	6.15713e-10	0.804027	0.221565
Div_prog	CD24	6.22524e-12	0.615725	0.676016	0.555434	6.60464e-10	0.760958	0.768393
Div_prog	TCEAL7	6.76379e-12	0.442011	0.482876	0.401146	7.08034e-10	0.788515	0.762506
Div_prog	LINC01551	7.01489e-12	-0.519502	-0.463033	-0.575972	7.15107e-10	-0.579844	-0.903157
Div_prog	PLS3	7.08603e-12	0.144848	0.163324	0.126371	7.15107e-10	1.37485	0.856597
Div_prog	PEG10	7.29224e-12	0.669347	0.743683	0.59501	7.24701e-10	1.08091	0.179035
Div_prog	APOO	8.18663e-12	0.354933	0.391857	0.31801	7.71152e-10	0.880298	0.264179
Div_prog	SOX2-OT	8.25077e-12	0.426116	0.471282	0.38095	7.71152e-10	1.31323	0.518956
Div_prog	CRMP1	8.71042e-12	0.475506	0.531887	0.419125	7.9518e-10	0.420336	0.412313
Div_prog	CYFIP1	8.66714e-12	0.232017	0.258506	0.205528	7.9518e-10	0.971972	0.409698
Div_prog	GLI3	9.07436e-12	-0.53624	-0.482627	-0.589853	8.01688e-10	-0.897834	-1.57975
Div_prog	USP11	9.0196e-12	0.449289	0.505806	0.392772	8.01688e-10	0.499364	0.273967
Div_prog	RPS4X	1.09597e-11	0.546531	0.569487	0.523575	9.45542e-10	0.583943	0.286478
Div_prog	PHIP	1.16395e-11	-0.457787	-0.402301	-0.513272	9.93279e-10	-0.578861	-0.898187
Div_prog	HSPB1	1.2273e-11	-0.548246	-0.474385	-0.622108	1.02506e-09	-1.03088	-0.705348
Div_prog	RAB3IP	1.27372e-11	0.308857	0.337066	0.280647	1.05263e-09	1.56859	0.66776
Div_prog	HERC2	1.34294e-11	0.382388	0.426025	0.338752	1.09827e-09	1.0558	0.322656
Div_prog	SLC1A5	1.41496e-11	-0.484807	-0.431646	-0.537968	1.13356e-09	-1.21157	-1.64623
Div_prog	KNOP1	1.57856e-11	-0.419948	-0.367635	-0.472261	1.23932e-09	-0.455607	-0.988015
Div_prog	NREP	1.69785e-11	0.466906	0.524755	0.409057	1.30684e-09	0.17397	0.199852
Div_prog	TUBB2A	1.73162e-11	0.613473	0.696208	0.530738	1.3199e-09	0.19862	0.260248
Div_prog	PKIB	1.7831e-11	-0.155907	-0.128038	-0.183775	1.34607e-09	-0.396871	-1.8282
Div_prog	PDZRN3	1.88663e-11	0.272919	0.299251	0.246586	1.41066e-09	2.04145	1.31892
Div_prog	SOX11	1.91145e-11	0.518208	0.58806	0.448357	1.41574e-09	0.599081	0.636205
Div_prog	TARS	2.00877e-11	-0.366603	-0.315038	-0.418168	1.46026e-09	-0.620057	-1.17266
Div_prog	MDM1	2.06428e-11	-0.458881	-0.405667	-0.512095	1.48685e-09	-1.55044	-2.08339
Div_prog	HES1	2.08643e-11	-0.741197	-0.671821	-0.810573	1.48914e-09	-0.885045	-1.54205
Div_prog	MEST	2.17526e-11	0.291216	0.32254	0.259891	1.53856e-09	0.631457	0.163218
Div_prog	MTRNR2L12	2.69466e-11	0.501184	0.571445	0.430923	1.86175e-09	0.554779	0.369475
Div_prog	TFAP2C	2.70334e-11	-0.248455	-0.213951	-0.28296	1.86175e-09	-0.879534	-1.89317
Div_prog	ZNF704	2.69387e-11	0.329403	0.36781	0.290995	1.86175e-09	0.753335	0.172773
Div_prog	DACH1	2.93423e-11	-0.57912	-0.523105	-0.635135	1.99631e-09	-1.57639	-2.3906
Div_prog	FEZF2	3.08123e-11	-0.619088	-0.562368	-0.675808	2.06759e-09	-1.48216	-1.57488
Div_prog	TCIM	3.56591e-11	-0.344122	-0.298646	-0.389599	2.31372e-09	-1.07229	-1.42255
Div_prog	CASK	3.6892e-11	0.309257	0.341672	0.276843	2.37409e-09	0.676878	0.181061
Div_prog	GAS5	3.78207e-11	-0.437372	-0.373585	-0.501158	2.41407e-09	-0.208058	-0.146536
Div_prog	ATF4	3.8618e-11	-0.395748	-0.341527	-0.449968	2.44508e-09	-0.410568	-0.683664
Div_prog	DPYSL3	4.18302e-11	0.393372	0.446844	0.3399	2.60642e-09	0.845924	0.422636
Div_prog	RASD1	4.33645e-11	0.347871	0.384049	0.311693	2.68074e-09	1.86785	1.02758
Div_prog	CCN1	4.41276e-11	-0.414012	-0.357815	-0.470209	2.70661e-09	-1.34859	-1.57243
Div_prog	SARS	4.6541e-11	-0.38922	-0.325007	-0.453433	2.81072e-09	-0.475417	-0.647972
Div_prog	CLU	4.79683e-11	-0.495569	-0.429219	-0.561919	2.85302e-09	-0.781073	-0.84743
Div_prog	ID3	5.00656e-11	-0.35141	-0.292534	-0.410286	2.93332e-09	-0.736809	-1.06168
Div_prog	ARX	5.07708e-11	0.447801	0.509022	0.38658	2.9526e-09	0.687021	0.188052
Div_prog	HMGA2	5.46038e-11	-0.552534	-0.489057	-0.616012	3.15217e-09	-1.6355	-2.63218
Div_prog	MEIS2	6.1818e-11	-0.447124	-0.385791	-0.508458	3.49161e-09	-0.361348	-0.696385
Div_prog	YARS	6.22939e-11	-0.36748	-0.319014	-0.415947	3.49335e-09	-0.910492	-1.15487
Div_prog	TTYH1	6.31302e-11	-0.584496	-0.518135	-0.650857	3.51514e-09	-0.846606	-0.911428
Div_prog	B3GAT2	6.75268e-11	-0.604964	-0.547737	-0.662192	3.73347e-09	-1.50212	-2.01112
Div_prog	STMN2	6.85286e-11	0.58714	0.655745	0.518536	3.73624e-09	0.587348	1.00263
Div_prog	IARS	7.1176e-11	-0.325496	-0.275571	-0.375421	3.85381e-09	-0.654852	-1.11548
Div_prog	NTRK2	7.34777e-11	0.202723	0.226904	0.178542	3.92431e-09	2.16805	2.13119
Div_prog	EIF2S2	7.76336e-11	-0.403823	-0.339871	-0.467775	4.11825e-09	-0.398754	-0.599147
Div_prog	NSMCE3	8.17392e-11	0.316346	0.356936	0.275755	4.2499e-09	0.914105	0.410631
Div_prog	EIF4EBP1	8.67967e-11	-0.429679	-0.362991	-0.496367	4.48317e-09	-0.695278	-0.538162
Div_prog	TIAM2	9.46082e-11	0.267362	0.295769	0.238956	4.82318e-09	1.49735	0.855606
Div_prog	SHTN1	1.0463e-10	0.667226	0.713626	0.620826	5.26569e-09	1.55094	1.72793
Div_prog	ATF5	1.26072e-10	-0.242925	-0.196363	-0.289487	6.10981e-09	-1.02162	-1.10314
Div_prog	EFNB2	1.28111e-10	-0.47083	-0.417554	-0.524106	6.16206e-09	-0.813398	-1.10841
Div_prog	TMSB4X	1.41091e-10	0.978692	1.01199	0.945398	6.59758e-09	1.18823	0.274413
Div_prog	DCLK1	1.43318e-10	0.259174	0.286781	0.231566	6.65791e-09	1.19892	0.934096
Div_prog	RBP1	1.48954e-10	0.589763	0.649044	0.530483	6.87903e-09	2.66179	1.40682
Div_prog	THRA	1.60836e-10	0.167481	0.190832	0.144131	7.38434e-09	0.39782	0.320185
Div_prog	C19orf48	1.947e-10	-0.326154	-0.271837	-0.38047	8.68517e-09	-0.514643	-1.02991
Div_prog	WSB2	2.23443e-10	0.184807	0.20966	0.159955	9.80027e-09	0.557946	0.368861
Div_prog	CDKN2D	2.38747e-10	0.287552	0.331394	0.24371	1.03558e-08	0.669178	0.419179
Div_prog	DLX5	2.43862e-10	1.36356	1.44031	1.28681	1.05196e-08	4.17442	3.04923
Div_prog	MAP3K13	2.52951e-10	0.305978	0.335353	0.276603	1.07237e-08	1.01943	0.591944
Div_prog	SP9	2.54058e-10	0.444387	0.484343	0.40443	1.07237e-08	3.33528	2.43027
Div_prog	CDK16	2.82136e-10	0.294744	0.339951	0.249538	1.17822e-08	0.540764	0.244393
Div_prog	DLX6-AS1	2.8473e-10	1.1814	1.2569	1.1059	1.18276e-08	4.44829	3.37125
Div_prog	BEX1	3.20664e-10	0.451247	0.506356	0.396139	1.31121e-08	0.494836	0.493418
Div_prog	MXRA7	3.45368e-10	0.206653	0.235184	0.178121	1.38611e-08	0.371235	0.180518
Div_prog	IAH1	3.59876e-10	0.238463	0.271149	0.205777	1.43421e-08	0.389195	0.305532
Div_prog	H1F0	3.99892e-10	-0.362956	-0.307587	-0.418325	1.5685e-08	-0.884447	-1.28186
Div_prog	SLC38A1	4.18665e-10	-0.360393	-0.300943	-0.419844	1.6272e-08	-0.806695	-0.801983
Div_prog	MTRNR2L8	4.30792e-10	0.2142	0.240858	0.187541	1.64983e-08	0.693298	0.577168
Div_prog	HLA-A	4.36084e-10	-0.251979	-0.198392	-0.305565	1.66199e-08	-0.534625	-0.770233
Div_prog	TUBA1A	4.61398e-10	0.490645	0.523284	0.458006	1.73322e-08	0.276723	0.146911
Div_prog	NARS	5.0413e-10	-0.289924	-0.233424	-0.346423	1.85818e-08	-0.389799	-0.694011
Div_prog	RORB	5.42019e-10	0.197654	0.225201	0.170107	1.97009e-08	0.229489	0.260791
Div_prog	APBA2	5.64542e-10	0.215676	0.246368	0.184985	2.02385e-08	1.01979	0.435588
Div_prog	EIF1AX	5.75732e-10	0.321619	0.384126	0.259111	2.04528e-08	0.572585	0.170859
Div_prog	NAPRT	6.13695e-10	0.226585	0.24931	0.203861	2.16059e-08	0.20553	0.265438
Div_prog	AMMECR1	6.23262e-10	0.155024	0.175147	0.1349	2.16515e-08	0.660029	0.221004
Div_prog	TRIM24	6.19019e-10	-0.305061	-0.254499	-0.355624	2.16515e-08	-0.345158	-1.01204
Div_prog	ATP6AP2	6.6849e-10	0.237966	0.281086	0.194847	2.2622e-08	0.403088	0.223864
Div_prog	SRGAP3	7.13668e-10	-0.374762	-0.322509	-0.427015	2.39445e-08	-0.433568	-0.85398
Div_prog	HNRNPA2B1	7.72473e-10	-0.190608	-0.159835	-0.22138	2.54819e-08	-0.235078	-0.305857
Div_prog	POLR2J3	7.87164e-10	-0.286692	-0.233238	-0.340146	2.58578e-08	-0.630709	-1.21381
Div_prog	TLE2	7.96881e-10	-0.147472	-0.12015	-0.174793	2.59598e-08	-0.683563	-1.3139
Div_prog	ATP1B1	8.08788e-10	0.263363	0.306561	0.220166	2.62388e-08	0.513955	0.669683
Div_prog	SCG3	8.78675e-10	0.176982	0.208523	0.145441	2.81571e-08	0.696661	0.815228
Div_prog	DNAJC1	9.24753e-10	-0.273899	-0.229707	-0.318092	2.91576e-08	-0.375675	-1.01008
Div_prog	XBP1	9.31657e-10	-0.254667	-0.205298	-0.304035	2.92578e-08	-0.789094	-0.879274
Div_prog	TP53I11	1.04886e-09	0.235566	0.265249	0.205882	3.21663e-08	0.633449	0.312704
Div_prog	PLK2	1.05924e-09	0.191051	0.215221	0.166882	3.23583e-08	0.958276	0.66652
Div_prog	EMX1	1.08075e-09	-0.624102	-0.568757	-0.679447	3.27605e-08	-1.48948	-2.14583
Div_prog	USF1	1.10264e-09	0.158307	0.178165	0.138448	3.31681e-08	0.950112	1.21031
Div_prog	CEBPG	1.23538e-09	-0.243218	-0.198022	-0.288414	3.66e-08	-0.460881	-0.798539
Div_prog	HSPA1B	1.24652e-09	-0.54896	-0.467615	-0.630304	3.67912e-08	-1.47318	-0.464368
Div_prog	CIRBP	1.31078e-09	-0.277526	-0.235549	-0.319503	3.83673e-08	-0.351096	-0.342441
Div_prog	VKORC1	1.31458e-09	-0.30481	-0.249898	-0.359722	3.83673e-08	-0.575809	-0.976998
Div_prog	NEUROG2	1.40439e-09	-0.714841	-0.647671	-0.782011	4.05362e-08	-1.06888	-1.87039
Div_prog	RHOB	1.48458e-09	-0.312076	-0.244624	-0.379527	4.23834e-08	-1.04941	-0.397531
Div_prog	INTU	1.53343e-09	-0.32085	-0.275168	-0.366532	4.33057e-08	-0.413164	-0.831086
Div_prog	GAS1	1.54638e-09	-0.349229	-0.297741	-0.400718	4.35148e-08	-0.623914	-1.49338
Div_prog	CFAP298	1.61214e-09	-0.284084	-0.241515	-0.326652	4.50425e-08	-0.570291	-1.17837
Div_prog	CARS	1.71184e-09	-0.29082	-0.245493	-0.336147	4.73228e-08	-0.666022	-0.930771
Div_prog	HSPA9	1.79904e-09	-0.266292	-0.21195	-0.320634	4.95017e-08	-0.529664	-0.715228
Div_prog	EML1	1.86328e-09	-0.178691	-0.144883	-0.212499	5.0618e-08	-0.843531	-0.964189
Div_prog	GSX2	2.1129e-09	0.535891	0.57813	0.493653	5.62317e-08	1.96697	0.960695
Div_prog	DLGAP4	2.15432e-09	0.198333	0.233429	0.163237	5.67568e-08	0.340449	0.169789
Div_prog	ELAVL3	2.1521e-09	0.308213	0.36508	0.251345	5.67568e-08	0.511334	0.369859
Div_prog	GNAQ	2.17453e-09	0.154958	0.183328	0.126589	5.70978e-08	0.552273	0.152426
Div_prog	RASGRP1	2.24061e-09	-0.233143	-0.195847	-0.270438	5.82485e-08	-0.911076	-1.63923
Div_prog	DMRTA2	2.30866e-09	-0.893732	-0.835895	-0.95157	5.91298e-08	-1.28942	-2.57532
Div_prog	GNAO1	2.3197e-09	0.173194	0.199912	0.146477	5.91298e-08	0.656269	0.647414
Div_prog	NRXN3	2.29047e-09	0.371997	0.404978	0.339016	5.91298e-08	1.89183	1.48889
Div_prog	ELP5	2.46088e-09	-0.26001	-0.216579	-0.30344	6.23237e-08	-0.402827	-0.823169
Div_prog	BCL11B	2.84046e-09	0.279269	0.321017	0.237522	7.01271e-08	0.810828	0.61003
Div_prog	SESN2	2.96028e-09	-0.251643	-0.209524	-0.293761	7.24025e-08	-1.02101	-1.33767
Div_prog	RSL24D1	3.41933e-09	-0.274658	-0.214238	-0.335077	8.18087e-08	-0.200961	-0.26018
Div_prog	ELAVL4	3.72396e-09	0.248774	0.296798	0.200749	8.81121e-08	0.527793	0.178056
Div_prog	IMPDH2	3.73727e-09	-0.292716	-0.239772	-0.34566	8.81121e-08	-0.484709	-0.744313
Div_prog	TLE1	3.83356e-09	-0.320387	-0.264919	-0.375856	9.01116e-08	-0.359324	-0.862361
Div_prog	EMX2OS	4.16396e-09	-0.400884	-0.354103	-0.447664	9.70067e-08	-1.18021	-2.52448
Div_prog	ATF3	4.20138e-09	-0.228052	-0.187481	-0.268624	9.74916e-08	-1.11123	-0.983663
Div_prog	UBA1	4.21586e-09	0.206535	0.248347	0.164723	9.74916e-08	0.546835	0.159347
Div_prog	NRXN1	4.39683e-09	0.293977	0.324795	0.263159	1.0064e-07	0.29685	0.527482
Div_prog	FZD2	4.62975e-09	-0.315723	-0.269226	-0.36222	1.05357e-07	-0.620215	-1.32522
Div_prog	RAP1B	4.87989e-09	-0.257673	-0.204715	-0.310632	1.09151e-07	-0.490769	-0.820864
Div_prog	OTX1	5.03336e-09	-0.183731	-0.15272	-0.214742	1.12264e-07	-0.779652	-1.65159
Div_prog	BEX3	5.12527e-09	0.355542	0.391997	0.319086	1.1399e-07	0.484588	0.156902
Div_prog	SVBP	5.50384e-09	0.201576	0.242836	0.160316	1.20416e-07	0.38665	0.180036
Div_prog	SLC1A3	5.6279e-09	-0.336375	-0.288894	-0.383856	1.22057e-07	-0.753859	-1.29604
Div_prog	SRSF3	5.61756e-09	-0.158328	-0.126594	-0.190062	1.22057e-07	-0.200805	-0.449296
Div_prog	SNHG7	5.65519e-09	-0.243899	-0.189321	-0.298476	1.22311e-07	-0.594084	-0.494553
Div_prog	ZNF608	5.69702e-09	-0.168226	-0.13675	-0.199703	1.22877e-07	-0.531848	-1.13262
Div_prog	TRA2B	6.00538e-09	-0.261641	-0.203086	-0.320197	1.2812e-07	-0.186729	-0.601446
Div_prog	HCFC1R1	6.22703e-09	0.174728	0.201645	0.147812	1.31775e-07	0.298608	0.158572
Div_prog	RBM3	6.3173e-09	-0.264018	-0.211035	-0.317001	1.33326e-07	-0.418583	-0.833337
Div_prog	EFHD1	6.3469e-09	-0.327062	-0.283595	-0.370528	1.33591e-07	-1.30196	-1.98551
Div_prog	CTSC	6.45029e-09	-0.292017	-0.246473	-0.337562	1.35404e-07	-1.83314	-2.11187
Div_prog	ENDOG	6.63611e-09	0.1596	0.188339	0.130862	1.38696e-07	0.523744	0.155737
Div_prog	EPRS	7.20802e-09	-0.231072	-0.182368	-0.279776	1.46607e-07	-0.541176	-0.840409
Div_prog	GNAI2	7.25941e-09	-0.26939	-0.212709	-0.326071	1.4727e-07	-0.633809	-0.598042
Div_prog	NPM1	8.10643e-09	-0.319957	-0.289469	-0.350445	1.62356e-07	-0.256385	-0.185623
Div_prog	LARS	9.16533e-09	-0.22432	-0.171853	-0.276787	1.80343e-07	-0.447453	-0.76983
Div_prog	STMN4	1.08054e-08	0.264999	0.315126	0.214872	2.06911e-07	0.454354	0.703333
Div_prog	NFIB	1.33844e-08	0.298001	0.373852	0.222149	2.45516e-07	0.396698	0.163015
Div_prog	LINC01578	1.39082e-08	-0.333449	-0.287157	-0.379741	2.52314e-07	-0.188291	-0.356193
Div_prog	PSPH	1.49443e-08	-0.213079	-0.175435	-0.250723	2.67261e-07	-0.91254	-1.36458
Div_prog	MYCN	1.58141e-08	-0.241928	-0.199139	-0.284717	2.79632e-07	-0.923245	-1.16072
Div_prog	ANKRD11	1.65914e-08	-0.253441	-0.191602	-0.315281	2.90941e-07	-0.41312	-0.712314
Div_prog	IFI44L	1.67913e-08	-0.216115	-0.181881	-0.250349	2.92303e-07	-1.34205	-2.01987
Div_prog	KLF7	1.74667e-08	0.185153	0.212429	0.157877	3.01648e-07	0.864257	0.566421
Div_prog	DDIT3	1.77663e-08	-0.230114	-0.185502	-0.274725	3.04549e-07	-0.620837	-0.46051
Div_prog	PPP1R15A	1.78964e-08	-0.207225	-0.16531	-0.249141	3.05859e-07	-0.714028	-0.694962
Div_prog	RSL1D1	1.81785e-08	-0.21955	-0.166652	-0.272448	3.08916e-07	-0.385745	-0.554104
Div_prog	RBMX	1.82397e-08	-0.217699	-0.174997	-0.260402	3.09287e-07	-0.457666	-0.674457
Div_prog	DLX6	2.06049e-08	0.531669	0.575142	0.488197	3.43459e-07	3.80919	2.89402
Div_prog	NONO	2.39963e-08	-0.223875	-0.170533	-0.277216	3.91674e-07	-0.213613	-0.529495
Div_prog	RPL38	2.45662e-08	0.292773	0.320759	0.264787	3.9944e-07	0.402561	0.153501
Div_prog	NCKAP5	2.56898e-08	-0.189896	-0.155738	-0.224053	4.15427e-07	-0.947949	-1.88901
Div_prog	SRSF10	2.63056e-08	-0.215824	-0.168459	-0.263188	4.21088e-07	-0.188258	-0.602953
Div_prog	SINHCAF	2.93444e-08	-0.235477	-0.187416	-0.283539	4.60303e-07	-0.51092	-0.920414
Div_prog	KLF6	2.98759e-08	-0.199122	-0.143684	-0.25456	4.66313e-07	-0.381087	-0.497823
Div_prog	MARS	3.18656e-08	-0.246553	-0.204551	-0.288555	4.93445e-07	-0.642764	-0.927496
Div_prog	HSPH1	3.34499e-08	-0.191726	-0.134781	-0.24867	5.06979e-07	-0.764535	-0.393559
Div_prog	FZD8	3.36089e-08	-0.203196	-0.170938	-0.235453	5.08407e-07	-0.836631	-1.72062
Div_prog	FABP5	3.68899e-08	0.303057	0.367214	0.238899	5.51663e-07	1.08551	0.163799
Div_prog	MAT2A	4.12989e-08	-0.20583	-0.155699	-0.255961	6.04921e-07	-0.281932	-0.752826
Div_prog	NOP58	4.14342e-08	-0.191474	-0.144393	-0.238555	6.05773e-07	-0.417323	-0.811086
Div_prog	HSPA1A	4.20247e-08	0.242869	0.308037	0.1777	6.09864e-07	0.527422	1.14287
Div_prog	CCDC71L	4.38879e-08	-0.19811	-0.164097	-0.232124	6.3107e-07	-0.462525	-0.951126
Div_prog	SYPL1	4.45119e-08	-0.174018	-0.138979	-0.209058	6.36544e-07	-0.479716	-0.94734
Div_prog	KCNG1	4.82908e-08	-0.176123	-0.141344	-0.210902	6.80666e-07	-0.352683	-1.0329
Div_prog	ITGB1BP1	4.93174e-08	-0.197747	-0.153067	-0.242427	6.87728e-07	-1.0207	-1.29775
Div_prog	PPP3CA	4.92545e-08	0.148894	0.176336	0.121451	6.87728e-07	0.513046	0.563043
Div_prog	CDH4	5.01461e-08	-0.162827	-0.134669	-0.190986	6.94352e-07	-0.45228	-1.51455
Div_prog	SRSF5	5.23143e-08	-0.246039	-0.186103	-0.305975	7.21827e-07	-0.141265	-0.583844
Div_prog	MAGEF1	5.38718e-08	-0.220855	-0.174252	-0.267458	7.40713e-07	-0.258901	-0.723213
Div_prog	EIF5	5.5353e-08	-0.198847	-0.152507	-0.245186	7.58422e-07	-0.256963	-0.355819
Div_prog	FILIP1	5.57813e-08	-0.162203	-0.133532	-0.190874	7.61634e-07	-1.34344	-1.87105
Div_prog	NDUFC2	5.93176e-08	-0.272209	-0.219927	-0.324492	8.00176e-07	-0.28527	-0.413605
Div_prog	POLA1	6.06799e-08	0.141135	0.165761	0.116509	8.1158e-07	0.974262	0.334977
Div_prog	FAM171B	6.11511e-08	-0.21957	-0.182818	-0.256322	8.15106e-07	-0.772667	-0.956045
Div_prog	ST8SIA5	7.07141e-08	0.35232	0.386299	0.318341	9.19991e-07	4.07479	2.84856
Div_prog	C1QTNF4	7.62692e-08	0.150702	0.174676	0.126728	9.81622e-07	0.606112	0.800245
Div_prog	PDS5B	7.65814e-08	0.158637	0.196872	0.120403	9.83119e-07	0.395845	0.142757
Div_prog	CNTLN	7.81826e-08	-0.195807	-0.149551	-0.242064	9.99693e-07	-0.730376	-1.3211
Div_prog	FGFR3	8.3891e-08	-0.348698	-0.302724	-0.394672	1.06245e-06	-0.610605	-2.01074
Div_prog	HSP90B1	8.39027e-08	-0.277229	-0.198697	-0.355761	1.06245e-06	-0.368842	-0.497568
Div_prog	EZR	8.79898e-08	-0.246896	-0.191537	-0.302255	1.10324e-06	-0.298617	-0.668714
Div_prog	EIF4A1	9.80898e-08	-0.227951	-0.188717	-0.267185	1.20706e-06	-0.324472	-0.287565
Div_prog	PMAIP1	9.85649e-08	-0.20256	-0.158657	-0.246462	1.20911e-06	-0.439717	-1.16742
Div_prog	LRRN3	1.02896e-07	0.181822	0.203016	0.160628	1.24859e-06	1.53735	1.08372
Div_prog	CYBA	1.05934e-07	-0.276879	-0.239169	-0.314589	1.27952e-06	-1.39757	-2.29348
Div_prog	LMO3	1.06141e-07	0.156619	0.191443	0.121795	1.28005e-06	0.720885	1.08504
Div_prog	EBPL	1.13652e-07	-0.173656	-0.125671	-0.221641	1.3499e-06	-0.197071	-0.445285
Div_prog	KDELR2	1.27558e-07	-0.20404	-0.156316	-0.251764	1.47925e-06	-0.388908	-0.721995
Div_prog	LINC01965	1.28931e-07	-0.144563	-0.118559	-0.170566	1.49234e-06	-0.365191	-1.79493
Div_prog	DDX39B	1.30231e-07	-0.200185	-0.146572	-0.253797	1.50032e-06	-0.221043	-0.578603
Div_prog	GAD1	1.35834e-07	0.202302	0.22862	0.175984	1.54737e-06	1.91588	1.11438
Div_prog	SEZ6	1.35993e-07	0.213278	0.240043	0.186514	1.54737e-06	1.45006	1.0912
Div_prog	SYNE2	1.38508e-07	-0.266071	-0.210604	-0.321538	1.56689e-06	-0.578988	-0.877365
Div_prog	KIF15	1.44938e-07	-0.164396	-0.12312	-0.205673	1.63383e-06	-0.170154	-0.969374
Div_prog	ENO2	1.53805e-07	0.196702	0.247417	0.145988	1.71165e-06	0.23014	0.14514
Div_prog	PSRC1	1.55709e-07	-0.173079	-0.122761	-0.223397	1.72179e-06	-0.235145	-0.705532
Div_prog	SLC25A3	1.5666e-07	-0.154585	-0.117162	-0.192008	1.72744e-06	-0.304062	-0.337171
Div_prog	NFE2L2	1.58453e-07	-0.241396	-0.194287	-0.288504	1.74232e-06	-0.52566	-1.08676
Div_prog	GABRB3	1.61598e-07	0.21336	0.239393	0.187327	1.767e-06	2.04583	1.90801
Div_prog	CDON	1.74281e-07	-0.19717	-0.162972	-0.231368	1.87421e-06	-0.858149	-1.57329
Div_prog	PDIA6	1.79116e-07	-0.217181	-0.15907	-0.275293	1.92109e-06	-0.21836	-0.586048
Div_prog	PKIA	2.01575e-07	0.165631	0.203275	0.127986	2.11291e-06	0.351789	0.323229
Div_prog	CXXC4	2.04941e-07	0.205448	0.228723	0.182173	2.14247e-06	1.0532	0.802656
Div_prog	DNAJB1	2.08548e-07	-0.32674	-0.247129	-0.40635	2.16862e-06	-1.17926	-0.210601
Div_prog	KIDINS220	2.09122e-07	0.151159	0.188534	0.113783	2.17172e-06	0.414846	0.301099
Div_prog	ANK2	2.17548e-07	0.160559	0.186718	0.134401	2.2385e-06	0.404964	0.218359
Div_prog	COL9A3	2.19169e-07	-0.302096	-0.256886	-0.347305	2.25222e-06	-1.98814	-1.95081
Div_prog	CDK4	2.44876e-07	-0.222259	-0.161943	-0.282574	2.44907e-06	-0.413168	-0.833434
Div_prog	SERINC2	2.57511e-07	-0.141613	-0.10897	-0.174256	2.55913e-06	-0.805143	-1.49406
Div_prog	IGF2BP2	2.58165e-07	-0.254358	-0.202097	-0.306619	2.55915e-06	-0.677871	-0.959585
Div_prog	CAMK2N2	2.64079e-07	0.194225	0.22018	0.168271	2.60136e-06	0.413934	0.354698
Div_prog	RPL22L1	2.68957e-07	-0.223457	-0.170092	-0.276822	2.63618e-06	-0.606514	-0.772985
Div_prog	SNHG16	2.68807e-07	-0.224756	-0.17372	-0.275793	2.63618e-06	-0.546903	-0.762696
Div_prog	CALR	2.76602e-07	-0.247019	-0.169036	-0.325003	2.6843e-06	-0.356028	-0.227586
Div_prog	ACTR3B	2.81129e-07	-0.259171	-0.220131	-0.298211	2.71816e-06	-0.63169	-1.23157
Div_prog	XPOT	2.83409e-07	-0.152806	-0.11678	-0.188832	2.73683e-06	-0.313851	-0.702558
Div_prog	PIMREG	3.10757e-07	-0.267042	-0.203717	-0.330367	2.97169e-06	-0.363595	-0.770307
Div_prog	FOS	3.1908e-07	-0.197315	-0.126718	-0.267912	3.04386e-06	-0.857256	-0.995346
Div_prog	TIFA	3.25008e-07	-0.14788	-0.117433	-0.178328	3.07426e-06	-0.605653	-1.29207
Div_prog	RIMKLA	3.34183e-07	0.224166	0.249218	0.199114	3.14589e-06	1.34219	1.14121
Div_prog	PLCB1	3.63263e-07	-0.292494	-0.251144	-0.333844	3.38426e-06	-0.465493	-1.24911
Div_prog	PLEKHA5	3.63385e-07	-0.233295	-0.190798	-0.275791	3.38426e-06	-0.549725	-0.79517
Div_prog	SCRN1	3.79488e-07	-0.247463	-0.209035	-0.285892	3.50926e-06	-0.456265	-1.03765
Div_prog	SVIL	3.96615e-07	-0.319222	-0.274839	-0.363604	3.63764e-06	-1.2628	-1.94178
Div_prog	CLNS1A	4.41843e-07	-0.20086	-0.143082	-0.258639	4.01494e-06	-0.287392	-0.593201
Div_prog	NR2F2	4.49042e-07	0.15007	0.182647	0.117492	4.06245e-06	0.796968	0.463096
Div_prog	TAGLN3	4.53581e-07	0.199908	0.243278	0.156538	4.09789e-06	0.302208	0.188739
Div_prog	REC8	5.42527e-07	-0.236145	-0.199153	-0.273138	4.74847e-06	-2.26234	-2.28734
Div_prog	EPHA3	5.5975e-07	0.147709	0.172666	0.122753	4.8679e-06	1.96515	1.1352
Div_prog	NME3	5.68363e-07	-0.259493	-0.221497	-0.297489	4.92519e-06	-0.704352	-1.02309
Div_prog	ISYNA1	6.49698e-07	-0.308436	-0.261217	-0.355656	5.46055e-06	-0.843706	-1.18228
Div_prog	CCT5	6.52469e-07	-0.155687	-0.110218	-0.201157	5.46815e-06	-0.252528	-0.513101
Div_prog	TSC22D3	6.60208e-07	0.140047	0.171108	0.108986	5.51205e-06	0.773476	1.06464
Div_prog	PNKP	6.83873e-07	-0.14324	-0.109882	-0.176599	5.6636e-06	-0.610173	-1.15959
Div_prog	JUN	6.87502e-07	-0.342157	-0.259323	-0.42499	5.68266e-06	-0.733931	-0.213901
Div_prog	TLE4	7.04627e-07	-0.299091	-0.252954	-0.345228	5.78059e-06	-0.663598	-0.832701
Div_prog	VCAN	7.1383e-07	-0.217889	-0.160438	-0.27534	5.84444e-06	-0.141163	-0.536927
Div_prog	BOC	7.15544e-07	-0.199076	-0.166459	-0.231694	5.85181e-06	-0.875001	-1.56915
Div_prog	PCDH10	7.45876e-07	0.174532	0.197036	0.152029	6.07455e-06	1.65797	1.925
Div_prog	ZIC2	8.2582e-07	-0.279907	-0.236922	-0.322892	6.6283e-06	-0.917182	-1.13676
Div_prog	PLAGL1	8.42114e-07	-0.183203	-0.150341	-0.216064	6.73949e-06	-1.44139	-1.92211
Div_prog	CSRP2	9.18756e-07	0.216534	0.273994	0.159073	7.25669e-06	0.158547	0.245262
Div_prog	HIST1H2BG	9.7062e-07	0.142868	0.171096	0.114639	7.57489e-06	0.336024	0.145256
Div_prog	MT3	9.88059e-07	0.145798	0.175308	0.116288	7.68806e-06	0.602659	0.358638
Div_prog	IFRD1	1.00515e-06	-0.177203	-0.133826	-0.22058	7.78249e-06	-0.539655	-0.629822
Div_prog	SRRM4	1.00774e-06	0.154855	0.187169	0.12254	7.79487e-06	0.798829	1.00824
Div_prog	SFPQ	1.03374e-06	-0.163732	-0.120796	-0.206668	7.98025e-06	-0.311075	-0.622668
Div_prog	CDC42EP3	1.03679e-06	-0.142612	-0.113164	-0.17206	7.9959e-06	-0.198794	-0.62209
Div_prog	GAP43	1.0494e-06	0.224626	0.284171	0.165082	8.06935e-06	0.377577	0.372906
Div_prog	HEBP1	1.05313e-06	-0.147316	-0.116082	-0.17855	8.08682e-06	-0.847044	-1.15918
Div_prog	RAB11FIP2	1.07317e-06	-0.227979	-0.191065	-0.264893	8.17125e-06	-0.605079	-1.13652
Div_prog	ADSL	1.19526e-06	-0.1698	-0.128284	-0.211316	8.89481e-06	-0.480845	-0.969165
Div_prog	IQGAP2	1.22195e-06	-0.160872	-0.129772	-0.191971	9.05901e-06	-0.71145	-1.30639
Div_prog	RPS6	1.30921e-06	-0.187031	-0.159791	-0.21427	9.50841e-06	-0.149128	-0.202475
Div_prog	HSPD1	1.33507e-06	-0.210774	-0.160837	-0.26071	9.63389e-06	-0.462582	-0.473399
Div_prog	CTBP2	1.38973e-06	-0.15675	-0.106038	-0.207461	9.97331e-06	-0.230863	-0.790952
Div_prog	H2AFX	1.43454e-06	-0.213422	-0.143189	-0.283654	1.02201e-05	-0.190836	-0.587647
Div_prog	DHTKD1	1.45293e-06	-0.163228	-0.131755	-0.194702	1.0323e-05	-0.5355	-1.19701
Div_prog	CKS2	1.51474e-06	-0.247703	-0.168959	-0.326447	1.07234e-05	-0.378611	-0.395145
Div_prog	SRSF2	1.83374e-06	-0.153696	-0.105187	-0.202204	1.27045e-05	-0.159329	-0.547675
Div_prog	ZC3H15	1.88522e-06	-0.152	-0.095169	-0.20883	1.29832e-05	-0.218182	-0.434247
Div_prog	RPL10A	1.91491e-06	-0.1844	-0.15773	-0.211071	1.31187e-05	-0.160768	-0.175204
Div_prog	LIX1	2.09166e-06	-0.198154	-0.153367	-0.24294	1.40838e-05	-0.290792	-1.08427
Div_prog	FGFR1	2.56554e-06	-0.153745	-0.113073	-0.194417	1.67154e-05	-0.259171	-0.839821
Div_prog	IVNS1ABP	2.69929e-06	-0.141475	-0.0985756	-0.184375	1.73706e-05	-0.174447	-0.660658
Div_prog	OSTC	2.75489e-06	-0.205494	-0.152289	-0.258698	1.7656e-05	-0.374271	-0.68295
Div_prog	DUSP1	2.8604e-06	-0.147491	-0.0974874	-0.197494	1.81326e-05	-0.699302	-0.472737
Div_prog	OXA1L	2.88014e-06	-0.150038	-0.112921	-0.187156	1.82061e-05	-0.331237	-0.914369
Div_prog	PDCD4	3.05106e-06	-0.200899	-0.164368	-0.23743	1.91478e-05	-0.670169	-0.862344
Div_prog	GDAP1L1	3.20465e-06	0.217507	0.250273	0.184741	1.98577e-05	0.86393	1.17622
Div_prog	CMBL	3.31021e-06	-0.201375	-0.162883	-0.239868	2.03532e-05	-0.753112	-1.09194
Div_prog	NOP56	3.37333e-06	-0.153152	-0.0995911	-0.206713	2.06907e-05	-0.254831	-0.702546
Div_prog	CCT4	3.38061e-06	-0.154673	-0.0990554	-0.210291	2.07191e-05	-0.237139	-0.333811
Div_prog	CPNE1	3.46147e-06	-0.162464	-0.12101	-0.203919	2.11158e-05	-0.464094	-0.939308
Div_prog	TUBA1C	3.50872e-06	-0.153084	-0.11474	-0.191428	2.13542e-05	-0.58372	-1.24254
Div_prog	ZNF706	3.59911e-06	-0.171186	-0.110005	-0.232367	2.18198e-05	-0.233648	-0.541671
Div_prog	ZFP36L1	3.68594e-06	-0.288786	-0.231388	-0.346184	2.2192e-05	-0.50879	-0.963167
Div_prog	LGALS3BP	4.166e-06	-0.180056	-0.144631	-0.21548	2.44815e-05	-0.942431	-1.41268
Div_prog	SNHG15	4.2763e-06	-0.204658	-0.163726	-0.24559	2.5036e-05	-0.710178	-0.615493
Div_prog	EHBP1	4.5442e-06	-0.177885	-0.139947	-0.215822	2.6349e-05	-0.245446	-0.931505
Div_prog	GGCT	4.68943e-06	-0.194708	-0.144514	-0.244901	2.70314e-05	-0.204976	-0.776771
Div_prog	AKIRIN1	5.10215e-06	-0.153884	-0.107052	-0.200716	2.8922e-05	-0.313793	-0.587834
Div_prog	E2F5	5.18683e-06	-0.149404	-0.119019	-0.179788	2.92963e-05	-0.597618	-1.34673
Div_prog	FOXP1	5.8828e-06	-0.205147	-0.152567	-0.257727	3.25711e-05	-0.638318	-0.601804
Div_prog	LTBP4	6.19755e-06	-0.212885	-0.168559	-0.257212	3.39073e-05	-0.620358	-1.06175
Div_prog	MZT2A	6.42502e-06	-0.155425	-0.095404	-0.215446	3.50541e-05	-0.218339	-0.416419
Div_prog	TP53RK	6.44761e-06	-0.148507	-0.114964	-0.182051	3.51529e-05	-0.599789	-0.95717
Div_prog	APIP	6.47752e-06	-0.146995	-0.113774	-0.180216	3.5267e-05	-0.260652	-0.91267
Div_prog	SRSF6	6.55132e-06	-0.146664	-0.0990691	-0.194259	3.55701e-05	-0.289611	-0.623783
Div_prog	HNRNPM	7.08386e-06	-0.161521	-0.114595	-0.208447	3.79855e-05	-0.273987	-0.784211
Div_prog	YBX3	7.2666e-06	-0.16312	-0.117633	-0.208607	3.87832e-05	-0.354293	-0.805193
Div_prog	MYO10	7.54744e-06	-0.223504	-0.179091	-0.267916	3.99561e-05	-0.396732	-1.1249
Div_prog	ZNF703	7.81817e-06	-0.14251	-0.108765	-0.176255	4.10572e-05	-0.447442	-1.31183
Div_prog	SLCO5A1	7.88371e-06	-0.182082	-0.145248	-0.218916	4.12909e-05	-0.432009	-1.00341
Div_prog	MYO1B	7.92873e-06	0.168976	0.204903	0.133048	4.14713e-05	0.859005	0.438051
Div_prog	FKBP10	8.30223e-06	-0.149931	-0.118218	-0.181643	4.29669e-05	-0.764974	-1.31932
Div_prog	EIF3E	8.51535e-06	-0.156883	-0.0965436	-0.217222	4.3954e-05	-0.171648	-0.224071
Div_prog	DHX40	9.07845e-06	-0.147614	-0.108551	-0.186677	4.64937e-05	-0.467869	-0.982401
Div_prog	EIF3A	9.27177e-06	-0.176889	-0.120472	-0.233306	4.7422e-05	-0.321338	-0.645887
Div_prog	RRP15	9.66193e-06	-0.144697	-0.107351	-0.182043	4.90976e-05	-0.358541	-0.794713
Div_prog	MFSD10	9.99238e-06	-0.149831	-0.115346	-0.184316	5.05478e-05	-0.51806	-0.961395
Div_prog	EIF2S3	1.15329e-05	0.161285	0.217004	0.105567	5.70084e-05	0.757819	0.513412
Div_prog	CCNB1	1.1698e-05	-0.24573	-0.179227	-0.312232	5.76527e-05	-0.457367	-0.689729
Div_prog	HSPE1	1.17657e-05	-0.175583	-0.12367	-0.227496	5.79137e-05	-0.389735	-0.219984
Div_prog	MZT1	1.222e-05	-0.153507	-0.0985797	-0.208433	5.96635e-05	-0.205277	-0.526882
Div_prog	AGPAT4	1.32661e-05	-0.178875	-0.140783	-0.216966	6.38578e-05	-0.385506	-0.757807
Div_prog	UBA2	1.33099e-05	-0.179817	-0.127143	-0.23249	6.39904e-05	-0.299095	-0.725079
Div_prog	REST	1.62466e-05	-0.150346	-0.115519	-0.185174	7.51694e-05	-0.477134	-1.11373
Div_prog	PCLAF	1.80806e-05	-0.181673	-0.108089	-0.255257	8.18162e-05	-0.153747	-0.690302
Div_prog	MPPED2	2.09464e-05	-0.176224	-0.121922	-0.230527	9.19742e-05	-0.33091	-0.803291
Div_prog	NT5C	2.16358e-05	-0.14985	-0.104865	-0.194836	9.45257e-05	-0.349652	-0.885212
Div_prog	SMIM20	2.3787e-05	-0.145424	-0.104312	-0.186536	0.000102162	-0.15117	-0.576128
Div_prog	ATP6V0E1	2.41323e-05	-0.185826	-0.140503	-0.231149	0.000103475	-0.316333	-0.768046
Div_prog	HSPA5	2.47965e-05	-0.152754	-0.0777857	-0.227722	0.000105631	-0.517077	-0.423711
Div_prog	CAT	2.55041e-05	-0.147506	-0.115728	-0.179283	0.000108	-1.06579	-1.27955
Div_prog	PLCG2	2.72788e-05	0.160455	0.201976	0.118933	0.000113918	0.883905	0.315916
Div_prog	SYT1	2.85772e-05	0.156003	0.194695	0.11731	0.000118271	0.319503	0.549939
Div_prog	CDC20	3.04632e-05	-0.15802	-0.0924818	-0.223559	0.000124566	-0.478601	-0.644987
Div_prog	CCNB2	3.65693e-05	-0.151374	-0.0832456	-0.219502	0.000144638	-0.323468	-0.601103
Div_prog	HM13	4.23819e-05	-0.153678	-0.114533	-0.192823	0.0001629	-0.516638	-0.927284
Div_prog	MRPL38	4.68917e-05	-0.1429	-0.103246	-0.182553	0.000177285	-0.317506	-0.780517
Div_prog	EFNB1	5.12663e-05	-0.151719	-0.106593	-0.196845	0.000190123	-0.275348	-0.92159
Div_prog	NKAIN4	5.92385e-05	-0.159551	-0.115827	-0.203276	0.000212269	-0.845691	-1.06349
Div_prog	TTC19	5.93752e-05	-0.140516	-0.0991967	-0.181834	0.000212662	-0.353213	-0.782387
Div_prog	PCM1	7.11604e-05	-0.170974	-0.115055	-0.226893	0.000245466	-0.223602	-0.609792
Div_prog	RUVBL2	7.30776e-05	-0.144473	-0.0991447	-0.189801	0.000250569	-0.308458	-0.666389
Div_prog	PAICS	8.79774e-05	-0.154282	-0.0978863	-0.210677	0.000291685	-0.164328	-0.65934
Div_prog	TNPO1	0.000114088	-0.149867	-0.104646	-0.195088	0.00035814	-0.380966	-0.688925
Div_prog	TMEM230	0.000152215	-0.140481	-0.0960325	-0.184929	0.00045079	-0.144751	-0.745417
Div_prog	HMG20B	0.000156039	-0.140785	-0.0961043	-0.185466	0.000459686	-0.251338	-0.784247
Div_prog	CANX	0.000179306	-0.166194	-0.111443	-0.220945	0.000513208	-0.14428	-0.483253
Div_prog	TPX2	0.000188313	-0.149401	-0.0855277	-0.213275	0.000534506	-0.587439	-0.914523
Div_prog	ELAVL1	0.000229873	-0.157508	-0.105052	-0.209964	0.000629637	-0.239638	-0.708804
Div_prog	CNPY2	0.000302075	-0.144721	-0.0950262	-0.194416	0.000785929	-0.25673	-0.659777
Div_prog	ECI1	0.000396052	-0.154687	-0.0970366	-0.212338	0.0009778	-0.241359	-0.737215
Div_prog	NME4	0.000735493	-0.158191	-0.0950673	-0.221314	0.00161385	-0.368293	-0.815464
early_RGC	ID4	2.83842e-14	-1.53379	-1.40798	-1.6596	1.37641e-10	-1.0347	-0.555169
early_RGC	RPS26	3.50231e-14	-1.31097	-1.23411	-1.38783	1.37641e-10	-1.07257	-0.748358
early_RGC	B3GAT2	2.31575e-13	-1.06734	-0.979646	-1.15504	5.4518e-10	-1.52471	-1.07361
early_RGC	MIR100HG	2.77445e-13	1.00888	1.13875	0.879007	5.4518e-10	0.211841	0.827345
early_RGC	MGST3	7.42107e-13	1.02702	1.14752	0.906517	9.7216e-10	0.268925	0.303427
early_RGC	GPM6B	2.08979e-12	0.896249	0.997111	0.795387	1.64258e-09	0.853785	0.616424
early_RGC	HSPA1B	1.94356e-12	-1.49591	-1.32797	-1.66384	1.64258e-09	-1.22447	-1.89608
early_RGC	ENO2	2.83456e-12	0.90526	1.0389	0.77162	1.71382e-09	0.9498	0.679606
early_RGC	LRRC3B	2.46509e-12	-0.970667	-0.861358	-1.07998	1.71382e-09	-0.86835	-0.631742
early_RGC	MT3	2.76962e-12	0.970425	1.1109	0.829951	1.71382e-09	0.707233	1.58828
early_RGC	BNIP3	4.35819e-12	1.32241	1.49666	1.14815	2.14096e-09	0.628589	0.899449
early_RGC	NASP	4.10392e-12	-0.863882	-0.73865	-0.989113	2.14096e-09	-0.649909	-0.479498
early_RGC	PGK1	4.26825e-12	1.06175	1.18988	0.933631	2.14096e-09	0.612786	0.725283
early_RGC	PYCR1	4.96932e-12	-0.732424	-0.632025	-0.832822	2.29758e-09	-0.866177	-0.159231
early_RGC	RHOB	6.96198e-12	-0.957684	-0.826782	-1.08859	3.04006e-09	-1.48849	-1.17481
early_RGC	LHX2	8.76699e-12	-0.789038	-0.68739	-0.890686	3.51232e-09	-0.976869	-0.527622
early_RGC	SQSTM1	8.93719e-12	0.699548	0.827444	0.571653	3.51232e-09	0.393905	0.7071
early_RGC	FAM162A	1.12402e-11	0.947216	1.08265	0.811786	4.20706e-09	0.721087	1.00896
early_RGC	PHLDA1	1.77214e-11	-0.77414	-0.653797	-0.894484	6.05609e-09	-1.27832	-0.654972
early_RGC	RBM3	1.71072e-11	-0.608999	-0.508829	-0.709169	6.05609e-09	-0.693398	-0.494592
early_RGC	SOX3	2.40449e-11	-0.748317	-0.628206	-0.868428	7.55973e-09	-1.56597	-0.952783
early_RGC	PHIP	2.63716e-11	-0.685014	-0.563694	-0.806334	7.85744e-09	-0.339375	-0.549456
early_RGC	SCD	2.69912e-11	0.780031	0.911301	0.648761	7.85744e-09	1.63236	1.03177
early_RGC	BSCL2	3.19592e-11	0.587561	0.699946	0.475176	8.75439e-09	0.231062	0.292528
early_RGC	HMGA2	3.32749e-11	-0.706059	-0.621407	-0.790711	8.75439e-09	-1.56755	-1.03008
early_RGC	SRSF2	3.34137e-11	-0.632688	-0.517617	-0.74776	8.75439e-09	-0.561952	-0.419814
early_RGC	MYCN	3.68836e-11	-0.667146	-0.579229	-0.755062	9.35176e-09	-1.66518	-1.03969
early_RGC	IGFBP2	3.82288e-11	1.32734	1.47062	1.18406	9.38996e-09	0.368094	0.556993
early_RGC	HSPH1	4.35399e-11	-0.692799	-0.581651	-0.803946	1.03703e-08	-0.148099	-1.04354
early_RGC	SFPQ	4.48587e-11	-0.652148	-0.535831	-0.768465	1.03703e-08	-0.911082	-0.65255
early_RGC	BHLHE40	5.98077e-11	0.540587	0.651827	0.429347	1.09323e-08	2.46316	1.48183
early_RGC	GPI	5.23674e-11	0.711658	0.848987	0.574329	1.09323e-08	1.90532	1.08856
early_RGC	HNRNPM	5.77896e-11	-0.607592	-0.494527	-0.720656	1.09323e-08	-0.64396	-0.39775
early_RGC	SDCBP	5.66343e-11	0.683137	0.812634	0.55364	1.09323e-08	0.465444	0.255215
early_RGC	STMN4	5.84076e-11	0.722648	0.857817	0.587479	1.09323e-08	0.195712	0.480553
early_RGC	SYNE2	5.59073e-11	-0.730596	-0.596338	-0.864855	1.09323e-08	-1.27786	-0.67723
early_RGC	UBC	5.39949e-11	0.807741	0.90417	0.711312	1.09323e-08	0.90776	0.240027
early_RGC	HOPX	6.35826e-11	0.583454	0.711606	0.455302	1.13582e-08	0.736446	1.49225
early_RGC	DMRTA2	7.75643e-11	-0.669338	-0.575337	-0.763339	1.35479e-08	-0.942084	-0.522552
early_RGC	CDKN1A	9.27115e-11	0.550696	0.66674	0.434652	1.42885e-08	2.05175	0.428022
early_RGC	MDM1	8.37273e-11	-0.645432	-0.569546	-0.721319	1.42885e-08	-1.71622	-1.6718
early_RGC	SDF2L1	8.82742e-11	-0.551794	-0.463834	-0.639754	1.42885e-08	-1.23629	-0.60079
early_RGC	SNRPB	8.71445e-11	-0.566395	-0.455696	-0.677095	1.42885e-08	-0.60939	-0.303407
early_RGC	TCF4	9.08737e-11	-0.630949	-0.515645	-0.746252	1.42885e-08	-0.725387	-0.382404
early_RGC	CD99	1.18572e-10	0.62403	0.747532	0.500529	1.66424e-08	0.4236	0.296752
early_RGC	MEST	1.23699e-10	0.628737	0.737923	0.519551	1.70575e-08	1.46193	1.12941
early_RGC	HNRNPAB	1.27455e-10	-0.578757	-0.470859	-0.686655	1.72723e-08	-0.638507	-0.29202
early_RGC	CAMK2N1	1.31162e-10	0.62118	0.744295	0.498066	1.74735e-08	1.35833	0.688096
early_RGC	SRSF7	1.39573e-10	-0.535941	-0.429492	-0.642391	1.82841e-08	-0.732266	-0.397264
early_RGC	DNAJB1	1.52149e-10	-0.991563	-0.823801	-1.15932	1.96048e-08	-0.835281	-1.65945
early_RGC	BCL11A	1.6566e-10	-0.551662	-0.463566	-0.639757	2.06499e-08	-0.915286	-0.409237
early_RGC	PSAP	1.68142e-10	0.539581	0.654289	0.424872	2.06499e-08	0.34851	0.345042
early_RGC	RASGRP1	1.78482e-10	-0.473707	-0.407644	-0.539769	2.15826e-08	-1.7633	-1.06041
early_RGC	VEGFA	1.83917e-10	0.767334	0.91483	0.619839	2.19028e-08	0.993312	0.909392
early_RGC	P4HA1	2.28586e-10	0.610375	0.739206	0.481543	2.64218e-08	1.03637	1.08956
early_RGC	AKAP12	2.47441e-10	0.606855	0.740468	0.473242	2.77841e-08	0.577249	0.453292
early_RGC	FAM181B	2.6582e-10	0.574403	0.71374	0.435066	2.94274e-08	0.283689	0.779536
early_RGC	EMX2	2.80533e-10	-0.600001	-0.473671	-0.72633	3.06249e-08	-0.327035	-0.179428
early_RGC	FEZF2	3.03275e-10	-0.595295	-0.492121	-0.69847	3.2654e-08	-1.07223	-0.431157
early_RGC	APEX1	3.42705e-10	-0.526262	-0.417998	-0.634526	3.49826e-08	-0.978125	-0.37685
early_RGC	HSPB1	3.40834e-10	-0.801097	-0.658764	-0.943429	3.49826e-08	-1.11937	-0.955954
early_RGC	CCND1	3.52788e-10	-0.593311	-0.489693	-0.696929	3.55501e-08	-0.606013	-0.706673
early_RGC	NDUFB4	4.06477e-10	0.531132	0.637435	0.424828	4.04419e-08	0.808318	0.236574
early_RGC	FUS	4.51165e-10	-0.515177	-0.413377	-0.616976	4.4327e-08	-0.75637	-0.395883
early_RGC	BNIP3L	4.98257e-10	0.530176	0.631163	0.429188	4.71844e-08	0.648809	0.376486
early_RGC	LINC00461	5.65614e-10	-0.540869	-0.41992	-0.661819	5.29253e-08	-0.296453	-0.156868
early_RGC	TRIB2	6.64838e-10	0.442366	0.55893	0.325802	5.87149e-08	1.37945	1.30391
early_RGC	CDK4	6.99849e-10	-0.481174	-0.37152	-0.590827	6.11201e-08	-0.725602	-0.396664
early_RGC	ANXA5	7.19443e-10	0.460555	0.568907	0.352204	6.21141e-08	0.14646	0.63437
early_RGC	HSPE1	7.27389e-10	-0.62575	-0.529222	-0.722278	6.21141e-08	-0.289181	-0.413073
early_RGC	RAP1B	7.81365e-10	-0.477386	-0.367861	-0.58691	6.46477e-08	-0.743868	-0.361345
early_RGC	RPS27L	8.0298e-10	0.627656	0.739459	0.515853	6.56545e-08	0.247817	0.143439
early_RGC	SRSF5	8.1024e-10	-0.48608	-0.372323	-0.599836	6.56545e-08	-0.725805	-0.17674
early_RGC	WDR45B	8.27024e-10	0.474764	0.592657	0.356871	6.63307e-08	0.637742	0.696319
early_RGC	TCEAL9	8.47602e-10	0.527417	0.644313	0.410521	6.72944e-08	1.2739	0.8387
early_RGC	ALDOA	8.97452e-10	0.374298	0.463193	0.285403	7.05397e-08	1.18704	1.28175
early_RGC	DACH1	9.24895e-10	-0.536926	-0.433681	-0.640172	7.1977e-08	-1.33719	-0.667256
early_RGC	SRSF10	9.67269e-10	-0.476308	-0.369921	-0.582695	7.45366e-08	-0.204559	-0.237237
early_RGC	ATP6V1F	1.12826e-09	0.47388	0.582873	0.364888	8.44582e-08	0.346671	0.215846
early_RGC	MANF	1.11788e-09	-0.500033	-0.391171	-0.608894	8.44582e-08	-0.587979	-0.190079
early_RGC	CHPF	1.21304e-09	0.448075	0.54293	0.353221	8.99479e-08	0.706119	1.2246
early_RGC	SPRY1	1.27636e-09	0.632015	0.761855	0.502174	9.28907e-08	1.31586	1.94187
early_RGC	CCN1	1.51695e-09	-0.602244	-0.474789	-0.729699	1.09387e-07	-1.57092	-1.34584
early_RGC	C19orf48	1.69935e-09	-0.433129	-0.342394	-0.523865	1.18203e-07	-0.674399	-0.24245
early_RGC	PIR	1.67935e-09	0.356934	0.440136	0.273732	1.18203e-07	0.649686	0.945781
early_RGC	SLC2A1	1.68947e-09	0.427956	0.55069	0.305223	1.18203e-07	2.43016	1.55408
early_RGC	SMS	1.68681e-09	0.461799	0.581622	0.341977	1.18203e-07	0.417967	0.800605
early_RGC	SNHG15	1.79666e-09	-0.435087	-0.342946	-0.527228	1.23875e-07	-0.432036	-0.357023
early_RGC	CENPV	1.91368e-09	-0.48673	-0.369546	-0.603914	1.30544e-07	-0.921631	-0.285279
early_RGC	DKK3	1.92661e-09	0.32994	0.435649	0.224231	1.30544e-07	0.177825	0.254834
early_RGC	RIC3	2.03144e-09	0.192938	0.257865	0.128012	1.36471e-07	0.521039	1.34137
early_RGC	HEY1	2.1207e-09	-0.530977	-0.424265	-0.637689	1.40073e-07	-0.274204	-0.713491
early_RGC	LMO1	2.22159e-09	0.36127	0.454911	0.267629	1.44311e-07	0.967734	1.30162
early_RGC	AP1S2	2.48786e-09	0.451461	0.559569	0.343354	1.58702e-07	0.313389	0.415815
early_RGC	PKM	2.5037e-09	0.51941	0.615599	0.42322	1.58702e-07	0.490481	0.21108
early_RGC	AC027031.2	2.58905e-09	0.356509	0.445846	0.267171	1.6152e-07	1.755	1.04097
early_RGC	COX7B	2.58925e-09	0.465774	0.586584	0.344965	1.6152e-07	0.62435	0.210838
early_RGC	GUK1	2.75183e-09	0.430185	0.543482	0.316887	1.6767e-07	0.739038	0.515487
early_RGC	CIAO2B	3.08027e-09	0.443648	0.545845	0.341451	1.86238e-07	0.689472	0.19564
early_RGC	NOP56	3.11653e-09	-0.45633	-0.350312	-0.562348	1.86992e-07	-0.824787	-0.342404
early_RGC	AK4	3.27508e-09	0.444736	0.539197	0.350276	1.95016e-07	0.748975	1.13728
early_RGC	SMARCC1	3.53617e-09	-0.465973	-0.364854	-0.567092	2.05884e-07	-0.94575	-0.569078
early_RGC	FABP5	3.56646e-09	0.606723	0.760341	0.453105	2.0612e-07	0.357753	0.748561
early_RGC	DHX9	3.75731e-09	-0.380794	-0.285187	-0.4764	2.15565e-07	-0.418236	-0.149386
early_RGC	COL9A3	3.9012e-09	-0.58476	-0.515397	-0.654124	2.22199e-07	-2.18699	-1.96565
early_RGC	ILF2	4.0901e-09	-0.414267	-0.304206	-0.524329	2.31282e-07	-0.747943	-0.273655
early_RGC	RCN1	4.16661e-09	-0.435568	-0.321542	-0.549594	2.32267e-07	-0.572793	-0.271886
early_RGC	FTH1	4.45337e-09	0.798503	0.887935	0.709071	2.46504e-07	1.33595	0.15693
early_RGC	NME1	4.51613e-09	-0.421772	-0.31154	-0.532003	2.48229e-07	-0.296191	-0.18658
early_RGC	LDHA	4.60392e-09	0.471844	0.614745	0.328944	2.50044e-07	0.607462	0.336922
early_RGC	MCM7	4.61276e-09	-0.529084	-0.430102	-0.628066	2.50044e-07	-0.779073	-0.64859
early_RGC	SEC61G	4.76846e-09	0.482965	0.590885	0.375045	2.56713e-07	1.10138	0.527614
early_RGC	IGFBP5	5.1218e-09	0.407167	0.527105	0.287229	2.70184e-07	1.04478	0.941875
early_RGC	CXCR4	5.43315e-09	0.502524	0.610996	0.394052	2.82812e-07	0.863833	1.21441
early_RGC	GADD45A	5.61224e-09	0.440978	0.560593	0.321362	2.90212e-07	1.30148	0.524278
early_RGC	ATP5MD	5.77927e-09	0.45491	0.569175	0.340645	2.96896e-07	0.709605	0.244107
early_RGC	ADM	6.38821e-09	0.590697	0.735129	0.446266	3.23944e-07	2.59874	2.28286
early_RGC	PRDX4	6.36094e-09	0.420663	0.532481	0.308845	3.23944e-07	0.805884	0.802522
early_RGC	INSIG2	6.93625e-09	0.372593	0.47054	0.274647	3.4948e-07	0.512233	1.35733
early_RGC	DNAJB2	7.09022e-09	0.326322	0.426967	0.225676	3.54962e-07	0.472222	0.589314
early_RGC	ATP1B2	7.63943e-09	0.418844	0.535026	0.302663	3.77647e-07	0.422738	0.578486
early_RGC	CRELD2	7.90227e-09	-0.363452	-0.286151	-0.440753	3.8803e-07	-1.17854	-0.417155
early_RGC	SLC16A3	8.75695e-09	0.442991	0.549358	0.336623	4.22268e-07	0.893057	1.39257
early_RGC	XRN2	8.97242e-09	-0.400688	-0.302281	-0.499094	4.3002e-07	-0.720706	-0.311344
early_RGC	HNRNPR	9.22273e-09	-0.387864	-0.291586	-0.484142	4.39337e-07	-0.245329	-0.200995
early_RGC	VDAC2	9.81516e-09	0.387188	0.484903	0.289474	4.64742e-07	0.468278	0.14028
early_RGC	SINHCAF	1.0542e-08	-0.379002	-0.275517	-0.482487	4.94186e-07	-1.17715	-0.570462
early_RGC	TCEAL7	1.07012e-08	0.41162	0.521183	0.302056	4.97699e-07	0.270332	0.59558
early_RGC	SRGAP3	1.08657e-08	-0.449962	-0.336272	-0.563652	5.02378e-07	-0.483079	-0.18398
early_RGC	MAP3K13	1.10152e-08	0.381732	0.471235	0.292229	5.06315e-07	1.43371	0.686945
early_RGC	GNG5	1.15355e-08	0.428351	0.546316	0.310386	5.21088e-07	0.21913	0.199854
early_RGC	ZFP36L2	1.16739e-08	0.465445	0.592956	0.337933	5.24326e-07	0.487602	0.670109
early_RGC	BAX	1.19058e-08	0.411173	0.527857	0.29449	5.31701e-07	0.199041	0.336687
early_RGC	FABP7	1.22906e-08	0.916463	1.08402	0.748907	5.45786e-07	0.231455	0.47084
early_RGC	NFIA	1.32767e-08	-0.446555	-0.337342	-0.555768	5.86263e-07	-0.336319	-0.217028
early_RGC	PGAM1	1.37965e-08	0.428935	0.543267	0.314603	5.98666e-07	0.505108	0.486532
early_RGC	SRP19	1.46595e-08	-0.366856	-0.266466	-0.467246	6.29637e-07	-0.571202	-0.151274
early_RGC	RAB9A	1.49044e-08	0.330122	0.417569	0.242674	6.34147e-07	1.30882	1.03501
early_RGC	NONO	1.56554e-08	-0.37587	-0.267086	-0.484653	6.5803e-07	-0.74077	-0.460571
early_RGC	RBM4	1.60533e-08	-0.371017	-0.263741	-0.478294	6.71166e-07	-0.176678	-0.387436
early_RGC	BZW2	1.89449e-08	-0.309969	-0.235741	-0.384197	7.58579e-07	-0.17642	-0.287605
early_RGC	OBSL1	1.95043e-08	0.337111	0.432325	0.241897	7.70371e-07	0.429196	0.814284
early_RGC	ATP5ME	1.99612e-08	0.390832	0.492667	0.288996	7.84477e-07	0.627086	0.141448
early_RGC	DCX	2.22208e-08	0.43623	0.546179	0.32628	8.51976e-07	0.482622	0.552351
early_RGC	CSRP2	2.28724e-08	0.317476	0.420578	0.214374	8.71022e-07	0.811437	0.566071
early_RGC	SF1	2.305e-08	-0.371026	-0.259406	-0.482647	8.71024e-07	-0.236737	-0.363933
early_RGC	CIRBP	2.43602e-08	-0.345626	-0.253908	-0.437343	8.94724e-07	-0.361894	-0.197623
early_RGC	MAFG	2.40546e-08	0.338139	0.445753	0.230525	8.94724e-07	0.908224	0.438587
early_RGC	MTRNR2L8	2.40807e-08	0.242598	0.315114	0.170082	8.94724e-07	0.976482	0.882417
early_RGC	RORA	2.41686e-08	0.276322	0.36391	0.188733	8.94724e-07	0.803597	0.796212
early_RGC	SRSF6	2.43329e-08	-0.362104	-0.26701	-0.457197	8.94724e-07	-1.08606	-0.496226
early_RGC	PPA1	2.53142e-08	-0.369277	-0.265066	-0.473488	9.2544e-07	-0.971499	-0.45974
early_RGC	CHCHD10	2.63478e-08	0.239617	0.312299	0.166936	9.54347e-07	0.843889	0.694351
early_RGC	MIR222HG	2.91029e-08	-0.425998	-0.354651	-0.497346	1.03977e-06	-1.38636	-0.650697
early_RGC	CCT5	3.12761e-08	-0.353395	-0.242839	-0.46395	1.11235e-06	-0.841787	-0.185163
early_RGC	EFHD1	3.24441e-08	-0.540271	-0.479456	-0.601087	1.13844e-06	-2.84691	-2.8424
early_RGC	HSP90AA1	3.26346e-08	-0.84942	-0.738443	-0.960397	1.14004e-06	-0.340589	-0.382558
early_RGC	BAZ2B	3.42861e-08	-0.358208	-0.258954	-0.457462	1.18718e-06	-0.483735	-0.577449
early_RGC	VIM	3.47875e-08	0.852287	0.93703	0.767544	1.19402e-06	0.525349	0.198783
early_RGC	H2AFY2	3.51986e-08	-0.355841	-0.263259	-0.448424	1.20287e-06	-1.02737	-0.26326
early_RGC	GLI3	3.69176e-08	-0.433827	-0.315635	-0.552018	1.25616e-06	-1.00295	-0.360786
early_RGC	PNN	3.82741e-08	-0.402785	-0.297419	-0.508151	1.29113e-06	-0.587524	-0.514622
early_RGC	RNASEH2C	4.13585e-08	-0.300144	-0.218702	-0.381586	1.38922e-06	-0.561387	-0.222648
early_RGC	KCMF1	4.17658e-08	0.318269	0.415375	0.221163	1.39693e-06	1.18551	0.297983
early_RGC	KRT10	4.34458e-08	0.366873	0.472294	0.261452	1.44086e-06	0.848436	0.146704
early_RGC	HNRNPA2B1	4.52747e-08	-0.479045	-0.395439	-0.562652	1.48895e-06	-0.557272	-0.267348
early_RGC	KDM3A	4.64622e-08	0.295597	0.391927	0.199267	1.51769e-06	0.989964	0.934728
early_RGC	CYSTM1	5.05047e-08	0.270504	0.351914	0.189095	1.61642e-06	0.224367	0.464326
early_RGC	NSMCE3	5.05903e-08	0.333781	0.43874	0.228822	1.61642e-06	1.29435	0.964698
early_RGC	RBBP7	5.31977e-08	0.346592	0.449598	0.243586	1.69285e-06	0.865052	0.240194
early_RGC	ATP6AP2	5.56765e-08	0.311959	0.421955	0.201963	1.7575e-06	0.943043	0.301189
early_RGC	BBC3	5.85522e-08	0.37424	0.496096	0.252385	1.84088e-06	0.347529	0.161187
early_RGC	PHLDA3	6.18795e-08	0.303629	0.4017	0.205559	1.93635e-06	0.457637	0.253247
early_RGC	LEF1	6.4122e-08	-0.502973	-0.437367	-0.568579	1.99209e-06	-2.39653	-2.21575
early_RGC	RGS16	6.49898e-08	0.469161	0.598623	0.3397	2.0111e-06	0.429463	0.549782
early_RGC	MRTO4	6.79049e-08	-0.311677	-0.234358	-0.388996	2.09307e-06	-1.54814	-0.326615
early_RGC	UBE3A	7.48115e-08	0.330328	0.442638	0.218017	2.28801e-06	0.486161	0.710492
early_RGC	LIX1	7.6021e-08	-0.402111	-0.315251	-0.488972	2.30705e-06	-0.25865	-0.259292
early_RGC	C4orf3	7.63207e-08	0.344981	0.460383	0.229579	2.30723e-06	1.08111	1.04524
early_RGC	TPI1	8.45268e-08	0.541846	0.644476	0.439216	2.51659e-06	0.289254	0.233201
early_RGC	MSX1	8.64391e-08	-0.597613	-0.524422	-0.670804	2.56324e-06	-2.3232	-2.99394
early_RGC	MT2A	9.18314e-08	0.294206	0.403196	0.185216	2.67332e-06	1.71267	0.75128
early_RGC	NHSL1	1.07751e-07	-0.187233	-0.128521	-0.245945	3.09096e-06	-0.924047	-0.418708
early_RGC	BRI3	1.11254e-07	0.345095	0.451012	0.239178	3.17716e-06	0.432041	0.27104
early_RGC	RAB11FIP2	1.13214e-07	-0.297342	-0.22036	-0.374324	3.2125e-06	-0.184664	-0.347777
early_RGC	HSPD1	1.16666e-07	-0.557358	-0.471851	-0.642865	3.28671e-06	-0.464471	-0.329475
early_RGC	HLA-C	1.17553e-07	0.366899	0.449667	0.284131	3.28812e-06	1.69114	1.1711
early_RGC	FOXP1	1.1816e-07	-0.509768	-0.395857	-0.623679	3.2934e-06	-0.52801	-0.401865
early_RGC	PPDPF	1.20834e-07	0.45022	0.56757	0.332869	3.34421e-06	0.753024	0.439034
early_RGC	RPL10A	1.25494e-07	-0.343089	-0.282399	-0.403779	3.461e-06	-0.425097	-0.227963
early_RGC	TUBB	1.26801e-07	-0.347468	-0.241986	-0.452949	3.4848e-06	-0.400618	-0.155619
early_RGC	SSRP1	1.39163e-07	-0.303454	-0.199509	-0.407399	3.79799e-06	-0.444207	-0.300524
early_RGC	GAPDH	1.44307e-07	0.536377	0.620233	0.452522	3.89779e-06	1.06971	0.229981
early_RGC	SARAF	1.44214e-07	0.360542	0.46269	0.258394	3.89779e-06	0.314937	0.234115
early_RGC	HMGN3	1.45948e-07	-0.393276	-0.288542	-0.498011	3.91462e-06	-0.833829	-0.259236
early_RGC	IER5L	1.45978e-07	0.324662	0.441107	0.208217	3.91462e-06	1.59858	0.570603
early_RGC	CLDND1	1.47369e-07	0.257847	0.352187	0.163506	3.92651e-06	0.857813	0.33296
early_RGC	G3BP1	1.48199e-07	-0.298454	-0.195441	-0.401468	3.93529e-06	-0.655939	-0.307073
early_RGC	OSER1	1.54344e-07	0.226735	0.316652	0.136819	4.08465e-06	1.08405	0.375312
early_RGC	LINC02595	1.59717e-07	-0.462165	-0.39845	-0.52588	4.20116e-06	-1.55402	-1.47759
early_RGC	SCOC	1.59815e-07	0.288042	0.397296	0.178789	4.20116e-06	0.233472	0.33075
early_RGC	JUN	1.61042e-07	-0.655898	-0.513054	-0.798742	4.21931e-06	-0.898748	-0.443122
early_RGC	STK17A	1.64345e-07	0.307593	0.391602	0.223585	4.29153e-06	0.456016	0.594817
early_RGC	HSP90AB1	1.6585e-07	-0.447091	-0.372421	-0.521762	4.3165e-06	-0.214096	-0.262815
early_RGC	TMSB10	1.69653e-07	0.629247	0.724619	0.533874	4.40089e-06	0.495635	0.237345
early_RGC	PLOD2	1.72694e-07	0.347147	0.435504	0.258791	4.46506e-06	1.56647	1.9851
early_RGC	PFKP	1.73442e-07	0.338224	0.437032	0.239416	4.46968e-06	0.424481	1.65775
early_RGC	SSR3	1.78719e-07	0.308971	0.416441	0.201501	4.59062e-06	0.308839	0.494605
early_RGC	IGF2BP1	1.87397e-07	-0.314852	-0.241355	-0.388349	4.79784e-06	-0.764949	-0.218519
early_RGC	SNHG18	1.9385e-07	0.329632	0.407332	0.251933	4.94696e-06	1.11461	0.795511
early_RGC	LIMD2	2.00781e-07	-0.291445	-0.215143	-0.367747	5.07439e-06	-0.941302	-0.585745
early_RGC	METRN	1.9992e-07	0.335688	0.448937	0.222439	5.07439e-06	0.918304	0.709057
early_RGC	MPPED2	2.00369e-07	-0.360551	-0.244101	-0.477002	5.07439e-06	-0.693355	-0.673157
early_RGC	EMX2OS	2.03707e-07	-0.329668	-0.260532	-0.398804	5.12893e-06	-0.149635	-0.547062
early_RGC	NPY	2.04244e-07	0.291936	0.373394	0.210478	5.12893e-06	0.995057	3.54239
early_RGC	APP	2.11694e-07	0.311427	0.419546	0.203308	5.28227e-06	0.166303	0.361487
early_RGC	PHPT1	2.1839e-07	0.429468	0.540934	0.318001	5.41497e-06	0.579032	0.175909
early_RGC	CCDC107	2.20558e-07	0.254728	0.35475	0.154706	5.45153e-06	0.830038	0.69139
early_RGC	DDX39B	2.35806e-07	-0.323258	-0.228171	-0.418346	5.81014e-06	-0.785552	-0.273072
early_RGC	MRPL18	2.40766e-07	-0.314704	-0.210836	-0.418572	5.91382e-06	-0.242052	-0.324241
early_RGC	PDPN	2.43202e-07	0.198045	0.272345	0.123745	5.93508e-06	0.563953	1.71676
early_RGC	NRXN1	2.45806e-07	0.296673	0.385282	0.208064	5.96308e-06	0.188738	0.890391
early_RGC	ADSL	2.8789e-07	-0.289762	-0.199429	-0.380095	6.90367e-06	-0.989227	-0.211338
early_RGC	EMX1	2.93225e-07	-0.496239	-0.41406	-0.578419	7.00532e-06	-1.65827	-0.931477
early_RGC	MXI1	3.05133e-07	0.302894	0.406252	0.199536	7.24576e-06	1.2218	0.427805
early_RGC	DBN1	3.0807e-07	-0.292408	-0.189894	-0.394921	7.29347e-06	-0.783545	-0.164007
early_RGC	TRIM24	3.1335e-07	-0.28902	-0.184623	-0.393417	7.37404e-06	-0.822047	-0.254317
early_RGC	NDN	3.30342e-07	0.342868	0.451028	0.234708	7.65926e-06	0.309176	0.198337
early_RGC	SOX5	3.29803e-07	-0.277987	-0.18196	-0.374014	7.65926e-06	-0.489505	-0.229972
early_RGC	HILPDA	3.31984e-07	0.372487	0.511582	0.233392	7.67468e-06	1.19185	1.25705
early_RGC	MEIS2	3.65427e-07	-0.283972	-0.179018	-0.388925	8.35243e-06	-0.673945	-0.159561
early_RGC	MFAP2	3.67209e-07	-0.332065	-0.271017	-0.393112	8.36597e-06	-1.85349	-1.14712
early_RGC	APLP2	3.71606e-07	0.265666	0.373579	0.157754	8.41735e-06	0.279726	0.357089
early_RGC	TLE4	3.71006e-07	-0.339845	-0.245997	-0.433693	8.41735e-06	-0.816267	-0.245991
early_RGC	SLC25A4	3.73529e-07	0.280792	0.384948	0.176637	8.43661e-06	0.757765	0.52483
early_RGC	FOS	3.81616e-07	-0.601964	-0.42482	-0.779109	8.59455e-06	-0.761304	-0.427699
early_RGC	NHP2	3.82928e-07	-0.314734	-0.201846	-0.427622	8.59946e-06	-0.26059	-0.22887
early_RGC	EEPD1	3.87945e-07	0.185715	0.246069	0.125361	8.66264e-06	0.260817	0.699213
early_RGC	ENO1	3.92173e-07	0.647551	0.757365	0.537736	8.73225e-06	0.441711	0.447415
early_RGC	TSC22D1	3.98434e-07	-0.3669	-0.246443	-0.487357	8.84659e-06	-0.165632	-0.187952
early_RGC	ECEL1	4.09036e-07	-0.504245	-0.436847	-0.571643	9.0564e-06	-3.73119	-2.92199
early_RGC	DDIT4	4.33794e-07	0.650806	0.80008	0.501532	9.57758e-06	1.06321	0.454736
early_RGC	YTHDF2	4.43188e-07	-0.28688	-0.1799	-0.39386	9.75759e-06	-0.823903	-0.416141
early_RGC	CALM1	4.54564e-07	0.492238	0.605339	0.379137	9.92465e-06	0.189142	0.331852
early_RGC	GINS2	4.55832e-07	-0.396266	-0.317956	-0.474575	9.92475e-06	-0.977312	-0.278224
early_RGC	ENAH	4.8413e-07	-0.265939	-0.165079	-0.366799	1.0454e-05	-0.324904	-0.149931
early_RGC	DBNL	4.92202e-07	-0.233789	-0.171049	-0.296528	1.05702e-05	-0.95661	-0.231888
early_RGC	SEC11C	5.08141e-07	0.249389	0.353671	0.145107	1.08492e-05	0.228272	0.829569
early_RGC	CCT3	5.51329e-07	-0.317381	-0.216355	-0.418408	1.16804e-05	-0.171781	-0.220069
early_RGC	NKAIN4	5.7568e-07	-0.380176	-0.310387	-0.449965	1.20985e-05	-1.80183	-1.65286
early_RGC	NIPA2	5.89016e-07	0.267106	0.355944	0.178268	1.22803e-05	1.00547	0.796381
early_RGC	TET1	6.01534e-07	0.303666	0.422724	0.184608	1.25081e-05	0.266323	0.431136
early_RGC	PIP4P2	6.06297e-07	0.295589	0.378113	0.213065	1.25739e-05	0.239302	0.358877
early_RGC	OSGEP	6.17075e-07	-0.229041	-0.172901	-0.28518	1.27637e-05	-0.837922	-0.606453
early_RGC	RBMX	6.21212e-07	-0.340217	-0.23838	-0.442054	1.2782e-05	-0.801214	-0.51089
early_RGC	PARP1	6.29873e-07	-0.34904	-0.236827	-0.461254	1.29264e-05	-0.685611	-0.145344
early_RGC	MIF	6.44528e-07	0.468877	0.555152	0.382602	1.31927e-05	0.855558	0.318276
early_RGC	SLC12A2	6.91884e-07	0.150276	0.222032	0.0785209	1.40522e-05	0.935396	1.35936
early_RGC	MTMR4	7.06767e-07	-0.204815	-0.138474	-0.271157	1.43175e-05	-1.04305	-0.518716
early_RGC	PRCP	7.15458e-07	0.187215	0.26545	0.108979	1.44192e-05	0.476873	0.607594
early_RGC	OXA1L	7.21856e-07	-0.254557	-0.175015	-0.334098	1.4511e-05	-0.45397	-0.641812
early_RGC	FJX1	7.42395e-07	0.331338	0.46119	0.201487	1.47727e-05	0.301296	0.199406
early_RGC	HIST1H1C	7.48525e-07	0.263779	0.366702	0.160855	1.48517e-05	1.70141	0.471221
early_RGC	TSHZ2	7.52177e-07	-0.144646	-0.0993836	-0.189908	1.48545e-05	-0.413428	-0.222499
early_RGC	SRM	7.63832e-07	-0.28144	-0.177158	-0.385721	1.50375e-05	-0.55586	-0.261061
early_RGC	RAB1A	7.99019e-07	0.32113	0.424696	0.217564	1.55839e-05	0.193059	0.244624
early_RGC	SAT2	8.05496e-07	0.360497	0.478226	0.242769	1.56713e-05	0.816833	0.156789
early_RGC	NFIB	8.19978e-07	-0.317876	-0.206115	-0.429637	1.58745e-05	-0.402109	-0.182317
early_RGC	ZNF146	8.29196e-07	-0.202178	-0.123557	-0.280799	1.60135e-05	-1.01418	-0.243857
early_RGC	DNMT1	8.33876e-07	-0.294555	-0.206173	-0.382938	1.60644e-05	-1.16584	-0.284339
early_RGC	SGCB	8.75151e-07	0.198665	0.284479	0.112852	1.67773e-05	0.559793	0.477134
early_RGC	RUVBL1	8.97373e-07	-0.252415	-0.165246	-0.339584	1.71614e-05	-1.07673	-0.181171
early_RGC	FGF11	9.19157e-07	0.196774	0.257883	0.135665	1.74507e-05	0.889438	1.91576
early_RGC	SFRP2	9.31052e-07	0.238836	0.325292	0.15238	1.76339e-05	1.37827	1.17151
early_RGC	LMNB1	9.99378e-07	-0.313765	-0.239792	-0.387738	1.86582e-05	-1.01116	-0.575361
early_RGC	EGLN3	1.02156e-06	0.349401	0.452771	0.246032	1.90272e-05	0.890089	0.929217
early_RGC	HELLS	1.04864e-06	-0.384099	-0.294585	-0.473613	1.94853e-05	-1.35483	-0.696537
early_RGC	CHMP2A	1.06651e-06	0.284981	0.398447	0.171516	1.97707e-05	0.273048	0.233551
early_RGC	BAZ1A	1.07792e-06	-0.253755	-0.155842	-0.351667	1.98418e-05	-0.327534	-0.614324
early_RGC	MT-CYB	1.11846e-06	-0.364329	-0.293092	-0.435566	2.04774e-05	-1.12233	-0.682486
early_RGC	NDRG1	1.13239e-06	0.229439	0.30652	0.152357	2.06032e-05	2.57388	1.781
early_RGC	NEAT1	1.14746e-06	0.391845	0.55231	0.231379	2.08292e-05	2.55218	1.25198
early_RGC	PDK3	1.16501e-06	0.261583	0.340721	0.182445	2.10499e-05	1.46987	1.46472
early_RGC	PSPC1	1.16765e-06	-0.236496	-0.162936	-0.310056	2.10499e-05	-0.985883	-0.332492
early_RGC	BACH2	1.17328e-06	-0.246129	-0.188846	-0.303412	2.11029e-05	-0.810534	-0.26162
early_RGC	CHST2	1.22923e-06	-0.290282	-0.233008	-0.347555	2.19586e-05	-2.38877	-1.8865
early_RGC	RNPS1	1.25346e-06	-0.274424	-0.168037	-0.38081	2.23406e-05	-0.307689	-0.354351
early_RGC	SNX3	1.26503e-06	0.284608	0.386264	0.182952	2.23944e-05	0.283566	0.142323
early_RGC	OLA1	1.34654e-06	-0.26115	-0.156573	-0.365728	2.36775e-05	-0.301842	-0.180141
early_RGC	FOXP2	1.44081e-06	-0.47124	-0.4012	-0.541279	2.52785e-05	-3.92171	-4.13871
early_RGC	CNTLN	1.45921e-06	-0.309853	-0.221655	-0.398051	2.54876e-05	-1.03941	-0.907857
early_RGC	CEMIP2	1.46632e-06	-0.24784	-0.193195	-0.302486	2.55535e-05	-1.33476	-1.02452
early_RGC	HMGB3	1.58166e-06	-0.331486	-0.233696	-0.429276	2.74434e-05	-0.629576	-0.680276
early_RGC	AIP	1.59404e-06	0.247395	0.341678	0.153112	2.75972e-05	0.174427	0.20507
early_RGC	SLC2A3	1.63708e-06	0.30464	0.401158	0.208121	2.82109e-05	0.358532	0.710856
early_RGC	TEAD2	1.64025e-06	-0.179688	-0.120872	-0.238505	2.82109e-05	-0.718185	-0.274701
early_RGC	LOX	1.78401e-06	0.248237	0.317854	0.178619	3.0316e-05	1.06766	1.41516
early_RGC	C18orf32	1.81214e-06	0.288929	0.40447	0.173388	3.05709e-05	0.447885	0.287393
early_RGC	DHX36	1.81247e-06	-0.272391	-0.165462	-0.37932	3.05709e-05	-0.612187	-0.225623
early_RGC	GNB2	1.80944e-06	0.2497	0.357228	0.142172	3.05709e-05	0.253287	0.284386
early_RGC	PHF14	1.84888e-06	-0.311676	-0.200401	-0.42295	3.08539e-05	-0.301823	-0.306097
early_RGC	MPC1	1.89517e-06	0.23553	0.327052	0.144007	3.14927e-05	0.216589	0.545432
early_RGC	MT-CO2	1.91554e-06	-0.37812	-0.301791	-0.454449	3.1764e-05	-1.10346	-0.614682
early_RGC	MT-CO3	1.92404e-06	-0.37689	-0.304375	-0.449405	3.17709e-05	-1.10465	-0.694082
early_RGC	TLE1	1.99572e-06	-0.303353	-0.182712	-0.423994	3.27196e-05	-0.258923	-0.3296
early_RGC	BLVRB	2.03324e-06	0.289096	0.37087	0.207322	3.30245e-05	0.431321	0.570215
early_RGC	ETFB	2.02833e-06	0.236715	0.337523	0.135908	3.30245e-05	0.186402	0.500504
early_RGC	MAP1B	2.03682e-06	-0.389212	-0.30751	-0.470913	3.30245e-05	-0.757404	-0.21548
early_RGC	MCM3	2.05926e-06	-0.295552	-0.219635	-0.371469	3.33041e-05	-1.10248	-0.704309
early_RGC	STOX1	2.13094e-06	-0.333498	-0.277348	-0.389647	3.43926e-05	-2.36948	-1.99161
early_RGC	PLCB1	2.16028e-06	-0.277238	-0.200898	-0.353579	3.47946e-05	-1.06106	-0.591625
early_RGC	ERO1A	2.19705e-06	0.21781	0.306795	0.128825	3.52424e-05	1.65243	1.04459
early_RGC	PIM3	2.2089e-06	0.207613	0.302441	0.112785	3.53605e-05	2.38675	0.43204
early_RGC	ZNF462	2.25985e-06	-0.291712	-0.189553	-0.393871	3.60293e-05	-0.916295	-0.164053
early_RGC	DYNLRB1	2.27616e-06	0.29527	0.409886	0.180655	3.60698e-05	0.157073	0.166613
early_RGC	GCDH	2.27234e-06	-0.224824	-0.169542	-0.280106	3.60698e-05	-1.59924	-0.367766
early_RGC	AC097534.2	2.31631e-06	0.256991	0.332845	0.181138	3.65587e-05	0.644637	1.35226
early_RGC	DDX5	2.37283e-06	-0.293811	-0.20877	-0.378852	3.73757e-05	-0.326044	-0.20669
early_RGC	HK2	2.51862e-06	0.231831	0.312143	0.151518	3.92785e-05	1.89386	1.65745
early_RGC	RBM23	2.57455e-06	-0.264061	-0.174807	-0.353316	3.9992e-05	-0.418389	-0.571195
early_RGC	TNIP1	2.59533e-06	0.263256	0.348179	0.178333	4.01562e-05	0.769708	0.920921
early_RGC	ITGA2	2.6554e-06	-0.253919	-0.19552	-0.312319	4.09245e-05	-1.05025	-0.735182
early_RGC	RSBN1	2.74265e-06	0.263492	0.361482	0.165503	4.21864e-05	1.20747	0.475316
early_RGC	LITAF	2.76109e-06	0.264518	0.336501	0.192536	4.2387e-05	0.193607	0.504676
early_RGC	AASDHPPT	2.84574e-06	-0.217184	-0.123633	-0.310735	4.36014e-05	-0.218173	-0.169739
early_RGC	WSB1	2.85418e-06	0.36985	0.47249	0.26721	4.36456e-05	0.262053	0.259145
early_RGC	RBFA	2.86043e-06	-0.256859	-0.185038	-0.32868	4.36563e-05	-0.564795	-0.482132
early_RGC	CYFIP1	2.89182e-06	0.180007	0.260642	0.0993716	4.40498e-05	0.415711	0.868509
early_RGC	NARF	3.00332e-06	0.244194	0.342807	0.145581	4.54426e-05	0.294143	0.213588
early_RGC	HSPA5	3.01494e-06	-0.475765	-0.3419	-0.60963	4.54699e-05	-0.256154	-0.226108
early_RGC	RGS20	3.07336e-06	0.180823	0.248567	0.113079	4.60126e-05	0.497735	1.09209
early_RGC	BRD7	3.13292e-06	-0.282245	-0.174891	-0.389599	4.6728e-05	-0.338685	-0.2236
early_RGC	CPSF6	3.1436e-06	-0.26742	-0.178504	-0.356335	4.6728e-05	-1.14567	-0.512565
early_RGC	CTPS1	3.1435e-06	-0.257094	-0.189927	-0.324261	4.6728e-05	-1.5219	-0.820572
early_RGC	DDX46	3.15682e-06	-0.280146	-0.166188	-0.394104	4.6728e-05	-0.409434	-0.232852
early_RGC	ANKRD11	3.17838e-06	-0.329294	-0.219133	-0.439456	4.69164e-05	-0.189096	-0.246449
early_RGC	MAP1LC3B	3.18148e-06	0.261526	0.374157	0.148895	4.69164e-05	0.5192	0.24335
early_RGC	VPS36	3.27959e-06	-0.299191	-0.20248	-0.395902	4.80029e-05	-0.582806	-0.391481
early_RGC	CCNH	3.2994e-06	-0.255773	-0.177421	-0.334125	4.82031e-05	-0.475672	-0.346715
early_RGC	NOTCH1	3.32024e-06	0.28491	0.388578	0.181241	4.84177e-05	0.22939	0.281423
early_RGC	MUTYH	3.46144e-06	-0.182876	-0.130673	-0.235078	5.029e-05	-1.63533	-0.728917
early_RGC	DAB1	3.63993e-06	-0.178671	-0.126041	-0.2313	5.25916e-05	-0.735077	-0.18906
early_RGC	ETV5	3.64735e-06	0.26403	0.347602	0.180458	5.26021e-05	0.422364	1.16963
early_RGC	ENSA	3.68901e-06	-0.225611	-0.140105	-0.311117	5.30085e-05	-0.571343	-0.289616
early_RGC	EIF5A	3.99082e-06	-0.242235	-0.140286	-0.344183	5.71363e-05	-0.271084	-0.227047
early_RGC	SERPINE2	4.00449e-06	0.14687	0.217301	0.0764389	5.72278e-05	0.641623	0.803686
early_RGC	TCEAL3	4.0214e-06	0.269137	0.35661	0.181663	5.73652e-05	0.987056	1.07871
early_RGC	HECW1	4.11313e-06	-0.246114	-0.197759	-0.29447	5.84614e-05	-2.81808	-2.98696
early_RGC	PDP1	4.12311e-06	-0.213434	-0.152326	-0.274543	5.84976e-05	-0.961298	-1.03034
early_RGC	PMAIP1	4.18548e-06	-0.236206	-0.168199	-0.304214	5.90627e-05	-0.799688	-0.166828
early_RGC	TRMT10C	4.18385e-06	-0.220638	-0.126342	-0.314935	5.90627e-05	-0.480351	-0.294557
early_RGC	LRP10	4.51662e-06	0.14011	0.192301	0.0879184	6.31684e-05	0.405689	0.329138
early_RGC	AMZ2	4.52772e-06	0.184131	0.269142	0.0991205	6.32112e-05	0.438122	0.32598
early_RGC	AC004148.1	4.62746e-06	-0.198557	-0.154372	-0.242742	6.42613e-05	-3.08174	-1.668
early_RGC	H3F3A	4.64576e-06	-0.331816	-0.257499	-0.406132	6.44015e-05	-0.424386	-0.159899
early_RGC	PCM1	4.73468e-06	-0.2515	-0.143321	-0.359679	6.53214e-05	-0.219003	-0.181133
early_RGC	LIFR	4.80098e-06	0.290006	0.378876	0.201136	6.6087e-05	0.143106	1.15395
early_RGC	ABCF2	4.8801e-06	-0.208217	-0.146075	-0.270359	6.67456e-05	-0.611299	-0.481933
early_RGC	SIRT2	4.86851e-06	0.195052	0.276488	0.113616	6.67456e-05	0.268864	0.472745
early_RGC	RRS1	5.05662e-06	-0.243928	-0.163892	-0.323963	6.87631e-05	-0.41088	-0.384534
early_RGC	RFC2	5.1814e-06	-0.194389	-0.128296	-0.260483	7.02169e-05	-0.458257	-0.392687
early_RGC	CCDC167	5.49705e-06	0.23238	0.323115	0.141644	7.39293e-05	0.281323	0.321401
early_RGC	USP1	5.50237e-06	-0.261507	-0.168817	-0.354197	7.39293e-05	-0.681265	-0.365688
early_RGC	TFAM	5.6587e-06	-0.207382	-0.111917	-0.302846	7.51307e-05	-0.528834	-0.201441
early_RGC	CTSC	5.89326e-06	-0.314528	-0.247647	-0.381408	7.78504e-05	-1.68494	-1.49132
early_RGC	GADD45G	6.17137e-06	0.30095	0.403354	0.198546	8.0845e-05	1.3528	0.519831
early_RGC	PSMD10	6.21474e-06	0.20538	0.280278	0.130481	8.11426e-05	0.591714	0.751595
early_RGC	AMBN	6.43231e-06	-0.216195	-0.165482	-0.266909	8.37052e-05	-4.2301	-3.48671
early_RGC	SMARCA4	6.61113e-06	-0.30648	-0.197034	-0.415927	8.57484e-05	-0.818506	-0.360772
early_RGC	BEND5	6.64495e-06	0.172455	0.261777	0.0831331	8.60449e-05	0.325167	0.987793
early_RGC	HSPA8	6.99094e-06	-0.320753	-0.219334	-0.422171	8.96041e-05	-0.167586	-0.298368
early_RGC	MRPL38	7.05656e-06	-0.195854	-0.115678	-0.27603	9.01863e-05	-0.422532	-0.309803
early_RGC	WDR73	7.09179e-06	-0.189215	-0.118821	-0.25961	9.02248e-05	-0.665411	-0.179595
early_RGC	HLA-B	7.25233e-06	0.164279	0.229474	0.0990828	9.165e-05	0.97848	1.05905
early_RGC	EXOG	7.41599e-06	-0.274441	-0.200634	-0.348247	9.32234e-05	-1.2705	-0.977107
early_RGC	FLNA	7.41733e-06	0.239151	0.339976	0.138325	9.32234e-05	0.39029	0.587615
early_RGC	CALR	7.84227e-06	-0.372958	-0.24641	-0.499507	9.78756e-05	-0.325698	-0.207372
early_RGC	MTHFD1	7.82937e-06	-0.189841	-0.131069	-0.248613	9.78756e-05	-0.493994	-0.48704
early_RGC	EFNB2	7.95093e-06	-0.318163	-0.193849	-0.442476	9.88788e-05	-0.865445	-0.406566
early_RGC	EIF4A1	7.9863e-06	-0.278252	-0.207544	-0.348959	9.90099e-05	-0.210317	-0.196513
early_RGC	KLHL24	8.06053e-06	0.156566	0.23758	0.0755526	9.97728e-05	0.517512	0.288521
early_RGC	PLP1	8.27549e-06	-0.183002	-0.131309	-0.234696	0.000101952	-1.55262	-1.71171
early_RGC	REC8	8.26854e-06	-0.207377	-0.151424	-0.26333	0.000101952	-2.81198	-1.88326
early_RGC	AL353138.1	8.52447e-06	0.14507	0.195372	0.0947681	0.000104683	0.374765	0.146479
early_RGC	LNPK	8.5521e-06	0.268029	0.356925	0.179133	0.000104703	0.542115	0.836097
early_RGC	AC006450.3	8.58936e-06	-0.174592	-0.131779	-0.217404	0.000104833	-0.540221	-0.43927
early_RGC	MT-ATP6	8.72418e-06	-0.308545	-0.232317	-0.384773	0.000106313	-1.05114	-0.537414
early_RGC	RTN3	9.05093e-06	0.267093	0.368428	0.165759	0.000109447	0.298926	0.221271
early_RGC	KIAA1191	9.08082e-06	0.202768	0.284562	0.120973	0.000109639	0.322429	0.232251
early_RGC	XIST	9.225e-06	-1.11133	-0.980924	-1.24173	0.000111209	-10.507	-7.51659
early_RGC	ADAMTS9	9.33447e-06	-0.155667	-0.11047	-0.200865	0.000112357	-1.80168	-0.953783
early_RGC	BID	9.79892e-06	-0.162965	-0.114292	-0.211637	0.000117408	-1.35551	-0.462446
early_RGC	GPATCH4	9.91836e-06	-0.230912	-0.174525	-0.287298	0.000118658	-1.36552	-0.750738
early_RGC	PLAGL1	9.96658e-06	-0.270524	-0.200938	-0.340109	0.000118727	-1.32577	-0.945489
early_RGC	PRPF19	9.96942e-06	-0.220602	-0.155473	-0.285732	0.000118727	-0.560908	-0.540891
early_RGC	TIMP2	9.95792e-06	0.161042	0.240866	0.0812172	0.000118727	0.836602	0.469806
early_RGC	GNL3L	1.03151e-05	-0.142388	-0.0949672	-0.189809	0.000122658	-2.39861	-0.791597
early_RGC	RPL12	1.04638e-05	-0.183325	-0.125667	-0.240982	0.000124238	-0.380209	-0.255704
early_RGC	DKC1	1.06995e-05	-0.217549	-0.135574	-0.299523	0.000126084	-1.01057	-0.556314
early_RGC	H2AFX	1.07808e-05	-0.186048	-0.104545	-0.26755	0.000126474	-0.731009	-0.271888
early_RGC	GRID2	1.08471e-05	0.174175	0.230693	0.117656	0.000127062	0.725082	1.69782
early_RGC	PDGFC	1.08895e-05	0.187293	0.250024	0.124563	0.000127368	0.342984	0.757339
early_RGC	ARPP19	1.11789e-05	0.241844	0.356399	0.127289	0.000130559	0.451286	0.196178
early_RGC	MTRNR2L12	1.12511e-05	0.286366	0.409222	0.16351	0.000131029	0.270247	0.495887
early_RGC	GDAP1	1.13618e-05	-0.253073	-0.194757	-0.311389	0.000131911	-0.670157	-0.192179
early_RGC	FHL1	1.15269e-05	-0.239875	-0.151895	-0.327855	0.000133433	-0.7824	-1.23858
early_RGC	NME3	1.1749e-05	-0.289629	-0.197358	-0.381901	0.000135406	-0.456223	-0.424064
early_RGC	DYRK2	1.18884e-05	-0.179067	-0.104661	-0.253473	0.000136612	-1.1967	-0.749928
early_RGC	MCM5	1.18742e-05	-0.302924	-0.231478	-0.374371	0.000136612	-0.632652	-0.837734
early_RGC	ANKS1B	1.20501e-05	0.205583	0.272993	0.138173	0.000138238	0.221053	0.221027
early_RGC	WNT7A	1.2065e-05	0.15777	0.211869	0.103671	0.000138238	1.01641	0.938757
early_RGC	ZNF37A	1.22288e-05	-0.243977	-0.182486	-0.305468	0.000139706	-0.334546	-0.323022
early_RGC	SLC25A33	1.23729e-05	0.180318	0.247594	0.113043	0.000141148	0.748624	0.6445
early_RGC	GRIP2	1.24488e-05	0.172075	0.232377	0.111772	0.000141603	1.80122	1.18735
early_RGC	CDT1	1.27962e-05	-0.195859	-0.145565	-0.246153	0.000144508	-2.06983	-0.983307
early_RGC	CPNE1	1.33074e-05	-0.242851	-0.145468	-0.340234	0.000150067	-0.967747	-0.426469
early_RGC	NHLRC3	1.33385e-05	-0.213797	-0.134099	-0.293495	0.000150075	-0.902834	-0.653236
early_RGC	ST3GAL1	1.33463e-05	-0.193288	-0.147921	-0.238654	0.000150075	-1.37269	-1.40826
early_RGC	ATP6V1D	1.38908e-05	0.197765	0.30219	0.0933392	0.000155099	0.793553	0.413722
early_RGC	DAD1	1.44266e-05	0.2656	0.380391	0.150808	0.000160386	0.502402	0.245068
early_RGC	ZCCHC17	1.49356e-05	0.259984	0.361061	0.158907	0.000165343	0.226016	0.447395
early_RGC	DMRT3	1.50361e-05	-0.190126	-0.140216	-0.240035	0.000166221	-1.12748	-1.36099
early_RGC	HNRNPA0	1.52486e-05	-0.240685	-0.134757	-0.346614	0.000168098	-0.20662	-0.167859
early_RGC	ZNF346	1.54357e-05	-0.206182	-0.142105	-0.270259	0.000169922	-1.64291	-0.737099
early_RGC	AUXG01000058.1	1.54787e-05	0.245632	0.328843	0.162421	0.000170157	1.68292	0.608316
early_RGC	SNRPD1	1.59865e-05	-0.244819	-0.1458	-0.343839	0.000175169	-0.357098	-0.218473
early_RGC	KIAA1217	1.61398e-05	-0.188761	-0.135448	-0.242074	0.000176193	-1.5368	-0.541271
early_RGC	HAUS1	1.62873e-05	-0.173662	-0.100571	-0.246753	0.000177557	-0.631844	-0.313125
early_RGC	BEX3	1.64719e-05	0.280033	0.368631	0.191434	0.000179072	0.30181	0.283486
early_RGC	SUZ12	1.65896e-05	-0.220822	-0.13077	-0.310874	0.000179703	-0.406277	-0.346827
early_RGC	ADGRV1	1.70811e-05	0.191248	0.295369	0.0871272	0.000184167	0.261629	0.38843
early_RGC	CACHD1	1.75433e-05	-0.185756	-0.134603	-0.236908	0.000188118	-1.45666	-0.608087
early_RGC	SEC62	1.77193e-05	0.242178	0.34557	0.138786	0.000189747	0.599467	0.343163
early_RGC	CCZ1	1.80261e-05	-0.254424	-0.189595	-0.319252	0.000191842	-0.63172	-0.522215
early_RGC	RAB3A	1.8037e-05	0.163621	0.22894	0.0983028	0.000191842	0.690435	0.241531
early_RGC	SSB	1.80183e-05	-0.239596	-0.131261	-0.347931	0.000191842	-0.726193	-0.144012
early_RGC	AGPAT2	1.83027e-05	-0.1434	-0.103183	-0.183617	0.000192849	-1.1246	-0.861748
early_RGC	NEUROG2	1.82579e-05	-0.348578	-0.256134	-0.441021	0.000192849	-1.09799	-1.28907
early_RGC	APRT	1.89398e-05	-0.221864	-0.131812	-0.311916	0.000197436	-0.630346	-0.180598
early_RGC	EEF1B2	1.91342e-05	-0.226762	-0.136916	-0.316607	0.000198935	-0.343977	-0.244352
early_RGC	NIP7	1.93828e-05	-0.234732	-0.165425	-0.304039	0.000201198	-1.35484	-0.519308
early_RGC	PPP1R10	1.9403e-05	-0.245147	-0.149404	-0.340891	0.000201198	-1.1016	-0.390465
early_RGC	SYAP1	1.99248e-05	0.255193	0.353949	0.156436	0.000205829	0.499951	0.261284
early_RGC	IFITM3	1.99722e-05	-0.186174	-0.130385	-0.241963	0.000206012	-1.83158	-0.568619
early_RGC	ATP6V0B	2.10547e-05	0.241572	0.348028	0.135115	0.00021514	0.828992	0.228174
early_RGC	GABARAPL1	2.1076e-05	0.148041	0.215038	0.0810443	0.00021514	0.835788	0.363538
early_RGC	BTBD17	2.13766e-05	-0.246379	-0.168948	-0.323811	0.000217925	-0.614382	-0.397014
early_RGC	TJP1	2.23811e-05	0.21501	0.309035	0.120985	0.000226403	1.01698	1.20823
early_RGC	MRPL32	2.24307e-05	-0.235452	-0.1546	-0.316304	0.000226613	-0.201732	-0.376614
early_RGC	LRRN1	2.28967e-05	-0.16399	-0.0975467	-0.230433	0.000230728	-0.66903	-0.551627
early_RGC	CALU	2.37782e-05	0.25206	0.370187	0.133934	0.000237782	0.35807	0.505373
early_RGC	EGLN1	2.38728e-05	0.223976	0.312276	0.135675	0.000238425	0.25033	0.743326
early_RGC	ALG8	2.40508e-05	-0.216152	-0.15711	-0.275193	0.000239898	-0.875173	-0.566264
early_RGC	VKORC1	2.44967e-05	0.216189	0.328174	0.104203	0.000244035	0.440385	0.293722
early_RGC	ABRACL	2.47774e-05	-0.24539	-0.167255	-0.323525	0.000245613	-0.866693	-0.55532
early_RGC	CDCA7	2.53632e-05	-0.269826	-0.195813	-0.343839	0.000250761	-1.46246	-1.22888
early_RGC	CPEB4	2.63486e-05	0.147172	0.210384	0.0839598	0.000259168	1.04138	0.710832
early_RGC	RPS3	2.63784e-05	-0.159232	-0.112244	-0.20622	0.000259168	-0.331241	-0.181146
early_RGC	NRN1	2.65645e-05	0.143784	0.210198	0.0773697	0.000260472	0.476595	1.7036
early_RGC	TTC1	2.68656e-05	0.153835	0.247585	0.0600856	0.000262968	0.416247	0.214961
early_RGC	LAMP2	2.9137e-05	0.182876	0.262023	0.103728	0.00028204	0.280317	0.524457
early_RGC	AC100810.1	2.92222e-05	0.187776	0.25496	0.120592	0.000282239	0.269913	0.611606
early_RGC	USP11	2.92293e-05	0.224089	0.334791	0.113388	0.000282239	0.245346	0.344174
early_RGC	CADM2	2.96573e-05	0.188859	0.262152	0.115566	0.000285312	0.84467	0.848239
early_RGC	NDUFB5	3.1293e-05	0.240891	0.348951	0.132831	0.000298499	0.36023	0.25294
early_RGC	ALKBH5	3.184e-05	0.263032	0.355261	0.170804	0.000302615	1.59483	0.217775
early_RGC	AGO1	3.24316e-05	-0.201993	-0.137237	-0.26675	0.000307865	-1.21242	-0.728498
early_RGC	GAS1	3.3952e-05	-0.356894	-0.236285	-0.477503	0.000321158	-1.16743	-0.772375
early_RGC	MACROD1	3.43207e-05	-0.166276	-0.096312	-0.23624	0.000323701	-0.797661	-0.380204
early_RGC	PPIA	3.43819e-05	-0.248649	-0.169742	-0.327556	0.000323701	-0.170907	-0.180249
early_RGC	TGS1	3.4437e-05	-0.196177	-0.11908	-0.273274	0.000323774	-0.951517	-0.313036
early_RGC	KHDRBS1	3.46506e-05	-0.232708	-0.128266	-0.33715	0.000324477	-0.445657	-0.264103
early_RGC	LINC00665	3.57808e-05	-0.161281	-0.078419	-0.244143	0.000333219	-0.402752	-0.181221
early_RGC	SWI5	3.59742e-05	0.174388	0.240661	0.108116	0.000334624	0.599866	0.282033
early_RGC	LINC00342	3.60945e-05	-0.227161	-0.15887	-0.295452	0.000335346	-1.35851	-0.820672
early_RGC	IAH1	3.73132e-05	0.225525	0.319597	0.131453	0.000344227	0.578428	0.285587
early_RGC	RAP1A	3.72198e-05	0.148847	0.223288	0.0744055	0.000344227	1.49953	0.333327
early_RGC	RNF141	3.73052e-05	0.140781	0.202489	0.0790729	0.000344227	0.800648	0.59685
early_RGC	DEK	3.86249e-05	-0.2414	-0.12816	-0.354639	0.000354158	-0.179649	-0.22588
early_RGC	C20orf27	3.91316e-05	-0.160387	-0.092361	-0.228413	0.000357827	-0.484051	-0.346826
early_RGC	ANKRD37	3.92709e-05	0.219652	0.307067	0.132237	0.000358085	0.828593	0.898879
early_RGC	FAM210A	3.9647e-05	0.198207	0.274653	0.12176	0.000361095	0.79615	0.831221
early_RGC	PHACTR1	3.9749e-05	-0.176578	-0.11937	-0.233785	0.000361606	-1.18842	-0.421156
early_RGC	EML1	4.12927e-05	-0.190056	-0.132512	-0.247601	0.000373487	-1.26535	-0.923992
early_RGC	UGDH	4.20883e-05	-0.171671	-0.110567	-0.232774	0.00037856	-1.10053	-0.461715
early_RGC	RNASET2	4.37552e-05	0.155359	0.224408	0.0863094	0.000389742	0.299469	0.880979
early_RGC	JUNB	4.41422e-05	0.159267	0.247565	0.0709684	0.000391905	0.90154	0.70538
early_RGC	MAP1A	4.5062e-05	0.171406	0.239903	0.10291	0.000398859	0.518104	0.399769
early_RGC	ANGPTL1	4.53807e-05	-0.175563	-0.126973	-0.224153	0.000401228	-1.51386	-1.34784
early_RGC	WDR46	4.58446e-05	-0.169056	-0.10545	-0.232663	0.000403063	-1.06689	-0.43163
early_RGC	KLHDC8A	4.59055e-05	-0.175247	-0.120534	-0.229959	0.000403148	-1.56445	-0.992233
early_RGC	CDK16	4.72463e-05	0.226214	0.312726	0.139702	0.000413536	0.965091	0.64246
early_RGC	CTNNAL1	4.79549e-05	-0.206696	-0.135076	-0.278316	0.000418806	-0.892575	-0.275913
early_RGC	PREX1	4.81469e-05	0.190603	0.267527	0.113678	0.000420016	0.170206	0.726747
early_RGC	FUNDC1	4.83584e-05	0.203777	0.278422	0.129131	0.000421394	0.235185	0.624236
early_RGC	CYBA	4.92964e-05	-0.168118	-0.114677	-0.221558	0.000428143	-1.40067	-1.40582
early_RGC	PRMT1	5.03283e-05	-0.223507	-0.115328	-0.331686	0.000435661	-0.743538	-0.190442
early_RGC	NCKAP5	5.05633e-05	-0.233851	-0.159557	-0.308146	0.000437214	-1.1059	-0.476049
early_RGC	CDK2AP1	5.15917e-05	-0.274411	-0.171891	-0.37693	0.000445127	-1.17831	-0.389185
early_RGC	SREK1IP1	5.19444e-05	0.239344	0.341681	0.137007	0.000447189	0.147103	0.150718
early_RGC	HLA-A	5.21097e-05	0.230122	0.33299	0.127254	0.000447631	0.951804	0.486219
early_RGC	UPK3BL1	5.27049e-05	-0.140681	-0.0804353	-0.200927	0.000452249	-1.14449	-0.322644
early_RGC	CFAP36	5.30091e-05	0.227675	0.318433	0.136917	0.000454364	0.931156	0.579477
early_RGC	HCFC1R1	5.31092e-05	0.154024	0.225985	0.082064	0.000454725	0.360142	0.379344
early_RGC	COX17	5.35325e-05	0.184282	0.273072	0.0954923	0.000457354	0.249849	0.353827
early_RGC	SDAD1	5.51474e-05	-0.20778	-0.132373	-0.283187	0.000468604	-1.04442	-0.349747
early_RGC	PXDN	5.70377e-05	-0.152671	-0.0924256	-0.212916	0.000482061	-1.09978	-0.430603
early_RGC	CASC15	5.72824e-05	-0.191722	-0.125118	-0.258326	0.000483609	-0.159815	-0.964471
early_RGC	CHEK1	6.10063e-05	-0.170403	-0.115242	-0.225563	0.000509761	-0.941239	-0.496358
early_RGC	ASAH1	6.20925e-05	0.17189	0.269386	0.0743941	0.000516452	0.605416	0.438085
early_RGC	TUBGCP5	6.32009e-05	0.176331	0.244183	0.108479	0.000523455	1.31132	1.65405
early_RGC	ADAMTS6	6.37574e-05	-0.190625	-0.101445	-0.279804	0.000526133	-0.567296	-0.152882
early_RGC	DLG1	6.3792e-05	-0.193547	-0.106454	-0.280641	0.000526133	-0.231759	-0.3151
early_RGC	TTC19	6.427e-05	-0.243606	-0.145871	-0.341341	0.000528966	-0.80063	-0.315251
early_RGC	FAM199X	6.4814e-05	0.144059	0.204465	0.0836533	0.000532328	0.728673	0.883703
early_RGC	RPL4	6.57449e-05	-0.185168	-0.119309	-0.251027	0.000538621	-0.366202	-0.278803
early_RGC	CCAR1	6.96258e-05	-0.232761	-0.138995	-0.326528	0.000567108	-0.28966	-0.266665
early_RGC	SMAP1	7.10345e-05	0.205774	0.305226	0.106322	0.000576789	0.565091	0.343011
early_RGC	PAX6	7.29574e-05	-0.269938	-0.141689	-0.398188	0.000588752	-0.531148	-0.248782
early_RGC	SRPK2	7.5467e-05	0.209756	0.322167	0.097344	0.000606514	0.316856	0.195768
early_RGC	SFT2D3	7.55818e-05	-0.150193	-0.0990563	-0.201329	0.000606816	-1.24837	-0.502687
early_RGC	LAPTM4B	7.72453e-05	-0.215963	-0.107415	-0.324512	0.000618277	-0.434289	-0.192851
early_RGC	APIP	7.9515e-05	-0.146229	-0.0843225	-0.208135	0.000634505	-0.204264	-0.159955
early_RGC	ITM2B	8.62334e-05	0.221026	0.329013	0.113039	0.00068395	0.233222	0.188643
early_RGC	CD59	8.63393e-05	0.163554	0.242374	0.0847328	0.0006841	0.333076	1.02808
early_RGC	ACTL6A	8.87958e-05	-0.186242	-0.114143	-0.25834	0.000702148	-0.281595	-0.464829
early_RGC	IFI44L	9.13512e-05	-0.270155	-0.175628	-0.364682	0.000719169	-0.995063	-0.649813
early_RGC	ATIC	9.29664e-05	-0.195539	-0.124217	-0.26686	0.00072853	-1.11413	-0.379935
early_RGC	CASK	9.43317e-05	0.172743	0.26148	0.0840055	0.000737025	0.813528	0.19184
early_RGC	TM2D1	9.52307e-05	0.243481	0.339795	0.147167	0.000742812	0.175729	0.234936
early_RGC	FUT11	9.56519e-05	0.153841	0.217441	0.0902409	0.000745118	0.618368	1.23076
early_RGC	WASF2	9.61845e-05	0.200808	0.293737	0.107879	0.000747626	0.662029	0.227655
early_RGC	ZNF609	9.60715e-05	-0.215742	-0.1413	-0.290183	0.000747626	-0.777865	-0.684601
early_RGC	DNAAF2	9.7689e-05	-0.142684	-0.0879555	-0.197412	0.000755743	-0.47564	-0.288021
early_RGC	AP1S1	0.000100747	0.221416	0.320394	0.122437	0.000774821	0.269222	0.303653
early_RGC	STC2	0.000102079	0.170217	0.253495	0.0869391	0.000783533	0.898612	2.32755
early_RGC	CCNG2	0.000102207	0.140871	0.205105	0.0766367	0.000783755	1.00326	0.396833
early_RGC	CCDC14	0.000103697	-0.195595	-0.116756	-0.274433	0.000794017	-0.223067	-0.27055
early_RGC	HERC2	0.000104237	0.206648	0.309627	0.103669	0.000795441	0.966868	0.845553
early_RGC	RAN	0.000104806	-0.194133	-0.116825	-0.271441	0.000797463	-0.155782	-0.167901
early_RGC	NDUFA1	0.000106593	0.205145	0.313446	0.0968448	0.000809491	0.682051	0.193729
early_RGC	NDUFA3	0.000107795	0.175925	0.29022	0.0616291	0.000815126	0.459039	0.351722
early_RGC	ASPSCR1	0.000109105	-0.228279	-0.144467	-0.312091	0.00082299	-0.727146	-0.3264
early_RGC	SENP6	0.000109705	-0.184851	-0.0998827	-0.269818	0.000825147	-0.36107	-0.152607
early_RGC	CCSER2	0.000112783	0.172037	0.25487	0.0892047	0.000845064	0.149328	0.249535
early_RGC	ZNF75A	0.000118714	-0.154235	-0.0939959	-0.214474	0.000885552	-0.953231	-0.286788
early_RGC	PNKP	0.000118975	-0.153898	-0.0865351	-0.22126	0.000886393	-0.868754	-0.453529
early_RGC	TMEM67	0.000122329	-0.16056	-0.107745	-0.213375	0.000906228	-0.836464	-0.792694
early_RGC	H2AFY	0.000125564	-0.207444	-0.0985483	-0.316339	0.00092844	-0.475072	-0.141067
early_RGC	RAB3B	0.000127386	-0.163902	-0.109791	-0.218012	0.000940146	-1.38278	-1.31445
early_RGC	FLRT3	0.000128182	-0.157327	-0.0998838	-0.214769	0.000945131	-1.44435	-0.988514
early_RGC	MTAP	0.00013138	-0.178771	-0.113485	-0.244058	0.000965092	-0.936686	-0.390573
early_RGC	TMEM97	0.000132719	-0.231225	-0.139181	-0.323269	0.000970024	-0.782464	-0.626295
early_RGC	CARS2	0.000133213	-0.145002	-0.083442	-0.206562	0.000971294	-1.03939	-0.703234
early_RGC	RETREG2	0.000134059	0.162281	0.244188	0.0803743	0.000976556	0.776013	0.266307
early_RGC	MCRIP1	0.000135201	0.221508	0.32894	0.114077	0.00098305	0.350246	0.321157
early_RGC	SLCO5A1	0.000139071	-0.155312	-0.0923571	-0.218267	0.00100653	-0.991908	-0.851978
early_RGC	RNMT	0.000142037	0.21263	0.325842	0.0994168	0.00102611	0.790397	0.440188
early_RGC	HM13	0.000142627	-0.181491	-0.0845626	-0.278419	0.00102943	-0.650575	-0.485131
early_RGC	BMS1	0.000145195	-0.151474	-0.0771647	-0.225784	0.00104324	-0.719617	-0.292606
early_RGC	PA2G4	0.000147852	-0.210447	-0.0996247	-0.321269	0.00105743	-0.32557	-0.191307
early_RGC	CTCF	0.000152592	-0.169933	-0.0823882	-0.257478	0.00108541	-0.393106	-0.325369
early_RGC	TMEM263	0.000153599	0.158114	0.233449	0.0827798	0.00108863	0.365015	0.873274
early_RGC	NOL11	0.000153838	-0.163781	-0.0852955	-0.242266	0.00108934	-0.256314	-0.326298
early_RGC	JAK1	0.000155245	0.147405	0.224357	0.0704523	0.00109535	0.43519	0.645464
early_RGC	MCM2	0.000157479	-0.163553	-0.106752	-0.220354	0.00110714	-1.90734	-0.958005
early_RGC	THOC6	0.000158273	-0.159522	-0.0999608	-0.219083	0.00111073	-1.24694	-0.140693
early_RGC	PHF23	0.000162873	-0.155751	-0.0911082	-0.220393	0.00113592	-0.681112	-0.160448
early_RGC	PLCG2	0.000165596	0.250611	0.363232	0.13799	0.00115389	1.27204	1.26219
early_RGC	RRAGD	0.000167228	0.152595	0.224532	0.0806586	0.00116414	2.14542	0.934952
early_RGC	ZADH2	0.00016879	-0.146785	-0.0840616	-0.209508	0.00117198	-0.702976	-0.304604
early_RGC	PRPSAP1	0.000170043	0.205153	0.299688	0.110618	0.0011786	0.181701	0.169738
early_RGC	GPATCH2	0.000173516	-0.169033	-0.0874657	-0.2506	0.00119845	-0.153697	-0.238521
early_RGC	RRP1	0.000181379	-0.157813	-0.0906404	-0.224986	0.00124367	-0.770005	-0.554903
early_RGC	EBPL	0.00018641	-0.222481	-0.127515	-0.317446	0.00127407	-1.13103	-0.450889
early_RGC	TOLLIP	0.000187184	0.140104	0.208505	0.0717024	0.00127825	0.890704	0.379098
early_RGC	CRB2	0.000189153	-0.18294	-0.106354	-0.259525	0.00129057	-1.40864	-1.04748
early_RGC	CYP51A1	0.000190712	0.2344	0.352307	0.116492	0.00129896	0.294847	0.44549
early_RGC	DUS1L	0.000197281	-0.148961	-0.092991	-0.20493	0.0013356	-0.3137	-0.413016
early_RGC	MT-ND3	0.000198527	-0.190434	-0.113253	-0.267615	0.00134288	-0.818067	-0.621596
early_RGC	SF3A3	0.000199051	-0.146915	-0.0619467	-0.231882	0.00134526	-0.726376	-0.199072
early_RGC	COL4A2	0.000200454	-0.144531	-0.0847567	-0.204306	0.00135242	-0.776127	-0.21235
early_RGC	CEP78	0.000207287	-0.156871	-0.094783	-0.218958	0.00139612	-0.534858	-0.413803
early_RGC	BUD23	0.000210483	-0.205023	-0.112626	-0.297419	0.00141402	-0.381857	-0.187732
early_RGC	CCDC82	0.000211438	0.143576	0.231276	0.055877	0.00141801	0.242696	0.172233
early_RGC	ID2	0.000223561	0.290006	0.433304	0.146709	0.00148788	1.06923	1.27216
early_RGC	C12orf57	0.000238701	-0.197265	-0.0852338	-0.309296	0.00157267	-0.460635	-0.382293
early_RGC	RPS19BP1	0.000254774	0.211828	0.309997	0.113659	0.00166599	0.937622	0.150698
early_RGC	SOX2-OT	0.000260257	-0.235609	-0.125654	-0.345564	0.00169902	-0.929069	-0.490128
early_RGC	PLAG1	0.000261493	-0.170434	-0.100313	-0.240556	0.00170325	-0.315706	-0.404122
early_RGC	EEF2	0.000261923	-0.167667	-0.0946964	-0.240638	0.00170424	-0.193065	-0.165439
early_RGC	BOP1	0.000262337	-0.170167	-0.0976459	-0.242689	0.00170551	-1.3635	-0.674083
early_RGC	TXN	0.000266987	0.200864	0.315816	0.0859117	0.00173145	0.203759	0.146479
early_RGC	DBP	0.000268148	0.149009	0.227486	0.0705316	0.00173611	0.276714	0.342561
early_RGC	EXOSC5	0.000270103	-0.162478	-0.0976927	-0.227264	0.00174446	-0.278731	-0.762893
early_RGC	EXOSC4	0.000288547	-0.141739	-0.0758514	-0.207626	0.00184603	-0.321625	-0.553543
early_RGC	MRPS7	0.000297918	-0.19984	-0.104578	-0.295101	0.00190068	-0.269602	-0.240229
early_RGC	ARF5	0.000301418	0.183754	0.277183	0.0903244	0.00192031	1.12625	0.372026
early_RGC	ELAVL3	0.000301484	0.208844	0.315299	0.102389	0.00192031	0.449809	0.597574
early_RGC	TCEAL8	0.00030498	0.19495	0.297507	0.0923943	0.00193944	0.309718	0.631002
early_RGC	SAP30	0.000306053	0.195469	0.307033	0.0839048	0.00194311	1.09035	0.532849
early_RGC	CHD7	0.000311182	-0.205797	-0.101244	-0.310351	0.00197408	-0.428256	-0.505722
early_RGC	FKBP1A	0.000315809	-0.226251	-0.117895	-0.334607	0.00199507	-0.763707	-0.265806
early_RGC	RRP9	0.000329118	-0.140689	-0.0822443	-0.199134	0.00206125	-0.292346	-0.224716
early_RGC	CD151	0.000329941	-0.188826	-0.102776	-0.274876	0.00206476	-0.655686	-0.152663
early_RGC	SLC25A1	0.000339884	0.162483	0.240553	0.0844141	0.00211855	1.10496	0.306979
early_RGC	POMP	0.000342229	0.213798	0.314086	0.11351	0.00212978	0.227744	0.191028
early_RGC	MPC2	0.000344961	0.209275	0.30549	0.11306	0.0021417	0.211709	0.180782
early_RGC	ARL4C	0.000345466	0.162214	0.250603	0.0738247	0.00214314	0.212771	0.462314
early_RGC	OAF	0.000354318	-0.1442	-0.0835149	-0.204886	0.0021877	-0.610265	-0.78511
early_RGC	STAT3	0.00035601	0.167725	0.247999	0.0874512	0.0021947	0.62443	0.532942
early_RGC	SMARCAD1	0.000361507	-0.140449	-0.0774278	-0.203471	0.00222162	-1.06687	-0.330386
early_RGC	PNMA2	0.000362127	0.154721	0.241574	0.0678684	0.00222368	0.394677	1.13218
early_RGC	NUDT5	0.000365892	-0.200702	-0.112401	-0.289004	0.0022433	-1.03334	-0.256153
early_RGC	CXXC5	0.000375718	0.19696	0.291657	0.102264	0.00229004	0.232876	0.388934
early_RGC	SNHG16	0.000375585	-0.222516	-0.109541	-0.33549	0.00229004	-0.671823	-0.537922
early_RGC	ERCC1	0.000376393	-0.165752	-0.0697614	-0.261743	0.0022916	-0.188338	-0.142992
early_RGC	PRKCA	0.000383177	-0.167337	-0.0910191	-0.243654	0.0023221	-0.576825	-0.142443
early_RGC	MRPS26	0.000390091	-0.163759	-0.0619167	-0.265601	0.00235674	-0.246596	-0.219726
early_RGC	ING2	0.00039763	0.153667	0.228289	0.0790448	0.00239492	0.760108	0.611779
early_RGC	ECI1	0.00040042	-0.21092	-0.107422	-0.314419	0.00240658	-0.342251	-0.238587
early_RGC	PRH1	0.000401711	-0.142894	-0.0664182	-0.219371	0.00241211	-1.23818	-0.451459
early_RGC	CHD9	0.000408394	-0.188261	-0.0840716	-0.29245	0.00244849	-0.404823	-0.172599
early_RGC	RIMKLB	0.000409402	-0.157926	-0.0832004	-0.232652	0.00245191	-0.424527	-0.394284
early_RGC	MAP9	0.000409998	0.174116	0.266953	0.0812794	0.0024525	0.36979	0.572572
early_RGC	LTBP4	0.000430334	-0.214764	-0.117232	-0.312296	0.00253746	-0.546898	-0.809274
early_RGC	VARS	0.000432604	-0.149022	-0.0842314	-0.213813	0.00254739	-0.58309	-0.349634
early_RGC	KLHL23	0.000441997	-0.200861	-0.103115	-0.298606	0.00259122	-1.53152	-0.338415
early_RGC	SPTAN1	0.000443329	0.18736	0.27977	0.0949506	0.00259268	0.726307	0.337777
early_RGC	EIF3B	0.00044499	-0.157022	-0.0637559	-0.250287	0.00260046	-0.792698	-0.648701
early_RGC	OTX1	0.00044954	-0.178604	-0.100715	-0.256494	0.00261345	-0.58675	-0.316727
early_RGC	PUM1	0.000450384	-0.200084	-0.101348	-0.298821	0.00261642	-0.209403	-0.212505
early_RGC	PTOV1	0.000458078	-0.223796	-0.110608	-0.336984	0.00265719	-0.151969	-0.231342
early_RGC	FAM171B	0.000459217	-0.220524	-0.115668	-0.325379	0.00266183	-0.802306	-0.261828
early_RGC	TCIM	0.000459776	-0.252395	-0.12261	-0.38218	0.00266311	-0.688657	-0.241121
early_RGC	DDIT3	0.000461095	0.171409	0.316036	0.0267831	0.00266682	0.941717	0.618677
early_RGC	NOC2L	0.000470716	-0.184119	-0.0996969	-0.26854	0.00270455	-0.145432	-0.482674
early_RGC	DOK5	0.000478948	-0.225018	-0.108006	-0.342029	0.00273784	-0.901131	-0.297255
early_RGC	MSH6	0.000488071	-0.190187	-0.0939405	-0.286434	0.00278392	-0.613205	-0.312715
early_RGC	MTCH2	0.000489902	0.160958	0.252097	0.069819	0.00279234	0.148673	0.342502
early_RGC	SALL1	0.000527867	-0.16984	-0.0918143	-0.247865	0.00297422	-0.628758	-0.257192
early_RGC	IPO5	0.000533946	-0.151764	-0.072046	-0.231483	0.00300201	-0.387668	-0.164965
early_RGC	VDAC1	0.000538969	0.211315	0.323541	0.0990888	0.00302377	0.659759	0.285934
early_RGC	FOSB	0.000547729	-0.168984	-0.101994	-0.235975	0.00306198	-1.31474	-1.94221
early_RGC	STMN2	0.000551035	0.171068	0.269892	0.0722444	0.00307609	0.518484	0.49258
early_RGC	MRPL33	0.000552459	0.183142	0.284008	0.082276	0.00308185	0.237491	0.23804
early_RGC	CCT2	0.000559141	-0.147112	-0.0504887	-0.243734	0.00310809	-0.468437	-0.149098
early_RGC	CDKN1B	0.000574204	0.179622	0.274297	0.0849473	0.0031761	0.300366	0.15763
early_RGC	AGPAT4	0.000589647	-0.19133	-0.101713	-0.280947	0.00325237	-0.786524	-0.442381
early_RGC	DUSP1	0.000592474	-0.205116	-0.0825693	-0.327663	0.00326567	-0.269946	-0.904562
early_RGC	SLC39A6	0.000595372	-0.191774	-0.0976157	-0.285933	0.00327705	-0.619955	-0.285627
early_RGC	GNAO1	0.000629553	0.165921	0.252587	0.0792549	0.00344349	0.43943	0.754171
early_RGC	ARFGAP3	0.000631756	0.166954	0.260124	0.0737832	0.00345313	0.188955	0.256582
early_RGC	ARID5B	0.000632352	-0.197691	-0.105283	-0.290098	0.00345399	-0.776773	-0.266424
early_RGC	ISOC2	0.000642531	-0.149239	-0.080404	-0.218073	0.00350471	-0.655289	-0.286273
early_RGC	WDR74	0.000647473	-0.153714	-0.0727426	-0.234685	0.00352678	-0.217546	-0.245241
early_RGC	DPYSL2	0.000658507	0.214538	0.325968	0.103109	0.00357449	0.827973	0.690776
early_RGC	ING3	0.000676906	-0.153413	-0.0844189	-0.222407	0.00364416	-0.964514	-0.560532
early_RGC	ACSL3	0.00068293	0.15577	0.236998	0.0745425	0.00367408	0.366533	0.402613
early_RGC	CANX	0.000683974	0.227704	0.344205	0.111203	0.00367718	0.779244	0.406634
early_RGC	WBP2	0.000703264	0.142279	0.22645	0.0581071	0.0037552	0.38961	0.183152
early_RGC	HNRNPF	0.000742324	-0.170986	-0.0687018	-0.273269	0.00395035	-0.772735	-0.222682
early_RGC	LUC7L	0.000807568	-0.154839	-0.0591103	-0.250569	0.00423361	-0.580757	-0.271335
early_RGC	KANSL1	0.000818918	-0.199233	-0.093859	-0.304607	0.00428257	-0.526551	-0.420232
early_RGC	MEX3A	0.000826485	-0.191546	-0.0950167	-0.288074	0.00431926	-0.917455	-0.347794
early_RGC	PAFAH1B1	0.000850553	0.206055	0.312261	0.0998487	0.0044186	0.145237	0.161237
early_RGC	UPF3A	0.000881004	-0.19146	-0.0854261	-0.297494	0.00454973	-0.956463	-0.309124
early_RGC	POLD2	0.000890686	-0.190735	-0.0825263	-0.298944	0.00459259	-0.983718	-0.30265
early_RGC	CNTRL	0.00093323	-0.149982	-0.080426	-0.219539	0.00478344	-0.473009	-0.443419
early_RGC	MRPL4	0.000980233	-0.171867	-0.0808992	-0.262834	0.00496433	-0.857178	-0.198428
early_RGC	INTS11	0.00107977	-0.162072	-0.0744595	-0.249685	0.0053681	-0.611934	-0.369965
early_RGC	PGP	0.00115886	-0.172018	-0.0845642	-0.259472	0.00572152	-0.342425	-0.188879
early_RGC	ZNF195	0.00122697	-0.156761	-0.0761389	-0.237384	0.00599378	-0.451021	-0.414271
early_RGC	ERI3	0.00124359	-0.179135	-0.0866801	-0.271591	0.00605989	-0.243459	-0.253992
early_RGC	COPS8	0.00126582	0.16015	0.257338	0.0629633	0.00615298	0.293978	0.20691
early_RGC	COL4A6	0.00127888	-0.143073	-0.069291	-0.216855	0.00620492	-1.85112	-1.06184
early_RGC	PAK1IP1	0.00133583	-0.141269	-0.0642345	-0.218304	0.00642574	-0.356749	-0.167399
early_RGC	BOC	0.00136528	-0.151178	-0.0714935	-0.230863	0.00652743	-0.68016	-0.462754
early_RGC	FTX	0.00138444	-0.197548	-0.093311	-0.301786	0.00658791	-0.53973	-0.241378
early_RGC	SNRNP27	0.00138514	0.158911	0.249195	0.0686274	0.00658791	0.215289	0.302611
early_RGC	PUF60	0.00141638	-0.153317	-0.0529567	-0.253678	0.00670919	-0.309285	-0.162423
early_RGC	DDT	0.00149863	0.193354	0.299957	0.0867504	0.00702398	0.701069	0.652994
early_RGC	EHMT2	0.00151507	-0.141035	-0.0564133	-0.225657	0.00708414	-0.418158	-0.275016
early_RGC	ZNF397	0.00154104	-0.150329	-0.0567321	-0.243926	0.00718179	-0.302357	-0.288448
early_RGC	MFSD14C	0.00157368	-0.146004	-0.0711014	-0.220907	0.00729744	-0.444934	-0.182448
early_RGC	SBDS	0.00163836	0.172802	0.28016	0.0654445	0.00754835	0.729268	0.249151
early_RGC	NUP58	0.00174167	0.14388	0.226884	0.060877	0.0079246	0.634298	0.541099
early_RGC	GTF2F2	0.00174761	-0.169468	-0.0789661	-0.259969	0.00793084	-0.416102	-0.150634
early_RGC	APOO	0.00183828	0.145564	0.23176	0.0593687	0.00828017	0.515629	0.901319
early_RGC	LINC00632	0.00196854	-0.206093	-0.0818975	-0.330289	0.00879631	-0.44624	-0.835205
early_RGC	AASS	0.00212843	-0.159281	-0.0741757	-0.244386	0.00942503	-0.556545	-0.592566
early_RGC	PPID	0.0021448	-0.140064	-0.0519584	-0.228169	0.00949219	-0.716691	-0.291103
early_RGC	ZC3H8	0.00217726	-0.150418	-0.0690528	-0.231784	0.00960339	-0.377465	-0.202305
early_RGC	PDS5B	0.00232358	0.141844	0.22588	0.0578085	0.0101238	0.531396	0.535827
early_RGC	NIPSNAP1	0.00238711	-0.167659	-0.0769367	-0.258381	0.0103604	-0.624351	-0.351048
early_RGC	MID1	0.00239953	-0.161068	-0.0613289	-0.260808	0.0104028	-0.625022	-0.867042
early_RGC	EMC7	0.00241974	0.154572	0.24899	0.0601546	0.0104731	0.202483	0.332626
early_RGC	SRP54	0.00257201	0.165674	0.265994	0.0653552	0.0110409	0.287476	0.335613
early_RGC	SRRT	0.00258848	-0.140528	-0.064866	-0.21619	0.0110995	-0.731384	-0.53745
early_RGC	LONP1	0.00268326	0.143759	0.233629	0.0538887	0.0114004	0.290952	0.966147
early_RGC	GFPT1	0.0026938	0.140838	0.224822	0.0568535	0.011422	0.712331	0.451198
early_RGC	MPST	0.00298216	-0.157414	-0.0490171	-0.265811	0.0124137	-0.292036	-0.380873
early_RGC	AKAP9	0.00298514	-0.186926	-0.0781864	-0.295665	0.0124144	-0.53846	-0.314417
early_RGC	MRPS35	0.00304946	-0.153886	-0.0690181	-0.238755	0.0126484	-1.02835	-0.154216
early_RGC	GLCCI1	0.00325757	-0.142166	-0.0497921	-0.234539	0.0133845	-1.60665	-1.0221
early_RGC	OIP5-AS1	0.00491391	-0.168686	-0.0694256	-0.267947	0.018933	-0.222888	-0.166524
early_RGC	TRAP1	0.00493047	-0.146	-0.0520753	-0.239925	0.0189782	-0.785826	-0.379208
early_RGC	ARID4B	0.00509415	-0.156422	-0.0500103	-0.262833	0.0195032	-0.353805	-0.375402
early_RGC	GNB1	0.00560026	0.166806	0.274107	0.0595053	0.0210411	0.267744	0.174957
early_RGC	PPP2CA	0.00590783	-0.142443	-0.0466195	-0.238266	0.0219346	-0.675537	-0.146892
early_RGC	STOX2	0.00635415	-0.143296	-0.0539324	-0.232659	0.0232729	-0.521849	-0.332041
early_RGC	COPS6	0.00687358	-0.143247	-0.0376301	-0.248863	0.0248764	-0.414435	-0.164005
early_RGC	CDC37	0.00766102	-0.141888	-0.0447864	-0.238989	0.0272469	-0.261557	-0.145889
early_RGC	CNOT2	0.00886577	-0.153151	-0.0579808	-0.24832	0.0307117	-0.661996	-0.266802
early_RGC	MAGED2	0.00966132	-0.152375	-0.0428525	-0.261898	0.0329021	-0.766748	-0.288776
early_RGC	HACD3	0.00998455	-0.165075	-0.0575681	-0.272581	0.0338124	-0.683278	-0.271449
early_RGC	ZFP36L1	0.0101299	-0.179631	-0.0541563	-0.305107	0.034253	-0.288446	-0.160178
early_RGC	SSBP3	0.0101449	0.140587	0.234272	0.0469013	0.0342669	0.377701	0.490937
early_RGC	NME4	0.0103293	-0.182139	-0.061546	-0.302732	0.0348001	-0.523107	-0.32478
early_RGC	TSPO	0.0113049	-0.178989	-0.0609487	-0.297029	0.0375081	-0.99593	-0.402558
early_RGC	BPTF	0.012323	-0.157214	-0.045765	-0.268664	0.0401737	-0.734901	-0.341544
early_RGC	PRPF40A	0.0124843	-0.156032	-0.0461002	-0.265964	0.0406322	-0.299177	-0.19835
early_RGC	PSMD6	0.0135519	-0.15072	-0.0488207	-0.252619	0.0432648	-0.142244	-0.17681
early_RGC	HMGB2	0.014051	0.15922	0.273061	0.0453784	0.0445147	0.7243	0.393821
early_RGC	MARCH6	0.0148949	-0.151508	-0.048694	-0.254322	0.0466066	-0.490262	-0.307437
Imm_AST	IFITM3	3.20273e-16	-1.1602	-1.07708	-1.24333	3.0839e-12	-1.25568	-0.882634
Imm_AST	RPS26	1.38234e-15	-1.1141	-1.07415	-1.15405	6.65526e-12	-1.18712	-0.517564
Imm_AST	BST2	6.30182e-15	-0.885685	-0.780914	-0.990456	2.02267e-11	-1.71377	-1.06343
Imm_AST	ADD3	6.26375e-13	0.266738	0.304521	0.228955	1.02413e-09	0.562424	0.170404
Imm_AST	AKAP12	6.38156e-13	-0.500809	-0.440787	-0.560831	1.02413e-09	-0.440472	-0.253875
Imm_AST	HLA-E	1.28077e-12	-0.462614	-0.392634	-0.532595	1.12114e-09	-0.358512	-0.362
Imm_AST	LINC01896	1.1136e-12	0.604113	0.667088	0.541138	1.12114e-09	1.13574	0.506669
Imm_AST	NSMCE3	1.14078e-12	0.396794	0.441538	0.35205	1.12114e-09	0.98047	0.943819
Imm_AST	CROT	2.18895e-12	0.495758	0.554466	0.437049	1.62134e-09	0.524596	0.1774
Imm_AST	CARHSP1	3.23603e-12	-0.596426	-0.524722	-0.668131	1.72649e-09	-0.824765	-0.330228
Imm_AST	CYFIP1	3.04115e-12	0.349277	0.392133	0.306422	1.72649e-09	1.27317	0.914456
Imm_AST	GPX3	3.84756e-12	-0.66783	-0.570916	-0.764743	1.72649e-09	-1.24992	-1.00863
Imm_AST	NAPRT	3.32204e-12	0.330941	0.370305	0.291577	1.72649e-09	0.390718	0.489578
Imm_AST	RBBP7	2.92609e-12	0.408961	0.469852	0.348071	1.72649e-09	0.244825	0.290895
Imm_AST	SYNE2	3.94462e-12	-0.439018	-0.377437	-0.500599	1.72649e-09	-0.505456	-0.294626
Imm_AST	TCEAL9	3.7223e-12	0.483403	0.532658	0.434147	1.72649e-09	0.685063	0.481083
Imm_AST	APOO	4.31228e-12	0.348476	0.390007	0.306945	1.75993e-09	0.948175	0.989568
Imm_AST	ATP6V0E2	5.48321e-12	0.374026	0.421421	0.32663	1.75993e-09	0.473118	0.191198
Imm_AST	MGAT4C	5.30365e-12	0.414642	0.461273	0.36801	1.75993e-09	1.14397	0.626154
Imm_AST	NTRK2	4.69504e-12	0.982359	1.06043	0.90429	1.75993e-09	1.5514	2.32954
Imm_AST	TMEM47	5.18882e-12	0.30204	0.341978	0.262102	1.75993e-09	0.406632	0.353438
Imm_AST	UBE3A	5.00573e-12	0.389886	0.447374	0.332397	1.75993e-09	1.06534	0.873249
Imm_AST	MAP3K13	5.78163e-12	0.47413	0.515686	0.432575	1.79585e-09	0.9777	0.888249
Imm_AST	KIF5C	6.3727e-12	-0.454121	-0.399864	-0.508379	1.85948e-09	-0.51867	-0.266091
Imm_AST	TCEAL3	7.40657e-12	0.4256	0.484075	0.367125	2.09759e-09	0.682326	0.408725
Imm_AST	FSCN1	8.71466e-12	-0.364999	-0.316015	-0.413983	2.39753e-09	-0.39848	-0.206565
Imm_AST	NUP93	9.11994e-12	-0.337603	-0.277395	-0.397811	2.40746e-09	-0.431327	-0.650526
Imm_AST	HMGN3	1.15646e-11	-0.591132	-0.538762	-0.643502	2.85526e-09	-0.487799	-0.151308
Imm_AST	NIPA2	1.25326e-11	0.319246	0.360018	0.278474	2.94333e-09	1.04021	0.884302
Imm_AST	RAB9A	1.22874e-11	0.345603	0.398172	0.293033	2.94333e-09	0.676534	0.591519
Imm_AST	IGFBP5	1.70122e-11	0.318955	0.364287	0.273624	3.71098e-09	1.43301	0.464004
Imm_AST	LGALS3BP	1.73428e-11	-0.346401	-0.295771	-0.39703	3.71098e-09	-0.405048	-0.222232
Imm_AST	NKAIN3-IT1	1.94472e-11	0.210119	0.242037	0.178201	3.98418e-09	0.629426	0.430451
Imm_AST	ARL3	2.16911e-11	0.34945	0.40441	0.294491	4.26253e-09	0.318318	0.18207
Imm_AST	NEAT1	2.406e-11	0.534624	0.608121	0.461128	4.5628e-09	0.624043	0.956438
Imm_AST	HERC2	2.75564e-11	0.345975	0.39876	0.29319	4.73822e-09	0.965973	0.867592
Imm_AST	TJP1	3.36305e-11	0.358873	0.413841	0.303905	5.48862e-09	1.63676	0.915957
Imm_AST	ACYP2	3.50552e-11	0.185489	0.216699	0.154278	5.53867e-09	0.672299	0.389301
Imm_AST	RAMP1	3.50876e-11	0.199865	0.235376	0.164354	5.53867e-09	1.76378	1.44497
Imm_AST	SEC11C	3.82312e-11	0.366502	0.423027	0.309977	5.84331e-09	0.440166	0.251216
Imm_AST	PHIP	4.19982e-11	-0.383661	-0.320521	-0.446801	6.22154e-09	-0.696659	-0.306091
Imm_AST	NRG1	4.83784e-11	-0.451293	-0.378263	-0.524323	7.04583e-09	-1.10284	-0.862515
Imm_AST	LGALS1	6.64338e-11	0.346002	0.395166	0.296838	8.76289e-09	1.38698	0.813553
Imm_AST	TCEAL7	7.32566e-11	0.346471	0.406019	0.286923	9.53227e-09	0.700549	0.693233
Imm_AST	TSC22D3	9.57398e-11	0.263735	0.299127	0.228343	1.22703e-08	1.72223	1.29578
Imm_AST	HTRA1	1.07284e-10	0.372943	0.433647	0.312238	1.3244e-08	0.396539	0.275713
Imm_AST	LGALS3	1.135e-10	-0.281587	-0.188038	-0.375136	1.38341e-08	-0.580042	-0.381132
Imm_AST	MAP1B	1.20875e-10	-0.433122	-0.383471	-0.482773	1.43692e-08	-0.536908	-0.153982
Imm_AST	TXNIP	1.29868e-10	0.279112	0.323961	0.234263	1.48869e-08	0.713037	0.154033
Imm_AST	CASK	1.40646e-10	0.364006	0.419656	0.308356	1.57474e-08	0.611974	0.236667
Imm_AST	REC8	1.43925e-10	-0.44566	-0.364252	-0.527069	1.59293e-08	-1.45247	-1.89236
Imm_AST	SFRP2	1.45689e-10	0.406602	0.469696	0.343507	1.59413e-08	1.70062	1.36231
Imm_AST	USP11	1.49466e-10	0.290395	0.350359	0.230431	1.61709e-08	0.475237	0.360077
Imm_AST	FAM199X	1.63939e-10	0.21115	0.244758	0.177543	1.71584e-08	0.672418	0.556396
Imm_AST	CHRDL1	1.76209e-10	0.301288	0.349107	0.253469	1.81116e-08	0.424835	0.428105
Imm_AST	SLC2A3	1.76809e-10	-0.347101	-0.278494	-0.415708	1.81116e-08	-1.06266	-0.576654
Imm_AST	RPS4X	1.83054e-10	0.628148	0.658811	0.597485	1.83607e-08	0.681753	0.228845
Imm_AST	UBA1	1.82708e-10	0.278072	0.331359	0.224785	1.83607e-08	0.524604	0.437239
Imm_AST	EFNA1	2.0104e-10	-0.231507	-0.157694	-0.30532	1.97532e-08	-0.448684	-0.317846
Imm_AST	JPT1	2.10774e-10	-0.303326	-0.253585	-0.353067	2.05004e-08	-0.313436	-0.14859
Imm_AST	GPM6B	2.18684e-10	0.758157	0.808723	0.707591	2.08486e-08	1.09065	0.285421
Imm_AST	NR2F2	2.17056e-10	0.218686	0.253232	0.184139	2.08486e-08	0.313587	1.40064
Imm_AST	DDAH1	2.47166e-10	0.264903	0.313021	0.216786	2.26063e-08	0.711428	0.260497
Imm_AST	IAH1	2.60715e-10	0.294791	0.347785	0.241796	2.26991e-08	0.266179	0.430406
Imm_AST	TRIM24	2.56963e-10	-0.325415	-0.265926	-0.384904	2.26991e-08	-0.583336	-0.290039
Imm_AST	ATP6AP2	2.76386e-10	0.374805	0.421897	0.327713	2.34876e-08	0.382858	0.189159
Imm_AST	MTRNR2L8	2.78075e-10	0.205303	0.242191	0.168415	2.34876e-08	0.359873	0.364701
Imm_AST	NTM	3.49411e-10	0.32435	0.387482	0.261219	2.92084e-08	0.879391	0.247418
Imm_AST	MORN4	3.72609e-10	-0.20568	-0.149655	-0.261706	3.04055e-08	-0.366468	-0.500409
Imm_AST	UBB	4.00702e-10	0.389212	0.457291	0.321132	3.18872e-08	0.249288	0.214413
Imm_AST	MSI2	4.31002e-10	0.269634	0.323498	0.21577	3.34687e-08	0.474675	0.187
Imm_AST	CYBA	4.51844e-10	-0.345654	-0.27115	-0.420158	3.42997e-08	-1.19121	-1.02891
Imm_AST	MEST	5.1161e-10	0.327203	0.39531	0.259097	3.78659e-08	0.938205	0.554498
Imm_AST	PHLDA1	5.16525e-10	-0.313775	-0.246472	-0.381079	3.78659e-08	-0.752851	-0.142854
Imm_AST	ID4	5.56527e-10	-0.395952	-0.32326	-0.468643	3.91154e-08	-0.835602	-0.314864
Imm_AST	PDPN	5.55132e-10	0.329437	0.38765	0.271225	3.91154e-08	1.51426	1.49178
Imm_AST	PIR	5.48997e-10	0.308253	0.364505	0.252	3.91154e-08	0.399493	0.360919
Imm_AST	TMEM123	5.50621e-10	0.253484	0.303498	0.203469	3.91154e-08	0.827354	0.326803
Imm_AST	SSX2IP	5.7139e-10	-0.178935	-0.126589	-0.231281	3.92994e-08	-0.39998	-0.692676
Imm_AST	MOB3B	6.16438e-10	-0.301801	-0.247408	-0.356193	4.20971e-08	-0.600251	-0.67294
Imm_AST	CDC42EP4	6.21056e-10	0.236057	0.281011	0.191103	4.21137e-08	0.619779	0.202329
Imm_AST	CFAP298	6.56474e-10	-0.256658	-0.203734	-0.309581	4.42041e-08	-0.238118	-0.171395
Imm_AST	DCLK1	6.95681e-10	0.259429	0.304638	0.21422	4.64464e-08	1.24118	0.788835
Imm_AST	USP9X	7.20732e-10	0.220741	0.263792	0.177691	4.72104e-08	0.609834	0.347785
Imm_AST	GFAP	7.55515e-10	-0.164925	-0.0907773	-0.239073	4.88245e-08	-0.390153	-0.303175
Imm_AST	TP53TG1	8.35206e-10	0.257436	0.309898	0.204974	5.32596e-08	0.256725	0.152364
Imm_AST	APBA2	8.61661e-10	0.248634	0.289462	0.207806	5.38762e-08	0.929929	0.930762
Imm_AST	ENDOG	8.6143e-10	0.199822	0.239311	0.160333	5.38762e-08	0.269593	0.565306
Imm_AST	CXXC4	9.50749e-10	0.347666	0.386621	0.30871	5.79416e-08	1.39555	0.271348
Imm_AST	SDC2	1.03994e-09	0.216133	0.257563	0.174704	6.29783e-08	0.613231	0.29995
Imm_AST	CPNE1	1.0912e-09	-0.268073	-0.218504	-0.317642	6.48588e-08	-0.467079	-0.268044
Imm_AST	VAMP2	1.07927e-09	0.296205	0.362537	0.229873	6.48588e-08	0.229399	0.230726
Imm_AST	SLC7A11	1.14367e-09	0.180756	0.212861	0.148652	6.75608e-08	1.69792	0.789649
Imm_AST	NAP1L3	1.3564e-09	0.231462	0.266119	0.196805	7.59348e-08	1.69865	0.818267
Imm_AST	BEX2	1.36628e-09	0.294457	0.353073	0.235842	7.60459e-08	1.03114	0.784465
Imm_AST	SALL3	1.44777e-09	0.322192	0.36625	0.278134	7.96602e-08	1.28764	0.78976
Imm_AST	ACSL3	1.4727e-09	0.22968	0.276548	0.182813	8.01166e-08	0.697641	0.317786
Imm_AST	KLF6	1.51847e-09	-0.288719	-0.222977	-0.354462	8.21423e-08	-0.328176	-0.1749
Imm_AST	BEX1	1.85588e-09	0.282423	0.337487	0.227359	9.81884e-08	0.568887	0.274108
Imm_AST	LSAMP	1.94649e-09	0.2649	0.319746	0.210053	1.01863e-07	0.427036	0.161153
Imm_AST	EMX2	2.18143e-09	-0.338324	-0.276743	-0.399905	1.10553e-07	-0.237365	-0.318233
Imm_AST	TUBGCP5	2.22325e-09	0.192809	0.224682	0.160935	1.12082e-07	0.75411	1.36867
Imm_AST	DDX3X	2.34982e-09	0.233083	0.28589	0.180276	1.17846e-07	0.169257	0.174226
Imm_AST	TRIM2	2.68482e-09	0.201867	0.246933	0.156801	1.32575e-07	0.538646	0.238301
Imm_AST	GJA1	3.13812e-09	0.198849	0.23537	0.162328	1.49076e-07	2.45127	0.561812
Imm_AST	SLC4A4	3.1014e-09	0.211953	0.252562	0.171343	1.49076e-07	0.862186	0.206684
Imm_AST	LTBP4	3.35578e-09	-0.271813	-0.220332	-0.323293	1.5535e-07	-0.949195	-0.553064
Imm_AST	PAK3	3.60646e-09	0.235297	0.286465	0.184129	1.63805e-07	0.853947	0.22853
Imm_AST	DCX	3.94975e-09	0.233409	0.283716	0.183101	1.76894e-07	0.750559	0.39938
Imm_AST	ID1	3.98934e-09	-0.385169	-0.287315	-0.483023	1.7784e-07	-1.09491	-0.261371
Imm_AST	ATP1A2	4.3127e-09	0.314601	0.374199	0.255004	1.89621e-07	0.331352	0.417201
Imm_AST	KDELR2	4.55309e-09	-0.235659	-0.182503	-0.288816	1.98379e-07	-0.814018	-0.31043
Imm_AST	DST	4.72145e-09	0.232679	0.288681	0.176678	2.04787e-07	0.750514	0.148597
Imm_AST	LRP1	5.42305e-09	0.246722	0.30317	0.190274	2.28274e-07	0.64558	0.434051
Imm_AST	TUBB	6.11367e-09	-0.45608	-0.400303	-0.511858	2.51575e-07	-0.177951	-0.154978
Imm_AST	SELENOP	6.9022e-09	0.178357	0.22229	0.134424	2.79249e-07	0.589887	0.356704
Imm_AST	LNPK	6.95952e-09	0.200199	0.249303	0.151094	2.8039e-07	0.509866	0.36062
Imm_AST	MINDY2	7.00859e-09	-0.217878	-0.163919	-0.271836	2.81191e-07	-0.498258	-0.245581
Imm_AST	FUNDC1	7.28274e-09	0.198615	0.247751	0.14948	2.89775e-07	0.428861	0.334652
Imm_AST	SEPTIN9	7.39725e-09	-0.241517	-0.184611	-0.298424	2.9312e-07	-0.446367	-0.309479
Imm_AST	RAB31	7.7733e-09	0.215198	0.267668	0.162729	3.0396e-07	0.66865	0.250515
Imm_AST	SOX6	8.20288e-09	0.21038	0.262528	0.158232	3.14683e-07	0.60827	0.210094
Imm_AST	OAT	9.65668e-09	0.206994	0.260636	0.153352	3.63219e-07	0.281939	0.147505
Imm_AST	SRSF7	9.80222e-09	-0.217698	-0.167341	-0.268054	3.67163e-07	-0.447182	-0.16836
Imm_AST	SOX2-OT	1.05277e-08	0.207829	0.258777	0.156881	3.91393e-07	0.705295	0.215916
Imm_AST	EPS8	1.16245e-08	0.168175	0.201539	0.13481	4.25598e-07	0.814084	0.501022
Imm_AST	APLP2	1.19846e-08	0.242334	0.292834	0.191834	4.37121e-07	0.380264	0.154375
Imm_AST	RRAS	1.20768e-08	-0.161346	-0.109218	-0.213474	4.38822e-07	-0.627171	-0.305686
Imm_AST	ID3	1.32283e-08	-0.40961	-0.292371	-0.526849	4.71762e-07	-1.01334	-0.270446
Imm_AST	DLX2	1.33438e-08	0.754992	0.816706	0.693278	4.74122e-07	2.52929	1.22168
Imm_AST	LINC02696	1.43106e-08	0.193148	0.223474	0.162822	5.0108e-07	1.27337	0.754517
Imm_AST	USF1	1.47765e-08	0.187991	0.216648	0.159335	5.13655e-07	1.12525	1.11967
Imm_AST	OAF	1.55314e-08	-0.19619	-0.142444	-0.249935	5.36027e-07	-0.345669	-0.17828
Imm_AST	ITGB1BP1	1.59446e-08	-0.22943	-0.177305	-0.281554	5.48322e-07	-0.870611	-0.774327
Imm_AST	WLS	1.62406e-08	0.243249	0.290322	0.196176	5.56515e-07	1.96203	0.567281
Imm_AST	PRRT2	1.65251e-08	-0.19655	-0.145586	-0.247514	5.62262e-07	-0.539835	-0.231404
Imm_AST	CDK4	1.76748e-08	-0.195335	-0.147223	-0.243447	5.85367e-07	-0.339285	-0.159609
Imm_AST	HSD17B12	1.84568e-08	-0.225896	-0.169664	-0.282128	6.04491e-07	-0.377077	-0.239243
Imm_AST	CXCR4	1.91401e-08	0.201944	0.247001	0.156888	6.20538e-07	0.552667	0.342625
Imm_AST	RAB3GAP2	1.94095e-08	-0.239844	-0.183006	-0.296683	6.27162e-07	-0.703019	-0.377783
Imm_AST	ARNT2	2.02146e-08	0.150215	0.179769	0.120661	6.50991e-07	1.05519	0.288816
Imm_AST	BEX3	2.69738e-08	0.468384	0.51202	0.424748	8.29809e-07	0.581937	0.219391
Imm_AST	SERINC2	2.92175e-08	-0.361973	-0.302522	-0.421424	8.90302e-07	-0.196152	-0.43297
Imm_AST	ZEB2	3.4502e-08	0.183903	0.232554	0.135252	1.03174e-06	0.453204	0.155236
Imm_AST	BX890604.2	3.51803e-08	0.149601	0.181511	0.117692	1.04877e-06	1.14929	0.911342
Imm_AST	CDH2	3.84402e-08	0.183437	0.235652	0.131221	1.12505e-06	0.210585	0.165205
Imm_AST	GSN	3.96153e-08	-0.171196	-0.112863	-0.229529	1.15229e-06	-0.768943	-0.335236
Imm_AST	HLA-A	4.12543e-08	-0.431371	-0.360674	-0.502069	1.18934e-06	-0.181671	-0.301349
Imm_AST	MID1	4.22756e-08	0.183037	0.233709	0.132366	1.20793e-06	0.176526	0.157831
Imm_AST	MPC2	4.2199e-08	0.205016	0.261639	0.148393	1.20793e-06	0.32546	0.182215
Imm_AST	EIF2S3	4.44728e-08	0.193017	0.246404	0.13963	1.26321e-06	0.825726	0.746187
Imm_AST	AL022068.1	4.51409e-08	-0.144515	-0.078736	-0.210293	1.27717e-06	-0.866569	-1.11736
Imm_AST	CNRIP1	4.52295e-08	0.160122	0.191584	0.128661	1.27717e-06	0.369899	0.289233
Imm_AST	POLR2J3	4.96781e-08	-0.208463	-0.15165	-0.265276	1.3677e-06	-0.525428	-0.475642
Imm_AST	SLC1A3	5.83238e-08	-0.185819	-0.131248	-0.240389	1.57311e-06	-0.325944	-0.198265
Imm_AST	SOCS3	5.868e-08	-0.437855	-0.331103	-0.544606	1.5739e-06	-0.401907	-0.860451
Imm_AST	EIF1AX	6.76392e-08	0.225762	0.278886	0.172637	1.76504e-06	0.616466	0.466428
Imm_AST	PPP2R2B	7.06992e-08	-0.299384	-0.240632	-0.358137	1.82022e-06	-0.507688	-0.38429
Imm_AST	IRF9	7.62589e-08	-0.182031	-0.124211	-0.239851	1.94774e-06	-0.665475	-0.495564
Imm_AST	RBM3	8.22435e-08	-0.193875	-0.14439	-0.243359	2.0731e-06	-0.171187	-0.269073
Imm_AST	EFEMP2	8.38014e-08	0.172742	0.214211	0.131274	2.10685e-06	1.08502	0.565168
Imm_AST	AMMECR1	8.61297e-08	0.293105	0.355669	0.230542	2.15414e-06	1.25073	0.349945
Imm_AST	HSPB1	8.70099e-08	-0.26319	-0.209835	-0.316546	2.17051e-06	-0.202053	-0.156465
Imm_AST	LMNA	8.78796e-08	-0.17557	-0.109971	-0.241169	2.18654e-06	-1.62442	-0.163077
Imm_AST	SEZ6L2	9.20136e-08	-0.238325	-0.163355	-0.313295	2.27179e-06	-0.376867	-0.705061
Imm_AST	AMER2	1.03809e-07	0.171315	0.217909	0.124722	2.53699e-06	0.579917	0.348122
Imm_AST	SLC10A4	1.08732e-07	-0.167883	-0.108216	-0.22755	2.64389e-06	-0.902597	-0.787147
Imm_AST	ARHGDIA	1.12115e-07	-0.182973	-0.125832	-0.240114	2.70786e-06	-0.267401	-0.150492
Imm_AST	XIST	1.15403e-07	-0.584553	0.750945	-1.92005	2.76422e-06	-8.67149	-7.22943
Imm_AST	CNTNAP3B	1.22125e-07	-0.313428	-0.203437	-0.423419	2.85424e-06	-0.143412	-0.278995
Imm_AST	GNPDA1	1.61019e-07	-0.175792	-0.123377	-0.228207	3.59735e-06	-0.47694	-0.217601
Imm_AST	JUNB	1.68962e-07	-0.19525	-0.122718	-0.267783	3.74009e-06	-0.153801	-0.394405
Imm_AST	FAM107A	1.86994e-07	-0.234011	-0.163941	-0.304082	4.07368e-06	-0.814365	-0.725533
Imm_AST	PTGR1	1.94318e-07	0.209613	0.24757	0.171655	4.18587e-06	0.187263	0.172376
Imm_AST	MMP24OS	1.94947e-07	-0.183301	-0.13127	-0.235331	4.19006e-06	-0.522283	-0.476974
Imm_AST	MTRNR2L12	2.14346e-07	0.206814	0.259701	0.153927	4.47708e-06	0.441419	0.192197
Imm_AST	DLX1	2.19367e-07	0.619102	0.676947	0.561258	4.56989e-06	3.52509	1.42728
Imm_AST	AIG1	2.21346e-07	0.150121	0.199569	0.100673	4.59341e-06	0.439108	0.159491
Imm_AST	PCDH9	2.33498e-07	0.179846	0.235577	0.124115	4.77308e-06	1.45278	0.830369
Imm_AST	TCEAL8	2.71483e-07	0.184915	0.242443	0.127387	5.40106e-06	0.500781	0.312468
Imm_AST	ZC3H15	2.81933e-07	-0.170471	-0.118449	-0.222494	5.57441e-06	-0.330663	-0.193032
Imm_AST	DECR1	3.14354e-07	0.150312	0.20075	0.0998737	6.12735e-06	0.143532	0.190392
Imm_AST	MFSD10	3.23303e-07	-0.160004	-0.114305	-0.205702	6.26376e-06	-0.211696	-0.204289
Imm_AST	ADAMTS3	3.25498e-07	0.21107	0.248302	0.173838	6.29361e-06	0.572035	0.784969
Imm_AST	RFK	3.32292e-07	-0.159106	-0.10771	-0.210502	6.4121e-06	-0.201312	-0.212542
Imm_AST	MT3	3.3554e-07	0.281381	0.375863	0.186898	6.46183e-06	1.2052	0.718301
Imm_AST	PSMB4	3.3978e-07	0.16249	0.215062	0.109919	6.51741e-06	0.156449	0.251931
Imm_AST	CDK16	3.59269e-07	0.151579	0.199577	0.103582	6.78313e-06	0.495126	0.437602
Imm_AST	CD47	4.07866e-07	-0.152741	-0.098289	-0.207194	7.55258e-06	-0.306136	-0.154506
Imm_AST	TNIK	4.21305e-07	0.163944	0.198278	0.12961	7.72714e-06	1.62356	0.93595
Imm_AST	FADS2	5.83981e-07	0.153052	0.202621	0.103483	1.01318e-05	0.161281	0.190784
Imm_AST	ANXA5	6.13141e-07	0.288891	0.338839	0.238943	1.05995e-05	0.320485	0.298885
Imm_AST	DAB1	6.31243e-07	-0.232356	-0.156173	-0.308539	1.0854e-05	-0.60197	-0.413142
Imm_AST	EMC10	7.00744e-07	0.160704	0.208042	0.113366	1.17271e-05	0.205829	0.440076
Imm_AST	EVA1C	7.13373e-07	-0.149795	-0.0904267	-0.209163	1.18616e-05	-0.704843	-0.363688
Imm_AST	HS6ST2	7.62858e-07	0.29345	0.373681	0.21322	1.24501e-05	0.72439	0.269417
Imm_AST	GNAO1	8.12035e-07	0.152787	0.207194	0.0983795	1.32303e-05	0.75961	0.222478
Imm_AST	PCYT1B	8.61785e-07	0.148555	0.181484	0.115626	1.37669e-05	1.76121	0.673652
Imm_AST	PDGFRB	8.62127e-07	0.147609	0.198643	0.0965746	1.37669e-05	0.313892	0.185817
Imm_AST	RGS6	8.63934e-07	0.245855	0.306634	0.185075	1.37729e-05	1.06422	0.421419
Imm_AST	EEF1A2	9.06007e-07	-0.271111	-0.212095	-0.330127	1.43209e-05	-0.787369	-0.451279
Imm_AST	PLAGL1	9.85345e-07	-0.187607	-0.131798	-0.243417	1.5303e-05	-2.05824	-0.825867
Imm_AST	SVIL	1.1656e-06	-0.189726	-0.128619	-0.250833	1.78435e-05	-0.780736	-0.354948
Imm_AST	PCBD1	1.24484e-06	0.146443	0.19325	0.0996366	1.87583e-05	0.269787	0.304777
Imm_AST	ANKRD29	1.40804e-06	-0.158674	-0.0937666	-0.223581	2.06716e-05	-0.40539	-0.159852
Imm_AST	SEC31A	1.42726e-06	-0.143697	-0.0906605	-0.196734	2.08544e-05	-0.956729	-0.199235
Imm_AST	RPL23	1.4627e-06	0.21156	0.248686	0.174435	2.13076e-05	0.474204	0.155807
Imm_AST	LIX1	1.51834e-06	0.218406	0.290355	0.146457	2.18537e-05	0.739277	1.0556
Imm_AST	HSPA1A	1.77579e-06	0.18854	0.234094	0.142986	2.47454e-05	2.95573	3.34695
Imm_AST	GAS1	1.95845e-06	-0.309245	-0.221083	-0.397407	2.69475e-05	-0.676323	-0.84184
Imm_AST	VEPH1	1.99434e-06	0.203566	0.258132	0.149	2.73272e-05	0.43301	0.224747
Imm_AST	RBMX	2.02261e-06	-0.15587	-0.10961	-0.202131	2.76252e-05	-0.371806	-0.425211
Imm_AST	PRDX4	2.07206e-06	0.207109	0.254115	0.160103	2.80345e-05	0.551157	0.316797
Imm_AST	ANKRD12	2.10375e-06	-0.169604	-0.111066	-0.228143	2.8411e-05	-0.255925	-0.199746
Imm_AST	FKBP1B	2.13762e-06	-0.178084	-0.127386	-0.228782	2.87074e-05	-0.301878	-0.242509
Imm_AST	MAFF	2.25529e-06	-0.186539	-0.126006	-0.247073	2.9912e-05	-0.483735	-0.360571
Imm_AST	TRA2B	2.58768e-06	-0.162845	-0.11368	-0.21201	3.34453e-05	-0.25508	-0.172684
Imm_AST	ARPC1B	2.66354e-06	-0.177931	-0.11821	-0.237653	3.40811e-05	-0.309656	-0.470579
Imm_AST	CPXM1	2.66519e-06	-0.193727	-0.134155	-0.253299	3.40811e-05	-0.312537	-0.402489
Imm_AST	PKIB	2.98745e-06	-0.150875	-0.0903429	-0.211407	3.75538e-05	-0.912738	-0.561849
Imm_AST	CISD1	3.06384e-06	0.156622	0.213117	0.100128	3.83139e-05	0.181312	0.233869
Imm_AST	IFI6	3.16074e-06	-0.201232	-0.131439	-0.271025	3.91696e-05	-0.522597	-0.572928
Imm_AST	SNHG18	3.27646e-06	0.41902	0.504196	0.333845	4.0344e-05	1.82865	2.00314
Imm_AST	AUXG01000058.1	4.37618e-06	0.169039	0.208991	0.129086	5.15138e-05	0.727397	0.452198
Imm_AST	LEMD1	4.48363e-06	-0.175926	-0.113081	-0.23877	5.25857e-05	-1.54107	-1.54129
Imm_AST	PLAAT3	4.63492e-06	0.141649	0.18253	0.100768	5.40965e-05	0.56684	0.317025
Imm_AST	TUSC3	5.38583e-06	-0.176984	-0.127232	-0.226737	6.19596e-05	-0.178436	-0.193627
Imm_AST	GSTO1	5.62247e-06	0.167868	0.220304	0.115432	6.40695e-05	0.249092	0.199917
Imm_AST	TUBB2A	6.05984e-06	-0.331487	-0.246246	-0.416728	6.84058e-05	-0.431131	-0.162348
Imm_AST	MIR4458HG	6.62349e-06	0.180988	0.21226	0.149715	7.39022e-05	1.16126	0.750138
Imm_AST	TCF4	8.33191e-06	0.160568	0.216302	0.104834	8.98409e-05	0.298546	0.208851
Imm_AST	CHKB	1.13081e-05	-0.151141	-0.0990831	-0.203198	0.000115836	-0.528535	-0.404475
Imm_AST	CTSF	1.20483e-05	-0.175511	-0.115302	-0.23572	0.000122119	-2.56645	-3.08102
Imm_AST	NAA38	1.43235e-05	0.142815	0.198771	0.0868594	0.000140164	0.309495	0.285514
Imm_AST	COL9A3	1.56221e-05	-0.238263	-0.161536	-0.314991	0.000149976	-0.59702	-0.598467
Imm_AST	GOLIM4	1.9586e-05	0.142825	0.200628	0.0850219	0.000181516	0.169707	0.276745
Imm_AST	TFRC	1.95767e-05	-0.145783	-0.0926894	-0.198877	0.000181516	-0.366137	-0.517722
Imm_AST	BEX5	2.08043e-05	-0.182606	-0.103757	-0.261455	0.000190242	-1.37513	-0.299656
Imm_AST	ADGRV1	2.10923e-05	0.181856	0.237742	0.12597	0.000191964	0.380562	0.166583
Imm_AST	SAMD4A	2.20385e-05	-0.172426	-0.121251	-0.2236	0.000199257	-0.313698	-0.211487
Imm_AST	HES5	2.23761e-05	0.283464	0.387126	0.179801	0.00020212	0.468291	0.199817
Imm_AST	MIR99AHG	3.43801e-05	0.153336	0.211023	0.0956481	0.000290901	0.729318	0.19003
Imm_AST	WWTR1	4.22928e-05	0.167803	0.233167	0.102439	0.000344241	1.41482	1.5886
Imm_AST	GRID2	6.38172e-05	0.145147	0.202809	0.087485	0.000483567	1.20021	1.0391
Imm_AST	ATG12	7.41321e-05	-0.145064	-0.0933251	-0.196803	0.000549091	-0.694793	-0.432577
Imm_AST	OLFM2	7.59345e-05	-0.175073	-0.0998461	-0.2503	0.000560716	-0.318731	-0.328893
Imm_AST	SINHCAF	9.9111e-05	-0.145463	-0.0879093	-0.203017	0.000694065	-0.1948	-0.268346
Imm_AST	FABP5	0.000108421	0.216001	0.337028	0.0949728	0.000745702	1.12489	0.8543
Imm_Neu	RPS26	3.217e-15	-1.56825	-1.4491	-1.68739	9.26497e-12	-1.4595	-0.74104
Imm_Neu	TMSB4X	5.61852e-13	1.01005	1.25632	0.763775	8.09066e-10	0.908265	0.487472
Imm_Neu	RPS4X	5.53041e-12	0.567824	0.667719	0.46793	5.30919e-09	0.589172	0.535962
Imm_Neu	ATP1B1	2.68821e-10	0.234283	0.298032	0.170533	1.93551e-07	0.3357	0.933988
Imm_Neu	MARCKS	4.91616e-10	0.669362	0.789186	0.549539	2.30963e-07	0.409743	0.662134
Imm_Neu	TCEAL7	5.56397e-10	0.41644	0.502692	0.330187	2.30963e-07	1.12598	1.37872
Imm_Neu	TUBA1B	5.61368e-10	0.684689	0.797538	0.57184	2.30963e-07	0.195974	0.518809
Imm_Neu	GAPDH	9.0955e-10	0.545821	0.684425	0.407218	3.27438e-07	0.478672	0.408024
Imm_Neu	BEX3	1.79173e-09	0.552809	0.674046	0.431572	5.16019e-07	0.677586	0.705285
Imm_Neu	CTNNB1	4.76431e-09	0.251229	0.318495	0.183962	9.92657e-07	0.70828	1.24386
Imm_Neu	ACTB	5.47894e-09	0.398004	0.50299	0.293018	1.0402e-06	0.232219	0.255913
Imm_Neu	HMGB1	5.7789e-09	0.575168	0.720298	0.430038	1.0402e-06	0.184873	0.365294
Imm_Neu	MIF	6.80917e-09	0.485714	0.621954	0.349474	1.15355e-06	0.497248	0.583383
Imm_Neu	HIST1H4C	8.03959e-09	0.551258	0.675506	0.427011	1.28634e-06	0.804053	0.350034
Imm_Neu	SOX11	8.49812e-09	0.634699	0.791853	0.477545	1.28814e-06	0.560909	0.3774
Imm_Neu	GNAS	1.42315e-08	0.407792	0.529915	0.285669	1.78204e-06	0.207672	0.247187
Imm_Neu	PAK3	2.31122e-08	0.457036	0.555164	0.358908	2.77346e-06	0.566565	0.283757
Imm_Neu	BTG1	2.91661e-08	0.524441	0.621184	0.427697	3.14625e-06	0.671907	0.769441
Imm_Neu	ZBTB18	2.98828e-08	-0.24426	-0.154072	-0.334448	3.14625e-06	-0.372659	-0.686988
Imm_Neu	SMS	4.66936e-08	0.273461	0.344569	0.202353	4.33798e-06	0.625655	1.04065
Imm_Neu	DLX6-AS1	7.25232e-08	0.517616	0.646402	0.388831	5.64505e-06	2.69681	4.27983
Imm_Neu	EIF2S3	7.1077e-08	0.275821	0.350152	0.201491	5.64505e-06	1.14045	1.1801
Imm_Neu	MYL6	6.58263e-08	0.395379	0.504798	0.28596	5.64505e-06	0.149056	0.372613
Imm_Neu	NSG2	6.49286e-08	0.387519	0.480523	0.294515	5.64505e-06	0.160235	0.20297
Imm_Neu	NSMCE3	7.06176e-08	0.195542	0.258008	0.133075	5.64505e-06	1.24411	1.01941
Imm_Neu	TCEAL9	6.75402e-08	0.303658	0.378045	0.229272	5.64505e-06	0.981718	0.921838
Imm_Neu	SOX2-OT	9.09195e-08	0.196541	0.26599	0.127093	6.71405e-06	1.30739	1.95466
Imm_Neu	PFN2	1.14762e-07	0.258607	0.329515	0.187698	7.86939e-06	0.327605	0.790322
Imm_Neu	TAF7	1.76961e-07	0.250203	0.329958	0.170448	1.13255e-05	0.420113	0.286721
Imm_Neu	USP11	2.17872e-07	0.341769	0.434917	0.248621	1.36407e-05	0.965259	0.699937
Imm_Neu	DCX	2.8034e-07	0.385893	0.516424	0.255362	1.5831e-05	0.62312	0.254371
Imm_Neu	TUBB4B	2.8769e-07	0.238308	0.306421	0.170196	1.59336e-05	0.232348	0.623834
Imm_Neu	ATP6AP2	3.01152e-07	0.306239	0.382759	0.229719	1.63645e-05	0.569985	0.673867
Imm_Neu	MTRNR2L12	4.06779e-07	0.383838	0.498054	0.269622	2.13004e-05	0.621917	0.262261
Imm_Neu	B2M	4.46354e-07	0.145603	0.197812	0.0933932	2.29554e-05	0.471316	0.976547
Imm_Neu	PTPRZ1	4.68672e-07	-0.221789	-0.122759	-0.320818	2.36803e-05	-0.465223	-0.750571
Imm_Neu	GPM6B	5.1107e-07	0.282366	0.352768	0.211965	2.49471e-05	0.84956	0.698498
Imm_Neu	AP1S2	7.07578e-07	0.334987	0.420621	0.249353	3.33049e-05	1.30785	1.14244
Imm_Neu	HNRNPH1	7.96315e-07	0.295327	0.375063	0.21559	3.58342e-05	0.408738	0.703824
Imm_Neu	TUBB2B	8.66014e-07	0.224027	0.316996	0.131057	3.69951e-05	0.140717	0.224753
Imm_Neu	FEZF2	9.75496e-07	-0.1497	-0.0696113	-0.229789	3.95694e-05	-1.38235	-0.472614
Imm_Neu	RND3	9.66828e-07	0.207885	0.26988	0.145891	3.95694e-05	0.463818	0.680616
Imm_Neu	C1orf61	1.0423e-06	0.268189	0.36799	0.168388	4.16922e-05	0.389437	0.33885
Imm_Neu	CST3	1.07831e-06	0.193395	0.256799	0.129991	4.25415e-05	0.537737	0.534632
Imm_Neu	MGST3	1.27751e-06	0.361046	0.474222	0.247869	4.90565e-05	0.455836	0.645774
Imm_Neu	RPL21	1.26342e-06	0.302618	0.411937	0.193299	4.90565e-05	0.200645	0.463632
Imm_Neu	GTF2I	1.38381e-06	-0.26878	-0.157692	-0.379868	5.24393e-05	-0.293835	-0.471246
Imm_Neu	TXN	1.49821e-06	0.306942	0.414589	0.199294	5.46184e-05	0.260056	0.54343
Imm_Neu	RDX	1.88163e-06	0.15473	0.213029	0.0964315	6.52903e-05	0.677301	0.412382
Imm_Neu	DLX5	1.92007e-06	0.19258	0.265361	0.1198	6.58311e-05	2.44052	3.89629
Imm_Neu	EIF1AX	2.09422e-06	0.323996	0.419281	0.228711	7.01322e-05	0.705854	0.695996
Imm_Neu	TCEAL3	2.38755e-06	0.243062	0.315129	0.170996	7.76236e-05	0.659293	0.457052
Imm_Neu	UBE3A	2.43507e-06	0.422263	0.511904	0.332623	7.76236e-05	1.0864	0.83136
Imm_Neu	DBI	2.6035e-06	0.211856	0.281423	0.142289	7.98643e-05	0.351116	0.59707
Imm_Neu	QKI	2.79897e-06	0.211933	0.279105	0.144762	8.48529e-05	0.903899	0.918312
Imm_Neu	CHD3	2.9039e-06	-0.419742	-0.303726	-0.535758	8.53392e-05	-0.312904	-0.892283
Imm_Neu	SOX2	3.22588e-06	0.205501	0.276759	0.134244	9.38439e-05	0.797398	2.53511
Imm_Neu	MVD	3.48836e-06	-0.198185	-0.110196	-0.286174	9.8495e-05	-0.142665	-0.530813
Imm_Neu	TMEM132A	3.70809e-06	-0.393531	-0.274816	-0.512247	0.000103683	-0.426422	-0.811027
Imm_Neu	ETFB	3.9964e-06	0.283624	0.373968	0.19328	0.000108581	0.585776	0.780687
Imm_Neu	LMO3	4.43941e-06	0.4318	0.550006	0.313594	0.000118384	0.738955	0.654472
Imm_Neu	SCG2	4.5087e-06	0.309157	0.394053	0.22426	0.00011867	0.670055	0.64691
Imm_Neu	SSBP2	4.53255e-06	-0.266909	-0.156486	-0.377332	0.00011867	-0.429548	-0.220528
Imm_Neu	ITM2B	5.16551e-06	0.227336	0.306901	0.147772	0.000132827	0.218182	0.392305
Imm_Neu	NEFM	5.76399e-06	0.156369	0.209767	0.10297	0.00014435	0.649478	0.226105
Imm_Neu	SCG5	6.17794e-06	0.397377	0.497532	0.297222	0.000152072	0.456637	1.21444
Imm_Neu	ENC1	6.56907e-06	0.403674	0.493049	0.314299	0.00016033	0.622245	0.252041
Imm_Neu	SAT1	6.66876e-06	0.164678	0.21702	0.112336	0.000161395	1.47723	0.747882
Imm_Neu	PTN	7.43679e-06	0.232689	0.303434	0.161945	0.000175557	0.423015	0.862458
Imm_Neu	MAP3K13	7.50202e-06	0.214629	0.280539	0.148718	0.000175657	1.06553	0.726505
Imm_Neu	TSC22D3	8.4795e-06	0.172444	0.232633	0.112255	0.000192291	0.945474	1.54213
Imm_Neu	CCND2	8.93078e-06	0.233401	0.312526	0.154276	0.000197612	0.273928	0.615672
Imm_Neu	FOXG1	9.07909e-06	-0.344202	-0.227159	-0.461245	0.000197612	-0.183855	-0.220609
Imm_Neu	NBEA	9.0051e-06	-0.35483	-0.242233	-0.467426	0.000197612	-0.401945	-1.0139
Imm_Neu	TPI1	8.89969e-06	0.30166	0.410137	0.193182	0.000197612	0.247979	0.47863
Imm_Neu	FABP5	9.8208e-06	0.222342	0.302371	0.142313	0.00020797	0.915394	0.831026
Imm_Neu	RBBP7	1.02698e-05	0.200789	0.264937	0.136641	0.000215892	1.31744	0.939027
Imm_Neu	GAD2	1.21477e-05	0.223926	0.302277	0.145575	0.000249896	3.13275	4.23177
Imm_Neu	ARL4C	1.44974e-05	0.190364	0.250847	0.129881	0.000296118	0.906462	0.47136
Imm_Neu	CSRP2	1.4848e-05	-0.188677	-0.0524695	-0.324884	0.000298645	-0.254611	-0.185749
Imm_Neu	SFRP1	1.53594e-05	0.192899	0.267178	0.11862	0.000305069	0.905773	1.03276
Imm_Neu	RPS29	1.55856e-05	0.202657	0.276447	0.128867	0.00030535	0.281413	0.427364
Imm_Neu	MIR100HG	1.78609e-05	0.226365	0.30544	0.147289	0.000345231	0.931321	0.268669
Imm_Neu	SUMO2	1.79844e-05	0.267041	0.400549	0.133532	0.0003453	0.146568	0.486148
Imm_Neu	PGK1	1.99801e-05	0.200996	0.298822	0.10317	0.000378571	0.600885	0.57928
Imm_Neu	NDUFA11	2.16364e-05	0.181811	0.26177	0.101852	0.000404629	0.515427	0.566311
Imm_Neu	NAP1L3	2.44389e-05	0.206189	0.270977	0.1414	0.000448305	0.500417	0.738938
Imm_Neu	BACH2	2.86612e-05	-0.261904	-0.155952	-0.367856	0.000512697	-0.76862	-1.04537
Imm_Neu	NELL2	3.22506e-05	-0.176853	-0.0776782	-0.276028	0.000573344	-0.294964	-0.666385
Imm_Neu	RPS16	3.355e-05	0.210973	0.307042	0.114904	0.0005856	0.239228	0.541161
Imm_Neu	GABRB3	3.69402e-05	0.162608	0.246977	0.0782389	0.00063326	0.535807	0.391115
Imm_Neu	APP	3.83199e-05	-0.228209	-0.114867	-0.341551	0.000649184	-0.27821	-0.533521
Imm_Neu	SEZ6	4.46489e-05	-0.196918	-0.103855	-0.289981	0.000730618	-0.650196	-0.796583
Imm_Neu	TMEM259	4.4552e-05	-0.21025	-0.108812	-0.311687	0.000730618	-0.210548	-0.342719
Imm_Neu	AFF3	4.77682e-05	-0.24528	-0.147841	-0.342719	0.000768562	-0.466321	-1.17437
Imm_Neu	JUN	6.05982e-05	0.206272	0.323287	0.0892561	0.000943366	0.276333	0.285418
Imm_Neu	LDHA	6.63664e-05	0.16399	0.224266	0.103715	0.00101321	0.769893	1.06082
Imm_Neu	AGAP1	7.36209e-05	-0.25473	-0.137882	-0.371577	0.00109293	-0.720073	-0.771474
Imm_Neu	MAGEH1	7.57497e-05	-0.227588	-0.127053	-0.328123	0.00111876	-0.289203	-0.973432
Imm_Neu	NDUFA3	8.19393e-05	0.18867	0.275759	0.101581	0.00119789	0.583586	0.304396
Imm_Neu	HNRNPM	8.28023e-05	-0.178719	-0.079208	-0.27823	0.00120071	-0.338149	-0.748697
Imm_Neu	NFIB	8.37388e-05	-0.143633	-0.0256881	-0.261577	0.00120584	-0.316036	-0.153321
Imm_Neu	PAIP2	8.58598e-05	0.155699	0.225737	0.0856596	0.00122242	0.655343	0.572928
Imm_Neu	HSPA1A	8.70638e-05	0.248011	0.330873	0.165149	0.00122314	1.06864	1.44906
Imm_Neu	LIMCH1	8.88626e-05	-0.21084	-0.115475	-0.306206	0.00123635	-0.160716	-1.21623
Imm_Neu	NR2F1	9.67212e-05	0.150393	0.224996	0.0757905	0.00133281	0.973696	0.431219
Imm_Neu	ADGRB2	9.74637e-05	-0.202793	-0.114614	-0.290973	0.00133664	-0.147822	-0.665116
Imm_Neu	ARF5	0.0001052	0.222376	0.307761	0.136992	0.00139621	0.145251	0.572901
Imm_Neu	TNRC18	0.000114825	-0.15869	-0.0799628	-0.237417	0.00151583	-0.200362	-0.876684
Imm_Neu	KHDRBS3	0.000116671	0.157417	0.217617	0.0972178	0.00152733	0.485439	1.28795
Imm_Neu	SPTAN1	0.000133779	-0.331581	-0.224564	-0.438598	0.00168246	-0.293989	-0.600712
Imm_Neu	BRD3	0.000168263	-0.15265	-0.0555526	-0.249748	0.00197021	-0.273375	-0.40164
Imm_Neu	CDH2	0.000168289	0.169718	0.230978	0.108458	0.00197021	0.257527	0.361513
Imm_Neu	SBK1	0.000167906	-0.323723	-0.210159	-0.437288	0.00197021	-0.184152	-0.489421
Imm_Neu	CAMKV	0.000175103	-0.20826	-0.109738	-0.306782	0.00204169	-0.822022	-0.598313
Imm_Neu	ADGRL1	0.000180673	-0.266082	-0.158991	-0.373173	0.00208369	-0.462892	-0.966693
Imm_Neu	SEC61G	0.000190493	0.185397	0.293581	0.0772125	0.00215992	0.203522	0.499848
Imm_Neu	SRGAP1	0.000232048	-0.270814	-0.164984	-0.376643	0.00255076	-0.307117	-1.01269
Imm_Neu	RBM3	0.000239998	-0.160159	-0.069172	-0.251146	0.00260828	-0.387819	-0.466579
Imm_Neu	NPEPPS	0.000256078	-0.175508	-0.0805385	-0.270477	0.00275188	-0.539856	-0.739278
Imm_Neu	KMT2A	0.000262857	-0.259035	-0.146521	-0.371549	0.00279803	-0.488567	-0.712209
Imm_Neu	GOLGA8B	0.000268075	-0.251301	-0.123795	-0.378806	0.00283844	-0.348887	-1.45074
Imm_Neu	HLTF	0.000275487	-0.154704	-0.0694642	-0.239944	0.00289563	-0.474255	-0.602403
Imm_Neu	SEC11C	0.000301008	0.237304	0.330951	0.143657	0.00312962	0.374218	0.2533
Imm_Neu	PPP2R2B	0.000302396	-0.201801	-0.101487	-0.302115	0.00313273	-0.316876	-0.470684
Imm_Neu	BRSK2	0.000321134	-0.175201	-0.0855204	-0.264882	0.00326808	-0.369732	-1.1811
Imm_Neu	EIF1B	0.000379254	0.245887	0.355206	0.136568	0.00371515	0.5047	0.374283
Imm_Neu	BEX2	0.000386245	0.15484	0.260674	0.0490063	0.0037554	0.525036	0.354125
Imm_Neu	ACAP3	0.000396791	-0.202418	-0.100137	-0.3047	0.0038092	-0.272219	-1.27598
Imm_Neu	CAMK4	0.0004146	-0.168688	-0.0751279	-0.262249	0.00391492	-0.161816	-0.611609
Imm_Neu	TNPO1	0.000417381	-0.155212	-0.0662106	-0.244213	0.00392829	-0.520386	-0.588535
Imm_Neu	MDH1	0.000438034	0.173308	0.267095	0.0795209	0.00409591	0.171967	0.49912
Imm_Neu	SECISBP2	0.000455695	-0.24686	-0.137425	-0.356294	0.00420642	-0.214684	-0.597417
Imm_Neu	POLR2B	0.000461692	-0.260552	-0.15257	-0.368533	0.00423463	-0.345611	-0.407157
Imm_Neu	FSD1	0.000475961	-0.151972	-0.0538834	-0.250061	0.00433096	-0.225896	-0.480054
Imm_Neu	SMCHD1	0.000550285	-0.193964	-0.0888456	-0.299082	0.00483672	-0.291753	-0.766316
Imm_Neu	SREBF2	0.000566411	-0.154805	-0.0701273	-0.239483	0.00492947	-0.183185	-0.373126
Imm_Neu	TAF1D	0.000604468	-0.160004	-0.0470146	-0.272993	0.00519662	-0.296395	-0.313134
Imm_Neu	SSBP4	0.000616219	-0.215767	-0.111951	-0.319583	0.00526621	-0.405707	-0.457902
Imm_Neu	UBC	0.000647207	0.172129	0.275876	0.0683808	0.00549818	0.192081	0.371827
Imm_Neu	BPTF	0.000688894	-0.230276	-0.117966	-0.342586	0.00568485	-0.52339	-0.727897
Imm_Neu	CTNND2	0.000697187	-0.162119	-0.0736632	-0.250575	0.00570426	-0.389195	-0.453634
Imm_Neu	PRPF8	0.000773321	-0.196956	-0.0957782	-0.298133	0.0062737	-0.144854	-0.426475
Imm_Neu	PLCG2	0.000797501	0.160331	0.258741	0.0619214	0.00641565	0.158591	0.628785
Imm_Neu	HSPA8	0.000965862	0.263229	0.400085	0.126374	0.00732022	0.161104	0.411366
Imm_Neu	LRRC4B	0.00102627	-0.197923	-0.0978087	-0.298038	0.00771716	-0.355633	-0.546564
Imm_Neu	CRIP2	0.00110064	-0.209921	-0.104659	-0.315184	0.00814872	-0.301218	-0.272895
Imm_Neu	ANK3	0.0011547	-0.204404	-0.100248	-0.308559	0.00844045	-0.184086	-1.00111
Imm_Neu	JUND	0.00120812	0.211297	0.33109	0.0915052	0.00869846	0.145879	0.303099
Imm_Neu	CTTNBP2	0.0012156	-0.184389	-0.0829667	-0.285811	0.00872226	-0.473679	-0.791911
Imm_Neu	NSMF	0.00125521	-0.17562	-0.0825692	-0.268671	0.00886027	-0.972042	-0.48557
Imm_Neu	RPS27L	0.00135339	0.140913	0.205205	0.0766219	0.00936761	0.224424	0.441342
Imm_Neu	COX7B	0.00147352	0.190089	0.295667	0.0845123	0.00989219	0.360116	0.707245
Imm_Neu	KIF3C	0.00154214	-0.153869	-0.0642266	-0.243511	0.0101633	-0.237758	-0.667628
Imm_Neu	TSC22D1	0.00165325	0.148201	0.258501	0.0379005	0.0105808	0.465599	0.330913
Imm_Neu	NNAT	0.0017868	-0.163515	-0.061713	-0.265318	0.0112113	-0.420555	-0.830699
Imm_Neu	YEATS2	0.00178623	-0.167787	-0.0660865	-0.269488	0.0112113	-0.199924	-0.736502
Imm_Neu	AKAP8L	0.00194772	-0.166249	-0.0705865	-0.261911	0.0118592	-0.243201	-0.336667
Imm_Neu	KIF1A	0.00194254	-0.207861	-0.0995847	-0.316138	0.0118592	-0.255079	-0.529283
Imm_Neu	POGZ	0.00197809	-0.141649	-0.0567393	-0.226559	0.0118859	-0.344803	-0.585595
Imm_Neu	XPR1	0.00218204	-0.140612	-0.0570933	-0.224132	0.012747	-0.402483	-0.369488
Imm_Neu	ATP5ME	0.00233446	0.195001	0.313385	0.0766166	0.0133566	0.164251	0.271182
Imm_Neu	AC004158.1	0.00247291	-0.166247	-0.0461615	-0.286333	0.0138917	-0.596747	-1.05221
Imm_Neu	SF1	0.00322251	-0.179509	-0.0738353	-0.285182	0.0165055	-0.325867	-0.452739
Imm_Neu	L1CAM	0.00348508	-0.144948	-0.0523417	-0.237554	0.0173052	-0.475161	-0.861097
Imm_Neu	ASAH1	0.00351596	-0.141414	-0.0550212	-0.227807	0.0173986	-0.40318	-0.1553
Imm_Neu	SLC25A6	0.00367561	0.179015	0.29891	0.0591203	0.018003	0.185562	0.419126
Imm_Neu	CDK5R1	0.00382984	-0.169124	-0.0634877	-0.274761	0.0185377	-0.272149	-0.391521
Imm_Neu	ENO1	0.00392647	0.204045	0.324884	0.0832052	0.0188785	0.539396	0.518303
Imm_Neu	MAP7D1	0.00433753	-0.159999	-0.0586399	-0.261358	0.0202688	-0.60749	-0.802638
Imm_Neu	RBMX	0.00478141	-0.181354	-0.0720317	-0.290676	0.0218233	-0.66035	-0.676822
Imm_Neu	PRRC2A	0.00485467	-0.154737	-0.055331	-0.254143	0.0220528	-0.415048	-0.611227
Imm_Neu	ATP1A3	0.00688313	-0.140478	-0.0456577	-0.235298	0.0287713	-0.39394	-0.325273
Imm_Neu	EEF1D	0.00918215	0.140842	0.24549	0.0361946	0.0353184	0.141099	0.420605
Imm_Neu	CCNI	0.00983405	0.156701	0.271299	0.0421029	0.0374135	0.221771	0.356258
IPCs	RPS26	1.24484e-16	-1.37	-1.30578	-1.43422	8.18111e-13	-1.42974	-0.771032
IPCs	PHGDH	3.75946e-13	-0.963095	-0.856791	-1.0694	1.23536e-09	-1.45972	-1.02113
IPCs	DCX	1.22861e-12	0.69437	0.774013	0.614728	2.69148e-09	0.76547	0.423376
IPCs	NHLH1	2.47713e-12	-1.17322	-1.04677	-1.29966	4.06992e-09	-1.58905	-1.39629
IPCs	STMN4	3.12603e-12	0.864456	0.965026	0.763887	4.10886e-09	0.467186	0.160246
IPCs	CFAP298	1.03394e-11	-0.634226	-0.540911	-0.727542	1.13251e-08	-1.06619	-0.950041
IPCs	LHX2	1.71366e-11	-0.687002	-0.589556	-0.784448	1.46024e-08	-0.812622	-0.789213
IPCs	NFIA	2.65723e-11	-0.587812	-0.507626	-0.667998	1.94037e-08	-0.676384	-0.513705
IPCs	MIR100HG	4.70685e-11	0.338409	0.396344	0.280475	2.79421e-08	0.762444	0.664369
IPCs	PHLDA1	5.10202e-11	-0.64672	-0.546727	-0.746713	2.79421e-08	-0.528861	-0.567134
IPCs	TCEAL9	4.37358e-11	0.464554	0.539221	0.389888	2.79421e-08	1.0489	0.577181
IPCs	TCEAL7	7.53403e-11	0.442615	0.516008	0.369223	3.53669e-08	0.701851	0.367383
IPCs	ABRACL	1.23574e-10	-0.588775	-0.489018	-0.688533	3.55851e-08	-1.00095	-0.874335
IPCs	BCL11A	1.24537e-10	-0.50699	-0.417007	-0.596972	3.55851e-08	-0.681147	-0.686653
IPCs	BEX3	1.04276e-10	0.44754	0.516295	0.378785	3.55851e-08	0.576764	0.185439
IPCs	BHLHE22	8.29477e-11	-0.749983	-0.654072	-0.845894	3.55851e-08	-0.635534	-0.86759
IPCs	GPI	1.15288e-10	0.455697	0.535177	0.376217	3.55851e-08	1.03878	0.631216
IPCs	GPM6B	1.10468e-10	0.433367	0.51224	0.354494	3.55851e-08	0.819105	0.555256
IPCs	NEUROG2	1.00581e-10	-0.769673	-0.664161	-0.875185	3.55851e-08	-1.15975	-1.12428
IPCs	SFPQ	1.1553e-10	-0.456999	-0.379473	-0.534525	3.55851e-08	-0.556187	-0.483164
IPCs	TCF4	1.0865e-10	-0.494355	-0.414027	-0.574683	3.55851e-08	-0.426032	-0.377852
IPCs	RBFOX3	1.696e-10	-0.5472	-0.460576	-0.633823	4.64421e-08	-1.03622	-1.19028
IPCs	C11orf96	2.05341e-10	0.246648	0.301569	0.191726	5.19039e-08	0.270466	0.312677
IPCs	PAK3	2.31905e-10	0.446147	0.523738	0.368556	5.64474e-08	0.520374	0.359992
IPCs	SEC11C	2.60087e-10	0.430331	0.507898	0.352765	6.10461e-08	0.441036	0.334695
IPCs	EMX1	3.51542e-10	-0.586107	-0.49127	-0.680944	7.45269e-08	-1.24866	-1.23635
IPCs	CRABP1	4.27106e-10	-1.74297	-1.63938	-1.84657	8.77169e-08	-2.22469	-2.01503
IPCs	SMS	4.82964e-10	0.376018	0.454978	0.297058	9.61829e-08	0.427499	0.160234
IPCs	EIF4EBP1	4.97719e-10	-0.41914	-0.331067	-0.507214	9.62061e-08	-0.534302	-0.567803
IPCs	PGK1	5.22763e-10	0.431636	0.512284	0.350988	9.816e-08	0.694616	0.273828
IPCs	NSMCE3	6.46018e-10	0.360753	0.426608	0.294897	1.17934e-07	1.07048	0.758208
IPCs	PRDX4	8.29229e-10	0.296361	0.361506	0.231216	1.31408e-07	0.871168	0.553155
IPCs	PSAT1	7.8009e-10	-0.440167	-0.364576	-0.515759	1.31408e-07	-0.949583	-0.939467
IPCs	ARL4D	1.06911e-09	-0.526174	-0.415807	-0.636541	1.59685e-07	-0.887663	-0.82807
IPCs	MIR99AHG	1.21523e-09	0.25168	0.306973	0.196387	1.7362e-07	0.799925	0.792068
IPCs	NNAT	1.20126e-09	-1.22367	-1.09633	-1.35102	1.7362e-07	-0.873207	-0.529485
IPCs	CHD7	1.4319e-09	-0.411648	-0.322015	-0.50128	1.96051e-07	-0.84583	-0.931719
IPCs	MTHFD2	1.46486e-09	-0.410073	-0.341349	-0.478796	1.96471e-07	-0.882041	-0.951668
IPCs	ELAVL2	1.98285e-09	-0.421926	-0.328075	-0.515776	2.51176e-07	-0.43161	-0.70199
IPCs	LDHA	1.98739e-09	0.395014	0.482107	0.30792	2.51176e-07	0.899832	0.342589
IPCs	NEUROD1	2.05702e-09	-0.535798	-0.454138	-0.617459	2.5507e-07	-1.48348	-1.80124
IPCs	DUSP14	2.93159e-09	-0.29886	-0.243205	-0.354515	3.3278e-07	-1.0673	-0.854685
IPCs	SLC7A5	2.92667e-09	-0.384861	-0.318104	-0.451618	3.3278e-07	-0.660772	-0.784871
IPCs	RHOB	3.51992e-09	-0.462964	-0.357966	-0.567962	3.67189e-07	-1.18574	-1.01892
IPCs	SHMT2	3.50311e-09	-0.345127	-0.261643	-0.428611	3.67189e-07	-0.718156	-0.805421
IPCs	RCN1	4.83166e-09	-0.295151	-0.227998	-0.362304	4.73935e-07	-0.697475	-0.781616
IPCs	TCEAL3	4.90428e-09	0.227068	0.289652	0.164484	4.73985e-07	0.727262	0.604187
IPCs	HERPUD1	5.32592e-09	-0.431939	-0.338965	-0.524914	4.92985e-07	-0.377046	-0.44971
IPCs	SARS	5.28684e-09	-0.345616	-0.260154	-0.431079	4.92985e-07	-0.274947	-0.340667
IPCs	DDX39B	5.65982e-09	-0.303281	-0.231699	-0.374862	5.10579e-07	-0.308796	-0.395441
IPCs	PKIA	5.67138e-09	0.29792	0.36558	0.230261	5.10579e-07	0.44058	0.334367
IPCs	NXPH4	6.72246e-09	-0.544676	-0.456985	-0.632367	5.89067e-07	-1.49749	-1.42473
IPCs	AP1S2	7.68718e-09	0.306819	0.388467	0.225171	6.47694e-07	0.763588	0.478761
IPCs	FABP5	7.88524e-09	0.335264	0.425491	0.245036	6.55972e-07	1.28992	0.784
IPCs	TARS	8.39056e-09	-0.290025	-0.213529	-0.366521	6.89285e-07	-0.329991	-0.387884
IPCs	ADGRG1	1.01206e-08	-0.382123	-0.301199	-0.463047	8.11125e-07	-0.646465	-0.726397
IPCs	MYO6	1.02693e-08	-0.329918	-0.244576	-0.41526	8.13131e-07	-0.269734	-0.558815
IPCs	KAT6B	1.0464e-08	-0.319398	-0.237111	-0.401685	8.16281e-07	-0.326946	-0.486214
IPCs	KHDRBS1	1.05575e-08	-0.296205	-0.225519	-0.36689	8.16281e-07	-0.428807	-0.44683
IPCs	HSPA1B	1.15363e-08	-0.508017	-0.40196	-0.614073	8.81585e-07	-1.33497	-1.2259
IPCs	HILPDA	1.18428e-08	0.316974	0.391483	0.242466	8.94608e-07	1.01498	0.626528
IPCs	CYTH2	1.20058e-08	-0.276078	-0.202621	-0.349535	8.96612e-07	-0.508499	-0.562549
IPCs	FABP7	1.29202e-08	0.418181	0.529792	0.30657	9.51354e-07	0.197287	0.213311
IPCs	RBMX	1.31006e-08	-0.304769	-0.227926	-0.381612	9.51354e-07	-0.428283	-0.510899
IPCs	PTN	1.35702e-08	0.267817	0.340928	0.194706	9.66914e-07	0.183304	0.148262
IPCs	UBE3A	1.39666e-08	0.330018	0.403771	0.256264	9.76476e-07	0.981497	0.649814
IPCs	CARS	1.51327e-08	-0.363432	-0.287812	-0.439051	1.04687e-06	-0.497786	-0.563702
IPCs	NFIB	1.68254e-08	-0.397869	-0.302544	-0.493194	1.15126e-06	-0.242032	-0.282529
IPCs	SHTN1	1.6992e-08	0.199239	0.251359	0.147119	1.15126e-06	0.966314	0.690364
IPCs	MAP3K13	1.81685e-08	0.302785	0.357944	0.247627	1.20609e-06	1.23999	1.2514
IPCs	PCDH9	1.87873e-08	-0.310235	-0.221526	-0.398945	1.21777e-06	-0.14548	-0.385924
IPCs	RGMB	1.89003e-08	-0.412197	-0.332036	-0.492358	1.21777e-06	-1.11882	-1.09095
IPCs	RNMT	1.86411e-08	0.276623	0.353079	0.200168	1.21777e-06	0.681699	0.411016
IPCs	SEC61G	1.92208e-08	0.319006	0.389253	0.248759	1.2264e-06	0.399227	0.144343
IPCs	HNRNPM	2.03151e-08	-0.32612	-0.237308	-0.414932	1.28376e-06	-0.439421	-0.506948
IPCs	COL9A3	2.15593e-08	-0.48524	-0.410983	-0.559496	1.33668e-06	-2.38215	-2.32645
IPCs	ANKRD11	2.2365e-08	-0.316032	-0.230191	-0.401874	1.36115e-06	-0.278632	-0.418675
IPCs	LINC00461	2.23683e-08	-0.335388	-0.248024	-0.422752	1.36115e-06	-0.211483	-0.246733
IPCs	PYCR1	2.42053e-08	-0.211508	-0.158967	-0.264048	1.43313e-06	-0.637746	-0.684431
IPCs	ATP6V1G1	2.64534e-08	-0.263107	-0.198898	-0.327315	1.55225e-06	-0.315828	-0.318195
IPCs	USP11	2.94673e-08	0.28216	0.357118	0.207202	1.7138e-06	0.514447	0.169799
IPCs	GABRB3	3.26906e-08	0.418568	0.485515	0.351622	1.8682e-06	1.84543	1.54426
IPCs	NIPA2	3.34915e-08	0.184886	0.242022	0.127749	1.89747e-06	1.17012	0.606774
IPCs	CKB	3.43604e-08	-0.295006	-0.230976	-0.359036	1.93006e-06	-0.445242	-0.262893
IPCs	PLCG2	3.70267e-08	0.40869	0.495981	0.321399	2.02783e-06	0.910151	0.764535
IPCs	PGAP1	3.76442e-08	-0.304813	-0.221943	-0.387683	2.04461e-06	-0.492836	-0.534506
IPCs	ATP6AP2	3.84306e-08	0.208721	0.280647	0.136795	2.07021e-06	0.533107	0.193809
IPCs	RPL12	3.94569e-08	-0.18427	-0.144506	-0.224034	2.09121e-06	-0.276735	-0.237235
IPCs	RPS6	3.93368e-08	-0.234348	-0.189327	-0.27937	2.09121e-06	-0.29048	-0.250978
IPCs	RBM3	4.19418e-08	-0.275376	-0.192105	-0.358647	2.16382e-06	-0.375419	-0.482176
IPCs	LMO3	4.57826e-08	0.148529	0.18901	0.108048	2.33243e-06	2.00773	1.41019
IPCs	MTRNR2L12	4.6344e-08	0.280757	0.35448	0.207034	2.34287e-06	0.197486	0.277141
IPCs	YTHDF2	5.22728e-08	-0.27344	-0.189067	-0.357813	2.60255e-06	-0.412528	-0.520946
IPCs	LIMD2	5.3118e-08	-0.343559	-0.264619	-0.422499	2.62475e-06	-0.599311	-0.674187
IPCs	SLC1A5	5.38911e-08	-0.253032	-0.199214	-0.306849	2.64308e-06	-0.802011	-0.850335
IPCs	SLC38A1	5.74357e-08	-0.33533	-0.24321	-0.42745	2.79606e-06	-0.443012	-0.553165
IPCs	P4HA1	5.96856e-08	0.23294	0.291229	0.174651	2.88422e-06	1.17938	1.22159
IPCs	HSPB1	6.56175e-08	-0.340767	-0.243888	-0.437646	3.14772e-06	-1.47617	-1.22572
IPCs	INSM1	7.81172e-08	-0.423379	-0.329069	-0.517689	3.70645e-06	-0.785906	-0.77347
IPCs	NEAT1	7.83927e-08	0.218644	0.279538	0.157749	3.70645e-06	1.13155	1.67419
IPCs	BNIP3	7.97409e-08	0.32635	0.42024	0.232459	3.71672e-06	0.482074	0.200424
IPCs	SEZ6	7.95666e-08	-0.208257	-0.141179	-0.275335	3.71672e-06	-0.353719	-0.271549
IPCs	RPL10A	8.21691e-08	-0.207766	-0.167914	-0.247618	3.80292e-06	-0.225559	-0.23988
IPCs	NPTX1	8.58638e-08	-0.588554	-0.512699	-0.664408	3.94613e-06	-2.10357	-2.04934
IPCs	ALDOA	8.89387e-08	0.145368	0.187479	0.103257	4.02898e-06	0.769041	0.529074
IPCs	SLC3A2	8.84386e-08	-0.298068	-0.20895	-0.387186	4.02898e-06	-0.301846	-0.284024
IPCs	ARC	9.17303e-08	-0.248052	-0.185648	-0.310457	4.10103e-06	-1.59446	-1.71696
IPCs	PSMD14	9.54667e-08	-0.296333	-0.209159	-0.383507	4.23924e-06	-0.526565	-0.459707
IPCs	ENO1	9.80987e-08	0.416379	0.490565	0.342192	4.32688e-06	0.624173	0.164135
IPCs	PLPPR1	9.9466e-08	-0.258581	-0.199728	-0.317435	4.35794e-06	-0.799728	-0.846813
IPCs	ATF4	1.00492e-07	-0.253946	-0.172021	-0.33587	4.37373e-06	-0.163955	-0.285481
IPCs	GPC2	1.0649e-07	-0.418613	-0.324425	-0.512802	4.57418e-06	-0.474078	-0.634674
IPCs	RCOR2	1.09856e-07	-0.301259	-0.21624	-0.386278	4.68814e-06	-0.476521	-0.619513
IPCs	PSMD10	1.19162e-07	0.157678	0.204359	0.110998	5.02008e-06	0.898121	0.674797
IPCs	PDK1	1.29253e-07	0.272595	0.343811	0.201379	5.37626e-06	1.3086	0.907301
IPCs	SMARCA4	1.40186e-07	-0.255975	-0.176555	-0.335395	5.79437e-06	-0.271557	-0.433373
IPCs	CASK	1.53032e-07	0.222784	0.288062	0.157506	6.24676e-06	0.682226	0.314384
IPCs	RGS16	1.5829e-07	-0.317091	-0.2297	-0.404481	6.4215e-06	-0.859701	-0.662254
IPCs	PLPPR3	1.65033e-07	-0.2627	-0.174189	-0.351211	6.61339e-06	-0.240207	-0.432406
IPCs	CRIP2	1.86638e-07	-0.245635	-0.16041	-0.330859	7.34483e-06	-0.690284	-0.593458
IPCs	BEX2	1.90219e-07	0.246921	0.327714	0.166127	7.39717e-06	0.771344	0.496561
IPCs	ELAVL4	1.95936e-07	-0.264799	-0.18301	-0.346589	7.57464e-06	-0.641493	-0.673893
IPCs	KLF6	2.21598e-07	-0.253353	-0.171804	-0.334901	8.36977e-06	-0.601315	-0.699478
IPCs	PRDX1	2.58797e-07	-0.319659	-0.226105	-0.413213	9.55697e-06	-0.428838	-0.39757
IPCs	HSP90AA1	2.71739e-07	-0.280978	-0.218866	-0.34309	9.84296e-06	-0.523617	-0.255964
IPCs	MAP4K4	2.72583e-07	-0.240494	-0.162734	-0.318253	9.84296e-06	-0.299791	-0.401067
IPCs	FAM162A	2.7731e-07	0.292436	0.374719	0.210153	9.9589e-06	0.604073	0.394842
IPCs	SAT1	2.81037e-07	0.208686	0.269841	0.14753	1.00173e-05	1.20781	0.873569
IPCs	MFAP4	2.84691e-07	-0.411117	-0.340037	-0.482196	1.00591e-05	-1.9277	-1.91837
IPCs	MLLT3	2.93547e-07	0.16507	0.222028	0.108111	1.02842e-05	0.458833	0.521024
IPCs	TAC3	2.94192e-07	-0.573979	-0.480902	-0.667057	1.02842e-05	-2.69737	-2.45587
IPCs	FYN	3.05243e-07	-0.262588	-0.175412	-0.349764	1.06141e-05	-0.338637	-0.47847
IPCs	CDK16	3.18053e-07	0.1934	0.256004	0.130797	1.10013e-05	0.655865	0.179238
IPCs	RPS10	3.27801e-07	-0.220652	-0.163465	-0.27784	1.12282e-05	-0.35012	-0.310024
IPCs	SHF	3.40482e-07	-0.313388	-0.238823	-0.387952	1.1594e-05	-0.810922	-1.10263
IPCs	DDAH2	3.46842e-07	-0.255386	-0.179033	-0.331738	1.16895e-05	-0.243616	-0.333817
IPCs	KNOP1	3.4582e-07	-0.251722	-0.18871	-0.314733	1.16895e-05	-0.267341	-0.282763
IPCs	TMEM121	3.60131e-07	-0.196926	-0.151321	-0.242531	1.20027e-05	-1.02626	-1.02356
IPCs	DUSP8	3.76708e-07	0.271387	0.33612	0.206654	1.24408e-05	0.498759	0.155589
IPCs	FLRT3	4.12434e-07	-0.270797	-0.199361	-0.342233	1.34851e-05	-0.945991	-0.977494
IPCs	YARS	4.16046e-07	-0.273352	-0.203669	-0.343035	1.35359e-05	-0.295046	-0.521768
IPCs	MEX3A	4.20157e-07	-0.243098	-0.15741	-0.328786	1.36023e-05	-0.229686	-0.388988
IPCs	MARS	4.42712e-07	-0.269565	-0.199617	-0.339514	1.41927e-05	-0.198649	-0.458407
IPCs	AKT3	4.48658e-07	-0.230487	-0.148519	-0.312456	1.43135e-05	-0.248498	-0.374582
IPCs	PCBP4	4.54745e-07	-0.252368	-0.16426	-0.340475	1.44376e-05	-0.497157	-0.666094
IPCs	HSPH1	4.64452e-07	-0.24901	-0.164748	-0.333272	1.46749e-05	-0.50981	-0.604046
IPCs	VEGFA	4.86595e-07	0.274892	0.369742	0.180041	1.52281e-05	0.982525	0.657759
IPCs	CD200	4.9902e-07	-0.217985	-0.136572	-0.299397	1.5541e-05	-0.485675	-0.619552
IPCs	FOS	5.15289e-07	-0.298595	-0.208673	-0.388517	1.5899e-05	-0.911425	-0.591486
IPCs	CACNA2D1	5.49991e-07	-0.305648	-0.240218	-0.371077	1.65047e-05	-0.730674	-0.772357
IPCs	DCLK2	5.9025e-07	0.154454	0.205179	0.103729	1.75526e-05	0.762457	0.564024
IPCs	SLCO5A1	5.93949e-07	-0.491318	-0.395169	-0.587466	1.75626e-05	-0.954354	-0.940325
IPCs	XIST	5.95933e-07	-1.09692	-0.976236	-1.2176	1.75626e-05	-8.08267	-6.88351
IPCs	WDR45B	6.23222e-07	0.20529	0.271479	0.139101	1.82849e-05	0.598645	0.276389
IPCs	SCG5	6.34322e-07	0.222669	0.281605	0.163732	1.85278e-05	0.842991	0.480302
IPCs	SRSF3	6.56056e-07	-0.223945	-0.16021	-0.28768	1.90779e-05	-0.309544	-0.284293
IPCs	CECR2	7.4426e-07	-0.286766	-0.215273	-0.358259	2.10831e-05	-0.447106	-0.627952
IPCs	DBN1	7.629e-07	-0.234402	-0.150327	-0.318478	2.13874e-05	-0.216031	-0.392462
IPCs	IAH1	7.64063e-07	0.144285	0.202255	0.0863143	2.13874e-05	0.517777	0.385056
IPCs	NEUROD6	7.67254e-07	-0.454008	-0.332275	-0.575742	2.13874e-05	-0.483009	-0.370826
IPCs	TAGLN3	8.00653e-07	-0.322212	-0.22369	-0.420735	2.22021e-05	-0.516384	-0.65963
IPCs	PFKP	8.38439e-07	0.179292	0.231374	0.12721	2.31522e-05	1.16884	0.948083
IPCs	ID4	8.563e-07	-0.243409	-0.156829	-0.329989	2.34875e-05	-0.53365	-0.527921
IPCs	IGSF21	8.57729e-07	-0.336145	-0.278597	-0.393694	2.34875e-05	-1.78483	-1.65468
IPCs	SRSF2	9.19187e-07	-0.318183	-0.237946	-0.39842	2.5066e-05	-0.19665	-0.481868
IPCs	MEST	9.58579e-07	0.171554	0.225124	0.117984	2.60321e-05	0.424398	0.151127
IPCs	DDX5	1.00123e-06	-0.251811	-0.19701	-0.306611	2.68452e-05	-0.221716	-0.264817
IPCs	PAX6	1.07422e-06	-0.327499	-0.242062	-0.412937	2.84668e-05	-0.522158	-0.58661
IPCs	PTPRZ1	1.15794e-06	-0.313532	-0.218793	-0.408272	3.01984e-05	-0.241375	-0.233643
IPCs	RBBP7	1.1635e-06	0.212006	0.273346	0.150667	3.02096e-05	0.633832	0.327358
IPCs	SNCAIP	1.16757e-06	-0.278901	-0.207673	-0.350129	3.02096e-05	-0.544271	-0.892336
IPCs	NRN1	1.17635e-06	0.228309	0.322255	0.134363	3.03176e-05	0.547234	0.277526
IPCs	BX890604.2	1.18831e-06	0.156382	0.211686	0.101078	3.05061e-05	0.821975	0.471623
IPCs	SRSF7	1.23014e-06	-0.201157	-0.132302	-0.270011	3.1457e-05	-0.318907	-0.389335
IPCs	GPM6A	1.2994e-06	-0.236508	-0.158279	-0.314738	3.30995e-05	-0.140015	-0.152426
IPCs	ZNF48	1.30535e-06	-0.203797	-0.143217	-0.264376	3.31227e-05	-0.598425	-0.932576
IPCs	NRXN1	1.32276e-06	-0.228584	-0.140807	-0.316362	3.33072e-05	-0.254527	-0.272482
IPCs	NKAIN4	1.45465e-06	-0.288307	-0.223128	-0.353486	3.62119e-05	-1.53008	-1.75382
IPCs	BZW2	1.49374e-06	-0.236009	-0.150073	-0.321945	3.69055e-05	-0.37037	-0.493488
IPCs	AFDN	1.58413e-06	-0.23542	-0.162719	-0.308121	3.88467e-05	-0.3421	-0.43679
IPCs	HNRNPA0	1.60216e-06	-0.20393	-0.130317	-0.277544	3.91427e-05	-0.196668	-0.32271
IPCs	NONO	1.6777e-06	-0.199325	-0.125879	-0.27277	4.03876e-05	-0.245656	-0.362742
IPCs	MT-CO2	1.68416e-06	-0.24434	-0.198713	-0.289967	4.03954e-05	-0.486492	-0.250482
IPCs	EIF3A	1.72359e-06	-0.204453	-0.124267	-0.284638	4.10415e-05	-0.344597	-0.505723
IPCs	NARS	1.78154e-06	-0.179869	-0.101997	-0.25774	4.22681e-05	-0.188142	-0.230528
IPCs	EIF2S3	1.80599e-06	0.212714	0.288018	0.137409	4.2541e-05	0.930522	0.540172
IPCs	CHST8	1.90677e-06	-0.230874	-0.177293	-0.284454	4.44371e-05	-1.07817	-1.269
IPCs	MAP1B	1.97818e-06	-0.14914	-0.0958634	-0.202417	4.57767e-05	-0.373265	-0.213645
IPCs	CLASP2	2.02172e-06	0.149415	0.214609	0.0842212	4.66201e-05	0.574834	0.272603
IPCs	AC097534.2	2.09045e-06	0.178891	0.225228	0.132554	4.80365e-05	1.21256	0.915563
IPCs	MESD	2.12387e-06	-0.210345	-0.148192	-0.272499	4.86343e-05	-0.240476	-0.313844
IPCs	TSPAN18	2.21427e-06	-0.377222	-0.306671	-0.447773	5.05284e-05	-0.695299	-0.969985
IPCs	BAZ1A	2.2949e-06	-0.248442	-0.174854	-0.322029	5.19596e-05	-0.271602	-0.597679
IPCs	DLL1	2.30071e-06	-0.209269	-0.153986	-0.264552	5.19596e-05	-0.696909	-0.600387
IPCs	DMRTA2	2.32085e-06	-0.220184	-0.154345	-0.286024	5.22351e-05	-0.503427	-0.759433
IPCs	ARL4C	2.47644e-06	0.271902	0.349291	0.194513	5.49908e-05	0.377789	0.312415
IPCs	DLL3	2.48513e-06	-0.27878	-0.188549	-0.369011	5.49908e-05	-0.954737	-0.82863
IPCs	EOMES	2.47879e-06	-0.467837	-0.376499	-0.559175	5.49908e-05	-0.81752	-0.881278
IPCs	UBE2D1	2.7493e-06	-0.231534	-0.158522	-0.304546	6.02279e-05	-0.510197	-0.573417
IPCs	TCEAL8	2.86441e-06	0.212595	0.277506	0.147684	6.25412e-05	0.628496	0.341244
IPCs	DRAXIN	2.88425e-06	-0.162589	-0.0891882	-0.235989	6.2766e-05	-0.320789	-0.442299
IPCs	REC8	2.91852e-06	-0.294513	-0.241454	-0.347572	6.30939e-05	-2.50299	-2.90323
IPCs	AC104041.1	2.96667e-06	-0.156424	-0.114532	-0.198316	6.37518e-05	-0.673843	-0.743764
IPCs	ST18	3.04106e-06	-0.290468	-0.232381	-0.348554	6.51004e-05	-1.68189	-1.78214
IPCs	H3F3A	3.13229e-06	-0.199192	-0.154391	-0.243993	6.66997e-05	-0.275156	-0.174932
IPCs	MT-CO3	3.13606e-06	-0.156602	-0.112475	-0.200729	6.66997e-05	-0.521629	-0.301034
IPCs	HNRNPAB	3.36056e-06	-0.249372	-0.166909	-0.331835	7.07873e-05	-0.302029	-0.291318
IPCs	SCD	3.72186e-06	0.275515	0.347403	0.203627	7.66774e-05	0.969543	0.620489
IPCs	SCAND1	3.74367e-06	-0.2207	-0.132628	-0.308772	7.68856e-05	-0.231508	-0.222387
IPCs	EZR	3.80896e-06	-0.421664	-0.317798	-0.525529	7.72445e-05	-0.360017	-0.491371
IPCs	IGFBPL1	3.83167e-06	-0.46147	-0.35683	-0.56611	7.72445e-05	-0.687607	-0.719606
IPCs	IGFBP2	3.99373e-06	0.286241	0.370324	0.202158	8.00207e-05	0.352007	0.154726
IPCs	TMEM178A	4.17975e-06	-0.209228	-0.146158	-0.272297	8.34934e-05	-0.969595	-1.26467
IPCs	HNRNPA1	4.25825e-06	-0.180856	-0.129711	-0.232002	8.45504e-05	-0.295215	-0.224928
IPCs	POLR2J3	4.44049e-06	-0.220689	-0.152901	-0.288476	8.71131e-05	-0.15205	-0.477043
IPCs	RHOBTB3	4.43474e-06	-0.244022	-0.164895	-0.323149	8.71131e-05	-0.552197	-0.682251
IPCs	RPL3	4.49672e-06	-0.175899	-0.140417	-0.211382	8.76927e-05	-0.232856	-0.160721
IPCs	DNAJB1	4.80294e-06	-0.306178	-0.196156	-0.416201	9.20259e-05	-1.23527	-1.15895
IPCs	IGF2BP2	5.13885e-06	-0.252827	-0.169886	-0.335767	9.78914e-05	-0.346935	-0.465882
IPCs	AL391807.1	5.22641e-06	-0.230687	-0.167535	-0.29384	9.92716e-05	-0.206684	-0.295917
IPCs	KIF1A	5.52346e-06	-0.225908	-0.14145	-0.310366	0.000104085	-0.374215	-0.396758
IPCs	RCN2	5.52735e-06	-0.197834	-0.12136	-0.274307	0.000104085	-0.260108	-0.391954
IPCs	TSPAN7	5.56935e-06	0.144697	0.192567	0.0968268	0.000104577	0.294149	0.208645
IPCs	DACH1	5.60582e-06	-0.232174	-0.170831	-0.293518	0.000104961	-1.18377	-1.15668
IPCs	ASIC1	5.63168e-06	-0.226898	-0.172351	-0.281445	0.000105146	-0.485283	-0.68584
IPCs	ZRSR2	5.75372e-06	0.165214	0.217776	0.112651	0.000106818	0.792695	0.550391
IPCs	ACTL6A	5.9222e-06	-0.148457	-0.0865666	-0.210348	0.000109022	-0.420641	-0.582451
IPCs	DIPK2A	6.09099e-06	-0.163491	-0.108912	-0.218071	0.00011058	-0.731309	-0.949924
IPCs	SMARCB1	6.07013e-06	-0.242822	-0.157288	-0.328356	0.00011058	-0.409749	-0.47012
IPCs	PFKFB3	6.20233e-06	0.190865	0.244742	0.136987	0.000112291	1.44515	1.20053
IPCs	INPPL1	6.50999e-06	-0.161747	-0.117506	-0.205987	0.000117215	-0.736603	-0.890634
IPCs	FEZF2	6.54597e-06	-0.389289	-0.303218	-0.475361	0.000117541	-1.18516	-1.29284
IPCs	TBR1	7.05575e-06	-0.283301	-0.204084	-0.362519	0.000125325	-0.241707	-0.448252
IPCs	CDKN1C	7.07809e-06	-0.253819	-0.180874	-0.326764	0.000125341	-0.733399	-0.833884
IPCs	CPNE1	7.09477e-06	-0.19491	-0.130116	-0.259704	0.000125341	-0.389566	-0.549947
IPCs	GNG8	7.33603e-06	-0.293144	-0.232293	-0.353996	0.00012891	-2.68106	-2.65189
IPCs	SSTR2	7.37927e-06	-0.350261	-0.248974	-0.451549	0.000129324	-0.649524	-0.727454
IPCs	MT-ATP6	7.49754e-06	-0.209846	-0.163618	-0.256075	0.000131047	-0.460199	-0.250472
IPCs	PHC2	8.0254e-06	-0.225879	-0.138222	-0.313536	0.000139532	-0.455826	-0.594885
IPCs	RNF165	8.21501e-06	0.153422	0.225899	0.0809447	0.000142076	0.648933	0.229447
IPCs	SINHCAF	8.41582e-06	-0.247029	-0.166815	-0.327243	0.000145167	-0.532109	-0.762431
IPCs	EGLN1	8.65723e-06	0.168727	0.231372	0.106083	0.00014778	0.495518	0.232635
IPCs	BCL11B	8.7569e-06	-0.208543	-0.11762	-0.299466	0.000148805	-0.152196	-0.324392
IPCs	IGFBP5	8.76257e-06	0.179217	0.233439	0.124995	0.000148805	0.819723	0.965741
IPCs	RBM4	9.36974e-06	-0.176669	-0.102426	-0.250912	0.000157634	-0.276731	-0.368799
IPCs	SPATC1L	9.37842e-06	-0.176349	-0.129721	-0.222977	0.000157634	-0.569171	-0.685416
IPCs	KLHL35	1.07415e-05	-0.303136	-0.228406	-0.377866	0.000176043	-1.23164	-1.49904
IPCs	CITED2	1.09152e-05	-0.172955	-0.0936051	-0.252304	0.000178444	-0.605874	-0.66405
IPCs	PPP1R10	1.12679e-05	-0.183203	-0.113774	-0.252633	0.000182846	-0.193141	-0.365997
IPCs	SUGP1	1.15895e-05	-0.162071	-0.10578	-0.218362	0.000187601	-0.341913	-0.516467
IPCs	SVIL	1.20863e-05	-0.173216	-0.120109	-0.226322	0.000194208	-1.03836	-1.1192
IPCs	NDUFB8	1.21814e-05	-0.208496	-0.122273	-0.294719	0.000195259	-0.274025	-0.257749
IPCs	PSMD2	1.25617e-05	-0.171097	-0.0931159	-0.249079	0.000199892	-0.283653	-0.43485
IPCs	EIF4A1	1.25967e-05	-0.172333	-0.123191	-0.221474	0.000199965	-0.212963	-0.210601
IPCs	GNAI2	1.30903e-05	-0.22587	-0.135081	-0.316658	0.000206444	-0.698366	-0.670415
IPCs	IFRD1	1.36574e-05	-0.197725	-0.128029	-0.267422	0.000213198	-0.230087	-0.491605
IPCs	MARCKS	1.37319e-05	-0.224714	-0.168509	-0.28092	0.000213853	-0.297044	-0.185998
IPCs	UCP2	1.42792e-05	-0.210792	-0.1536	-0.267984	0.000221851	-1.38875	-1.41852
IPCs	C4orf3	1.48138e-05	0.207008	0.276432	0.137584	0.000229074	0.711815	0.472033
IPCs	PTTG1IP	1.55905e-05	-0.229226	-0.156519	-0.301933	0.000238837	-0.337369	-0.397944
IPCs	CDKN2D	1.6086e-05	0.171593	0.236691	0.106494	0.000243029	0.43785	0.178406
IPCs	TMEM163	1.65767e-05	-0.207094	-0.150656	-0.263532	0.000248726	-1.41271	-1.56256
IPCs	CDK4	1.66746e-05	-0.174288	-0.112848	-0.235729	0.000249527	-0.390277	-0.482164
IPCs	IER5	1.81506e-05	-0.247223	-0.176491	-0.317955	0.000269269	-0.500299	-0.658672
IPCs	DCC	1.8749e-05	-0.22595	-0.14987	-0.30203	0.000276895	-1.21006	-1.46394
IPCs	ZNF579	1.90081e-05	-0.168854	-0.112712	-0.224996	0.000279467	-0.399696	-0.606272
IPCs	AUXG01000058.1	1.90667e-05	0.16336	0.209716	0.117005	0.000279702	0.767976	0.263861
IPCs	EGLN3	1.97553e-05	0.181898	0.2402	0.123596	0.000289157	0.676356	0.506018
IPCs	SNRPB	2.01318e-05	-0.243515	-0.15896	-0.328071	0.000294014	-0.214175	-0.397154
IPCs	SOX3	2.03201e-05	-0.191214	-0.140242	-0.242187	0.000295246	-1.44143	-1.74604
IPCs	FJX1	2.04898e-05	-0.309445	-0.214852	-0.404039	0.000296606	-0.495673	-0.500379
IPCs	MTRNR2L8	2.09587e-05	0.179838	0.234062	0.125614	0.000302726	0.579705	0.348262
IPCs	BTBD17	2.14371e-05	-0.167343	-0.11359	-0.221096	0.000308281	-1.22881	-1.18936
IPCs	NAP1L3	2.13941e-05	0.170524	0.219257	0.121791	0.000308281	1.05704	0.886961
IPCs	TOP1	2.18885e-05	-0.184893	-0.0980144	-0.271771	0.000313402	-0.344252	-0.328938
IPCs	EPRS	2.20002e-05	-0.163329	-0.0875491	-0.239109	0.000313633	-0.242315	-0.44315
IPCs	KCNQ1OT1	2.28606e-05	-0.249621	-0.164221	-0.335021	0.000323793	-0.360609	-0.597955
IPCs	DNAJA1	2.33986e-05	-0.178628	-0.10587	-0.251386	0.0003307	-0.28431	-0.366799
IPCs	GSE1	2.44427e-05	-0.192641	-0.117558	-0.267724	0.000344716	-0.23232	-0.411578
IPCs	CCSAP	2.53084e-05	-0.182607	-0.0952833	-0.26993	0.000354641	-0.460856	-0.449099
IPCs	FAM210A	2.56273e-05	0.155073	0.199342	0.110803	0.000357672	0.62512	0.713427
IPCs	FKBP1A	2.56879e-05	-0.231402	-0.138162	-0.324641	0.000357672	-0.731829	-0.821489
IPCs	HERC2	2.62729e-05	0.155644	0.229395	0.0818936	0.000364274	0.877699	0.712212
IPCs	CNTN2	2.77586e-05	-0.197083	-0.140873	-0.253293	0.000380854	-0.785161	-0.856156
IPCs	KLHL23	2.80713e-05	-0.185364	-0.105381	-0.265347	0.000383544	-0.307046	-0.398754
IPCs	HNRNPA2B1	2.82011e-05	-0.187647	-0.132551	-0.242744	0.000384517	-0.231419	-0.216691
IPCs	AC099792.1	3.07927e-05	-0.174727	-0.119134	-0.23032	0.000412706	-0.875037	-1.09143
IPCs	GLUL	3.26643e-05	-0.188029	-0.108502	-0.267556	0.000433676	-0.486391	-0.605658
IPCs	HPCAL1	3.29436e-05	-0.232695	-0.160902	-0.304489	0.000436503	-0.62249	-0.747577
IPCs	RAP1B	3.42367e-05	-0.143172	-0.0740402	-0.212304	0.000449109	-0.329496	-0.458103
IPCs	APEX1	3.47992e-05	-0.169542	-0.0953204	-0.243763	0.000454673	-0.300659	-0.355707
IPCs	KDM4B	3.51402e-05	0.179362	0.246337	0.112388	0.000456753	0.490268	0.224722
IPCs	HMGN2	3.62669e-05	-0.196242	-0.112554	-0.279931	0.000467345	-0.509264	-0.399973
IPCs	HIST1H1C	3.72146e-05	0.175805	0.243493	0.108117	0.000475825	0.681931	0.611867
IPCs	NSG1	3.82799e-05	-0.198497	-0.112872	-0.284123	0.000485667	-0.205517	-0.367478
IPCs	NFIX	3.88037e-05	-0.212987	-0.148472	-0.277502	0.000491364	-0.196576	-0.395387
IPCs	GNAO1	3.94985e-05	0.148415	0.202484	0.0943464	0.000498719	0.594644	0.430592
IPCs	LINC00685	4.05302e-05	-0.183229	-0.118532	-0.247926	0.000507663	-0.38534	-0.480587
IPCs	EML1	4.13564e-05	-0.163553	-0.112591	-0.214515	0.000511362	-0.244657	-0.502558
IPCs	DPYSL2	4.24917e-05	0.220452	0.298778	0.142127	0.000521973	0.254923	0.183483
IPCs	SLC17A7	4.24248e-05	-0.252294	-0.17543	-0.329159	0.000521973	-0.438875	-0.805705
IPCs	ATP5F1B	4.34785e-05	-0.165621	-0.0994774	-0.231765	0.000533098	-0.314763	-0.352683
IPCs	DDX1	4.3623e-05	-0.213893	-0.132642	-0.295144	0.000533457	-0.221553	-0.30548
IPCs	SELENOH	4.37513e-05	-0.174102	-0.0927957	-0.255409	0.000533457	-0.247294	-0.242084
IPCs	ZFPM2	4.61385e-05	-0.184547	-0.12614	-0.242953	0.000559451	-0.800842	-1.13388
IPCs	SLC16A1	4.71011e-05	0.150626	0.209187	0.0920646	0.000569023	0.781628	0.39005
IPCs	ALDH2	4.7344e-05	-0.172788	-0.0918697	-0.253706	0.000570193	-0.555477	-0.64329
IPCs	ARID4B	4.84983e-05	-0.149045	-0.0694053	-0.228684	0.00057951	-0.259796	-0.404781
IPCs	SMARCC1	4.96654e-05	-0.20773	-0.123462	-0.291997	0.000590237	-0.447147	-0.531362
IPCs	IVNS1ABP	4.97757e-05	-0.219865	-0.145072	-0.294658	0.00059048	-0.254851	-0.450604
IPCs	KDM3A	5.38424e-05	0.189735	0.257553	0.121917	0.000635282	0.953976	0.647596
IPCs	CUL1	5.75628e-05	-0.225155	-0.149332	-0.300979	0.000669563	-0.486644	-0.695387
IPCs	RYK	5.80754e-05	-0.162744	-0.109885	-0.215603	0.000673198	-0.549123	-0.662074
IPCs	FAM89B	6.06348e-05	-0.225383	-0.13521	-0.315555	0.000699108	-0.399799	-0.419714
IPCs	LINC01551	6.49922e-05	-0.21402	-0.12439	-0.30365	0.000740258	-0.53031	-0.366218
IPCs	EFNB2	6.64482e-05	-0.224917	-0.149179	-0.300655	0.000749639	-0.179144	-0.31106
IPCs	NREP	6.63483e-05	-0.144342	-0.0800457	-0.208638	0.000749639	-0.29581	-0.433224
IPCs	CORO2B	6.95621e-05	-0.147068	-0.0882319	-0.205903	0.000777224	-0.455355	-0.713904
IPCs	FOXO6	6.97539e-05	-0.162419	-0.091072	-0.233765	0.000777224	-0.24517	-0.53241
IPCs	ENAH	7.29211e-05	-0.188188	-0.107104	-0.269272	0.000806797	-0.216499	-0.411375
IPCs	ITGB1BP1	7.51031e-05	-0.141624	-0.0912877	-0.19196	0.00082815	-0.93291	-0.927169
IPCs	VIM	7.52583e-05	0.225608	0.325924	0.125293	0.000828472	0.543777	0.268236
IPCs	NME4	7.54667e-05	-0.196053	-0.116148	-0.275958	0.000829377	-0.634981	-0.630833
IPCs	DNAJC7	7.65313e-05	-0.16231	-0.087105	-0.237514	0.000838273	-0.247859	-0.352742
IPCs	NFE2L2	7.88971e-05	-0.20556	-0.133427	-0.277693	0.000852851	-0.586082	-0.771634
IPCs	SYT1	8.0568e-05	-0.193	-0.0936137	-0.292385	0.0008666	-0.296349	-0.308347
IPCs	AKAP9	8.10852e-05	-0.169748	-0.0872608	-0.252236	0.000870739	-0.145802	-0.233527
IPCs	PHYHIP	8.22471e-05	-0.149012	-0.101149	-0.196874	0.000880339	-0.903935	-1.1269
IPCs	SH3BP5	8.26341e-05	-0.161904	-0.067714	-0.256093	0.000883042	-0.614995	-0.717196
IPCs	SETBP1	8.34516e-05	-0.201586	-0.127437	-0.275734	0.000890331	-0.295876	-0.473409
IPCs	PSMD6	8.67192e-05	-0.147131	-0.0752552	-0.219008	0.000917791	-0.326651	-0.40126
IPCs	VCAN	9.32897e-05	0.164623	0.237285	0.091961	0.000971632	0.537588	0.359973
IPCs	SRGAP3	9.58434e-05	-0.162516	-0.0808369	-0.244194	0.000995075	-0.175679	-0.265201
IPCs	CAP2	9.8051e-05	-0.145651	-0.0752007	-0.216102	0.00101002	-0.551502	-0.685492
IPCs	CDK2AP1	9.86796e-05	-0.189188	-0.11509	-0.263287	0.0010149	-0.430172	-0.360452
IPCs	CCZ1	9.91985e-05	-0.14863	-0.0935699	-0.20369	0.00101864	-0.305056	-0.589868
IPCs	SPIRE1	9.95563e-05	-0.155062	-0.0899138	-0.220211	0.00102072	-0.399806	-0.328359
IPCs	NOP56	0.000105455	-0.186043	-0.118613	-0.253472	0.00107283	-0.220465	-0.368914
IPCs	ITGB8	0.000106228	-0.145979	-0.0934186	-0.198539	0.00107903	-0.421288	-0.636802
IPCs	AKIRIN2	0.000106503	-0.170946	-0.101357	-0.240535	0.00108015	-0.270713	-0.411587
IPCs	LMBR1L	0.00011115	-0.172275	-0.11063	-0.233921	0.00111865	-0.403405	-0.499541
IPCs	GRIA2	0.000112889	0.172708	0.236109	0.109306	0.00113441	0.760595	0.487674
IPCs	CHURC1	0.00011331	-0.194101	-0.121999	-0.266203	0.00113517	-0.361198	-0.465119
IPCs	SERBP1	0.00011409	-0.155992	-0.0835368	-0.228446	0.00114125	-0.155498	-0.312703
IPCs	MRPL21	0.000125562	-0.188069	-0.11601	-0.260128	0.00123757	-0.329249	-0.444297
IPCs	BRD3	0.000128307	-0.158029	-0.0774056	-0.238653	0.00125936	-0.193708	-0.42104
IPCs	TAX1BP3	0.000131178	-0.155592	-0.0964679	-0.214715	0.00128099	-0.682163	-0.764637
IPCs	TSPAN4	0.000132937	-0.161352	-0.101637	-0.221067	0.00129432	-0.673999	-0.78283
IPCs	ZKSCAN1	0.000141629	-0.19304	-0.112257	-0.273824	0.00135683	-0.256098	-0.410105
IPCs	HSPA5	0.000143773	-0.170145	-0.0708305	-0.26946	0.00137537	-0.342793	-0.372184
IPCs	SEPTIN9	0.000149704	-0.149015	-0.0936986	-0.204331	0.00142176	-0.888089	-0.923754
IPCs	SERINC2	0.000152277	-0.143383	-0.0832775	-0.203488	0.00144138	-0.76426	-0.782362
IPCs	SMARCAD1	0.00015455	-0.154171	-0.0897273	-0.218614	0.00145516	-0.183094	-0.372459
IPCs	YIPF6	0.000156022	-0.154739	-0.0957564	-0.213721	0.00146482	-0.450625	-0.557739
IPCs	TCF3	0.00015855	-0.143661	-0.0701115	-0.21721	0.00147801	-0.277051	-0.521892
IPCs	NSMF	0.000158988	-0.195674	-0.117495	-0.273853	0.00147999	-0.33227	-0.443546
IPCs	RPL7L1	0.000163769	-0.152641	-0.0718394	-0.233443	0.00151442	-0.200758	-0.334571
IPCs	SNF8	0.000176102	-0.178918	-0.102652	-0.255184	0.0016164	-0.318058	-0.425804
IPCs	ATF7IP	0.000179586	-0.146297	-0.0873577	-0.205236	0.00164034	-0.195561	-0.297809
IPCs	APMAP	0.000181752	-0.1591	-0.0956876	-0.222513	0.00165211	-0.585863	-0.743899
IPCs	CD151	0.000182516	-0.155951	-0.0958218	-0.21608	0.00165676	-0.46441	-0.590688
IPCs	DDR1	0.000189455	-0.180951	-0.109423	-0.25248	0.00170795	-0.371377	-0.543168
IPCs	TSPAN13	0.000193865	-0.205159	-0.10774	-0.302579	0.00173818	-0.320909	-0.401173
IPCs	IGDCC3	0.000205734	-0.165194	-0.0961564	-0.234231	0.0018093	-0.379318	-0.773135
IPCs	CALR	0.000209058	-0.192509	-0.094811	-0.290207	0.00183191	-0.312208	-0.345445
IPCs	CNTNAP2	0.000218286	0.192033	0.270659	0.113407	0.00188884	0.321026	0.232306
IPCs	MED28	0.000224499	-0.165174	-0.0960469	-0.234301	0.00193369	-0.280651	-0.48096
IPCs	ZBTB16	0.000226718	-0.146451	-0.0877631	-0.20514	0.00194262	-0.665487	-1.23242
IPCs	TP53I11	0.000228601	-0.222789	-0.131682	-0.313897	0.00195113	-0.845788	-0.781349
IPCs	RLF	0.000230877	0.141547	0.199176	0.0839185	0.0019629	0.519541	0.195069
IPCs	HK1	0.000235734	0.149193	0.208048	0.0903385	0.00199903	0.712401	0.459041
IPCs	SMARCD1	0.000242634	-0.163607	-0.0972231	-0.229991	0.00204697	-0.284157	-0.332786
IPCs	TANK	0.000247195	-0.162602	-0.0967684	-0.228435	0.00207745	-0.768797	-0.847849
IPCs	EMC4	0.000252731	-0.184226	-0.106575	-0.261877	0.00211316	-0.515444	-0.607959
IPCs	UBTF	0.000256568	-0.166251	-0.094298	-0.238204	0.0021398	-0.207398	-0.330558
IPCs	SLC4A7	0.000294151	-0.170014	-0.0995612	-0.240466	0.00240144	-0.225633	-0.354084
IPCs	GADD45G	0.000306862	-0.186235	-0.0878316	-0.284639	0.00248975	-0.534596	-0.384152
IPCs	VEZF1	0.000308655	-0.157595	-0.0914767	-0.223713	0.00250121	-0.318584	-0.549663
IPCs	SMARCA5	0.000311102	-0.146432	-0.064778	-0.228085	0.00250866	-0.258413	-0.408937
IPCs	SNCB	0.000318749	-0.144201	-0.0863962	-0.202006	0.00255763	-0.444057	-0.56658
IPCs	FSCN1	0.000324816	-0.167026	-0.0872476	-0.246805	0.00258437	-0.208825	-0.408797
IPCs	HMGN3	0.000331997	-0.198334	-0.116731	-0.279938	0.00262245	-0.356171	-0.36228
IPCs	LMNB1	0.000340844	-0.140231	-0.0811342	-0.199328	0.00266892	-0.47442	-0.609272
IPCs	FADS1	0.00034257	-0.191338	-0.102186	-0.28049	0.00267174	-0.418965	-0.612133
IPCs	SRP19	0.000342708	-0.1587	-0.0846273	-0.232772	0.00267174	-0.367011	-0.415975
IPCs	SPTAN1	0.000363855	0.144006	0.214852	0.0731594	0.00280335	0.438501	0.182644
IPCs	TMEFF1	0.000381316	-0.183257	-0.10118	-0.265334	0.00291397	-0.430657	-0.611362
IPCs	UBXN1	0.000388951	-0.151893	-0.0796125	-0.224174	0.00296541	-0.332647	-0.370934
IPCs	CASC15	0.000401503	-0.143258	-0.0731874	-0.213328	0.00303848	-0.257406	-0.512004
IPCs	RNF24	0.000420059	-0.161355	-0.0864684	-0.236241	0.00314781	-0.304056	-0.496548
IPCs	ZNF286A	0.000425577	-0.140165	-0.0729677	-0.207362	0.00317468	-0.165585	-0.30832
IPCs	IP6K2	0.000433826	-0.146685	-0.0713395	-0.222031	0.00319989	-0.20351	-0.312184
IPCs	MMADHC	0.000460391	-0.151715	-0.0772847	-0.226146	0.00336188	-0.24614	-0.377634
IPCs	GTF3C6	0.00046735	-0.165518	-0.0918471	-0.239189	0.0033976	-0.466266	-0.436425
IPCs	MYT1	0.000469692	-0.146483	-0.0815012	-0.211464	0.00340708	-0.699543	-0.761371
IPCs	SOX2	0.000471504	0.156081	0.226389	0.0857723	0.00341646	0.450546	0.152082
IPCs	ANK3	0.000545329	-0.187073	-0.101075	-0.273072	0.00382895	-0.338033	-0.575771
IPCs	BRI3	0.000563132	-0.153735	-0.0726693	-0.234801	0.00393713	-0.236381	-0.285593
IPCs	KPNA3	0.000567689	-0.147059	-0.0804333	-0.213685	0.00396056	-0.235772	-0.47304
IPCs	ACIN1	0.000607361	-0.146382	-0.0787358	-0.214027	0.00415357	-0.251164	-0.390666
IPCs	ZNF462	0.000633512	-0.159056	-0.077539	-0.240573	0.0042702	-0.246808	-0.45005
IPCs	ADNP	0.000642468	-0.143088	-0.0769156	-0.20926	0.0043217	-0.157873	-0.197904
IPCs	SYNE2	0.000706994	-0.177831	-0.0891521	-0.266509	0.00465568	-0.419241	-0.406795
IPCs	SRI	0.000735759	-0.179539	-0.0956001	-0.263478	0.00479703	-0.220913	-0.379478
IPCs	NCAN	0.000898469	-0.161197	-0.0835475	-0.238847	0.00560222	-0.455179	-0.697404
IPCs	IDH1	0.000950772	-0.144403	-0.0650948	-0.223711	0.0058671	-0.232799	-0.415775
IPCs	TBCC	0.000960081	-0.141467	-0.0728624	-0.210071	0.00590791	-0.234434	-0.452477
IPCs	PSMD4	0.00129726	-0.151601	-0.0742147	-0.228986	0.00743945	-0.270365	-0.341751
IPCs	TSPO	0.00140793	-0.144343	-0.0737889	-0.214897	0.00795987	-0.615334	-0.55374
IPCs	BTF3L4	0.00148785	-0.140441	-0.0601203	-0.220761	0.00826056	-0.246412	-0.309733
IPCs	ATP1B3	0.00158755	-0.16187	-0.0751732	-0.248567	0.00867281	-0.306644	-0.430703
IPCs	BICD1	0.0020627	-0.143154	-0.0654849	-0.220822	0.0105577	-0.141431	-0.379955
IPCs	DANCR	0.00274359	-0.147386	-0.0611644	-0.233607	0.0132873	-0.297979	-0.312109
IPCs	CENPV	0.00301821	-0.143561	-0.061531	-0.225591	0.0143737	-0.304361	-0.29816
IPCs	CNIH2	0.00440277	-0.151748	-0.0627226	-0.240773	0.0194205	-0.575322	-0.612907
L2-3	RPS26	2.17458e-17	-1.05399	-0.998879	-1.10909	1.51372e-13	-0.991298	-0.514877
L2-3	SAT1	3.38866e-15	0.720223	0.864703	0.575744	1.17942e-11	1.57647	0.679489
L2-3	ENC1	1.06617e-13	0.719828	0.799519	0.640137	2.47387e-10	0.708074	0.588688
L2-3	DCX	3.14402e-13	0.633071	0.711294	0.554848	3.72491e-10	0.899265	0.31301
L2-3	PAK3	2.95435e-13	0.567583	0.639898	0.495268	3.72491e-10	0.980721	0.427113
L2-3	UBE3A	3.21067e-13	0.520497	0.58638	0.454614	3.72491e-10	1.07208	0.780814
L2-3	GPM6B	4.6937e-13	0.469109	0.550856	0.387363	4.66755e-10	0.467166	0.540414
L2-3	MIR99AHG	1.67731e-12	0.220384	0.321438	0.11933	1.29731e-09	1.05383	0.384238
L2-3	SMS	1.54917e-12	0.485162	0.555322	0.415003	1.29731e-09	0.604	0.254992
L2-3	AP1S2	1.87597e-12	0.494451	0.562536	0.426367	1.30586e-09	0.853639	0.676885
L2-3	MIR100HG	4.21766e-12	0.331491	0.431282	0.231701	2.44659e-09	0.725783	0.278281
L2-3	TCEAL7	3.94387e-12	0.42807	0.489425	0.366716	2.44659e-09	0.93925	0.49853
L2-3	ATP6AP2	5.77313e-12	0.392202	0.468703	0.315702	2.67912e-09	0.813719	0.178777
L2-3	GABRB3	5.47514e-12	0.326693	0.435525	0.21786	2.67912e-09	1.41509	0.95634
L2-3	NSMCE3	1.24792e-11	0.27967	0.358473	0.200868	4.572e-09	1.33024	0.723634
L2-3	TCEAL9	1.15105e-11	0.404521	0.486171	0.322872	4.572e-09	1.14868	0.367303
L2-3	TCEAL3	1.40074e-11	0.346376	0.423229	0.269523	4.87527e-09	1.13012	0.659723
L2-3	BCL11A	2.30307e-11	-0.484272	-0.384975	-0.58357	5.7256e-09	-0.57565	-0.39835
L2-3	BEX3	2.1599e-11	0.398095	0.443053	0.353138	5.7256e-09	0.817505	0.174627
L2-3	LMO4	2.2347e-11	0.267778	0.354958	0.180597	5.7256e-09	0.166952	0.288509
L2-3	RBBP7	2.4395e-11	0.275392	0.350189	0.200596	5.85564e-09	0.537771	0.377029
L2-3	PRDX4	2.53419e-11	0.315824	0.376454	0.255195	5.88015e-09	1.01134	0.383942
L2-3	NIPA2	2.65184e-11	0.278688	0.3668	0.190577	5.95466e-09	1.43608	0.756084
L2-3	EIF2S3	3.43421e-11	0.288123	0.356615	0.219631	6.84822e-09	1.20942	0.690503
L2-3	USF1	3.24894e-11	0.173777	0.26781	0.0797441	6.84822e-09	1.20619	0.25229
L2-3	CTNNB1	3.76772e-11	0.340578	0.409809	0.271346	7.2853e-09	0.42564	0.51611
[truncated: 915 more rows]

## Sheet: overlap SFARI(1-3+S)
cell type	Background	# of DEGs	SFARI 1-3 +S	overlap	Hypergeometric q_value	LOG(p_value)
L2_3	6961	117	1031	16	0.425176	0.371432
L2_4	8431	154	1031	25	0.0833958	1.07886
L4	10027	84	1031	20	0.000255461	3.59268
L5_6_CC	8642	445	1031	50	0.354177	0.450779
Div_prog	7851	441	1031	41	0.00679148	2.16804
Early_RGC	7860	726	1031	60	1.2237e-05	4.91232
Late_RGC	5463	146	1031	17	0.0122017	1.91358
IPC	6572	416	1031	45	0.002115	2.67469
Imm_AST	9630	249	1031	30	0.271972	0.565475
Im_Neu	2880	176	1031	27	4.68913e-10	9.32891
All DEGs	21306	1657	1031	151	1.39942e-14	13.8541

## Sheet: overlap with primary by cell
Cell_type	Gene	Organoids_FC	Primary_FC	Primary tested via MERSCOPE	intersection Pearson's r	Pearson's p-value
L2_3	RBFOX3	-0.170187	-0.282927	No	0.578626	1.55503e-11
L2_3	UNC5A	-0.358028	-0.194858	Yes
L2_3	NFIA	-0.141349	0.273456	Yes
L2_3	CORO2B	-0.14857	-0.217184	Yes
L2_3	NIPA1	0.151021	0.216761	Yes
L2_3	GABRB3	0.326693	0.49696	Yes
L2_3	ARC	-0.180405	-0.201802	No
L2_3	HSPA1B	-0.144288	0.248189	Yes
L2_3	CIRBP	-0.156457	-0.161688	No
L2_3	BCL11A	-0.484272	-0.244548	Yes
L2_3	UBE3A	0.520497	0.60396	Yes
L2_3	HSPA1A	0.224291	0.22918	Yes
L2_3	NIPA2	0.278688	0.147764	Yes
L2_4	NRN1	0.233509	-0.169832	Yes
L2_4	SFPQ	-0.211894	-0.145261	No
L2_4	HERC2	0.314966	0.508856	Yes
L2_4	CYFIP1	0.178208	0.218471	Yes
L2_4	EIF1AX	0.34228	0.377772	No
L2_4	TSC22D3	0.344306	0.200061	No
L2_4	PCDH10	0.449941	0.30051	Yes
L2_4	TMEM161B-AS1	0.256802	0.33367	No
L2_4	KLHL29	-0.290771	-0.348995	No
L2_4	NIPA1	0.152433	0.325891	Yes
L2_4	NSMCE3	0.365593	0.182354	No
L2_4	GABRB3	0.411035	0.52598	Yes
L2_4	POLR2J3	-0.232605	-0.214418	No
L2_4	APBA2	0.325107	0.214646	Yes
L2_4	UBE3A	0.50654	0.647633	Yes
L2_4	HSPA1A	0.23995	0.319289	Yes
L2_4	FAM199X	0.151316	0.209484	No
L2_4	NIPA2	0.288339	0.14311	Yes
L2_4	PANTR1	0.196101	0.196083	No
L2_4	SSBP2	-0.295404	0.377156	Yes
L2_4	AC138649.1	0.150057	0.211771	No
L_4	PINK1	0.192897	-0.161729	No
L_4	NR2F1	0.247419	0.14833	Yes
L_4	HERC2	0.279095	0.534372	Yes
L_4	SCG2	0.236949	-0.203482	No
L_4	CYFIP1	0.162971	0.277486	Yes
L_4	UBE3A	0.478833	0.639789	Yes
L_4	MACROD2	0.154397	0.2376	No
L_4	BRINP1	0.179773	-0.306016	No
L_4	NIPA2	0.278346	0.167478	Yes
L_4	CNKSR2	0.152483	0.204493	No
L5_6	LCORL	-0.176184	0.197745	No
L5_6	ADGRB2	-0.14511	-0.239183	No
L5_6	UNC5A	-0.142173	-0.170039	Yes
L5_6	NFIA	-0.288241	0.285074	Yes
L5_6	NR2F1	0.197901	0.179146	Yes
L5_6	HERC2	0.442989	0.434513	Yes
L5_6	ST3GAL1	-0.298384	-0.158693	No
L5_6	PPM1K	0.245244	0.270284	No
L5_6	CORO2B	-0.420587	-0.217024	Yes
L5_6	ZFPM2	-0.210348	-0.154581	No
L5_6	NTM	-0.335662	-0.412932	No
L5_6	SH3GL3	0.178516	0.287215	No
L5_6	HSPA1A	0.18731	0.225956	Yes
L5_6	DOK6	-0.246123	-0.317078	No
L5_6	SLC5A3	0.143307	0.146577	No
L5_6	BCL11B	-0.504099	-0.246223	Yes
L5_6	NIPA2	0.320122	0.161126	No
L5_6	SSBP2	-0.216112	0.281623	No
L5_6	RNF165	0.238732	-0.158397	No
L5_6	SYNDIG1	-0.193118	-0.300524	No
L5_6	GAREM1	-0.152045	-0.168574	No
L5_6	MARCKS	0.339596	0.241599	No
L5_6	NRN1	0.216518	-0.318606	Yes
L5_6	NGEF	0.197468	-0.178142	No
L5_6	CACNG8	-0.34265	-0.182204	No
L5_6	SLITRK5	0.202704	0.214507	No
L5_6	KHDRBS3	0.409958	0.244342	Yes
L5_6	AFDN	-0.312248	0.167419	No
L5_6	PCDH10	0.238297	0.20463	Yes
L5_6	MTPN	0.199707	0.198772	No
L5_6	NIPA1	0.185407	0.151888	Yes
L5_6	GABRB3	0.429574	0.625969	Yes
L5_6	TRPM3	-0.151628	0.312063	No
L5_6	LMO3	0.771809	0.324227	Yes
L5_6	MMD	0.211646	0.140155	No
L5_6	HSPA1B	-0.227642	0.231977	Yes
L5_6	GPM6B	0.413504	-0.158864	No
L5_6	BCL11A	-0.37766	-0.320335	Yes
L5_6	UBE3A	0.576767	0.588849	Yes
L5_6	GSE1	-0.223945	-0.212088	No
L5_6	BACH2	-0.178567	-0.21907	No
L5_6	PRKCA	-0.220781	-0.192432	No
L5_6	DPYSL3	0.201001	0.228179	No
L5_6	SNCB	0.420211	0.228833	No
L5_6	HECW1	-0.230766	-0.171541	No
AST	SAMD4A	-0.172426	0.387502	No
AST	ANKRD12	-0.169604	0.173152	No
AST	APBA2	0.248634	0.16583	Yes
AST	RGS6	0.245855	0.163419	No
AST	WWTR1	0.167803	0.179397	No
AST	EPS8	0.168175	0.162289	No
AST	HERC2	0.345975	0.434536	Yes
AST	FAM107A	-0.234011	0.491134	No
AST	SEPTIN9	-0.241517	0.162513	No
AST	CYFIP1	0.349277	0.233365	Yes
AST	UBE3A	0.389886	0.578742	Yes
AST	HSPA1A	0.18854	0.824821	Yes
AST	LGALS3	-0.281587	0.163705	No
AST	TJP1	0.358873	0.3818	No
AST	AKAP12	-0.500809	0.184	No
AST	ADGRV1	0.181856	-0.224123	No
AST	RAB31	0.215198	0.162856	No
AST	NEAT1	0.534624	0.668296	No
AST	ARNT2	0.150215	-0.222176	No
Imm_Neu	GABRB3	0.162608	0.526257	Yes
Imm_Neu	LMO3	0.4318	0.397388	Yes
Imm_Neu	UBE3A	0.422263	0.534112	Yes
Imm_Neu	KHDRBS3	0.157417	0.321899	Yes
Imm_Neu	SSBP2	-0.266909	0.278837	Yes
Imm_Neu	AFF3	-0.24528	-0.265935	No

## Sheet: Pearson's per cell type
Primary cell	Organoid cell	Intersections	count1	count2	Pearson's r	Pearson's p	Adjusted_p_value	q_value
L2_3	L2_3	13	593	116	0.82412	0.000531083	0.0038238	2.41751
L2_3	L2_4	15	593	152	0.703321	0.00344084	0.0154838	1.81012
L2_3	L4	9	593	83	0.724434	0.0272813	0.0752331	1.12359
L2_3	L5_6	39	593	444	0.58308	9.8e-05	0.001176	2.92959
L2_3	ImNeu	11	593	175	0.653356	0.0292573	0.0752331	1.12359
L2_3	AST	22	593	249	0.0919429	0.684051	0.746237	0.127123
L2_4	L2_3	16	636	116	0.184038	0.495049	0.556931	0.254199
L2_4	L2_4	21	636	152	0.651261	0.00138448	0.00712019	2.14751
L2_4	L4	13	636	83	0.719777	0.00553643	0.0221457	1.65471
L2_4	L5_6	45	636	444	0.593644	1.72e-05	0.0003096	3.5092
L2_4	ImNeu	16	636	175	0.283554	0.287214	0.382952	0.416855
L2_4	AST	24	636	249	0.364073	0.0802968	0.148505	0.82826
L4	L2_3	13	592	116	0.618762	0.0241563	0.0724688	1.13985
L4	L2_4	14	592	152	0.482506	0.0805606	0.148505	0.82826
L4	L4	10	592	83	0.56871	0.0862425	0.148505	0.82826
L4	L5_6	34	592	444	0.553043	0.000693387	0.00416032	2.38087
L4	ImNeu	14	592	175	0.261688	0.366128	0.454504	0.342462
L4	AST	13	592	249	0.230099	0.449483	0.53938	0.268105
L5_6	L2_3	19	641	116	0.335817	0.159834	0.221309	0.655001
L5_6	L2_4	19	641	152	0.52517	0.0209472	0.0719467	1.14299
L5_6	L4	12	641	83	0.0468194	0.885117	0.885117	0.0529995
L5_6	L5_6	45	641	444	0.619456	5.71e-06	0.00020556	3.68706
L5_6	ImNeu	15	641	175	0.474259	0.0740845	0.148505	0.82826
L5_6	AST	13	641	249	-0.0996536	0.746006	0.781355	0.107152
ImNeu	L2_3	4	144	116	0.962492	0.037508	0.088161	1.05472
ImNeu	L2_4	9	144	152	0.742338	0.0219837	0.0719467	1.14299
ImNeu	L4	3	144	83	0.989914	0.0904933	0.148505	0.82826
ImNeu	L5_6	14	144	444	0.825178	0.000279611	0.0025165	2.5992
ImNeu	ImNeu	6	144	175	0.717216	0.108643	0.170051	0.769422
ImNeu	AST	5	144	249	0.753645	0.141234	0.204557	0.689187
AST	L2_3	9	283	116	0.264567	0.491484	0.556931	0.254199
AST	L2_4	12	283	152	0.450084	0.142053	0.204557	0.689187
AST	L4	6	283	83	0.833703	0.0391827	0.088161	1.05472
AST	L5_6	17	283	444	0.0801898	0.75965	0.781355	0.107152
AST	ImNeu	5	283	175	0.817816	0.0907529	0.148505	0.82826
AST	AST	19	283	249	0.224572	0.355322	0.454504	0.342462

## Sheet: overlapping stat summary
	cell_type	Organoid_DEGs	Primary_DEGs	overlap	Background (all overlaping genes)	%_duplicated genes	%_of_organoids	%_of_primary	Hypergeometric P	Hypergeometric FDR	Fold Change from expected	Fisher's exact P	Odds.ratio	Pearson's r	Pearson's p-value
	L2_3	116	593	13	6765	30.7692	11.2069	2.19224	0.214543	0.214543	2.64	0.321379	1.32061	0.82412	0.000531083
	L4	83	592	10	9617	40	12.0482	1.68919	0.0305856	0.0367027	2.85	0.0355939	2.10705	0.651261	0.00138448
	L5_6_IT	444	641	45	8451	11.1111	10.1351	7.02028	0.0265908	0.0367027	2.35	0.0424038	1.40239	0.56871	0.0862425
	L2_4	152	636	21	8246	38.0952	13.8158	3.30189	0.00625445	0.0187633	3.22	0.00827107	1.94947	0.619456	5.70746e-06
	AST	249	283	19	7267	26.3158	7.63052	6.71378	0.0037646	0.0187633	2.32	0.00425122	2.11341	0.224572	0.355322
	ImNeu	175	144	6	2033	33.3333	3.42857	4.16667	0.0268041	0.0367027	1.21	0.0455117	0.442501	0.717216	0.108643
