# Supplementary material for: Single-cell analysis of dup15q syndrome reveals developmental and postnatal molecular changes in autism
Source: Nat Commun. 2025 Jul 4;16:6177. doi: 10.1038/s41467-025-61184-4 (PMC12227528; doi:10.1038/s41467-025-61184-4)
Supplement: Supplementary file 7 — Supplementary Dataset S5 [file 41467_2025_61184_MOESM7_ESM.xlsx]

## Sheet: bulk_vs_pseudobulk
gene	logFC	AveExpr	t	P.Value	adj.P.Val	B			gene	pseudobulk_FC	bulk_FC		Pearson's r	hypergeometric p		r	p value
NIPA2	0.897867	4.93322	12.648	9.752e-16	3.56933e-11	23.5325			ERCC1	-0.430405	-0.2		0.934884	1.51426e-77		0.934884	5.30636e-114
UBE3A	1.09972	7.83072	9.36455	9.73876e-12	1.78224e-07	15.7874			MVP	0.880919	0.418
HERC2	0.919536	7.72005	9.10824	2.11761e-11	2.58356e-07	15.1105			POLR3B	-0.31735	-0.285
VIT	-1.91894	0.780444	-7.88858	9.46336e-10	7.24717e-06	11.7573			NPC1L1	2.3621	1.47
GJB3	-3.11752	-2.95323	-7.87439	9.90024e-10	7.24717e-06	11.717			SLC38A5	-1.88743	-0.826
AL732437.3	-4.09986	-4.29465	-7.4261	4.15706e-09	2.53587e-05	10.4346			SLC11A1	1.78451	1.6
AC084262.1	-3.77311	-4.72228	-7.24033	7.57002e-09	3.95815e-05	9.89668			UBR2	0.344178	0.0933
LINC02192	-2.28058	-0.440075	-7.11352	1.14129e-08	5.22155e-05	9.52753			ASTE1	-0.555568	-0.379
AC004052.1	3.07541	1.66898	6.79887	3.17408e-08	0.000129083	8.60551			RASGRF1	-0.573333	-0.578
SNHG5	0.529932	5.86356	6.59988	6.0761e-08	0.000222391	8.01863			TARBP1	-0.575739	-0.494
INO80C	-0.404189	3.54078	-6.51039	8.14088e-08	0.000246576	7.75387			LZTS1	-0.887655	-0.528
FAM133A	-0.572966	3.69389	-6.49714	8.50129e-08	0.000246576	7.71464			TNPO3	0.280365	0.131
LINC02068	1.34098	-1.10594	6.452	9.85389e-08	0.000246576	7.58092			SLC9A3R2	-0.988516	-0.318
AL805961.1	-2.12912	0.382104	-6.44967	9.92951e-08	0.000246576	7.57399			MTHFD2	1.00777	0.649
CLEC14A	-1.21676	1.77551	-6.4443	1.01053e-07	0.000246576	7.5581			STON1-GTF2A1L	1.6458	2.02
GJB5	-3.72032	-3.23412	-6.38845	1.2132e-07	0.000277527	7.39246			ST6GALNAC1	-1.60177	-0.791
AL139379.1	-3.02134	0.361766	-6.24978	1.91034e-07	0.000411297	6.98072			VASH1	-0.472192	-0.238
FAM78A	-0.956254	2.00015	-6.1897	2.32584e-07	0.000472933	6.80212			TRIB2	-0.805382	-0.363
LINC01191	1.2289	0.131953	6.14222	2.71728e-07	0.000523449	6.66089			GTSE1	0.776382	0.812
AC131025.2	-2.62361	-5.92327	-6.11362	2.98411e-07	0.000546107	6.57582			MARK3	0.395377	0.136
KCNG2	-1.43214	1.70901	-6.04948	3.68189e-07	0.000641719	6.38494			ITM2A	-1.44769	-0.451
MRPL33	-0.519279	5.45063	-5.99026	4.47011e-07	0.000713436	6.20864			RAB21	0.378003	0.164
AC064836.2	-2.33633	-2.82955	-5.97985	4.62509e-07	0.000713436	6.17766			KCNN2	-0.910491	-0.291
AFDN-DT	0.941252	1.94177	5.97637	4.67814e-07	0.000713436	6.16729			ATG16L1	-0.3234	-0.341
AC008691.1	-1.65253	4.44616	-5.95956	4.94286e-07	0.000723654	6.11725			ASAP3	0.606403	0.566
PML	0.578861	3.40419	5.91001	5.81348e-07	0.000724207	5.96973			REM1	-3.25244	-1.36
CA4	-1.951	3.42504	-5.89812	6.04431e-07	0.000724207	5.93432			KIF9	-0.787691	-0.449
FRMD6	-1.07812	5.30068	-5.89726	6.06145e-07	0.000724207	5.93175			ATRN	-0.225104	-0.239
TCEA3	0.907186	2.42714	5.89437	6.11898e-07	0.000724207	5.92316			TESC	-1.23718	-0.819
AC104129.1	-2.52928	-1.33549	-5.89369	6.13261e-07	0.000724207	5.92113			RPH3A	-0.944452	-0.709
PIM1	1.15048	2.44374	5.89363	6.13383e-07	0.000724207	5.92095			P2RX6	-0.769715	-0.525
AC025887.2	-1.14822	4.59868	-5.8767	6.48332e-07	0.00074155	5.87055			HMOX1	1.51067	1.31
ATP4A	-2.52868	-1.59343	-5.82622	7.64814e-07	0.000848271	5.72024			SLC8A3	-0.724113	-0.514
ZC2HC1B	-1.31443	0.984892	-5.73422	1.03335e-06	0.00111241	5.44639			ISM1	-1.10192	-0.785
SPRY4-AS1	-1.40224	6.24377	-5.6708	1.2714e-06	0.00132956	5.25766			ADNP2	0.38529	0.17
AC021594.2	-1.51537	2.23689	-5.65577	1.33537e-06	0.00135767	5.21296			RIOK3	0.307917	0.171
AC084262.2	-2.83016	-3.41805	-5.63466	1.43072e-06	0.0014153	5.15016			SLC25A15	-0.698489	-0.455
AC113391.2	-2.59557	-3.86287	-5.61226	1.53929e-06	0.00148262	5.08356			IL21R	1.4487	1.59
AC105180.2	-1.21454	1.44765	-5.59954	1.60457e-06	0.00150586	5.04573			AQP9	-2.14765	-0.693
REM1	-3.25244	-2.63504	-5.53663	1.97017e-06	0.00180275	4.85877			BNIP3L	0.474914	-0.146
ITGB3	1.07197	-0.351912	5.5274	2.03033e-06	0.00181249	4.83137			KLC3	1.65537	1.17
OBSCN-AS1	-1.58506	-0.226037	-5.43099	2.77959e-06	0.00242228	4.5452			TJP3	0.854605	1.02
DGCR10	-2.5946	0.344139	-5.38457	3.23275e-06	0.0027117	4.40757			ATP4A	-2.52868	-1.76
STON1-GTF2A1L	1.6458	0.96959	5.382	3.25987e-06	0.0027117	4.39996			HAMP	2.09601	1.43
AC005482.1	-3.08011	-0.752695	-5.34643	3.65953e-06	0.00295228	4.29457			LSR	-1.17113	-0.621
TRAF6	0.692851	5.0007	5.34218	3.71042e-06	0.00295228	4.28198			ABHD11	-0.728837	-0.2
MIR9-3HG	-0.792907	5.16215	-5.33513	3.79632e-06	0.00295636	4.26112			GALNTL5	-1.65938	-1.01
EDN3	-2.85981	0.156999	-5.32863	3.8773e-06	0.00295652	4.24188			TGFBR1	0.752915	0.454
LINC00898	-3.20338	-2.37549	-5.31022	4.11614e-06	0.00307459	4.1874			KAZALD1	-1.53182	-0.887
CORIN	1.40282	2.91096	5.29529	4.32056e-06	0.00316274	4.14323			MAP3K8	0.805322	0.653
TRIM27	0.373384	4.67255	5.26962	4.69589e-06	0.00328264	4.0673			NUFIP2	0.437076	0.217
DUSP4	-2.17839	1.84141	-5.26922	4.70197e-06	0.00328264	4.06612			SLC16A6	-0.777858	-0.423
CCDC89	-1.52139	-1.774	-5.26586	4.75342e-06	0.00328264	4.0562			TECTA	-0.521005	-0.456
SYT12	-1.29564	4.64944	-5.2329	5.28938e-06	0.00350854	3.95882			FZD10	-2.12581	-0.693
AC097480.2	-2.39766	-1.22976	-5.22967	5.34517e-06	0.00350854	3.94926			PDE10A	-1.24748	-0.486
TWIST2	-1.32163	2.07183	-5.22834	5.36811e-06	0.00350854	3.94536			SMOC2	-1.17964	-0.479
PDE10A	-1.24748	8.224	-5.19846	5.9136e-06	0.00379726	3.85714			GUCA1B	0.813994	0.558
TBX19	1.00662	1.44827	5.18137	6.24982e-06	0.00389713	3.80674			SEC24A	0.255616	0.152
AC046143.1	-1.16984	-0.526079	-5.17978	6.28208e-06	0.00389713	3.80204			BCL6	1.02557	0.629
SLC16A6	-0.777858	2.4439	-5.15933	6.71168e-06	0.00409424	3.74175			NIT2	-0.499748	-0.174
AC097528.1	-1.52437	0.886905	-5.1512	6.8906e-06	0.00413448	3.71776			UBE3A	1.09972	1.24
SERPINA3	4.23544	-1.88138	5.13824	7.18517e-06	0.00424168	3.67961			FXR1	0.489871	0.176
LINC00592	-2.26786	-1.59811	-5.12891	7.40517e-06	0.00424577	3.65212			KIAA1257	-0.889638	-0.452
GPAT3	-1.11991	2.25637	-5.12812	7.42409e-06	0.00424577	3.64979			KCNIP3	-0.823594	-0.623
PRKAB2	0.46425	4.51599	5.10236	8.06821e-06	0.00454315	3.57395			IL1RL2	-1.07483	-0.551
AL118511.4	1.72227	-2.70176	5.08495	8.53453e-06	0.00473291	3.52273			IL1RL1	3.46326	2.92
COQ2	-0.446124	2.22136	-5.07058	8.93917e-06	0.00488332	3.48051			FHL2	-1.1663	-0.546
ABCD4	0.573799	4.76111	5.04617	9.67114e-06	0.00510031	3.40877			SPR	1.16008	0.679
ACY3	-3.22474	-1.84811	-5.04597	9.67734e-06	0.00510031	3.40818			LEPR	0.809458	0.353
MGAM	1.70166	2.01827	5.04351	9.75443e-06	0.00510031	3.40095			CRYZ	0.951232	0.478
ITIH5	-1.96301	3.58293	-5.02947	1.02057e-05	0.00526113	3.35972			KMO	-1.54236	-0.638
ISM1	-1.10192	1.09317	-5.01896	1.0557e-05	0.00536662	3.32888			IGSF21	-0.778123	-0.325
ETV5	-0.819747	5.92793	-5.00344	1.10974e-05	0.00556407	3.28337			ECE1	0.391949	0.29
AP000553.8	1.30565	-2.86124	4.99058	1.15662e-05	0.00572074	3.24566			PRPF3	0.446398	0.167
AL137191.1	-1.23771	-0.731422	-4.96612	1.25122e-05	0.00594489	3.17401			MPL	-1.55355	-1.27
SLC11A1	1.78451	1.40535	4.964	1.2598e-05	0.00594489	3.16778			ABCG2	-1.91037	-0.489
C17orf67	0.91033	3.88373	4.96371	1.26096e-05	0.00594489	3.16694			ABCD4	0.573799	0.272
AL122014.1	-1.42733	3.33899	-4.96225	1.26691e-05	0.00594489	3.16265			SLC25A2	-1.84842	-0.83
AC097512.1	-2.02136	3.41516	-4.9552	1.29591e-05	0.00600399	3.14202			SEC16B	-0.586044	-0.746
ZNF641	-0.650113	3.75554	-4.94337	1.34607e-05	0.00607828	3.10742			DUSP4	-2.17839	-1.2
SLC38A5	-1.88743	1.9101	-4.94185	1.35265e-05	0.00607828	3.10297			HCRTR1	-1.97312	-0.843
ASTE1	-0.555568	2.52205	-4.93976	1.36176e-05	0.00607828	3.09685			CD244	-1.71475	-0.984
AC006994.2	1.34396	2.78591	4.92293	1.43736e-05	0.0063384	3.04761			EGR2	-2.16173	-0.809
ABCG2	-1.91037	3.97041	-4.89561	1.5689e-05	0.00678737	2.9678			ITIH5	-1.96301	-0.786
AL117329.1	-2.44741	5.93227	-4.89078	1.59336e-05	0.00678737	2.95371			DNPEP	0.376372	0.144
AC011246.1	-1.393	5.08461	-4.8857	1.61953e-05	0.00678737	2.93886			EDN3	-2.85981	-0.767
AC025259.3	-2.96539	-3.65556	-4.88294	1.63389e-05	0.00678737	2.93082			RNF114	0.341009	0.293
SLC26A7	1.72913	0.87089	4.88005	1.64908e-05	0.00678737	2.92238			RIOK1	-0.353035	-0.379
LINC00996	-3.03348	-0.401759	-4.87366	1.68318e-05	0.00678737	2.90373			CD93	1.76639	1.34
AC099541.2	-2.41185	-4.65236	-4.87325	1.68538e-05	0.00678737	2.90254			DTD1	-0.336847	-0.201
GUCA1B	0.813994	2.65209	4.87286	1.68752e-05	0.00678737	2.90138			BFSP1	-0.711115	-0.41
RNF114	0.341009	4.80772	4.85731	1.77363e-05	0.00705617	2.85603			FAM78A	-0.956254	-0.544
JCAD	-0.821554	5.45932	-4.85279	1.79942e-05	0.00708178	2.84288			OMD	-1.736	-1.05
AC017074.1	1.54676	0.758759	4.84362	1.85301e-05	0.00721511	2.81614			LIF	2.64561	2.63
STAT3	0.722467	5.96311	4.83501	1.90472e-05	0.00733837	2.79106			RNF112	-1.07808	-0.549
AL136442.1	2.58418	-1.40076	4.8237	1.97484e-05	0.00750051	2.75812			HERC2	0.919536	0.902
AL353803.1	-1.87906	-0.761198	-4.82165	1.98779e-05	0.00750051	2.75216			THEM6	-0.863528	-0.207
TDG	-0.409338	4.73515	-4.80312	2.10898e-05	0.00787341	2.69824			HIGD1B	-1.8584	-0.491
AC105450.1	-1.83736	0.807839	-4.80005	2.12972e-05	0.00787341	2.68933			MRPS25	-0.409278	-0.151
AC018731.1	-1.79758	-2.17367	-4.79477	2.16593e-05	0.00787341	2.67397			RAMP2	-1.6271	-0.525
FZD10	-2.12581	-2.56898	-4.78941	2.20328e-05	0.00787341	2.65839			PRKAB2	0.46425	0.412
OMD	-1.736	0.112107	-4.78915	2.20513e-05	0.00787341	2.65763			TRIM22	0.789985	0.482
AC103719.1	-3.01076	-2.00823	-4.78632	2.22508e-05	0.00787341	2.64942			PER2	-0.761761	-0.564
DTD1	-0.336847	5.82622	-4.78462	2.23719e-05	0.00787341	2.64447			TBC1D14	0.308829	0.212
DELE1	-0.369185	4.8481	-4.77447	2.31077e-05	0.00800577	2.61499			HSPA12B	-1.39847	-0.563
AL355974.1	-2.71879	-3.87361	-4.77207	2.32853e-05	0.00800577	2.60802			ATP1A4	0.895142	0.69
ADAMTS8	-1.09673	3.83413	-4.7612	2.41063e-05	0.00800577	2.57645			ACY3	-3.22474	-1.17
ASB9	-1.71207	-2.22111	-4.76001	2.41976e-05	0.00800577	2.57301			MORC4	0.637309	0.313
LBH	-1.24535	3.30574	-4.75974	2.42183e-05	0.00800577	2.57223			HRH4	1.09908	0.984
CAVIN3	-1.84203	-0.106344	-4.75961	2.42287e-05	0.00800577	2.57184			KLRD1	1.27005	0.791
SLC39A2	-2.01888	-5.80335	-4.75638	2.44795e-05	0.00800577	2.56246			DDB2	0.538402	0.375
EGR2	-2.16173	1.08901	-4.75614	2.44979e-05	0.00800577	2.56177			DAGLA	-0.716747	-0.387
GJA5	-2.3046	-2.67868	-4.74944	2.50265e-05	0.00810616	2.54233			ADAMTS8	-1.09673	-0.544
RPS10-NUDT3	0.768901	2.96084	4.74099	2.57087e-05	0.00825408	2.51783			KCNK1	-0.675407	-0.468
AL450307.1	-2.55102	-2.73131	-4.73347	2.63317e-05	0.00825556	2.49602			CALCOCO2	0.559142	0.295
LINC02714	-2.97656	-1.05228	-4.72905	2.67045e-05	0.00825556	2.48321			PIM1	1.15048	0.845
AC127164.1	-1.59919	0.330145	-4.72737	2.68475e-05	0.00825556	2.47835			NUSAP1	0.743808	0.757
RPS6KA5	0.761018	6.81874	4.72544	2.70125e-05	0.00825556	2.47277			CALHM2	-1.77631	-0.38
TESC	-1.23718	4.26489	-4.72434	2.71073e-05	0.00825556	2.46958			MYPN	0.879545	1.4
TECTA	-0.521005	3.49762	-4.72361	2.71708e-05	0.00825556	2.46745			MDH1B	-1.04336	-0.337
SPRY4	-1.10134	3.93677	-4.72221	2.72922e-05	0.00825556	2.46338			TRPC3	-0.891369	-0.949
AC004936.1	1.66175	-2.36881	4.71388	2.80246e-05	0.0084076	2.43927			TDG	-0.409338	-0.216
AP000459.2	-1.88525	-1.20546	-4.70062	2.92304e-05	0.00854616	2.4009			FRMD6	-1.07812	-0.444
AC090241.2	-0.989327	3.20858	-4.6986	2.94189e-05	0.00854616	2.39504			NIPA2	0.897867	0.889
LSR	-1.17113	1.42121	-4.69665	2.96016e-05	0.00854616	2.3894			PML	0.578861	0.445
AC103409.1	0.702859	-0.565541	4.69342	2.99067e-05	0.00854616	2.38006			ABCC12	-1.60131	-1.14
AC092794.2	1.22234	-1.32754	4.69116	3.01224e-05	0.00854616	2.37352			GEMIN7	-0.621673	-0.35
AL121895.1	-0.891286	1.9061	-4.69011	3.02225e-05	0.00854616	2.3705			TBX19	1.00662	1.05
AC005165.1	-0.985003	2.2164	-4.68993	3.02402e-05	0.00854616	2.36997			UCK2	-0.295932	-0.251
NKX6-1	-2.20328	-3.44288	-4.68874	3.03544e-05	0.00854616	2.36653			ADCY10	1.2663	0.637
LINC02133	-1.17294	1.47408	-4.68542	3.06762e-05	0.00857085	2.35693			RGS5	-1.04959	-0.522
AC002407.1	-1.82909	-5.08291	-4.67958	3.12507e-05	0.008638	2.34003			FBLN7	-1.41212	-1.22
NCAPD3	-0.257875	4.33153	-4.67819	3.13886e-05	0.008638	2.33602			PTH2R	-1.12404	-1.15
CALCOCO2	0.559142	5.18484	4.6691	3.23074e-05	0.0088121	2.30975			CORIN	1.40282	0.779
AP000550.1	-1.93347	-3.02141	-4.6672	3.25028e-05	0.0088121	2.30426			N4BP3	-1.10279	-0.708
GAR1	-0.429321	2.92296	-4.65896	3.33624e-05	0.00897866	2.28049			SLC2A12	0.558944	0.699
BX255923.2	-1.7485	0.926322	-4.65536	3.37452e-05	0.00901538	2.2701			VIP	-1.95011	-0.629
CATSPERZ	-1.18331	1.20032	-4.64308	3.50851e-05	0.00930543	2.23465			CRH	-2.68792	-0.89
AC124276.2	-2.51513	-4.73607	-4.6357	3.59148e-05	0.00940746	2.21336			SLC26A7	1.72913	1.04
ADRA1B	-1.21937	4.72172	-4.63509	3.59838e-05	0.00940746	2.21162			HTR3B	-1.10711	-1.04
SLC8A3	-0.724113	6.1345	-4.63001	3.65672e-05	0.00945702	2.19697			CDH22	-1.17146	-0.463
SLC9A3R2	-0.988516	3.64978	-4.62895	3.66902e-05	0.00945702	2.19392			TCTEX1D1	-1.38493	-0.706
MPL	-1.55355	-0.70333	-4.62059	3.76742e-05	0.00959544	2.16982			ANKRD22	3.4464	1.73
TMLHE-AS1	-0.891757	2.26758	-4.61994	3.77515e-05	0.00959544	2.16795			INO80C	-0.404189	-0.253
GPA33	-0.977141	-0.321861	-4.61472	3.83807e-05	0.00968807	2.15291			WNT7A	-1.07572	-0.439
KLRD1	1.27005	4.10665	4.60761	3.92538e-05	0.00984062	2.13243			MPPE1	-0.331466	-0.173
LINC01031	0.693376	0.838331	4.60367	3.97456e-05	0.00989612	2.12109			KLF10	-0.97101	-0.475
CCDC141	-1.43212	1.05824	-4.59975	4.02406e-05	0.00995165	2.10983			BATF	1.52663	1.25
AP001122.1	-1.90956	-0.522355	-4.58469	4.22017e-05	0.010216	2.06651			LRP8	-0.829551	-0.448
UCK2	-0.295932	4.98707	-4.5833	4.23873e-05	0.010216	2.06252			SPATA2L	-1.01238	-0.526
WNT7A	-1.07572	2.43747	-4.58326	4.23937e-05	0.010216	2.06238			SPON2	-1.51551	-0.923
CHRNE	0.669613	1.74614	4.58301	4.24261e-05	0.010216	2.06169			BDH1	-0.489256	-0.215
PLSCR2	1.42778	-0.134957	4.57939	4.2914e-05	0.0102447	2.05128			COX7A1	-1.80141	-1.29
SLCO2A1	-1.20004	2.49397	-4.57725	4.32054e-05	0.0102447	2.04512			PLXDC1	-0.917646	-0.624
BACE2	1.03537	4.94868	4.57593	4.3385e-05	0.0102447	2.04134			GRASP	-1.26899	-0.486
KMO	-1.54236	2.5359	-4.57012	4.41881e-05	0.0103675	2.02465			SLC25A45	-0.887109	-0.595
MSC	-1.38838	0.025269	-4.56418	4.50246e-05	0.0104164	2.00758			UBXN10	-1.19439	-0.438
RNF112	-1.07808	4.38061	-4.5628	4.5221e-05	0.0104164	2.00362			ALPL	-1.1921	-0.466
AC103681.2	-2.44461	-1.19759	-4.5626	4.52503e-05	0.0104164	2.00303			NLRP3	-0.75207	-0.451
MDH1B	-1.04336	2.0602	-4.55998	4.56249e-05	0.010437	1.99553			TYW5	0.387023	0.294
TYW5	0.387023	4.50904	4.55611	4.6185e-05	0.0104995	1.98442			CCDC141	-1.43212	-0.647
SPON2	-1.51551	2.01689	-4.55135	4.68844e-05	0.0105693	1.97074			GRM2	-1.05335	-0.531
SPRED3	-0.972742	3.14308	-4.54786	4.7402e-05	0.0105693	1.96075			UTP15	-0.367559	-0.177
PLAC1	0.754589	-0.240858	4.54516	4.78072e-05	0.0105693	1.953			ANKRD55	-0.982207	-0.558
CBARP	-1.30029	4.08402	-4.5447	4.78767e-05	0.0105693	1.95168			DCAF13	-0.325653	-0.18
BNIP3L	0.474914	6.96378	4.54337	4.80775e-05	0.0105693	1.94787			SOHLH1	-1.48733	-0.9
CDKL1	0.803151	6.20481	4.54135	4.83854e-05	0.0105693	1.94206			SLC39A2	-2.01888	-0.965
RAMP2	-1.6271	1.82422	-4.54051	4.85135e-05	0.0105693	1.93966			PRAP1	-2.31077	-1.45
LINC01645	-2.54481	-1.20674	-4.53434	4.94651e-05	0.0107129	1.92198			LRTM2	-1.45903	-0.597
LINC00184	-1.6035	-2.11488	-4.52829	5.04172e-05	0.0108548	1.90463			CA4	-1.951	-0.921
LINC01214	1.79082	-2.46738	4.5253	5.08933e-05	0.0108932	1.89608			ZNF641	-0.650113	-0.284
ADAT2	-0.494952	3.24736	-4.51831	5.20254e-05	0.0110708	1.87606			CORO6	-0.906267	-0.634
NIPA1	0.613075	6.24306	4.51645	5.23316e-05	0.0110716	1.87072			RILP	-0.819083	-0.309
AC011995.2	-1.31932	5.4711	-4.51297	5.29078e-05	0.0111292	1.86076			CD320	-0.673476	-0.187
PSTPIP2	0.91928	1.48738	4.50955	5.34792e-05	0.0111851	1.85099			DDIT4	1.09927	1.01
AC093151.3	-1.97155	-2.87396	-4.50555	5.41561e-05	0.0112623	1.83954			SNRNP48	0.523415	0.24
MFSD11	0.465433	5.81578	4.49865	5.53435e-05	0.0114167	1.81981			STAT3	0.722467	0.369
CRYZ	0.951232	3.1548	4.49763	5.55226e-05	0.0114167	1.81687			CXXC4	0.784681	0.343
CD244	-1.71475	-1.37022	-4.4942	5.61229e-05	0.0114592	1.80709			GFM1	-0.297915	-0.174
DUOXA1	1.15597	-0.112065	4.49289	5.63551e-05	0.0114592	1.80333			TNIP2	0.577074	0.48
AL590483.1	-1.49848	-1.75574	-4.48826	5.71807e-05	0.0115119	1.7901			ZNF354A	-0.338838	-0.219
INTS2	0.347334	4.81356	4.48612	5.75661e-05	0.0115119	1.78399			THBS3	-0.699465	-0.255
COX7A1	-1.80141	3.21144	-4.48585	5.7615e-05	0.0115119	1.78322			NIPA1	0.613075	0.536
AC097713.1	-1.59862	-0.520333	-4.48371	5.80045e-05	0.0115119	1.77709			FPR1	1.27651	1.44
AL390778.1	-2.31882	-0.346274	-4.48182	5.83489e-05	0.0115119	1.77171			CTPS1	-0.367678	-0.451
CYFIP1	0.738241	6.27743	4.48099	5.85017e-05	0.0115119	1.76933			ZNF680	0.645198	0.279
LRP8	-0.829551	5.4194	-4.4739	5.98185e-05	0.0117081	1.74908			SYT12	-1.29564	-0.722
FKBP5	1.63317	4.6295	4.47072	6.04183e-05	0.0117626	1.74			PPP1R3B	0.754406	0.842
MIA	1.43581	-1.18605	4.45889	6.27014e-05	0.0121425	1.70627			CD34	-1.71715	-0.613
ITM2A	-1.44769	3.9336	-4.45378	6.37151e-05	0.012211	1.69168			SNX31	1.68966	0.929
ERMAP	-0.60587	2.66743	-4.45374	6.37221e-05	0.012211	1.69158			SH3PXD2B	0.86575	0.356
ARHGAP11B	0.786418	1.06951	4.43942	6.66468e-05	0.0125833	1.65077			GPR149	-1.55388	-0.741
ABCC12	-1.60131	1.09204	-4.43753	6.70431e-05	0.0125833	1.64538			TRAF6	0.692851	0.208
SOHLH1	-1.48733	2.85193	-4.43654	6.72509e-05	0.0125833	1.64256			CLEC14A	-1.21676	-0.422
AC090617.10	-2.27933	-0.102115	-4.43629	6.73048e-05	0.0125833	1.64184			DNAJC28	-0.454941	-0.526
FAM181A-AS1	-1.94802	-1.2492	-4.4354	6.74918e-05	0.0125833	1.63931			GEN1	-0.425928	-0.498
IL1RL1	3.46326	-3.47083	4.43429	6.77278e-05	0.0125833	1.63614			CCDC89	-1.52139	-0.385
AC092953.2	1.1641	-2.42993	4.42975	6.86958e-05	0.0126987	1.62323			FAM133A	-0.572966	-0.241
RIOK3	0.307917	5.60104	4.42253	7.02654e-05	0.012824	1.60269			IST1	0.349674	0.161
LINC01777	-1.883	-5.61546	-4.422	7.03833e-05	0.012824	1.60117			BACE2	1.03537	0.653
PER2	-0.761761	4.54979	-4.42129	7.05387e-05	0.012824	1.59916			C1S	0.425861	0.586
PHC1	-0.383591	4.79444	-4.42022	7.07754e-05	0.012824	1.59612			LIMK2	0.813149	0.531
AC133528.1	1.75882	-1.87304	4.41739	7.14052e-05	0.0128323	1.58806			PTGDR2	-2.0079	-1.02
FAM241A	0.723005	4.39594	4.41642	7.16222e-05	0.0128323	1.5853			SCN5A	-1.0006	-0.812
SPATA2L	-1.01238	3.66507	-4.41388	7.21946e-05	0.0128323	1.57806			TTC32	0.569317	0.403
HAMP	2.09601	-0.464914	4.41375	7.22234e-05	0.0128323	1.5777			SOCS3	2.26908	2.45
IST1	0.349674	5.73567	4.41144	7.27472e-05	0.0128629	1.57113			F8	-0.542385	-0.228
PRAP1	-2.31077	-2.73911	-4.40983	7.31146e-05	0.0128657	1.56655			INPP5J	-0.841287	-0.566
GRASP	-1.26899	4.55399	-4.39717	7.60634e-05	0.0132008	1.5306			NDUFA4L2	-1.41269	-0.403
LINC01844	-1.24105	2.2929	-4.39715	7.60683e-05	0.0132008	1.53055			CALHM1	-2.02715	-0.89
AL139398.1	-1.33037	-2.18149	-4.39702	7.61009e-05	0.0132008	1.53016			AIDA	0.401949	0.205
AF228727.1	-1.96886	-2.02724	-4.39355	7.69294e-05	0.0132816	1.52031			UBE2H	0.321645	0.217
COG7	0.343154	5.45807	4.39008	7.77665e-05	0.0133631	1.51047			CYP27C1	0.869104	0.954
POLR3B	-0.31735	4.52716	-4.38663	7.86094e-05	0.0134448	1.50067			SPRY4	-1.10134	-0.443
LINC01345	-1.95552	-6.19362	-4.37976	8.03142e-05	0.0136725	1.48117			IL17REL	-1.95138	-2.44
AC133040.1	-2.78769	-1.97617	-4.37066	8.26248e-05	0.0140007	1.45539			SPRED3	-0.972742	-0.483
CARMN	-1.85594	1.75082	-4.36879	8.31104e-05	0.0140181	1.45006			SLX4	-0.469271	-0.322
KCNIP3	-0.823594	5.10948	-4.36362	8.44596e-05	0.0141317	1.43543			GJB3	-3.11752	-1.68
MEG9	-1.33804	2.01622	-4.36131	8.50692e-05	0.0141317	1.42889			ADAT2	-0.494952	-0.292
MAP3K8	0.805322	2.9772	4.36038	8.5316e-05	0.0141317	1.42626			GJB5	-3.72032	-1.08
APTR	0.521913	4.29228	4.35949	8.55544e-05	0.0141317	1.42372			SERPINA3	4.23544	2.45
AC108002.2	-2.66452	-1.06533	-4.35853	8.58093e-05	0.0141317	1.42102			ZNF239	-0.505716	-0.258
AL137246.2	-1.64681	-1.69309	-4.35696	8.62324e-05	0.0141317	1.41655			PIWIL2	0.731222	0.585
AC005532.1	0.933645	2.2174	4.35601	8.64866e-05	0.0141317	1.41388			SERPINA1	1.72781	1.09
ATG16L1	-0.3234	4.73771	-4.34076	9.06927e-05	0.0147135	1.37072			MPEG1	-1.69336	-0.97
KLC3	1.65537	-0.913745	4.3402	9.08516e-05	0.0147135	1.36913			RPS6KL1	-0.715427	-0.257
PLXDC1	-0.917646	4.06325	-4.33538	9.22257e-05	0.0148121	1.35549			ARC	-2.15053	-1.25
F8	-0.542385	2.63727	-4.33522	9.22695e-05	0.0148121	1.35506			DUSP27	-2.41239	-1.01
LINC01090	-2.12349	5.14769	-4.33358	9.27418e-05	0.0148229	1.35042			SNHG5	0.529932	0.304
CD8B2	-1.78497	-1.82031	-4.33051	9.36313e-05	0.0149	1.34175			TCEA3	0.907186	0.613
ESPNL	1.47392	-2.25016	4.32872	9.41551e-05	0.0149185	1.33668			TRIM27	0.373384	0.303
ST6GALNAC1	-1.60177	-0.375348	-4.32636	9.48496e-05	0.0149295	1.33			VIT	-1.91894	-1.24
AL031289.2	-1.96693	-2.34217	-4.32571	9.50403e-05	0.0149295	1.32818			LINC00898	-3.20338	-1.72
CXXC4	0.784681	5.50899	4.32223	9.6075e-05	0.0150254	1.31834			MAP10	-0.755074	-0.522
NCKAP5-AS2	-0.647645	2.08656	-4.31993	9.67644e-05	0.0150254	1.31184			SFT2D2	0.63102	0.542
SEC16B	-0.586044	3.40507	-4.31954	9.68823e-05	0.0150254	1.31074			LBH	-1.24535	-0.681
ZNF385D-AS1	-1.82618	-0.958784	-4.31775	9.74222e-05	0.0150454	1.30569			C17orf67	0.91033	0.489
SEL1L2	0.633104	1.16449	4.31517	9.82061e-05	0.0151027	1.29841			MEG9	-1.33804	-0.96
HRH4	1.09908	-0.189083	4.31138	9.93705e-05	0.0152039	1.2877			PSMG3-AS1	-0.588655	-0.267
FP325330.3	-2.99523	-2.19529	-4.30913	0.000100067	0.0152039	1.28135			ASMTL-AS1	-0.729905	-0.517
AL450322.2	-1.65594	1.18117	-4.30823	0.000100347	0.0152039	1.27882			AC011995.1	-1.80301	-0.581
AC007996.1	-0.634194	1.21467	-4.3069	0.000100761	0.0152039	1.27508			LINC00893	-0.552633	-0.343
EFR3B	-0.412949	6.63962	-4.30633	0.000100941	0.0152039	1.27346			LINC00996	-3.03348	-1.48
AC104389.5	0.984866	3.26772	4.3034	0.000101861	0.0152796	1.26522			MRPL33	-0.519279	-0.154
ERCC1	-0.430405	4.59469	-4.29625	0.000104147	0.0155587	1.24506			ETV5	-0.819747	-0.312
ANKRD55	-0.982207	4.14935	-4.2937	0.000104976	0.0156025	1.23786			MGAM	1.70166	0.913
ARSE	-1.01797	0.408414	-4.29273	0.000105293	0.0156025	1.23512			LINC00592	-2.26786	-0.882
TTC32	0.569317	3.56536	4.28182	0.000108914	0.0160741	1.20441			ITGB3	1.07197	1.12
FAM230I	-1.9661	-4.03367	-4.28025	0.000109447	0.0160878	1.19997			CCPG1	-0.551628	-0.135
AL031687.1	-1.74443	-4.37637	-4.27134	0.00011251	0.0164719	1.17491			UXT-AS1	0.846683	0.774
AL590302.2	-2.7721	-1.71751	-4.26891	0.00011336	0.0165303	1.16807			DGCR10	-2.5946	-0.931
LINC01868	-2.21513	-2.82176	-4.26347	0.000115286	0.0167443	1.15278
NDUFA4L2	-1.41269	2.71846	-4.2617	0.00011592	0.0167698	1.1478
ECM2	-1.04641	1.11328	-4.25158	0.000119609	0.0171356	1.11935
RCBTB2	-0.392788	3.94961	-4.25143	0.000119663	0.0171356	1.11894
AC242022.2	-2.86039	-3.09568	-4.25092	0.000119852	0.0171356	1.11751
AC148477.1	-2.19769	-2.33446	-4.24606	0.000121669	0.0173276	1.10385
AC016598.2	-2.8257	-0.220067	-4.2415	0.000123394	0.0175053	1.09106
ACOT12	0.939004	1.15814	4.2389	0.000124393	0.0175788	1.08375
TBC1D14	0.308829	5.5882	4.23289	0.000126724	0.0177776	1.06689
LINC01936	-1.84409	-3.49818	-4.23277	0.000126771	0.0177776	1.06656
FBLN7	-1.41212	3.4915	-4.22835	0.000128514	0.0179532	1.05416
ARC	-2.15053	3.0549	-4.22078	0.000131554	0.0181512	1.03294
MAFK	-0.748974	3.66793	-4.22001	0.000131863	0.0181512	1.03081
AC068286.2	-1.04324	2.96018	-4.21938	0.000132123	0.0181512	1.02902
SLC25A2	-1.84842	-4.98886	-4.21855	0.000132461	0.0181512	1.02671
AC005487.1	1.90713	0.0629468	4.21843	0.000132508	0.0181512	1.02639
AC244035.1	0.785314	-1.97189	4.21746	0.000132907	0.0181512	1.02366
ATP1A4	0.895142	-0.0171806	4.21488	0.000133968	0.0182211	1.01644
KIAA1257	-0.889638	3.25953	-4.2138	0.000134414	0.0182211	1.01342
AC132872.1	0.701076	2.64877	4.20153	0.000139599	0.018841	0.979072
AC008040.1	0.802501	-0.181257	4.20052	0.000140036	0.018841	0.976239
AIDA	0.401949	5.04589	4.19894	0.000140717	0.018841	0.971833
AC112721.2	-1.48524	-3.83137	-4.19818	0.000141046	0.018841	0.969714
TJP3	0.854605	0.639336	4.19247	0.000143553	0.0190481	0.953728
UBA3	0.274834	5.7455	4.19225	0.000143648	0.0190481	0.953128
AC112493.1	1.51145	1.75956	4.19046	0.000144441	0.0190481	0.948134
SLC4A5	0.78725	4.12918	4.18967	0.000144795	0.0190481	0.945915
SPRED2	-0.669271	6.66923	-4.18829	0.00014541	0.0190481	0.942069
LINC00642	-1.30704	-0.581953	-4.1876	0.000145719	0.0190481	0.940141
HSPA12B	-1.39847	0.761522	-4.17965	0.000149331	0.0194508	0.917926
AL596087.2	-1.33777	4.20473	-4.17763	0.000150262	0.0195027	0.912287
AL118508.1	-1.92429	-1.78215	-4.17616	0.000150943	0.0195218	0.908183
LINC01699	-1.755	-3.96405	-4.17301	0.000152413	0.0196241	0.899392
ADNP2	0.38529	5.35295	4.17217	0.000152806	0.0196241	0.897056
SNX31	1.68966	3.63376	4.17061	0.000153543	0.0196498	0.892693
KRT78	-2.49446	-4.91793	-4.16264	0.000157353	0.0200084	0.870459
TLX2	-2.28273	-4.89103	-4.16246	0.000157439	0.0200084	0.869966
CALHM2	-1.77631	0.715267	-4.15783	0.000159695	0.0202248	0.857062
AL451127.2	1.29553	-2.43907	4.1521	0.000162531	0.0205131	0.841095
HTR3B	-1.10711	2.41798	-4.14868	0.000164247	0.0206584	0.83157
HIGD1B	-1.8584	1.63157	-4.13922	0.000169082	0.0211937	0.805259
TCTEX1D1	-1.38493	2.00007	-4.13779	0.000169825	0.0212143	0.80128
BCL6	1.02557	5.42197	4.13512	0.000171224	0.0213027	0.793846
CLIC3	-1.9493	-2.23443	-4.13422	0.000171697	0.0213027	0.79134
TRIM22	0.789985	3.29111	4.13288	0.000172405	0.0213183	0.787608
AL445237.1	-2.17022	-4.68027	-4.1316	0.000173084	0.0213301	0.784049
TNPO3	0.280365	5.99761	4.13014	0.000173856	0.0213534	0.780009
RASGRF1	-0.573333	6.66248	-4.12608	0.000176035	0.0215486	0.76872
FPR1	1.27651	-0.198662	4.1236	0.000177379	0.0215924	0.761824
AC134312.1	-1.38553	0.597171	-4.12262	0.000177911	0.0215924	0.759108
GLRA4	0.909869	-0.540002	4.12216	0.000178162	0.0215924	0.757829
AC002454.1	-0.892442	0.957618	-4.12068	0.000178973	0.0216192	0.75371
AL360294.1	-1.80564	-4.49666	-4.11857	0.000180134	0.0216842	0.747851
FAF2	0.243573	5.54271	4.11755	0.000180697	0.0216842	0.74502
AC004147.5	-0.9331	1.44456	-4.11577	0.000181683	0.0217313	0.740087
AC008786.1	1.65396	-2.66454	4.1117	0.000183964	0.0218804	0.728776
NPC1L1	2.3621	-2.11559	4.11141	0.000184125	0.0218804	0.727983
LINC01068	2.10138	-1.4191	4.10348	0.00018865	0.0223456	0.705976
AC087591.1	-1.84786	-4.87837	-4.10195	0.000189532	0.0223776	0.70175
ALPL	-1.1921	2.97056	-4.09846	0.000191565	0.0225449	0.692079
GPER1	-1.17368	0.981704	-4.0955	0.000193306	0.0226769	0.683876
TENT4B	0.417247	5.92283	4.09287	0.000194872	0.0227876	0.676566
AC019131.1	0.775851	1.90114	4.08819	0.000197679	0.0230422	0.663604
CRIP1	-2.16789	0.42581	-4.07852	0.0002036	0.023657	0.636861
TRPC3	-0.891369	3.99896	-4.07605	0.00020514	0.0237606	0.630031
LINC00640	0.923814	0.250777	4.07415	0.000206337	0.0237753	0.624761
ZNF680	0.645198	5.36893	4.07378	0.000206566	0.0237753	0.623754
ABHD11	-0.728837	2.16489	-4.0708	0.000208456	0.0239176	0.615501
AC012370.2	-1.63371	-1.06288	-4.06949	0.000209289	0.0239381	0.611888
SLC25A15	-0.698489	1.36935	-4.06565	0.000211759	0.0240792	0.601259
AP000977.1	-1.58552	-3.79974	-4.0647	0.000212369	0.0240792	0.598653
AC007663.2	-1.67523	-5.62392	-4.06451	0.000212497	0.0240792	0.598109
AC021613.1	-1.68007	4.05879	-4.06335	0.000213249	0.0240899	0.594907
RGS5	-1.04959	5.65715	-4.05285	0.000220182	0.0247966	0.565924
DSCR9	-0.495809	-0.0251044	-4.04761	0.000223727	0.0251186	0.551455
AC024610.2	-0.952052	3.70916	-4.04541	0.000225231	0.0251465	0.545386
CRACR2B	-1.26912	-0.931779	-4.04461	0.000225781	0.0251465	0.54318
GSEC	0.431483	0.715128	4.04423	0.000226037	0.0251465	0.542152
C1S	0.425861	3.90727	4.03039	0.000235763	0.0261115	0.503999
Z84468.2	-0.928669	1.25194	-4.02898	0.000236778	0.0261115	0.500111
VASH1	-0.472192	4.53541	-4.02887	0.000236852	0.0261115	0.499825
LINC01607	-0.779497	-0.0146854	-4.02175	0.000242039	0.0266032	0.480211
AC110597.1	0.787958	1.70725	4.01993	0.000243376	0.0266701	0.475222
AC096996.3	-1.36838	-1.65627	-4.01704	0.000245526	0.0267992	0.46726
MARK3	0.395377	7.76027	4.01638	0.000246019	0.0267992	0.465443
FOXD1	-1.70845	-0.30835	-4.01369	0.000248038	0.0268751	0.458044
Z95118.2	0.787595	2.93097	4.01349	0.000248184	0.0268751	0.457512
PTGDR2	-2.0079	-1.1929	-4.01095	0.00025011	0.0270038	0.450512
PCBP3	0.451966	4.93063	4.00829	0.000252139	0.0270809	0.443196
AC012409.2	-1.38791	2.12849	-4.00807	0.000252304	0.0270809	0.442604
VIP	-1.95011	3.76762	-4.00347	0.000255849	0.0273811	0.429973
SHC3	-0.766016	6.97609	-4.00134	0.000257513	0.0274137	0.424106
LTA	1.74764	-2.88418	4.00116	0.000257652	0.0274137	0.423617
LIPH	-0.937749	0.480255	-3.99728	0.000260703	0.0275906	0.412961
LINC02172	-1.34501	-0.207559	-3.99713	0.000260822	0.0275906	0.412549
LINC01164	-2.38211	0.142378	-3.99517	0.00026237	0.0276211	0.407191
NR4A3	-1.38232	3.67943	-3.99486	0.00026262	0.0276211	0.40633
AL139423.2	-2.5851	-3.56499	-3.99008	0.000266455	0.0278267	0.393208
AC148477.2	-2.46922	-3.07528	-3.9896	0.000266838	0.0278267	0.391909
THBS3	-0.699465	2.63184	-3.98899	0.000267337	0.0278267	0.390217
AC022523.1	-1.20559	1.90801	-3.98864	0.000267616	0.0278267	0.389274
CTPS1	-0.367678	3.65412	-3.98721	0.000268778	0.0278684	0.385352
ARNT2	-0.430372	7.91441	-3.9839	0.000271489	0.02807	0.37627
PIWIL2	0.731222	1.5721	3.9829	0.000272316	0.0280761	0.37352
AC104248.1	1.22036	1.14247	3.98039	0.000274387	0.0280882	0.366661
SPR	1.16008	0.597257	3.98029	0.000274474	0.0280882	0.366374
AC106795.2	-1.1526	0.0718738	-3.97998	0.000274735	0.0280882	0.365517
ADCY10	1.2663	3.08024	3.97708	0.000277151	0.0281865	0.357593
FYB2	-1.03659	0.971429	-3.97698	0.000277236	0.0281865	0.357314
AC100803.3	-2.12095	-4.9717	-3.97342	0.00028024	0.0284129	0.347564
PPP1R3B	0.754406	0.839547	3.97034	0.000282869	0.0286002	0.339114
LINC01485	-1.37318	-1.48148	-3.96927	0.000283779	0.0286132	0.336207
SMOC2	-1.17964	2.18067	-3.96697	0.000285761	0.0286556	0.32991
WFDC10A	-2.14033	-5.71918	-3.96697	0.000285765	0.0286556	0.329897
ZYX	-0.580679	4.22055	-3.96196	0.000290127	0.0290135	0.316193
ERFL	0.914346	-0.770632	3.95554	0.000295814	0.0295016	0.298632
NTRK3-AS1	-0.86941	0.939163	-3.95379	0.000297377	0.0295768	0.293866
NNMT	-0.921185	2.21783	-3.95275	0.000298316	0.0295899	0.291013
DUSP27	-2.41239	-0.857573	-3.95029	0.000300539	0.0297298	0.284298
CCDC36	0.739381	1.09675	3.94883	0.000301869	0.0297809	0.280303
AL590434.1	1.45416	0.0867114	3.94728	0.000303282	0.0298398	0.27608
DDB2	0.538402	3.28675	3.94306	0.000307169	0.0301412	0.264562
AC138904.3	-1.14772	1.05812	-3.942	0.000308153	0.0301528	0.26167
ALKAL2	-1.18705	0.569747	-3.94116	0.000308934	0.0301528	0.259379
CFAP300	1.05154	1.59421	3.93943	0.000310555	0.0302304	0.254647
AL357972.1	-1.1906	-0.858115	-3.93601	0.000313772	0.030427	0.245326
AL139811.3	-2.27135	-5.42543	-3.93552	0.000314238	0.030427	0.243985
GEN1	-0.425928	3.49238	-3.93433	0.000315369	0.030456	0.240736
NUSAP1	0.743808	0.865708	3.9329	0.000316732	0.0305071	0.236836
LINC02712	-1.27478	2.63574	-3.9269	0.00032251	0.0309057	0.220487
ST8SIA2	-1.47806	1.87521	-3.92685	0.000322558	0.0309057	0.220353
AC125494.3	-1.62449	-4.56287	-3.92375	0.000325592	0.0309971	0.21189
AP001972.3	-1.21678	3.65027	-3.92365	0.000325689	0.0309971	0.211619
SMIM10	-1.02296	0.0718617	-3.92328	0.000326053	0.0309971	0.210609
ADGRA2	-0.646822	3.11643	-3.92089	0.000328407	0.03114	0.204105
DNPEP	0.376372	3.1092	3.91656	0.000332716	0.031467	0.192319
AL451007.2	-1.36377	-3.57801	-3.90812	0.000341274	0.0321722	0.169361
ASMTL-AS1	-0.729905	2.69741	-3.90734	0.000342078	0.0321722	0.167236
AL137847.1	0.974091	-0.905641	3.90663	0.000342809	0.0321722	0.165305
LINC00893	-0.552633	2.68007	-3.90449	0.000345023	0.0322972	0.159485
SH3PXD2B	0.86575	5.38065	3.89983	0.000349894	0.0326695	0.146816
AC008496.3	-1.98805	-3.29711	-3.89653	0.000353376	0.0328669	0.137866
ATAD3C	1.48464	1.67532	3.89573	0.000354233	0.0328669	0.135676
CCRL2	-1.89539	-2.80293	-3.89475	0.000355273	0.0328669	0.133027
TGFBR1	0.752915	4.48195	3.89444	0.000355599	0.0328669	0.132198
LINC01388	-2.17989	-3.94722	-3.89219	0.000358019	0.0329859	0.126067
NCOR1	0.271978	7.58325	3.89156	0.000358689	0.0329859	0.124378
TTC24	-1.83906	-5.36005	-3.88919	0.000361257	0.0331387	0.117933
PLCH2	-0.743873	4.22869	-3.88799	0.000362561	0.0331671	0.114677
AC005692.1	-2.00171	-4.89993	-3.88724	0.000363378	0.0331671	0.112641
GFM1	-0.297915	5.06956	-3.88255	0.000368529	0.0335535	0.0999234
CCPG1	-0.551628	7.1416	-3.87534	0.000376586	0.0339697	0.080382
LIMK2	0.813149	3.79871	3.87508	0.000376884	0.0339697	0.0796678
SCN5A	-1.0006	1.2967	-3.87471	0.000377297	0.0339697	0.0786791
AC018362.1	0.540046	4.23843	3.87376	0.000378376	0.0339697	0.076099
SEZ6	-0.734493	4.9589	-3.87372	0.000378425	0.0339697	0.0759812
MYPN	0.879545	-0.987255	3.87351	0.000378668	0.0339697	0.0754018
AL356433.1	-1.98815	-1.20591	-3.8717	0.000380722	0.0340705	0.0705131
CCND1	-0.864702	2.96066	-3.86667	0.000386509	0.0344509	0.0568862
AC134312.2	-1.65694	-4.34141	-3.86637	0.000386856	0.0344509	0.0560762
MPEG1	-1.69336	-1.62285	-3.86538	0.000388007	0.0344695	0.0533927
KCNK1	-0.675407	6.91092	-3.86301	0.000390766	0.0345855	0.046992
AC022784.5	0.727392	-1.81526	3.86264	0.000391202	0.0345855	0.0459833
C10orf67	-0.849031	2.1747	-3.86134	0.000392728	0.0346276	0.0424667
BATF	1.52663	-1.71106	3.86063	0.00039357	0.0346276	0.0405326
AC005323.2	-0.916822	0.428297	-3.85941	0.000395002	0.0346525	0.0372536
ZNF10	-0.428897	5.11059	-3.85878	0.000395747	0.0346525	0.0355513
AC024257.3	-0.756022	2.13	-3.85154	0.00040442	0.0352346	0.0159721
AL356413.1	1.27545	-1.23317	3.85114	0.000404901	0.0352346	0.0148973
AC138512.1	-1.03433	0.814909	-3.84981	0.000406519	0.0352346	0.0112961
SLC25A45	-0.887109	1.34943	-3.84977	0.000406571	0.0352346	0.0111814
ZCCHC8	0.499632	4.97636	3.84858	0.000408025	0.0352346	0.00795593
AC008393.1	0.494453	0.817824	3.84846	0.000408172	0.0352346	0.00763245
ATRN	-0.225104	6.89515	-3.84565	0.000411614	0.0354474	4.81006e-05
GALNTL5	-1.65938	-0.0551376	-3.84417	0.000413434	0.0354474	-0.00393613
GTSE1	0.776382	-0.968516	3.84409	0.000413542	0.0354474	-0.00417103
AL353052.1	-1.72015	-2.04646	-3.84279	0.000415147	0.0355018	-0.00766875
MSC-AS1	-1.06596	5.45606	-3.83998	0.000418651	0.0356951	-0.0152584
RAB17	-1.03006	-0.157509	-3.83942	0.000419357	0.0356951	-0.0167799
NUFIP2	0.437076	6.62134	3.83616	0.000423453	0.0359601	-0.0255569
AL031848.1	-1.50154	-5.78453	-3.83533	0.000424514	0.0359667	-0.0278146
LINC02818	1.03192	-0.499144	3.83366	0.000426636	0.0360631	-0.032318
AL136115.2	1.04632	1.72384	3.83141	0.000429507	0.0362221	-0.0383722
AC010641.2	-1.09877	-0.946205	-3.82979	0.000431597	0.0363147	-0.0427544
MFSD2B	0.793137	0.979351	3.82701	0.000435189	0.036531	-0.0502364
NIT2	-0.499748	3.90049	-3.82626	0.000436164	0.036531	-0.0522571
AL159156.1	-1.03764	-0.0875604	-3.82491	0.000437921	0.0365944	-0.0558861
RPS6KA2-AS1	-1.77164	-5.70694	-3.82353	0.000439734	0.0366622	-0.0596142
AC093607.1	-1.78134	5.01015	-3.81973	0.000444753	0.0369718	-0.0698597
AC090206.1	-0.721277	-0.225835	-3.81874	0.000446058	0.0369718	-0.0725036
RIOK1	-0.353035	3.70488	-3.81773	0.000447409	0.0369718	-0.0752338
ASAP3	0.606403	3.78016	3.81708	0.000448283	0.0369718	-0.0769949
AC107419.1	1.1975	0.872965	3.81692	0.000448498	0.0369718	-0.0774283
NLRP3	-0.75207	1.14758	-3.81559	0.000450274	0.0370347	-0.0809938
LZTS1-AS1	-2.32061	-1.03651	-3.81363	0.000452909	0.0371061	-0.0862613
LIMD2	-0.950435	3.47818	-3.81344	0.000453168	0.0371061	-0.086777
PXMP2	-0.538092	2.57947	-3.81079	0.00045676	0.0373167	-0.0939022
AC087379.2	1.06702	-1.19203	3.80976	0.000458166	0.0373482	-0.0966769
LINC01779	-1.82878	-5.38844	-3.80749	0.00046128	0.0374358	-0.102789
NKAIN1	1.12775	3.56269	3.8068	0.000462224	0.0374358	-0.104634
IL1RL2	-1.07483	2.30415	-3.80674	0.00046231	0.0374358	-0.104801
TNIP2	0.577074	1.7384	3.80351	0.000466777	0.0374717	-0.113479
LINC01324	1.07206	-1.62732	3.80181	0.000469145	0.0374717	-0.118046
COX4I2	-2.13606	-1.60069	-3.80035	0.000471192	0.0374717	-0.121974
MUSTN1	-1.30477	2.01657	-3.80015	0.00047147	0.0374717	-0.122506
IFI27	-1.34406	3.67644	-3.80004	0.00047163	0.0374717	-0.122812
AC027601.6	0.620904	2.1276	3.79987	0.000471863	0.0374717	-0.123258
AC093519.2	-2.08104	0.281482	-3.79979	0.000471986	0.0374717	-0.123493
AC084880.2	0.67903	-1.52906	3.79947	0.000472436	0.0374717	-0.124353
AC011995.1	-1.80301	-4.57151	-3.79937	0.000472569	0.0374717	-0.124607
LINC02701	-2.07851	-5.48941	-3.79897	0.000473142	0.0374717	-0.1257
LINC02280	-1.89011	-2.24806	-3.79835	0.000474014	0.0374717	-0.127362
SYCE1L	-0.727656	1.55366	-3.79544	0.00047814	0.0376951	-0.13518
AL713852.1	-0.78499	2.23775	-3.7949	0.0004789	0.0376951	-0.136613
SDHD	-0.243358	4.20375	-3.79396	0.000480239	0.0377068	-0.139132
CCNJ	-0.496206	1.98353	-3.79336	0.000481109	0.0377068	-0.140766
KLRB1	-1.6266	-2.16328	-3.79152	0.00048374	0.0378141	-0.145685
DHRS11	-0.800111	2.93278	-3.79096	0.000484544	0.0378141	-0.147184
LZTS1	-0.887655	4.61416	-3.78907	0.000487279	0.0379466	-0.152262
EFCAB3	0.829087	0.693629	3.78651	0.000490999	0.0380873	-0.159123
AL139280.2	-1.76855	-2.26287	-3.7864	0.000491167	0.0380873	-0.159431
AC026992.2	-1.49327	-2.45973	-3.7853	0.000492782	0.0381317	-0.162392
DDIT4	1.09927	3.4775	3.78305	0.00049608	0.0383059	-0.168409
KLF5	0.77595	2.12567	3.7808	0.00049941	0.0383169	-0.174444
IL17REL	-1.95138	-3.49255	-3.78059	0.000499722	0.0383169	-0.175006
CSNK1A1	0.265039	7.71858	3.78042	0.000499971	0.0383169	-0.175457
LINC02138	-1.89723	-5.43393	-3.78013	0.000500409	0.0383169	-0.176246
CORO6	-0.906267	4.63534	-3.77092	0.00051429	0.0391513	-0.200923
A2M	-1.20241	5.11651	-3.77087	0.000514356	0.0391513	-0.201039
DCAF13	-0.325653	3.52461	-3.77031	0.000515221	0.0391513	-0.202554
LINC01618	0.896143	2.09003	3.76959	0.000516329	0.0391513	-0.204491
STRA6	-1.21183	-1.30968	-3.76937	0.000516655	0.0391513	-0.20506
UXT-AS1	0.846683	1.32855	3.76564	0.000522404	0.0395052	-0.21504
THPO	-1.03078	0.736198	-3.75977	0.000531594	0.0401173	-0.230764
AC023762.1	-1.20981	-1.71658	-3.75833	0.000533862	0.0402055	-0.234603
RPH3A	-0.944452	6.88191	-3.75755	0.000535093	0.0402155	-0.23668
UBE2H	0.321645	7.23021	3.75577	0.000537933	0.040346	-0.241451
ANKRD22	3.4464	-2.86732	3.7544	0.000540114	0.0404268	-0.2451
AQP9	-2.14765	0.45199	-3.75351	0.000541538	0.0404368	-0.247472
HTR6	-1.21503	0.913377	-3.75294	0.000542457	0.0404368	-0.249001
CDH22	-1.17146	5.21585	-3.75086	0.000545813	0.0405014	-0.254561
TRIB2	-0.805382	4.59479	-3.75046	0.000546466	0.0405014	-0.255639
P2RX6	-0.769715	2.08649	-3.75035	0.000546643	0.0405014	-0.255931
AP000146.1	1.68637	-1.23528	3.74909	0.000548688	0.0405708	-0.259298
AC122697.1	-0.98218	-0.715797	-3.74763	0.000551054	0.0406197	-0.263177
AC011139.1	-1.87908	-2.83621	-3.74732	0.000551571	0.0406197	-0.264022
AC073476.3	0.609297	0.873168	3.7462	0.000553394	0.0406197	-0.266996
LIF	2.64561	-5.17596	3.74596	0.00055379	0.0406197	-0.26764
HDC	-1.97467	-2.25471	-3.7449	0.000555538	0.0406482	-0.270482
LINC02642	-1.44691	1.13968	-3.74438	0.000556399	0.0406482	-0.271878
MTHFD2	1.00777	1.89577	3.74149	0.000561172	0.0409152	-0.279576
RNF149	0.31298	6.44029	3.73981	0.000563966	0.0409457	-0.284053
MRPS25	-0.409278	5.03293	-3.73936	0.000564723	0.0409457	-0.285261
UBR2	0.344178	7.29991	3.73923	0.000564946	0.0409457	-0.285617
FXR1	0.489871	7.06054	3.73677	0.000569064	0.0411627	-0.292164
AL132780.1	0.960221	1.69796	3.73529	0.000571569	0.0412371	-0.296121
MORC4	0.637309	3.64561	3.73483	0.000572346	0.0412371	-0.297346
SLX4	-0.469271	3.3298	-3.73302	0.000575412	0.0413765	-0.30216
CD93	1.76639	0.278859	3.72799	0.000584034	0.0419141	-0.315562
AC245164.1	-2.05262	-2.59653	-3.72527	0.000588757	0.0419519	-0.32282
PRPF3	0.446398	4.88011	3.72469	0.000589762	0.0419519	-0.324358
SH3BP1	-0.68138	2.07603	-3.72448	0.000590125	0.0419519	-0.324911
L3MBTL1	0.387898	5.80217	3.72433	0.000590389	0.0419519	-0.325314
N4BP3	-1.10279	1.12697	-3.72429	0.000590465	0.0419519	-0.325431
CRH	-2.68792	3.09536	-3.72373	0.000591437	0.0419519	-0.326912
KLF10	-0.97101	3.46943	-3.72063	0.000596867	0.0421773	-0.335148
SH2D1B	-1.47354	-0.15059	-3.72061	0.000596919	0.0421773	-0.335225
EXOC3L4	-1.97875	-3.34146	-3.71868	0.000600331	0.0423283	-0.34036
TLCD3A	-0.611734	1.95404	-3.71763	0.00060218	0.0423283	-0.343131
RGSL1	0.787413	-1.49114	3.71744	0.000602526	0.0423283	-0.343649
CYP1A1	-2.16136	-2.56814	-3.71555	0.000605898	0.0424322	-0.348675
GRIFIN	-1.88296	-5.69673	-3.71531	0.000606324	0.0424322	-0.349309
AL592546.2	-1.99876	-4.60453	-3.71409	0.000608511	0.042504	-0.352553
UTP15	-0.367559	2.49506	-3.7119	0.000612454	0.042698	-0.358371
RPS6KL1	-0.715427	4.56878	-3.71031	0.000615331	0.042817	-0.362593
ZNF239	-0.505716	2.46655	-3.70922	0.000617315	0.0428735	-0.365492
HCRTR1	-1.97312	-0.228138	-3.70783	0.000619856	0.0429089	-0.369192
BDH1	-0.489256	5.53192	-3.70766	0.000620169	0.0429089	-0.369647
LINC02450	-1.74256	-2.37251	-3.70636	0.000622545	0.042992	-0.373091
GRK7	0.903425	0.134327	3.7044	0.000626164	0.0431605	-0.378311
CASC3	0.307581	5.52457	3.69904	0.000636134	0.0435773	-0.392539
PSMG3-AS1	-0.588655	2.65655	-3.69882	0.000636554	0.0435773	-0.393134
FCRL4	-1.35614	-4.64106	-3.69871	0.000636753	0.0435773	-0.393414
TPO	-1.54494	-1.71284	-3.69798	0.000638132	0.0435773	-0.395362
SOCS3	2.26908	0.283013	3.69796	0.000638164	0.0435773	-0.395408
AC128687.2	-1.59429	-2.43499	-3.69363	0.000646356	0.0440545	-0.406895
AC098829.1	1.26713	5.55755	3.69061	0.000652131	0.0443655	-0.414904
AL354897.2	-1.5411	-2.99815	-3.68832	0.000656529	0.044563	-0.420956
KIF9	-0.787691	3.29029	-3.68784	0.00065747	0.044563	-0.422245
AC108053.1	-1.91129	-3.35619	-3.68401	0.00066492	0.0449755	-0.432389
AP005436.1	1.37171	-2.069	3.68345	0.000666013	0.0449755	-0.433868
CD34	-1.71715	1.76307	-3.67975	0.000673304	0.0453842	-0.44367
AC018714.2	-1.85727	-6.2007	-3.67896	0.000674878	0.0454066	-0.445772
CD320	-0.673476	3.61768	-3.67715	0.000678465	0.0455642	-0.450544
LINC01393	1.06016	-1.57633	3.67643	0.0006799	0.045577	-0.452446
AC026979.4	-0.497947	2.45668	-3.67483	0.000683121	0.0457092	-0.456701
TARBP1	-0.575739	7.18087	-3.67373	0.000685335	0.0457736	-0.459612
RBBP4	0.219301	6.08121	3.67138	0.000690084	0.0457764	-0.465828
MALSU1	0.373443	4.52624	3.67129	0.000690267	0.0457764	-0.466067
LINC00456	-1.93039	-3.01937	-3.6707	0.000691453	0.0457764	-0.467612
OR10A4	-1.63047	-4.85445	-3.67025	0.000692372	0.0457764	-0.468807
CWF19L1	0.281732	4.65877	3.66962	0.000693644	0.0457764	-0.470459
AC023866.2	-1.78676	-0.761704	-3.66959	0.000693712	0.0457764	-0.470548
LEPR	0.809458	5.2549	3.6691	0.000694705	0.0457764	-0.471835
AL023775.2	-1.62968	-1.53886	-3.66814	0.000696671	0.0457764	-0.474378
GPR19	-0.525411	3.5358	-3.66782	0.000697325	0.0457764	-0.475223
SNRNP48	0.523415	4.42567	3.66755	0.000697884	0.0457764	-0.475944
TICAM2	0.762663	3.30327	3.66518	0.000702754	0.0459285	-0.482202
SEC24A	0.255616	5.15706	3.66508	0.000702954	0.0459285	-0.482458
GPR149	-1.55388	3.05038	-3.66459	0.000703966	0.0459285	-0.483754
AC090617.5	-1.44903	0.259784	-3.66365	0.000705924	0.0459525	-0.486253
AL844892.2	-1.13929	-1.39233	-3.66304	0.000707186	0.0459525	-0.48786
SFT2D2	0.63102	4.09413	3.66252	0.000708265	0.0459525	-0.489233
CYP27C1	0.869104	-0.0453033	3.66182	0.00070972	0.0459525	-0.491079
AC121757.2	-0.867395	0.684143	-3.66139	0.000710613	0.0459525	-0.49221
PTH2R	-1.12404	3.67132	-3.66012	0.000713276	0.0460434	-0.495576
LINC01814	-1.06671	1.64422	-3.65925	0.000715095	0.0460796	-0.497868
AC105393.2	-2.0484	-2.3365	-3.65833	0.00071704	0.0460881	-0.500313
RGN	-0.804589	3.50472	-3.65799	0.000717747	0.0460881	-0.501199
AC022613.3	0.803968	2.43772	3.65678	0.000720298	0.046171	-0.504392
IGSF21	-0.778123	6.59469	-3.65457	0.000724974	0.0463894	-0.510213
AP003108.1	0.78447	1.12571	3.6532	0.000727894	0.0464087	-0.51383
RILP	-0.819083	0.652246	-3.6531	0.000728117	0.0464087	-0.514106
KAZALD1	-1.53182	-1.93296	-3.65215	0.000730138	0.0464087	-0.5166
AC105393.1	-2.18754	-3.29616	-3.65103	0.000732546	0.0464087	-0.519562
GRM2	-1.05335	3.51803	-3.65088	0.000732876	0.0464087	-0.519967
RBBP8NL	-2.24537	-5.20494	-3.65087	0.000732882	0.0464087	-0.519974
C6orf141	-1.64827	1.3247	-3.64784	0.000739423	0.0466839	-0.527969
LRTM2	-1.45903	3.15674	-3.64768	0.000739779	0.0466839	-0.528402
LINC02352	0.74081	2.57727	3.64589	0.000743671	0.0467709	-0.533122
UBXN10-AS1	-1.92496	-2.31291	-3.64587	0.000743714	0.0467709	-0.533173
LINC01937	-1.4816	2.19953	-3.64443	0.000746852	0.0468133	-0.536962
AC009093.4	-1.94815	-3.98256	-3.64439	0.000746945	0.0468133	-0.537074
FHL2	-1.1663	4.24668	-3.64307	0.000749832	0.0469139	-0.540544
SERPINA1	1.72781	-1.65341	3.64058	0.000755322	0.0470981	-0.547106
MPP3	0.407744	2.78817	3.64057	0.00075535	0.0470981	-0.547139
AC127526.2	-0.92446	2.36462	-3.63786	0.000761356	0.0473799	-0.554263
GZMA	-1.51829	-3.74386	-3.63737	0.000762459	0.0473799	-0.555564
LINC00682	-1.96037	-5.17649	-3.63475	0.000768331	0.0476532	-0.562464
AC092364.1	0.868315	-1.93474	3.63413	0.000769723	0.0476532	-0.564092
IL21R	1.4487	-0.693467	3.63367	0.000770762	0.0476532	-0.565306
HMOX1	1.51067	1.24916	3.63284	0.000772632	0.0476882	-0.567484
GABPB1-AS1	0.594438	6.50518	3.63186	0.000774854	0.0477396	-0.570068
KRT7	-2.18414	-3.43606	-3.63132	0.000776073	0.0477396	-0.571481
AC007218.1	-1.49323	-2.44132	-3.629	0.000781361	0.0479842	-0.577587
AC007785.3	-0.733722	2.77831	-3.62779	0.000784136	0.0480472	-0.580775
KCNN2	-0.910491	6.33927	-3.62741	0.000785013	0.0480472	-0.58178
LINC01560	0.417314	1.29117	3.62585	0.000788592	0.0481673	-0.58587
GCC2-AS1	0.62788	1.39395	3.62541	0.000789607	0.0481673	-0.587027
SDR42E2	0.546305	0.609502	3.62377	0.000793408	0.0483187	-0.591345
ECE1	0.391949	5.65854	3.62248	0.000796388	0.0484196	-0.594716
GEMIN7	-0.621673	1.59525	-3.62076	0.000800407	0.0485833	-0.599242
TNFRSF4	-1.23468	-1.2073	-3.61944	0.000803512	0.0486909	-0.602723
ZNF354A	-0.338838	3.88371	-3.61844	0.000805845	0.0487055	-0.60533
MAP10	-0.755074	1.41765	-3.6182	0.000806413	0.0487055	-0.605963
AL355312.3	-0.551791	2.46616	-3.61649	0.000810448	0.0488567	-0.610451
DPM1	0.255434	5.38609	3.61601	0.000811587	0.0488567	-0.611713
ADGRA1	-0.829831	4.80565	-3.61525	0.000813392	0.0488608	-0.61371
EPHB3	-0.844412	2.53205	-3.61486	0.000814324	0.0488608	-0.61474
AC040970.1	-0.72463	0.660341	-3.61303	0.000818677	0.0490103	-0.619532
C8orf89	-1.00383	-1.28539	-3.61269	0.000819494	0.0490103	-0.620428
SLC2A12	0.558944	4.08775	3.61132	0.000822783	0.0490751	-0.62403
NIBAN1	1.15845	2.65836	3.61112	0.00082326	0.0490751	-0.62455
RAB21	0.378003	6.01544	3.61039	0.00082503	0.0491007	-0.626481
AC132217.1	-1.80203	-5.86421	-3.60778	0.000831326	0.0493193	-0.633314
LINC02043	-0.837078	2.09099	-3.60775	0.000831398	0.0493193	-0.633392
MVP	0.880919	3.52634	3.6064	0.000834684	0.0493667	-0.636937
BFSP1	-0.711115	1.03595	-3.60631	0.000834895	0.0493667	-0.637165
AL354822.1	1.30199	2.18729	3.60492	0.000838298	0.0493856	-0.640821
CALHM1	-2.02715	-0.635191	-3.60482	0.00083855	0.0493856	-0.641091
LVRN	1.29901	1.68584	3.60452	0.000839263	0.0493856	-0.641855
PADI4	-1.23599	-0.371239	-3.60299	0.000843017	0.0493981	-0.645866
DAGLA	-0.716747	4.0613	-3.60297	0.000843064	0.0493981	-0.645916
DNAJC28	-0.454941	1.74085	-3.60258	0.00084404	0.0493981	-0.646956
AL683813.1	0.532298	4.72944	3.60224	0.000844874	0.0493981	-0.647844
THEM6	-0.863528	3.08635	-3.60166	0.000846291	0.049402	-0.649349
MPPE1	-0.331466	4.55865	-3.60036	0.000849514	0.0494459	-0.652766
INPP5J	-0.841287	2.48391	-3.59984	0.000850816	0.0494459	-0.654142
DMKN	-0.758724	1.15596	-3.59937	0.000851962	0.0494459	-0.655351
AC148477.3	-1.84192	-4.53064	-3.59918	0.000852445	0.0494459	-0.655861
AC008747.1	-1.23055	-2.07815	-3.59838	0.000854423	0.0494822	-0.657944
UBXN10	-1.19439	0.201457	-3.59776	0.00085599	0.0494946	-0.65959

## Sheet: bulk_vs_snRNA
cell_type	gene	P_value	Fold_change	ci.hi	ci.lo	q_value	sample_FC	raw_FC	bulk_dup15q_FC	bulk_dup15q_FDR			hypergeometric p	Pearson r (cell FC)	Pearson r (sample FC)	Pearson p (cell FC)	Pearson p (sample FC)				sample_FC	bulk_dup15q_FC
AST	UBE3A	7.97646e-17	0.578742	0.667751	0.489734	6.86534e-13	0.983856	0.770905	1.24	3.24e-112			2.5091e-98	0.637065	0.716501	9.01867e-05	p<.0001				0.983856	1.24
AST	HERC2	3.54872e-10	0.434536	0.533931	0.335142	7.63597e-07	0.760093	0.560805	0.902	5.67e-68											0.760093	0.902
AST	ZFP36	1.01032e-08	0.165795	0.309558	0.0220319	1.24226e-05	2.854	2.83736	1.37	3e-06											2.854	1.37
AST	CRIM1	2.12196e-08	0.307448	0.392166	0.222731	2.28296e-05	0.641995	0.50619	0.196	0.0158											0.641995	0.196
AST	ZNF98	8.40678e-08	-1.03912	-0.641168	-1.43707	6.57792e-05	-1.53869	-1.20467	-0.478	0.0135											-1.53869	-0.478
AST	PLSCR1	2.98897e-07	0.159158	0.246908	0.0714091	0.000160788	1.81773	1.76065	0.714	2.91e-05											1.81773	0.714
AST	OSMR	7.50758e-07	0.170495	0.27079	0.0701994	0.000293717	1.69676	1.71164	0.765	0.000338											1.69676	0.765
AST	CACNB4	1.16246e-06	-0.210458	-0.138515	-0.282401	0.000384819	-0.571419	-0.425282	-0.418	0.000548											-0.571419	-0.418
AST	FAM107A	1.33877e-06	0.491134	0.661474	0.320795	0.000399038	0.928488	0.593532	0.565	2.22e-05											0.928488	0.565
AST	CNN3	1.96337e-06	0.436242	0.588508	0.283976	0.00048282	0.97692	0.656955	0.827	1.77e-12											0.97692	0.827
AST	SPOP	2.12874e-06	-0.140392	-0.0958682	-0.184916	0.000508947	-0.384044	-0.250227	0.117	0.0181											-0.384044	0.117
AST	RHOBTB3	8.85925e-06	0.449496	0.614667	0.284324	0.00117215	0.799875	0.410871	0.579	3.3e-06											0.799875	0.579
AST	TJP1	1.56116e-05	0.3818	0.549134	0.214466	0.00163715	0.82277	0.401625	0.609	3e-11											0.82277	0.609
AST	TP53	2.07439e-05	0.157105	0.2307	0.0835098	0.00187939	0.834325	0.646588	0.576	1.09e-05											0.834325	0.576
AST	NEO1	2.12015e-05	0.254864	0.357225	0.152504	0.00188079	0.277297	0.216154	0.235	0.00649											0.277297	0.235
AST	CBFA2T2	2.29887e-05	0.17086	0.231833	0.109887	0.00197863	0.225277	0.193969	0.152	0.00356											0.225277	0.152
AST	FNDC3B	3.56926e-05	0.269919	0.3758	0.164039	0.00242207	0.522494	0.371616	0.309	0.00146											0.522494	0.309
AST	GLI2	4.37396e-05	0.14863	0.221722	0.075537	0.00268905	0.541947	0.529202	0.627	0.00168											0.541947	0.627
AST	WASF2	5.07277e-05	0.153987	0.211093	0.0968814	0.00295009	0.368103	0.295921	0.414	0.000445											0.368103	0.414
AST	FGF2	5.27482e-05	0.273904	0.39613	0.151678	0.00299138	0.616759	0.457258	0.764	3.22e-06											0.616759	0.764
AST	LGALS3	5.66196e-05	0.163705	0.26611	0.0612995	0.00308352	0.800641	0.717654	0.722	1.04e-05											0.800641	0.722
AST	WWTR1	5.66163e-05	0.179397	0.251948	0.106846	0.00308352	0.575349	0.437486	0.536	0.00162											0.575349	0.536
AST	PALLD	6.23822e-05	0.475772	0.677282	0.274262	0.00321511	1.28587	0.650564	0.652	7.25e-08											1.28587	0.652
AST	YAP1	8.62082e-05	0.263511	0.370621	0.156402	0.00365514	0.485646	0.363082	0.741	2.92e-07											0.485646	0.741
AST	UBE2H	9.22124e-05	0.247009	0.348386	0.145632	0.00377939	0.541332	0.368174	0.217	1.14e-05											0.541332	0.217
AST	AFF1	0.00010235	0.325583	0.464603	0.186562	0.00404095	0.683075	0.472679	0.275	0.00046											0.683075	0.275
AST	APBA2	0.000100762	0.16583	0.267545	0.0641159	0.00404095	0.480698	0.372004	0.41	2.55e-06											0.480698	0.41
AST	BBX	0.000108022	0.219032	0.307788	0.130276	0.00418803	0.378822	0.31865	0.273	0.0177											0.378822	0.273
AST	LHX2	0.000124605	0.198274	0.306739	0.0898082	0.00458942	0.47549	0.362078	0.572	0.00414											0.47549	0.572
AST	AK3	0.000133317	0.342498	0.493395	0.1916	0.00474856	0.762774	0.483203	0.287	0.00141											0.762774	0.287
AST	TBC1D1	0.000133514	0.206498	0.322564	0.0904318	0.00474856	0.810667	0.735152	0.157	0.011											0.810667	0.157
AST	NUFIP2	0.000141563	0.200974	0.290157	0.111791	0.00495298	0.511965	0.413714	0.217	8.85e-06											0.511965	0.217
AST	TBL1X	0.000171819	0.290068	0.417275	0.162862	0.00543693	0.655669	0.485839	0.343	0.000666											0.655669	0.343
AST	GABRB3	0.000184179	0.207165	0.364424	0.0499069	0.00572286	0.713556	0.669573	0.87	4.6e-10											0.713556	0.87
AST	BCL6	0.000192708	0.532755	0.768871	0.29664	0.00581978	1.3682	0.999633	0.629	3.63e-08											1.3682	0.629
AST	PARP9	0.000231189	0.141863	0.217026	0.0667005	0.00643964	1.04964	1.05288	0.527	0.00198											1.04964	0.527
AST	LIMS1	0.000258208	0.194693	0.309214	0.080171	0.00675501	0.391648	0.315797	0.543	1.42e-05											0.391648	0.543
AST	RAB31	0.000263407	0.162856	0.23573	0.0899825	0.00680825	0.277483	0.215329	0.524	7.25e-06											0.277483	0.524
AST	FTL	0.000279032	0.331038	0.474203	0.187872	0.00702231	0.582112	0.389682	0.581	2.82e-07											0.582112	0.581
AST	ABCC9	0.000328852	0.239226	0.397153	0.0813	0.00762919	0.685868	0.578841	0.594	1.69e-06											0.685868	0.594
AST	RGS7	0.000333929	-0.367906	-0.201241	-0.534572	0.00770544	-0.533518	-0.433875	-0.41	0.000134											-0.533518	-0.41
AST	TIAM2	0.000350408	0.198645	0.30351	0.0937806	0.00795769	0.600518	0.425232	-0.363	0.0026											0.600518	-0.363
AST	ITPKB	0.000355484	0.30641	0.446109	0.16671	0.00803152	0.4211	0.315224	0.607	3.41e-06											0.4211	0.607
AST	KCNQ3	0.000372088	0.156054	0.48528	-0.173171	0.0082279	0.157679	0.196698	-0.381	0.00522											0.157679	-0.381
AST	SP110	0.000372822	0.151303	0.253123	0.0494832	0.0082279	1.03951	1.0116	0.399	0.02											1.03951	0.399
AST	DDIT4	0.000448121	0.150033	0.250598	0.0494672	0.0090969	1.01198	1.0205	1.01	5.47e-10											1.01198	1.01
AST	PLSCR4	0.000462573	0.283891	0.428185	0.139596	0.00921612	0.461405	0.402555	0.738	1.14e-06											0.461405	0.738
AST	LPP	0.00048725	0.240929	0.373813	0.108045	0.00945504	0.358368	0.193002	0.347	0.00168											0.358368	0.347
AST	MARK3	0.000514154	0.276139	0.415189	0.137089	0.00976893	0.427983	0.259382	0.136	0.00131											0.427983	0.136
AST	MARK1	0.000624331	0.1727	0.272534	0.0728656	0.0109666	0.438054	0.397921	-0.257	0.00319											0.438054	-0.257
AST	ASAP3	0.000659189	0.141731	0.217123	0.0663398	0.011446	0.65057	0.535736	0.566	2.51e-10											0.65057	0.566
AST	TTBK2	0.000785878	0.165947	0.242825	0.0890678	0.0126502	0.338714	0.286156	-0.284	0.000744											0.338714	-0.284
AST	NEK6	0.000799368	0.14939	0.242084	0.0566952	0.0127707	0.588322	0.467114	0.47	3.71e-07											0.588322	0.47
AST	STAT3	0.000869193	0.274911	0.427679	0.122144	0.0132644	1.12163	0.859589	0.369	3.67e-06											1.12163	0.369
AST	SBF2	0.000898704	0.17604	0.267384	0.0846956	0.0134994	0.238377	0.164422	0.167	0.00581											0.238377	0.167
AST	AFF4	0.000931871	0.158902	0.233555	0.0842494	0.0137811	0.331883	0.230729	0.138	0.00135											0.331883	0.138
AST	OPHN1	0.00106909	0.217506	0.3222	0.112812	0.0146524	0.357883	0.166521	0.338	4.94e-05											0.357883	0.338
AST	PIP5K1A	0.00115405	0.150086	0.222125	0.0780468	0.0151416	0.402829	0.305388	0.145	0.00348											0.402829	0.145
AST	IL6ST	0.00148494	0.226305	0.349135	0.103476	0.0174606	0.437512	0.308772	0.228	0.00511											0.437512	0.228
AST	MRVI1	0.00153302	0.310392	0.471356	0.149428	0.017711	0.36555	0.215083	0.507	0.000798											0.36555	0.507
AST	GPCPD1	0.00176944	0.180779	0.313043	0.0485153	0.0187325	0.743526	0.626302	-0.513	1e-05											0.743526	-0.513
AST	ST8SIA1	0.00204992	0.284897	0.454688	0.115107	0.0203502	0.965336	0.704865	-0.251	0.0395											0.965336	-0.251
AST	HSPA1A	0.00207422	0.824821	1.27574	0.373905	0.0204732	2.01769	1.32797	1.21	2.86e-07											2.01769	1.21
AST	XPO1	0.00236643	0.35378	0.543685	0.163875	0.0217141	0.726926	0.379225	0.28	1.79e-08											0.726926	0.28
AST	FYN	0.00250254	0.300381	0.479269	0.121492	0.022302	0.59861	0.216885	0.198	0.000153											0.59861	0.198
AST	PAMR1	0.00273289	-0.37397	-0.154276	-0.593663	0.0233218	-0.670241	-0.376114	0.648	1.27e-05											-0.670241	0.648
AST	VCL	0.00280413	0.143884	0.228479	0.0592882	0.0236619	0.505368	0.447832	0.242	0.0198											0.505368	0.242
AST	KLHL24	0.0028857	0.161752	0.255396	0.0681077	0.0241138	0.263969	0.210924	-0.183	0.015											0.263969	-0.183
AST	PCSK5	0.00326844	0.223305	0.345984	0.100625	0.0259995	0.297693	0.205795	0.377	0.00023											0.297693	0.377
AST	ANO6	0.00330037	0.156463	0.244714	0.0682125	0.0261475	0.819746	0.542576	0.394	0.00231											0.819746	0.394
AST	P4HA1	0.00336848	0.230255	0.355454	0.105055	0.0264289	0.686865	0.558658	0.537	3.26e-06											0.686865	0.537
AST	MEF2C-AS1	0.00343952	0.435286	0.724768	0.145804	0.0267425	0.415713	0.373192	0.334	0.00432											0.415713	0.334
AST	PABPN1	0.00403504	-0.171138	-0.0789754	-0.2633	0.028992	-0.399144	-0.337063	-0.132	0.019											-0.399144	-0.132
AST	ACSS3	0.00417666	0.188429	0.313	0.0638575	0.0294178	0.358831	0.291154	0.533	2.34e-05											0.358831	0.533
AST	CIRBP	0.00453346	-0.526927	-0.229271	-0.824582	0.0306516	-0.896112	-0.691052	-0.222	0.0067											-0.896112	-0.222
AST	FRMPD2	0.00476698	-0.162096	-0.0462638	-0.277928	0.0314402	-0.509384	-0.471075	-0.504	0.00362											-0.509384	-0.504
AST	FAM120B	0.00494665	0.143615	0.244488	0.042742	0.0320751	0.26414	0.197188	-0.121	0.00377											0.26414	-0.121
AST	ASPH	0.00521896	0.278697	0.439747	0.117646	0.0329806	0.253089	0.205692	0.245	0.00181											0.253089	0.245
AST	BAG3	0.00569027	0.369307	0.631948	0.106666	0.0346366	1.87419	1.54501	1.3	1.26e-08											1.87419	1.3
AST	ALDH1L1	0.00581186	0.179266	0.297199	0.0613328	0.0350299	0.438534	0.281417	0.526	0.000363											0.438534	0.526
AST	EGLN3	0.00598934	0.23351	0.376276	0.0907444	0.0355519	0.705191	0.417552	0.401	0.00112											0.705191	0.401
AST	PHYHIPL	0.0060604	-0.196711	-0.044034	-0.349389	0.0357525	-0.429414	-0.305719	-0.297	0.000367											-0.429414	-0.297
AST	RASSF8	0.00617392	0.151953	0.241511	0.0623956	0.0361489	0.383898	0.305634	0.213	0.0196											0.383898	0.213
AST	WAC	0.00625891	0.156803	0.244644	0.0689623	0.0363729	0.28804	0.236556	-0.0979	0.0403											0.28804	-0.0979
AST	HSPA1B	0.00737711	0.672399	1.11429	0.230506	0.0399589	2.25644	1.80523	1.21	1.54e-07											2.25644	1.21
AST	ITGAV	0.00763353	0.21993	0.352496	0.0873644	0.0403822	0.317187	0.259879	0.378	0.000452											0.317187	0.378
AST	SOX9	0.00782603	0.374272	0.608559	0.139984	0.0409153	0.542886	0.405608	0.607	3.48e-06											0.542886	0.607
AST	TULP3	0.0081097	0.150352	0.242759	0.0579447	0.0414894	0.467315	0.472683	0.399	0.000448											0.467315	0.399
AST	NEAT1	0.00834919	0.668296	1.12295	0.213642	0.0420735	1.83609	0.405382	0.858	5.07e-06											1.83609	0.858
AST	SH3PXD2B	0.00868941	0.189679	0.313102	0.0662556	0.0429129	0.48904	0.286009	0.356	0.00386											0.48904	0.356
AST	KNDC1	0.00883368	-0.205964	-0.0876058	-0.324322	0.0432171	-0.51007	-0.416804	-0.233	0.0403											-0.51007	-0.233
AST	ST3GAL3	0.00915241	0.153058	0.248379	0.0577368	0.0442503	0.50289	0.390884	-0.246	0.00083											0.50289	-0.246
AST	KIF9-AS1	0.00921055	0.141356	0.236329	0.0463819	0.0443126	0.371947	0.249488	0.271	0.00191											0.371947	0.271
AST	AHCYL1	0.00994579	0.319073	0.550921	0.0872241	0.0461326	0.503427	0.281431	0.407	7.85e-05											0.503427	0.407
AST	PAPOLA	0.0103621	0.18859	0.308721	0.0684602	0.0470588	0.499068	0.370958	0.115	0.0177											0.499068	0.115
AST	ZNF516	0.0103975	0.243818	0.398779	0.088857	0.0470588	0.802792	0.52119	0.518	7.3e-08											0.802792	0.518
AST	VPS53	0.0104291	0.143206	0.234919	0.0514932	0.0471283	0.223386	0.201884	-0.179	0.0125											0.223386	-0.179
AST	OSBPL11	0.0104697	0.185712	0.301539	0.0698841	0.0472287	0.499678	0.536326	0.269	0.00083											0.499678	0.269
AST	EPS8	0.0107052	0.162289	0.265929	0.0586488	0.047716	0.357645	0.242933	0.263	0.0236											0.357645	0.263
AST	TOB1	0.0116753	0.144449	0.262382	0.0265155	0.0499203	0.390816	0.464162	0.38	5.36e-05											0.390816	0.38
END	UBE3A	1.68607e-16	0.570357	0.658267	0.482446	1.33335e-12	1.13786	0.776372	1.24	3.24e-112											1.13786	1.24
END	ITIH5	9.35795e-15	-0.594927	-0.432723	-0.757131	3.17894e-11	-1.1096	-0.868651	-0.786	9.69e-06											-1.1096	-0.786
END	MTHFD1L	8.81205e-13	0.160294	0.255168	0.0654204	1.71759e-09	1.50145	0.975389	-0.241	0.00926											1.50145	-0.241
END	NR3C1	4.25264e-12	-0.352497	-0.254147	-0.450848	4.80427e-09	-0.529097	-0.452996	-0.199	0.00457											-0.529097	-0.199
END	PPM1H	1.08782e-11	-0.512761	-0.395195	-0.630328	8.60251e-09	-0.949176	-0.751158	-0.29	0.00119											-0.949176	-0.29
END	PRKCE	9.04655e-11	0.406095	0.505872	0.306318	5.50309e-08	0.726584	0.298347	-0.418	0.00106											0.726584	-0.418
END	GPCPD1	1.19262e-10	-1.20901	-0.864656	-1.55336	6.38933e-08	-1.5415	-0.901661	-0.513	1e-05											-1.5415	-0.513
END	LRRC17	1.80552e-09	-0.483923	-0.279712	-0.688133	7.36546e-07	-2.86777	-2.47084	-0.54	0.00985											-2.86777	-0.54
END	SLC5A3	2.89847e-09	-0.402844	-0.296309	-0.509378	1.09148e-06	-0.864284	-0.723674	0.238	0.0193											-0.864284	0.238
END	PITPNC1	3.59653e-09	0.625582	0.848063	0.4031	1.29279e-06	1.52716	0.796653	0.198	0.0391											1.52716	0.198
END	COX7A1	4.5531e-09	-0.198991	-0.141731	-0.256252	1.50025e-06	-0.658935	-0.839861	-1.29	1.4e-15											-0.658935	-1.29
END	MYO10	5.7074e-09	-0.473396	-0.353472	-0.593321	1.80536e-06	-0.882849	-0.616158	0.304	0.00893											-0.882849	0.304
END	SLC16A14	6.36667e-09	-0.448416	-0.3308	-0.566033	1.86473e-06	-1.29925	-1.08549	-0.239	0.0081											-1.29925	-0.239
END	HLCS	8.11927e-09	-0.303636	-0.230615	-0.376657	2.21404e-06	-0.767341	-0.69795	-0.114	0.0226											-0.767341	-0.114
END	ABCG2	1.09352e-08	-0.560323	-0.391871	-0.728775	2.62935e-06	-0.887377	-0.593618	-0.489	0.00354											-0.887377	-0.489
END	PML	1.13047e-08	0.149917	0.272874	0.026961	2.62935e-06	0.872024	0.651079	0.445	2.77e-06											0.872024	0.445
END	TUBB2B	2.31463e-08	0.193054	0.321697	0.0644102	4.63155e-06	1.33627	1.03326	0.376	1.22e-05											1.33627	0.376
END	SENP7	2.54882e-08	-0.233262	-0.171507	-0.295018	4.79906e-06	-0.609779	-0.517363	-0.15	0.0275											-0.609779	-0.15
END	TUBB6	2.74458e-08	0.214178	0.348648	0.0797072	5.04747e-06	0.673162	0.499739	0.584	0.0195											0.673162	0.584
END	SLCO4A1	2.83221e-08	0.27091	0.518318	0.0235017	5.09026e-06	1.72344	1.39793	0.382	0.0437											1.72344	0.382
END	CD93	3.51077e-08	0.339316	0.63746	0.0411713	5.78399e-06	2.06491	1.7228	1.34	3.57e-06											2.06491	1.34
END	DENND2C	7.16045e-08	-0.383997	-0.284172	-0.483821	8.98807e-06	-1.07628	-0.919236	0.29	0.0272											-1.07628	0.29
END	ATF7	1.88684e-07	0.159359	0.215411	0.103307	1.84212e-05	0.457893	0.248964	0.24	0.0404											0.457893	0.24
END	RPL17	2.3565e-07	0.201451	0.269073	0.133829	2.19238e-05	0.382806	0.20274	0.164	0.0358											0.382806	0.164
END	HIVEP1	2.56252e-07	0.463583	0.668062	0.259104	2.35632e-05	1.0004	0.541486	-0.257	0.00208											1.0004	-0.257
END	SLC9A3R2	2.70812e-07	-0.353654	-0.250388	-0.456921	2.43362e-05	-0.634725	-0.640289	-0.318	0.000131											-0.634725	-0.318
END	LDLRAD4	2.80172e-07	-0.458855	-0.322705	-0.595005	2.48944e-05	-0.702233	-0.643396	-0.226	0.00517											-0.702233	-0.226
END	FGD4	2.95131e-07	0.16801	0.29474	0.0412796	2.53685e-05	0.681308	0.19863	0.324	5.81e-06											0.681308	0.324
END	CERK	3.46136e-07	0.254634	0.377512	0.131757	2.85006e-05	0.747643	0.617216	-0.305	0.000567											0.747643	-0.305
END	S1PR1	3.83048e-07	0.312689	0.468267	0.157111	2.96975e-05	0.834147	0.486214	0.597	7.92e-05											0.834147	0.597
END	ITGB5	4.31183e-07	-0.167541	-0.0985507	-0.236532	3.31048e-05	-0.721393	-0.653006	0.262	0.0229											-0.721393	0.262
END	UPF3A	4.56311e-07	-0.247438	-0.163915	-0.33096	3.43667e-05	-0.665562	-0.650482	-0.234	0.000242											-0.665562	-0.234
END	LSR	4.71855e-07	-0.268079	-0.182181	-0.353978	3.48732e-05	-0.674425	-0.733506	-0.621	0.000527											-0.674425	-0.621
END	ADAMTS9	5.19428e-07	1.00327	1.50711	0.499441	3.76847e-05	1.76085	1.30561	1	1.48e-06											1.76085	1
END	ZNF385B	5.31985e-07	-0.503238	-0.338531	-0.667946	3.79004e-05	-0.79916	-0.571414	-0.473	0.0014											-0.79916	-0.473
END	HIGD1B	5.3703e-07	-0.19061	-0.121105	-0.260114	3.79181e-05	-0.625045	-0.639607	-0.491	0.0108											-0.625045	-0.491
END	COL4A2	5.7269e-07	0.572033	0.805518	0.338548	3.99298e-05	1.00655	0.579155	0.61	0.000149											1.00655	0.61
END	METTL25	5.7562e-07	-0.155682	-0.0839077	-0.227457	3.99298e-05	-0.583586	-0.580852	-0.25	0.0195											-0.583586	-0.25
END	TRERF1	6.09015e-07	-0.167168	-0.0970377	-0.237299	4.08352e-05	-0.849769	-0.709215	-0.289	0.0188											-0.849769	-0.289
END	ATP2B4	6.46766e-07	0.174631	0.23687	0.112393	4.23461e-05	0.565162	0.394361	0.322	0.0163											0.565162	0.322
END	SNED1	6.47936e-07	-0.446397	-0.297022	-0.595772	4.23461e-05	-0.815221	-0.646581	-0.284	0.0217											-0.815221	-0.284
END	PLXNA2	9.2873e-07	0.456553	0.639224	0.273881	5.56394e-05	0.879103	0.326546	-0.316	0.00328											0.879103	-0.316
END	CA4	1.12577e-06	-0.534317	-0.318645	-0.74999	6.40474e-05	-1.13399	-1.07561	-0.921	9.04e-07											-1.13399	-0.921
END	PGR	1.34294e-06	-0.319595	-0.187704	-0.451486	7.32412e-05	-1.42918	-1.4346	-0.532	0.0428											-1.42918	-0.532
END	THSD1	1.4261e-06	-0.187002	-0.114407	-0.259598	7.71824e-05	-0.780171	-0.686775	0.386	0.00238											-0.780171	0.386
END	SBNO2	1.82324e-06	0.151011	0.295466	0.00655585	9.48486e-05	1.22709	1.04132	0.638	3.67e-07											1.22709	0.638
END	CD59	2.16498e-06	0.47337	0.646934	0.299805	0.000109049	0.716312	0.327277	0.326	0.000213											0.716312	0.326
END	IL4R	2.41126e-06	0.323845	0.577105	0.0705853	0.000120454	1.37446	1.12307	0.917	4.34e-06											1.37446	0.917
END	ITM2A	2.46248e-06	-0.57523	-0.350357	-0.800104	0.000121708	-0.847606	-0.624624	-0.451	0.00255											-0.847606	-0.451
END	RPS2	2.68291e-06	0.274181	0.38022	0.168142	0.000125541	0.438507	0.165537	0.267	0.000401											0.438507	0.267
END	CLEC14A	2.74216e-06	-0.23844	-0.132751	-0.34413	0.000126075	-0.734358	-0.71847	-0.422	0.00266											-0.734358	-0.422
END	KANK1	2.96707e-06	-0.303392	-0.203047	-0.403736	0.000134848	-0.764839	-0.708149	0.286	0.00522											-0.764839	0.286
END	TRAPPC9	3.8053e-06	-0.155544	-0.0927393	-0.218348	0.000160921	-0.270993	-0.308669	-0.144	0.0276											-0.270993	-0.144
END	PLSCR4	3.9904e-06	0.38227	0.589977	0.174564	0.000166964	0.723771	0.442803	0.738	1.14e-06											0.723771	0.738
END	RHOBTB3	4.21714e-06	0.231156	0.346679	0.115633	0.000173694	1.00392	0.854905	0.579	3.3e-06											1.00392	0.579
END	BCAS3	4.5079e-06	-0.397395	-0.25595	-0.53884	0.000179138	-0.50225	-0.447815	-0.156	0.00745											-0.50225	-0.156
END	NDUFA4L2	4.6609e-06	-0.32192	-0.213014	-0.430825	0.000182467	-0.94888	-0.828253	-0.403	0.0225											-0.94888	-0.403
END	ZNF83	5.18753e-06	0.397944	0.582925	0.212964	0.000197226	0.658372	0.377894	0.294	0.00103											0.658372	0.294
END	STARD8	5.62009e-06	0.166483	0.240356	0.0926095	0.000211636	0.657529	0.486427	0.505	0.000901											0.657529	0.505
END	NID1	5.81729e-06	0.142947	0.235016	0.0508783	0.000215977	0.806954	0.578313	0.574	0.00757											0.806954	0.574
END	CARHSP1	5.99158e-06	0.152003	0.242626	0.0613801	0.000221409	0.686126	0.441665	0.459	0.000129											0.686126	0.459
END	CDC14A	6.20369e-06	-0.271319	-0.172116	-0.370523	0.00022504	-0.611558	-0.496263	0.372	0.0071											-0.611558	0.372
END	FES	8.79212e-06	0.168463	0.29351	0.0434164	0.000283788	1.05822	0.77298	0.302	0.0429											1.05822	0.302
END	RPLP0	8.68754e-06	0.250359	0.360006	0.140712	0.000283788	0.460963	0.246632	0.202	0.0225											0.460963	0.202
END	RNF169	9.38002e-06	0.199442	0.286046	0.112839	0.000293191	0.640839	0.509415	0.121	0.0272											0.640839	0.121
END	STARD4	1.03711e-05	0.346881	0.544045	0.149717	0.000319124	0.699639	0.439272	-0.306	0.0114											0.699639	-0.306
END	DOCK4	1.05323e-05	0.414973	0.605712	0.224233	0.000321581	0.695465	0.273883	-0.126	0.0454											0.695465	-0.126
END	FZD4	1.12387e-05	0.243166	0.386355	0.0999767	0.00034183	0.929777	0.499746	0.424	9.25e-06											0.929777	0.424
END	BAZ1A	1.1304e-05	0.218878	0.360219	0.0775375	0.000342497	1.22348	0.825195	0.417	0.00591											1.22348	0.417
END	ATOH8	1.17321e-05	0.247548	0.413725	0.0813709	0.000352765	1.04638	0.920916	0.38	0.027											1.04638	0.38
END	NUCB2	1.2323e-05	-0.150101	-0.0936562	-0.206546	0.000364981	-0.488815	-0.538691	-0.173	0.00702											-0.488815	-0.173
END	PALM2-AKAP2	1.33806e-05	0.376739	0.512747	0.240731	0.000383322	0.576267	0.152163	-0.549	0.00456											0.576267	-0.549
END	RAMP2	1.33016e-05	-0.57527	-0.354492	-0.796047	0.000383322	-0.767293	-0.840025	-0.525	0.0079											-0.767293	-0.525
END	OMD	1.6169e-05	-0.2671	-0.0583122	-0.475887	0.000433686	-1.7208	-1.87733	-1.05	0.00611											-1.7208	-1.05
END	SFI1	1.66522e-05	-0.144442	-0.0851568	-0.203727	0.000438951	-0.673668	-0.696244	-0.185	0.034											-0.673668	-0.185
END	CADPS2	1.92491e-05	0.309102	0.453056	0.165149	0.000495835	0.542771	0.215747	-0.577	0.00422											0.542771	-0.577
END	OSMR	1.95618e-05	0.383068	0.615915	0.150221	0.000499014	0.905105	0.579954	0.765	0.000338											0.905105	0.765
END	PEA15	1.94411e-05	0.218463	0.320548	0.116379	0.000499014	0.464944	0.26893	0.339	0.000449											0.464944	0.339
END	G3BP1	1.99127e-05	0.222261	0.324926	0.119596	0.000503098	0.408896	0.200433	0.164	0.00486											0.408896	0.164
END	ABCG1	2.08758e-05	0.163168	0.270776	0.0555593	0.000515893	0.678762	0.497523	0.192	0.0393											0.678762	0.192
END	IFI16	2.11045e-05	0.305952	0.511485	0.10042	0.000519567	0.526292	0.181383	0.618	0.000167											0.526292	0.618
END	PXN	2.33924e-05	0.187506	0.344635	0.0303774	0.000560567	0.520711	0.317076	0.576	6.04e-06											0.520711	0.576
END	CLIC1	2.50721e-05	0.190032	0.305111	0.0749529	0.00059009	0.518453	0.199698	0.855	5.6e-05											0.518453	0.855
END	ISM1	2.62578e-05	-0.233787	-0.0907961	-0.376777	0.000608935	-0.919315	-0.889528	-0.785	5.28e-05											-0.919315	-0.785
END	DGKE	2.68725e-05	-0.217704	-0.147439	-0.287968	0.000621367	-0.523019	-0.528204	-0.191	0.0468											-0.523019	-0.191
END	CCDC141	2.85446e-05	-0.375078	-0.197633	-0.552523	0.000645446	-1.13484	-0.948743	-0.647	0.00283											-1.13484	-0.647
END	DNM3	2.92851e-05	-0.333065	-0.192945	-0.473184	0.000657916	-0.585746	-0.426256	-0.241	0.00166											-0.585746	-0.241
END	CCDC85B	2.97652e-05	-0.276331	-0.176127	-0.376536	0.000663051	-0.522806	-0.531048	-0.326	0.00035											-0.522806	-0.326
END	PLCB4	3.03236e-05	-0.403005	-0.255049	-0.550961	0.000671707	-0.698391	-0.577672	-0.458	0.00156											-0.698391	-0.458
END	IGF2BP2	3.06991e-05	0.314154	0.459723	0.168585	0.000676235	0.6288	0.421263	0.819	0.0232											0.6288	0.819
END	PARD3B	3.17627e-05	-0.35738	-0.226	-0.488761	0.000690433	-0.731155	-0.698364	0.313	0.0271											-0.731155	0.313
END	STAT3	3.36755e-05	0.447018	0.692497	0.20154	0.000725628	0.614451	0.345438	0.369	3.67e-06											0.614451	0.369
END	ACSL5	3.56947e-05	0.364091	0.591262	0.136921	0.000759505	0.720538	0.506015	0.539	0.00668											0.720538	0.539
END	SYT15	3.69962e-05	-0.213831	-0.0931671	-0.334494	0.000780175	-0.832441	-1.02925	-0.736	3.53e-05											-0.832441	-0.736
END	PFDN1	3.89926e-05	-0.146286	-0.085154	-0.207418	0.000811456	-0.506349	-0.587678	-0.189	0.000411											-0.506349	-0.189
END	PERP	4.4028e-05	0.164345	0.263202	0.0654886	0.000877276	0.577744	0.290189	0.441	0.0159											0.577744	0.441
END	COL4A1	4.73933e-05	0.468129	0.710417	0.225841	0.00093463	0.66776	0.464579	0.922	2.35e-05											0.66776	0.922
END	GLCE	5.22737e-05	-0.198582	-0.118452	-0.278712	0.000998503	-0.618642	-0.660962	-0.371	0.000616											-0.618642	-0.371
END	TNFSF10	5.30323e-05	-0.4815	-0.290227	-0.672773	0.00101055	-1.15299	-1.00474	-0.746	0.00126											-1.15299	-0.746
END	SLC16A2	6.29358e-05	-0.208512	-0.121765	-0.295259	0.00115743	-0.549572	-0.58451	0.243	0.0139											-0.549572	0.243
END	UXS1	7.27863e-05	-0.190082	-0.114845	-0.265319	0.00131715	-0.736279	-0.690798	-0.209	0.0019											-0.736279	-0.209
END	CD320	9.44848e-05	-0.48127	-0.260224	-0.702316	0.00157634	-0.752209	-0.670468	-0.187	0.0327											-0.752209	-0.187
END	NCALD	9.56859e-05	-0.539476	-0.263946	-0.815007	0.00158967	-0.832979	-0.770979	-0.541	0.00352											-0.832979	-0.541
END	ANKRD10	9.62488e-05	0.221349	0.340962	0.101736	0.00159567	0.310679	0.14056	0.138	0.0138											0.310679	0.138
END	ICA1	0.000100185	-0.265595	-0.14973	-0.381461	0.0016437	-0.865018	-0.741321	-0.39	8.87e-06											-0.865018	-0.39
END	ACAT1	0.000102274	-0.178573	-0.119836	-0.23731	0.00167049	-0.433819	-0.529509	-0.119	0.0273											-0.433819	-0.119
END	PDE7B	0.000111446	-0.166617	-0.0907825	-0.242452	0.00178044	-0.593126	-0.551182	-0.415	0.0047											-0.593126	-0.415
END	PLSCR1	0.000117969	0.432237	0.643341	0.221133	0.00184875	0.386736	0.251692	0.714	2.91e-05											0.386736	0.714
END	LRP8	0.00011882	-0.421177	-0.243499	-0.598856	0.00185332	-0.626908	-0.639067	-0.448	2.34e-06											-0.626908	-0.448
END	GNA13	0.000122531	0.17947	0.306875	0.0520636	0.00190239	0.460096	0.239896	0.517	1.9e-07											0.460096	0.517
END	SLC38A5	0.000122799	-0.677135	-0.373275	-0.980994	0.00190239	-0.933255	-0.947498	-0.826	1.29e-05											-0.933255	-0.826
END	FSTL1	0.000137191	0.190429	0.305313	0.0755452	0.0020513	0.450621	0.230622	0.396	0.0125											0.450621	0.396
END	HGSNAT	0.000136309	-0.190584	-0.112369	-0.268799	0.0020513	-0.639687	-0.615794	-0.328	2.96e-05											-0.639687	-0.328
END	RELL1	0.00013722	0.385423	0.59023	0.180617	0.0020513	0.451414	0.204345	0.365	0.0154											0.451414	0.365
END	CNN3	0.000141437	0.20997	0.339079	0.0808597	0.00209454	0.418719	0.190818	0.827	1.77e-12											0.418719	0.827
END	MT1M	0.000156195	0.225935	0.387172	0.0646988	0.0022268	1.30495	0.752624	0.443	0.0226											1.30495	0.443
END	CBFB	0.000176303	0.168784	0.248415	0.0891537	0.00243317	0.429563	0.318024	0.472	8.09e-05											0.429563	0.472
END	NET1	0.000186746	-0.58068	-0.331238	-0.830121	0.00253546	-0.680592	-0.724197	-0.329	0.00763											-0.680592	-0.329
END	CD34	0.00019325	-0.314885	-0.151366	-0.478404	0.00261235	-0.475901	-0.499722	-0.613	0.000783											-0.475901	-0.613
END	MAP3K13	0.00020074	0.166187	0.313407	0.0189671	0.00268605	0.616385	0.38246	-0.212	0.00171											0.616385	-0.212
END	GOLM1	0.000207277	0.177918	0.289903	0.0659333	0.00275486	0.573989	0.409606	0.213	0.00238											0.573989	0.213
END	MEGF6	0.000232321	-0.165638	-0.0843461	-0.246931	0.00301673	-1.04547	-1.05472	-0.322	0.0328											-1.04547	-0.322
END	PLCL2	0.000235124	-0.161346	-0.0881456	-0.234546	0.00304314	-0.759175	-0.777632	-0.408	3.18e-05											-0.759175	-0.408
END	NT5DC1	0.000239786	-0.248591	-0.141716	-0.355466	0.00308782	-0.541665	-0.509287	-0.333	0.0098											-0.541665	-0.333
END	GPR4	0.000243272	0.198225	0.348035	0.0484148	0.00308795	0.888644	0.701281	1.03	0.00031											0.888644	1.03
END	RGS5	0.000250949	-0.555804	-0.243484	-0.868123	0.00316528	-0.988937	-0.503839	-0.522	4.67e-05											-0.988937	-0.522
END	EXOC2	0.00026772	0.179368	0.312048	0.0466891	0.00333464	0.402562	0.188854	0.0965	0.0194											0.402562	0.0965
END	RNF217	0.000282442	0.158965	0.271349	0.0465803	0.00343587	0.390456	0.202952	0.286	1.74e-05											0.390456	0.286
END	ACTN2	0.000300309	-0.367801	-0.201429	-0.534172	0.00357657	-1.32443	-1.32526	-0.278	0.0292											-1.32443	-0.278
END	CFLAR	0.000315078	0.362274	0.540568	0.18398	0.00366417	0.584717	0.229057	0.375	8.2e-05											0.584717	0.375
END	NUFIP2	0.000390546	0.244059	0.377773	0.110345	0.0043377	0.488914	0.235588	0.217	8.85e-06											0.488914	0.217
END	HSPA12B	0.00042832	-0.160591	-0.0848581	-0.236324	0.00463994	-0.605047	-0.668697	-0.563	0.000156											-0.605047	-0.563
END	RBMS2	0.000431845	0.338601	0.544575	0.132628	0.00465051	0.365743	0.140746	0.308	0.00768											0.365743	0.308
END	NKD1	0.000438586	-0.411449	-0.220947	-0.601951	0.00469965	-0.673066	-0.621689	-0.295	0.0426											-0.673066	-0.295
END	GLIS3	0.000459879	0.28834	0.522197	0.0544836	0.00487496	0.997176	0.554415	0.617	8.67e-06											0.997176	0.617
END	CHSY1	0.000497183	0.265548	0.46017	0.0709256	0.00515974	0.663431	0.498831	0.318	8.47e-05											0.663431	0.318
END	LIMK2	0.000522719	0.202964	0.372943	0.0329845	0.00532002	0.851732	0.611116	0.531	0.000167											0.851732	0.531
END	NFIA	0.000558837	-0.228094	-0.115262	-0.340927	0.00553102	-0.379308	-0.312381	0.352	0.00156											-0.379308	0.352
END	ST6GALNAC1	0.000570293	-0.170507	-0.0867481	-0.254267	0.00559538	-0.754687	-0.806864	-0.791	0.000169											-0.754687	-0.791
END	RHOBTB1	0.000613311	-0.400966	-0.205238	-0.596694	0.00592302	-0.731587	-0.617375	-0.211	0.0381											-0.731587	-0.211
END	STK3	0.000658702	0.30054	0.447815	0.153265	0.00620887	0.487589	0.232456	0.376	0.0034											0.487589	0.376
END	MCF2L	0.000696971	0.43412	0.645968	0.222271	0.00643144	0.560148	0.377695	-0.17	0.0366											0.560148	-0.17
END	GRB10	0.000732589	0.438684	0.67603	0.201338	0.00666648	0.636041	0.172829	-0.156	0.0249											0.636041	-0.156
END	YBX3	0.000766886	0.323301	0.580588	0.0660138	0.0068681	0.873088	0.611206	1.19	3.83e-08											0.873088	1.19
END	IRAK3	0.000796173	0.349189	0.584527	0.113851	0.00703185	0.534667	0.300036	0.338	0.0467											0.534667	0.338
END	AP1S2	0.000881826	-0.215406	-0.117306	-0.313506	0.00759639	-0.633626	-0.601261	-0.28	0.00147											-0.633626	-0.28
END	CEBPD	0.000977617	0.438583	0.81949	0.0576766	0.00818961	1.72632	1.14944	1.06	1.87e-07											1.72632	1.06
END	OSBPL10	0.000983547	0.198057	0.350138	0.0459771	0.00821319	0.72508	0.542962	-0.487	0.000123											0.72508	-0.487
END	SUCLG2	0.00100307	-0.167898	-0.0843439	-0.251452	0.00832351	-0.328974	-0.372644	0.372	0.00281											-0.328974	0.372
END	TNFRSF10D	0.00101274	0.419727	0.695104	0.14435	0.00837734	0.402211	0.326992	1.68	3.79e-15											0.402211	1.68
END	EDN3	0.00107286	-0.304704	-0.085014	-0.524393	0.00872858	-1.09787	-1.10281	-0.767	7.48e-05											-1.09787	-0.767
END	DDIT4	0.00110283	0.182586	0.308388	0.0567851	0.00890186	0.87355	0.844005	1.01	5.47e-10											0.87355	1.01
END	ENO1	0.00128475	0.153873	0.257306	0.0504397	0.00993802	0.411188	0.195972	0.203	0.00398											0.411188	0.203
END	IQSEC1	0.00131159	0.267528	0.413181	0.121874	0.0100602	0.37519	0.155146	-0.358	0.000267											0.37519	-0.358
END	ITFG1	0.001322	-0.146913	-0.0646401	-0.229185	0.0101067	-0.255108	-0.253737	-0.259	0.00551											-0.255108	-0.259
END	PHKB	0.00132404	-0.188513	-0.0835727	-0.293454	0.0101067	-0.349532	-0.336758	-0.1	0.0231											-0.349532	-0.1
END	DDHD2	0.00136894	-0.192301	-0.0968825	-0.28772	0.0103893	-0.611184	-0.689153	-0.334	2.49e-08											-0.611184	-0.334
END	ST3GAL6	0.00138681	-0.24613	-0.123017	-0.369244	0.0104646	-0.561912	-0.550789	-0.234	0.0161											-0.561912	-0.234
END	MT2A	0.00145258	0.599884	0.913271	0.286497	0.0108573	1.10912	0.313573	0.629	0.000207											1.10912	0.629
END	CAMTA1	0.00146316	-0.156792	-0.0780202	-0.235564	0.0109054	-0.30138	-0.284996	-0.445	1.57e-05											-0.30138	-0.445
END	SERTAD1	0.00148771	0.238817	0.419258	0.0583754	0.0109951	1.02829	0.555965	0.502	0.00171											1.02829	0.502
END	BCAS2	0.00149678	-0.300319	-0.0721734	-0.528465	0.011019	-2.2645	-1.5383	-0.191	0.0041											-2.2645	-0.191
END	FTL	0.00151911	0.348208	0.521218	0.175199	0.0111005	0.651471	0.222381	0.581	2.82e-07											0.651471	0.581
END	MT1X	0.0015522	0.258105	0.473741	0.0424683	0.0112406	1.14669	0.603454	0.926	2.01e-06											1.14669	0.926
END	SLC7A8	0.00164768	-0.150269	-0.0616749	-0.238863	0.0116755	-0.810202	-0.790448	-0.379	0.00242											-0.810202	-0.379
END	BANP	0.00196016	0.144164	0.239558	0.0487691	0.0132148	0.768678	0.548763	0.164	0.0402											0.768678	0.164
END	CIRBP	0.00205936	-0.203877	-0.0972873	-0.310466	0.0136623	-0.468673	-0.548537	-0.222	0.0067											-0.468673	-0.222
END	SMAD6	0.00205907	0.356713	0.712147	0.00127855	0.0136623	0.918957	0.443175	0.648	0.00063											0.918957	0.648
END	EDN1	0.00214284	0.396069	0.712921	0.0792158	0.0139967	0.836107	0.396725	0.734	0.0013											0.836107	0.734
END	PRDM1	0.00223713	0.147086	0.283422	0.0107505	0.0143831	1.00643	0.696028	0.347	0.00643											1.00643	0.347
END	SOCS3	0.00224645	0.266702	0.648167	-0.114763	0.0144258	1.02394	1.24424	2.45	1.33e-09											1.02394	2.45
END	TBCD	0.00224834	0.230742	0.365874	0.0956089	0.0144258	0.358435	0.225692	-0.138	0.00551											0.358435	-0.138
END	SPP1	0.00226111	0.345075	0.70386	-0.0137098	0.0144784	1.81206	1.62953	1.38	0.000441											1.81206	1.38
END	PON2	0.00230486	0.391539	0.605379	0.177699	0.0147109	0.587531	0.248618	0.424	0.00405											0.587531	0.424
END	AHCYL2	0.00291922	-0.165165	-0.0767112	-0.253618	0.017262	-0.268246	-0.290041	0.293	0.000624											-0.268246	0.293
END	ADK	0.00302694	-0.177566	-0.0792452	-0.275886	0.0177088	-0.524941	-0.47688	-0.26	8.64e-07											-0.524941	-0.26
END	SPINT2	0.0030321	-0.169781	-0.0569147	-0.282648	0.0177088	-0.615241	-0.697164	-0.317	0.00929											-0.615241	-0.317
END	ELP4	0.00313864	-0.212678	-0.0794361	-0.34592	0.0181435	-0.340876	-0.321138	0.229	0.0057											-0.340876	0.229
END	MICU3	0.00321616	-0.155603	-0.0676879	-0.243517	0.0184567	-0.331853	-0.402071	-0.313	0.00359											-0.331853	-0.313
END	PTPRM	0.00330307	-0.308817	-0.131984	-0.48565	0.0187918	-0.507623	-0.388058	-0.179	0.0306											-0.507623	-0.179
END	KIAA1324L	0.00334194	-0.200165	-0.0943463	-0.305983	0.0189584	-0.584648	-0.573269	-0.339	0.00661											-0.584648	-0.339
END	TPD52	0.0036075	-0.168727	-0.0603902	-0.277065	0.0199917	-0.402345	-0.495639	-0.223	0.00649											-0.402345	-0.223
END	KANK3	0.00368352	-0.192191	-0.0673672	-0.317015	0.0202867	-0.473906	-0.493875	-0.352	0.0373											-0.473906	-0.352
END	NEDD4	0.00375785	0.174083	0.31637	0.0317957	0.0206128	0.395392	0.160039	0.436	0.000199											0.395392	0.436
END	LIFR	0.00406144	-0.240453	-0.0862049	-0.3947	0.0218899	-0.443599	-0.450107	0.261	0.0286											-0.443599	0.261
END	IFITM3	0.00479911	0.350936	0.570536	0.131336	0.0246758	0.611536	0.22518	0.721	0.000607											0.611536	0.721
END	FOCAD	0.00521125	-0.182906	-0.0763898	-0.289423	0.0261821	-0.374235	-0.369898	-0.258	0.000367											-0.374235	-0.258
END	ATP1A2	0.00535486	-0.263142	-0.104548	-0.421736	0.0265827	-0.469307	-0.40537	0.395	0.0106											-0.469307	0.395
END	RASSF8	0.00542308	-0.229005	-0.110338	-0.347672	0.0267868	-0.447808	-0.48344	0.213	0.0196											-0.447808	0.213
END	PDGFC	0.00547448	-0.170304	-0.0728264	-0.267781	0.0269942	-0.433322	-0.470586	0.549	8.23e-08											-0.433322	0.549
END	EML1	0.00550211	-0.29476	-0.131806	-0.457715	0.0270382	-0.421186	-0.46145	-0.242	0.00831											-0.421186	-0.242
END	ARRDC3	0.00566518	0.140147	0.265074	0.0152194	0.0276374	0.537211	0.611768	0.757	1.42e-08											0.537211	0.757
END	LEPR	0.00686921	-0.263426	-0.117361	-0.40949	0.031656	-0.357258	-0.426392	0.353	0.046											-0.357258	0.353
END	SLC1A3	0.00740189	0.185519	0.311465	0.0595734	0.0333338	0.560686	0.403448	0.951	3.83e-08											0.560686	0.951
END	MYO1B	0.00826817	-0.175301	-0.0736571	-0.276946	0.0361042	-0.625866	-0.564485	-0.612	4.18e-06											-0.625866	-0.612
END	LHFPL2	0.00865268	-0.165761	-0.0746218	-0.2569	0.0372282	-0.326594	-0.311503	0.28	0.0361											-0.326594	0.28
END	TM4SF1	0.00875869	0.307196	0.516813	0.0975799	0.0375006	0.340989	0.314932	0.814	0.0018											0.340989	0.814
END	VPS36	0.00881717	-0.140542	-0.0559704	-0.225113	0.0376898	-0.345476	-0.458458	-0.314	2.87e-06											-0.345476	-0.314
END	LDLR	0.00901965	0.155566	0.319499	-0.00836591	0.0382863	0.495486	0.23954	0.529	0.000858											0.495486	0.529
END	IFITM2	0.00920934	0.297576	0.53635	0.0588015	0.0389452	0.72048	0.453806	0.694	0.00759											0.72048	0.694
END	HLF	0.00974609	-0.34428	-0.123577	-0.564983	0.0406498	-0.351598	-0.418017	-0.267	0.0484											-0.351598	-0.267
END	HERC2	0.010017	0.390253	0.638306	0.142199	0.0414838	0.771847	0.262869	0.902	5.67e-68											0.771847	0.902
END	APOE	0.0103798	0.24745	0.475087	0.0198128	0.0425157	0.867368	0.517759	0.685	1.9e-06											0.867368	0.685
END	SOD2	0.0104594	0.326885	0.566877	0.0868924	0.0426794	1.36143	0.505072	0.308	0.0183											1.36143	0.308
END	DUSP6	0.0111318	0.147665	0.300053	-0.00472277	0.0445948	0.480979	0.172677	-0.395	0.0281											0.480979	-0.395
END	CSRP2	0.0130122	-0.276153	-0.100612	-0.451693	0.0496145	-1.16436	-0.96656	0.31	0.0391											-1.16436	0.31
ImNeu	CACNG8	6.81386e-11	-0.188002	-0.134693	-0.24131	2.09689e-07	-0.821432	-1.03789	-0.462	0.00596											-0.821432	-0.462
ImNeu	GABRB3	8.28811e-11	0.526257	0.663553	0.38896	2.09689e-07	0.887749	0.469222	0.87	4.6e-10											0.887749	0.87
ImNeu	ADAM23	3.08691e-10	0.252561	0.311631	0.193491	3.90495e-07	0.413313	0.328095	-0.482	0.000564											0.413313	-0.482
ImNeu	HOMER1	2.58416e-10	-0.235028	-0.17756	-0.292497	3.90495e-07	-0.24678	-0.525301	-0.326	0.00663											-0.24678	-0.326
ImNeu	UBE3A	5.30348e-10	0.534112	0.657777	0.410447	5.36712e-07	0.940928	0.61921	1.24	3.24e-112											0.940928	1.24
ImNeu	IGSF21	5.45839e-09	-0.142912	-0.0972747	-0.18855	3.06883e-06	-0.778845	-0.823227	-0.325	0.012											-0.778845	-0.325
ImNeu	R3HDM2	1.28285e-07	-0.197378	-0.139098	-0.255658	3.24562e-05	-0.454357	-0.355095	-0.35	3.86e-05											-0.454357	-0.35
ImNeu	CNTNAP2	4.91833e-07	0.2208	0.295334	0.146266	8.88812e-05	0.400933	0.250548	-0.362	0.0162											0.400933	-0.362
ImNeu	FMN1	7.35297e-07	0.238021	0.299841	0.1762	0.000111051	0.260562	0.470514	-0.347	0.0415											0.260562	-0.347
ImNeu	MEF2C-AS1	7.24154e-07	0.195182	0.253378	0.136986	0.000111051	0.82808	0.549338	0.334	0.00432											0.82808	0.334
ImNeu	CERS6	9.54175e-07	0.177657	0.237599	0.117716	0.000123798	0.531269	0.288329	-0.287	0.0212											0.531269	-0.287
ImNeu	FSTL4	8.80928e-07	-0.255265	-0.144011	-0.366519	0.000123798	-0.902695	-0.774026	-0.578	0.000747											-0.902695	-0.578
ImNeu	MICAL2	1.06543e-06	-0.159033	-0.0992508	-0.218815	0.000131489	-0.579194	-0.682331	-0.506	0.00105											-0.579194	-0.506
ImNeu	RASA1	1.31508e-06	0.157892	0.206203	0.109581	0.000143365	0.542424	0.253338	-0.157	0.0174											0.542424	-0.157
ImNeu	TTBK2	1.5579e-06	0.162558	0.222329	0.102788	0.000160877	0.440804	0.24178	-0.284	0.000744											0.440804	-0.284
ImNeu	PRKCB	2.38332e-06	-0.189998	-0.121725	-0.25827	0.000207924	-0.258485	-0.172302	-0.569	0.000199											-0.258485	-0.569
ImNeu	ZMYND8	4.35564e-06	-0.163122	-0.112164	-0.21408	0.000324111	-0.401358	-0.577365	-0.288	1.44e-05											-0.401358	-0.288
ImNeu	KCNB2	5.21638e-06	-0.271232	-0.149612	-0.392851	0.000368327	-0.457568	-0.420038	-0.547	0.0032											-0.457568	-0.547
ImNeu	CAMK2A	5.66657e-06	-0.299355	-0.216261	-0.38245	0.000392779	-0.39678	-0.43467	-0.425	0.0233											-0.39678	-0.425
ImNeu	KCNB1	7.49649e-06	-0.145394	-0.0884628	-0.202325	0.000457015	-0.33443	-0.431808	-0.49	0.00159											-0.33443	-0.49
ImNeu	EML6	9.50436e-06	-0.219209	-0.0962252	-0.342192	0.00052274	-0.53468	-0.473657	-0.419	2e-05											-0.53468	-0.419
ImNeu	BRINP3	9.85275e-06	0.25383	0.320505	0.187155	0.000536074	0.680077	0.472548	0.308	0.00492											0.680077	0.308
ImNeu	RPH3A	1.30373e-05	-0.146712	-0.0985088	-0.194914	0.000687175	-0.729576	-0.814764	-0.709	1.46e-05											-0.729576	-0.709
ImNeu	RBFOX3	2.86004e-05	-0.284955	-0.0849038	-0.485007	0.00119602	-0.590026	-0.623125	-0.454	0.0072											-0.590026	-0.454
ImNeu	PDE10A	3.22398e-05	-0.276919	-0.146457	-0.407382	0.00129471	-0.735751	-0.557435	-0.486	0.00138											-0.735751	-0.486
ImNeu	BNIP3L	4.23626e-05	0.144339	0.19338	0.0952975	0.00148911	0.293351	0.18021	-0.146	0.0216											0.293351	-0.146
ImNeu	PLXNA4	5.00188e-05	-0.271727	-0.145431	-0.398023	0.0016873	-0.521564	-0.609417	-0.44	0.00415											-0.521564	-0.44
ImNeu	PEX5L	5.383e-05	-0.313718	-0.175878	-0.451557	0.0017687	-0.22279	-0.195238	-0.511	1.55e-05											-0.22279	-0.511
ImNeu	KCNC2	6.1545e-05	0.187398	0.246243	0.128553	0.00194636	0.224087	0.16549	-0.47	0.0372											0.224087	-0.47
ImNeu	GABRG3	7.26629e-05	0.304324	0.415623	0.193025	0.00221491	0.720526	0.458976	0.598	0.000307											0.720526	0.598
ImNeu	UBR2	9.90316e-05	0.155084	0.203413	0.106755	0.00254366	0.418986	0.271214	0.0933	0.014											0.418986	0.0933
ImNeu	DCLK1	0.000143398	0.152365	0.223689	0.0810408	0.00326844	0.221325	0.163582	-0.44	0.00128											0.221325	-0.44
ImNeu	PCSK2	0.000174093	-0.258944	-0.142329	-0.37556	0.00374855	-0.188786	-0.251021	-0.493	0.00102											-0.188786	-0.493
ImNeu	CHORDC1	0.000183533	0.220917	0.338772	0.103062	0.0038164	1.15475	0.665793	0.593	1.55e-08											1.15475	0.593
ImNeu	ATP2B2	0.000199448	-0.23231	-0.132327	-0.332292	0.00402075	-0.53441	-0.413225	-0.706	1.1e-05											-0.53441	-0.706
ImNeu	AFF3	0.000369179	-0.265935	-0.073498	-0.458372	0.00631097	-0.436751	-0.288636	-0.324	0.000536											-0.436751	-0.324
ImNeu	TJP1	0.00037607	0.321548	0.477405	0.165692	0.00635517	0.658457	0.52106	0.609	3e-11											0.658457	0.609
ImNeu	MAP2K4	0.00040458	0.161377	0.219222	0.103532	0.00671205	0.277051	0.174145	-0.292	0.00084											0.277051	-0.292
ImNeu	GABRA5	0.000407714	0.527479	0.755864	0.299094	0.00671998	1.15807	0.681416	1.32	1.22e-10											1.15807	1.32
ImNeu	RAPGEF6	0.000539752	-0.143767	-0.0470687	-0.240465	0.00815267	-0.420108	-0.407152	-0.212	0.0118											-0.420108	-0.212
ImNeu	PRICKLE1	0.000545497	-0.150655	-0.0903173	-0.210993	0.00816631	-0.147609	-0.399228	-0.457	0.000849											-0.147609	-0.457
ImNeu	SFPQ	0.000786651	-0.178914	-0.0900906	-0.267737	0.010758	-0.60567	-0.744111	-0.178	7.22e-05											-0.60567	-0.178
ImNeu	TRIM9	0.000818951	-0.171435	-0.110876	-0.231994	0.0109764	-0.205555	-0.144471	-0.207	0.0055											-0.205555	-0.207
ImNeu	WDR60	0.000928594	-0.16496	-0.0523517	-0.277569	0.0119864	-0.388728	-0.56141	-0.167	0.0156											-0.388728	-0.167
ImNeu	RYR3	0.00113395	-0.197461	-0.0701456	-0.324777	0.0137091	-0.421926	-0.228257	0.252	0.0279											-0.421926	0.252
ImNeu	SYNDIG1	0.00110771	-0.167326	-0.0496428	-0.285009	0.0137091	-0.521018	-0.686042	-0.325	0.000201											-0.521018	-0.325
ImNeu	FAM189A1	0.00139871	0.228942	0.320142	0.137742	0.0155549	0.789144	0.674388	0.62	1.32e-06											0.789144	0.62
ImNeu	CCPG1	0.00184638	-0.206104	-0.0489913	-0.363217	0.019222	-0.871817	-0.878694	-0.135	0.00637											-0.871817	-0.135
ImNeu	MACF1	0.0019702	-0.223126	-0.0875878	-0.358664	0.0199553	-0.274326	-0.270043	0.158	0.0165											-0.274326	0.158
ImNeu	UBR5	0.00198668	0.154989	0.255009	0.0549699	0.0200251	0.471586	0.294036	0.189	7e-06											0.471586	0.189
ImNeu	HERC1	0.00237199	-0.214785	-0.0241672	-0.405404	0.0231172	-0.26678	-0.252184	-0.178	0.0115											-0.26678	-0.178
ImNeu	RABGAP1L	0.0028241	0.182314	0.271391	0.0932372	0.0258867	0.256635	0.255398	-0.158	0.0266											0.256635	-0.158
ImNeu	BDP1	0.00368489	-0.261045	-0.0435617	-0.478527	0.0305164	-0.798301	-0.809964	-0.227	0.000178											-0.798301	-0.227
ImNeu	DYNC1H1	0.00498592	-0.151986	-0.0781159	-0.225856	0.0373759	-0.371545	-0.403255	-0.145	0.0373											-0.371545	-0.145
ImNeu	TIMP2	0.00542862	0.167241	0.272678	0.0618037	0.0390553	0.352818	0.254936	0.366	0.00157											0.352818	0.366
ImNeu	CABP1	0.00607198	-0.215526	-0.0844247	-0.346627	0.0417449	-0.333972	-0.49689	-0.767	0.000244											-0.333972	-0.767
ImNeu	KCNJ3	0.00677058	0.152807	0.238087	0.0675263	0.0451372	0.284365	0.203751	-0.42	0.0103											0.284365	-0.42
ImNeu	GABRA2	0.00707475	0.154012	0.262534	0.0454894	0.0462509	0.358487	0.215588	0.292	0.0171											0.358487	0.292
ImNeu	HERC2	0.00736408	0.194677	0.343547	0.0458069	0.0474403	0.479884	0.238459	0.902	5.67e-68											0.479884	0.902
ImNeu	MPHOSPH8	0.00789949	-0.166087	-0.0678709	-0.264302	0.049654	-0.281992	-0.575169	-0.171	0.000431											-0.281992	-0.171
IN_PV	HERC2	1.03245e-20	0.429299	0.470751	0.387846	1.368e-16	0.916646	0.586227	0.902	5.67e-68											0.916646	0.902
IN_PV	UBE3A	1.06258e-18	0.535333	0.610212	0.460454	7.03961e-15	0.9956	0.610728	1.24	3.24e-112											0.9956	1.24
IN_PV	HOOK1	3.93111e-16	0.157395	0.183778	0.131012	8.68121e-13	0.500705	0.435456	-0.274	0.0435											0.500705	-0.274
IN_PV	ALK	7.55336e-16	-0.451081	-0.358617	-0.543545	1.42974e-12	-0.740002	-0.496875	-0.303	0.00863											-0.740002	-0.303
IN_PV	USP3	3.01189e-15	0.148825	0.173625	0.124026	4.98844e-12	0.860577	0.788154	0.38	0.00166											0.860577	0.38
IN_PV	GABRB3	7.14798e-15	0.551074	0.625774	0.476375	1.05234e-11	1.00259	0.5388	0.87	4.6e-10											1.00259	0.87
IN_PV	ZNF641	1.19825e-14	-0.184321	-0.150431	-0.21821	1.32307e-11	-0.928277	-0.849971	-0.284	6.63e-06											-0.928277	-0.284
IN_PV	NIPA2	4.0806e-14	0.183034	0.220303	0.145764	3.862e-11	0.711499	0.607831	0.889	1.43e-48											0.711499	0.889
IN_PV	FBLN7	5.49578e-14	-0.180142	-0.14817	-0.212113	4.8546e-11	-0.626454	-0.525926	-1.22	1.4e-09											-0.626454	-1.22
IN_PV	SCFD2	3.54685e-13	-0.221741	-0.170226	-0.273256	2.23789e-10	-0.429228	-0.336594	-0.159	0.00653											-0.429228	-0.159
IN_PV	PEG10	1.91472e-12	0.228946	0.278019	0.179874	7.92814e-10	0.627956	0.557515	0.332	0.00186											0.627956	0.332
IN_PV	GABRG3	2.3885e-12	0.715469	0.831975	0.598964	9.24135e-10	1.20208	0.457913	0.598	0.000307											1.20208	0.598
IN_PV	PDE7B	3.41837e-12	-0.235121	-0.187138	-0.283103	1.22415e-09	-0.582851	-0.503759	-0.415	0.0047											-0.582851	-0.415
IN_PV	SYN3	1.42151e-11	0.47005	0.572344	0.367755	3.48796e-09	1.03756	0.6959	-0.352	0.0163											1.03756	-0.352
IN_PV	NIPA1	2.0485e-11	0.205759	0.248909	0.16261	4.76187e-09	0.622826	0.4586	0.536	5.17e-08											0.622826	0.536
IN_PV	CSTF3	3.71744e-11	0.166972	0.204549	0.129395	7.69626e-09	0.499305	0.385987	0.123	0.0282											0.499305	0.123
IN_PV	LEPR	4.4998e-11	0.366774	0.460711	0.272837	8.89885e-09	1.84382	1.65392	0.353	0.046											1.84382	0.353
IN_PV	KCTD1	6.16231e-11	-0.185299	-0.134571	-0.236028	1.14526e-08	-0.589554	-0.428631	-0.547	5.68e-07											-0.589554	-0.547
IN_PV	LRP8	1.16482e-10	-0.332109	-0.236312	-0.427906	2.03077e-08	-0.785092	-0.584756	-0.448	2.34e-06											-0.785092	-0.448
IN_PV	UBR5	1.95549e-10	0.217151	0.274188	0.160113	3.09819e-08	0.521	0.361822	0.189	7e-06											0.521	0.189
IN_PV	RPH3A	3.49732e-10	-0.199862	-0.135143	-0.264581	4.54309e-08	-0.462293	-0.347832	-0.709	1.46e-05											-0.462293	-0.709
IN_PV	SERGEF	5.90975e-10	-0.215938	-0.152486	-0.279389	6.75036e-08	-0.505702	-0.382776	-0.335	3.48e-06											-0.505702	-0.335
IN_PV	RUNDC3B	7.95849e-10	0.193112	0.239152	0.147072	8.436e-08	0.433981	0.321617	-0.215	0.0166											0.433981	-0.215
IN_PV	KLRD1	8.71708e-10	0.159962	0.217361	0.102562	9.03831e-08	1.60252	1.64914	0.791	6.16e-05											1.60252	0.791
IN_PV	RPS6KA3	9.66905e-10	0.146422	0.180999	0.111844	9.70568e-08	0.289125	0.217355	-0.246	0.000811											0.289125	-0.246
IN_PV	ETV5	1.1244e-09	-0.34126	-0.247591	-0.43493	1.09547e-07	-1.48293	-1.35922	-0.312	0.0123											-1.48293	-0.312
IN_PV	KCNS3	2.33269e-09	-0.184782	-0.136995	-0.232569	1.95621e-07	-0.321249	-0.253717	-0.756	6.13e-08											-0.321249	-0.756
IN_PV	BBX	2.70699e-09	0.151753	0.186925	0.116582	2.21405e-07	0.484485	0.38479	0.273	0.0177											0.484485	0.273
IN_PV	ADAMTS9-AS2	7.99668e-09	0.463436	0.579131	0.347741	4.95552e-07	0.921712	0.54236	0.369	0.0187											0.921712	0.369
IN_PV	PDE10A	1.1277e-08	-0.414802	-0.258958	-0.570646	6.49522e-07	-0.719584	-0.406589	-0.486	0.00138											-0.719584	-0.486
IN_PV	FSTL4	1.52349e-08	-0.161374	-0.115575	-0.207173	8.01039e-07	-0.656055	-0.486755	-0.578	0.000747											-0.656055	-0.578
IN_PV	NAP1L2	1.6974e-08	0.283187	0.375447	0.190928	8.61707e-07	0.350399	0.241133	-0.444	0.000851											0.350399	-0.444
IN_PV	CORO6	1.76344e-08	-0.176844	-0.124329	-0.22936	8.7843e-07	-0.795551	-0.61694	-0.634	2.07e-05											-0.795551	-0.634
IN_PV	N4BP2	1.84278e-08	0.187034	0.244443	0.129625	9.07689e-07	0.8632	0.787525	0.234	0.0271											0.8632	0.234
IN_PV	PRMT8	2.38659e-08	-0.175192	-0.119234	-0.23115	1.10182e-06	-0.563339	-0.439819	-0.374	0.0157											-0.563339	-0.374
IN_PV	SLC8A3	3.83038e-08	-0.160669	-0.0922374	-0.229101	1.60609e-06	-0.297297	-0.20811	-0.514	3.89e-07											-0.297297	-0.514
IN_PV	ANKRD55	4.24849e-08	-0.230288	-0.163351	-0.297224	1.74057e-06	-1.15049	-0.950126	-0.558	0.0017											-1.15049	-0.558
IN_PV	GALNT11	4.54338e-08	-0.244047	-0.171189	-0.316905	1.84097e-06	-0.598063	-0.421103	-0.211	0.0066											-0.598063	-0.211
IN_PV	TRAPPC9	7.44146e-08	-0.309004	-0.206749	-0.41126	2.67933e-06	-0.672676	-0.475699	-0.144	0.0276											-0.672676	-0.144
IN_PV	BDH1	7.66398e-08	-0.171386	-0.112363	-0.230409	2.73714e-06	-0.665966	-0.550022	-0.215	0.00796											-0.665966	-0.215
IN_PV	SRSF7	8.02187e-08	-0.164421	-0.100624	-0.228219	2.84197e-06	-0.823071	-0.641204	-0.129	0.013											-0.823071	-0.129
IN_PV	ICA1	8.06093e-08	-0.255091	-0.162339	-0.347842	2.84819e-06	-0.533483	-0.370941	-0.39	8.87e-06											-0.533483	-0.39
IN_PV	BNIP3L	8.72749e-08	0.225858	0.294235	0.15748	3.04741e-06	0.575269	0.396522	-0.146	0.0216											0.575269	-0.146
IN_PV	GPR149	1.78658e-07	-0.153811	-0.10057	-0.207052	5.41696e-06	-0.796828	-0.5175	-0.741	0.00443											-0.796828	-0.741
IN_PV	INO80D	1.90848e-07	0.143747	0.189045	0.0984488	5.70822e-06	0.480351	0.340086	0.1	0.0467											0.480351	0.1
IN_PV	ABCA6	1.91449e-07	-0.141253	-0.096758	-0.185749	5.7133e-06	-0.61024	-0.440874	-0.649	9.55e-07											-0.61024	-0.649
IN_PV	SLC4A8	2.0533e-07	-0.218065	-0.14985	-0.28628	6.03392e-06	-0.550249	-0.389318	-0.535	2.49e-08											-0.550249	-0.535
IN_PV	CITED2	2.3827e-07	0.165573	0.217558	0.113589	6.77485e-06	0.310305	0.259656	-0.323	0.0274											0.310305	-0.323
IN_PV	TMEM47	2.55164e-07	0.203359	0.273215	0.133504	7.20879e-06	0.580848	0.466881	0.578	4.18e-06											0.580848	0.578
IN_PV	CIRBP	2.69499e-07	-0.220183	-0.129484	-0.310881	7.51761e-06	-0.911076	-0.716397	-0.222	0.0067											-0.911076	-0.222
IN_PV	ADCY10	2.97739e-07	0.215297	0.312689	0.117906	8.06758e-06	2.46496	2.16022	0.637	0.00163											2.46496	0.637
IN_PV	RNF11	3.2884e-07	0.18748	0.269717	0.105243	8.76685e-06	0.317004	0.262001	-0.147	0.0384											0.317004	-0.147
IN_PV	TARBP1	3.34258e-07	-0.218856	-0.144069	-0.293644	8.87753e-06	-0.492826	-0.31062	-0.494	1.23e-06											-0.492826	-0.494
IN_PV	SLC2A11	3.49084e-07	-0.15374	-0.106057	-0.201424	9.15913e-06	-0.710909	-0.600232	-0.242	0.000379											-0.710909	-0.242
IN_PV	NEAT1	4.41925e-07	-0.333041	-0.226133	-0.439949	1.1111e-05	-0.928988	-0.634662	0.858	5.07e-06											-0.928988	0.858
IN_PV	EML6	4.8129e-07	0.175652	0.231955	0.119348	1.19645e-05	0.37255	0.237875	-0.419	2e-05											0.37255	-0.419
IN_PV	RASGRF1	5.39677e-07	-0.194687	-0.128952	-0.260423	1.30488e-05	-0.536877	-0.432767	-0.578	1.14e-05											-0.536877	-0.578
IN_PV	LINC00599	5.6433e-07	-0.233086	-0.159834	-0.306339	1.35705e-05	-0.548554	-0.413906	-0.641	4.01e-05											-0.548554	-0.641
IN_PV	HPRT1	6.43369e-07	0.18248	0.246401	0.118559	1.49818e-05	0.354746	0.222777	-0.317	0.00967											0.354746	-0.317
IN_PV	MTUS2	8.27807e-07	-0.287258	-0.203144	-0.371372	1.79516e-05	-0.369778	-0.382108	-0.465	0.00156											-0.369778	-0.465
IN_PV	SAMD5	8.41634e-07	-0.262274	-0.170325	-0.354223	1.81623e-05	-0.263244	-0.177829	-0.569	0.0002											-0.263244	-0.569
IN_PV	TANGO6	8.47245e-07	-0.145168	-0.0933745	-0.196961	1.82537e-05	-0.440718	-0.374723	-0.136	0.0038											-0.440718	-0.136
IN_PV	KCNJ3	1.04393e-06	0.194025	0.262663	0.125388	2.17828e-05	0.378555	0.221381	-0.42	0.0103											0.378555	-0.42
IN_PV	CCPG1	1.38892e-06	-0.148087	-0.0889535	-0.20722	2.73857e-05	-0.415521	-0.300636	-0.135	0.00637											-0.415521	-0.135
IN_PV	H1FX	2.04323e-06	0.203276	0.276251	0.1303	3.7086e-05	0.440096	0.319185	0.206	0.0151											0.440096	0.206
IN_PV	PPM1H	2.14003e-06	-0.188875	-0.133398	-0.244352	3.7959e-05	-0.298445	-0.224108	-0.29	0.00119											-0.298445	-0.29
IN_PV	APBA2	2.21636e-06	0.211647	0.287539	0.135755	3.89479e-05	0.516209	0.280878	0.41	2.55e-06											0.516209	0.41
IN_PV	PTPRE	2.24975e-06	-0.237522	-0.123163	-0.351881	3.92226e-05	-0.512935	-0.362751	-0.245	0.000442											-0.512935	-0.245
IN_PV	HLCS	2.44748e-06	-0.165301	-0.100111	-0.230491	4.19458e-05	-0.312636	-0.238313	-0.114	0.0226											-0.312636	-0.114
IN_PV	PLD5	2.62837e-06	-0.270075	-0.147762	-0.392388	4.44776e-05	-0.244608	-0.223854	-0.328	0.00497											-0.244608	-0.328
IN_PV	FAM66A	2.6713e-06	-0.162136	-0.102311	-0.22196	4.49742e-05	-0.674942	-0.611631	-0.546	0.00402											-0.674942	-0.546
IN_PV	ABCA10	2.73473e-06	-0.149833	-0.0902523	-0.209414	4.58093e-05	-0.426472	-0.24056	-0.59	2.49e-08											-0.426472	-0.59
IN_PV	CDK14	3.58432e-06	0.146953	0.196033	0.0978734	5.61373e-05	0.290582	0.237549	-0.424	0.000325											0.290582	-0.424
IN_PV	HGSNAT	4.12792e-06	-0.217997	-0.125065	-0.310928	6.28677e-05	-0.595894	-0.474554	-0.328	2.96e-05											-0.595894	-0.328
IN_PV	HUNK	4.54563e-06	-0.244551	-0.136038	-0.353064	6.7522e-05	-0.602412	-0.47129	-0.429	0.00731											-0.602412	-0.429
IN_PV	GGT7	4.95464e-06	-0.157592	-0.0980842	-0.217101	7.28624e-05	-0.524335	-0.439615	-0.252	0.00434											-0.524335	-0.252
IN_PV	SAT1	7.69497e-06	-0.258243	-0.154782	-0.361703	0.000102884	-0.860596	-0.609286	0.592	4.38e-06											-0.860596	0.592
IN_PV	SNX31	8.18288e-06	0.164268	0.322171	0.0063641	0.000107777	2.98968	2.68605	0.929	0.00184											2.98968	0.929
IN_PV	MGAT4C	8.37887e-06	0.405037	0.581414	0.228661	0.00011003	0.573144	0.50687	0.269	0.0154											0.573144	0.269
IN_PV	MAP1A	1.10668e-05	-0.192556	-0.0939765	-0.291136	0.000137816	-0.672529	-0.459572	-0.371	0.000263											-0.672529	-0.371
IN_PV	IL6ST	1.19155e-05	0.208265	0.290672	0.125857	0.000145377	0.323419	0.274435	0.228	0.00511											0.323419	0.228
IN_PV	SRRM4	1.25976e-05	-0.354529	-0.232018	-0.47704	0.000151606	-0.455396	-0.225085	-0.331	0.0485											-0.455396	-0.331
IN_PV	FXR1	1.4014e-05	0.155525	0.21408	0.0969697	0.000164178	0.385769	0.258757	0.176	0.0018											0.385769	0.176
IN_PV	DPY19L2	1.57619e-05	0.156601	0.216254	0.0969489	0.00017997	0.4722	0.367336	-0.227	0.0205											0.4722	-0.227
IN_PV	PID1	1.85381e-05	-0.163605	-0.100808	-0.226401	0.000205892	-0.316191	-0.299933	0.309	0.0205											-0.316191	0.309
IN_PV	UBR2	2.14028e-05	0.171435	0.233231	0.109639	0.000229098	0.393893	0.265116	0.0933	0.014											0.393893	0.0933
IN_PV	ZNF675	2.2242e-05	0.151433	0.208913	0.0939525	0.0002352	0.727065	0.526227	-0.141	0.0379											0.727065	-0.141
IN_PV	TJP1	2.72705e-05	0.290281	0.414242	0.16632	0.000276461	0.815388	0.486582	0.609	3e-11											0.815388	0.609
IN_PV	EVL	2.76736e-05	-0.238956	-0.153733	-0.324179	0.000279265	-0.409911	-0.258591	-0.207	0.00221											-0.409911	-0.207
IN_PV	ATP1B2	2.87588e-05	0.196977	0.278541	0.115413	0.00028824	0.44581	0.389759	0.486	0.00388											0.44581	0.486
IN_PV	GABRB1	2.9676e-05	0.174966	0.242467	0.107466	0.000294979	0.40849	0.246874	0.381	0.00102											0.40849	0.381
IN_PV	PARD3	3.20452e-05	0.178858	0.266266	0.0914501	0.000312665	0.375009	0.356078	0.282	0.0268											0.375009	0.282
IN_PV	PITPNC1	3.61562e-05	-0.260078	-0.106478	-0.413678	0.000342683	-0.404929	-0.25265	0.198	0.0391											-0.404929	0.198
IN_PV	FAM78B	3.6828e-05	-0.156022	-0.0914877	-0.220556	0.00034855	-0.23973	-0.167045	-0.43	0.000888											-0.23973	-0.43
IN_PV	PCDH11X	4.14687e-05	0.291557	0.425501	0.157612	0.0003821	0.516569	0.532865	-0.484	0.0149											0.516569	-0.484
IN_PV	ZNF124	0.000110565	-0.177793	-0.107616	-0.24797	0.000843369	-0.673033	-0.46118	-0.61	7.87e-08											-0.673033	-0.61
IN_PV	SCAMP5	0.000111092	-0.165276	-0.0947023	-0.23585	0.000844984	-0.454696	-0.33086	-0.274	0.0289											-0.454696	-0.274
IN_PV	OPRD1	0.000127013	-0.156093	-0.0819059	-0.23028	0.000942815	-0.339105	-0.375559	-0.584	0.00899											-0.339105	-0.584
IN_PV	NREP	0.000129385	0.17236	0.253437	0.0912828	0.000958276	0.223168	0.20974	-0.486	0.000498											0.223168	-0.486
IN_PV	SLC35F3	0.000158217	-0.193972	-0.103059	-0.284884	0.00112677	-0.439227	-0.302207	-0.372	0.00377											-0.439227	-0.372
IN_PV	LINC00342	0.000177012	-0.219512	-0.119465	-0.31956	0.00122603	-0.409433	-0.249101	-0.458	1.42e-05											-0.409433	-0.458
IN_PV	SOX6	0.000206476	0.294441	0.433493	0.15539	0.00138476	0.646182	0.262198	0.297	0.00174											0.646182	0.297
IN_PV	FGF13	0.000220867	0.147867	0.20794	0.0877947	0.00146032	0.34052	0.244308	-0.614	4.99e-05											0.34052	-0.614
IN_PV	TSPYL1	0.000284607	0.246756	0.365308	0.128204	0.00178469	0.273215	0.178606	-0.263	0.0277											0.273215	-0.263
IN_PV	ACYP2	0.000292438	-0.206113	-0.120057	-0.292168	0.00182162	-0.448257	-0.276646	-0.182	0.00976											-0.448257	-0.182
IN_PV	NAP1L3	0.000403007	0.24087	0.369418	0.112321	0.00234925	0.322982	0.303339	-0.371	0.000903											0.322982	-0.371
IN_PV	PPIP5K2	0.000526162	-0.220046	-0.124385	-0.315707	0.00288323	-0.374345	-0.155527	-0.328	7.28e-10											-0.374345	-0.328
IN_PV	CSRNP3	0.000531382	0.14132	0.20523	0.077411	0.00290943	0.305058	0.200754	-0.312	0.0176											0.305058	-0.312
IN_PV	PLA2R1	0.000534868	-0.14186	-0.0737755	-0.209944	0.00292368	-0.364209	-0.185418	-0.482	0.0111											-0.364209	-0.482
IN_PV	MEF2C-AS1	0.000551276	0.27242	0.407363	0.137477	0.00298601	0.63708	0.379369	0.334	0.00432											0.63708	0.334
IN_PV	PNMA2	0.000606791	0.250474	0.405899	0.0950489	0.00321708	0.231418	0.165814	-0.301	0.023											0.231418	-0.301
IN_PV	CERS6	0.000892779	0.140255	0.200482	0.0800279	0.00440243	0.392496	0.226008	-0.287	0.0212											0.392496	-0.287
IN_PV	GPR158	0.00131259	0.159466	0.248452	0.0704808	0.00601171	0.253611	0.219739	-0.588	3.41e-06											0.253611	-0.588
IN_PV	CHORDC1	0.00146611	0.16734	0.26106	0.0736213	0.00658504	0.621652	0.509979	0.593	1.55e-08											0.621652	0.593
IN_PV	ITPR1	0.00148259	-0.14843	-0.0673381	-0.229522	0.0066327	-0.346866	-0.243781	-0.593	2.11e-05											-0.346866	-0.593
IN_PV	PRKCB	0.00168698	-0.148484	-0.0752599	-0.221708	0.00735278	-0.374866	-0.301243	-0.569	0.000199											-0.374866	-0.569
IN_PV	PAPOLA	0.00205059	0.153162	0.245088	0.0612359	0.00858734	0.399358	0.290366	0.115	0.0177											0.399358	0.115
IN_PV	GDAP1	0.00207857	0.151808	0.239735	0.0638807	0.00867707	0.367008	0.190506	-0.186	0.0276											0.367008	-0.186
IN_PV	RAB3B	0.00315291	-0.193983	-0.0842551	-0.30371	0.0119977	-0.528546	-0.466342	-0.565	0.0094											-0.528546	-0.565
IN_PV	EEF1A1	0.00480976	0.246238	0.394004	0.0984734	0.0168329	0.176751	0.175541	0.265	0.0018											0.176751	0.265
IN_PV	GOLGA8B	0.00570774	-0.16045	-0.0493251	-0.271576	0.0192928	-0.482622	-0.361	-0.457	0.000157											-0.482622	-0.457
IN_PV	SLC9A9	0.0109294	0.163125	0.265911	0.0603387	0.0321026	0.390315	0.213571	0.371	0.0018											0.390315	0.371
IN_SST	UBE3A	8.95825e-23	0.659339	0.73983	0.578848	1.04184e-18	1.16372	0.715351	1.24	3.24e-112											1.16372	1.24
IN_SST	GABRB3	7.58282e-17	0.584196	0.705318	0.463074	4.40941e-13	1.04847	0.499087	0.87	4.6e-10											1.04847	0.87
IN_SST	HERC2	1.71781e-14	0.541206	0.662629	0.419782	6.65939e-11	0.89216	0.526441	0.902	5.67e-68											0.89216	0.902
IN_SST	GABRG3	1.29879e-11	0.824306	0.993133	0.655478	3.35156e-08	1.26916	0.665206	0.598	0.000307											1.26916	0.598
IN_SST	OCA2	8.9591e-11	0.324774	0.407574	0.241975	1.25153e-07	1.57666	1.15384	0.667	0.000194											1.57666	0.667
IN_SST	CDC27	1.44617e-10	0.203968	0.263938	0.143998	1.40158e-07	0.334006	0.169107	-0.169	0.000121											0.334006	-0.169
IN_SST	PDE10A	1.73219e-10	-0.43016	-0.282	-0.57832	1.5001e-07	-0.575605	-0.534702	-0.486	0.00138											-0.575605	-0.486
IN_SST	MRPL33	5.42786e-10	-0.159526	-0.109066	-0.209987	3.32242e-07	-0.763674	-0.753809	-0.154	0.0403											-0.763674	-0.154
IN_SST	NIPA2	5.94058e-10	0.195872	0.252434	0.13931	3.45445e-07	0.791261	0.563787	0.889	1.43e-48											0.791261	0.889
IN_SST	CSTF3	1.23876e-09	0.237484	0.289902	0.185065	6.00284e-07	0.413828	0.279082	0.123	0.0282											0.413828	0.123
IN_SST	N4BP2	1.68155e-09	0.213695	0.265986	0.161405	7.82256e-07	0.498182	0.456384	0.234	0.0271											0.498182	0.234
IN_SST	ALK	2.1498e-09	-0.576775	-0.436024	-0.717527	9.61624e-07	-1.01005	-0.968591	-0.303	0.00863											-1.01005	-0.303
IN_SST	ATP2B4	3.55475e-09	0.263361	0.331171	0.195552	1.3336e-06	0.919173	0.683675	0.322	0.0163											0.919173	0.322
IN_SST	DTD1	3.52088e-09	-0.17747	-0.121551	-0.23339	1.3336e-06	-0.532341	-0.598397	-0.201	0.000401											-0.532341	-0.201
IN_SST	HERC4	3.43529e-09	0.262504	0.342057	0.182951	1.3336e-06	0.502292	0.247629	0.179	0.000223											0.502292	0.179
IN_SST	RAB8B	1.22997e-08	0.192594	0.24331	0.141879	3.32665e-06	0.261177	0.26259	0.201	0.00104											0.261177	0.201
IN_SST	RPH3A	2.74536e-08	-0.276856	-0.180088	-0.373625	6.65177e-06	-0.608057	-0.520532	-0.709	1.46e-05											-0.608057	-0.709
IN_SST	LEPR	6.85886e-08	0.247583	0.354021	0.141145	1.23932e-05	1.32928	1.27356	0.353	0.046											1.32928	0.353
IN_SST	GABRA5	9.0244e-08	0.230227	0.32836	0.132094	1.52107e-05	1.54908	1.40546	1.32	1.22e-10											1.54908	1.32
IN_SST	BNIP3L	9.31839e-08	0.272209	0.351278	0.19314	1.5416e-05	0.461566	0.246213	-0.146	0.0216											0.461566	-0.146
IN_SST	RAB21	1.0156e-07	0.176207	0.227293	0.12512	1.57773e-05	0.293691	0.179354	0.164	0.0046											0.293691	0.164
IN_SST	NIPA1	1.26162e-07	0.266188	0.3506	0.181776	1.77513e-05	0.545256	0.295271	0.536	5.17e-08											0.545256	0.536
IN_SST	SFPQ	1.26686e-07	-0.169702	-0.0991136	-0.24029	1.77513e-05	-0.319347	-0.447868	-0.178	7.22e-05											-0.319347	-0.178
IN_SST	KLRD1	1.55594e-07	0.160709	0.256638	0.0647796	2.1289e-05	1.60832	1.50556	0.791	6.16e-05											1.60832	0.791
IN_SST	SMAD1	1.84947e-07	0.184515	0.239062	0.129968	2.38596e-05	0.628737	0.416197	0.318	1.33e-05											0.628737	0.318
IN_SST	STX7	2.92094e-07	0.207301	0.279499	0.135104	3.42383e-05	0.301029	0.188393	-0.153	0.00151											0.301029	-0.153
IN_SST	BDH1	3.06107e-07	-0.195132	-0.125217	-0.265047	3.52477e-05	-0.510744	-0.707305	-0.215	0.00796											-0.510744	-0.215
IN_SST	TANGO6	3.37363e-07	-0.140148	-0.0912272	-0.189069	3.72758e-05	-0.432942	-0.538015	-0.136	0.0038											-0.432942	-0.136
IN_SST	PRMT8	4.87089e-07	-0.159958	-0.109214	-0.210702	5.0819e-05	-0.811054	-0.922605	-0.374	0.0157											-0.811054	-0.374
IN_SST	TRAPPC9	4.89401e-07	-0.260124	-0.157925	-0.362324	5.0819e-05	-0.548685	-0.60216	-0.144	0.0276											-0.548685	-0.144
IN_SST	SERGEF	1.31354e-06	-0.166558	-0.102348	-0.230768	9.8558e-05	-0.438068	-0.436174	-0.335	3.48e-06											-0.438068	-0.335
IN_SST	APBA2	1.67258e-06	0.291797	0.394396	0.189197	0.000115101	0.495317	0.228237	0.41	2.55e-06											0.495317	0.41
IN_SST	SLC8A3	1.94519e-06	-0.260757	-0.176339	-0.345176	0.000127525	-0.49456	-0.522792	-0.514	3.89e-07											-0.49456	-0.514
IN_SST	CCDC136	2.09765e-06	-0.199913	-0.123231	-0.276594	0.00013331	-0.481515	-0.611869	-0.553	8.79e-07											-0.481515	-0.553
IN_SST	CXXC4	2.42778e-06	0.299747	0.397915	0.201579	0.000146296	0.90261	0.644715	0.343	0.0043											0.90261	0.343
IN_SST	TBC1D4	2.55747e-06	-0.140918	-0.0955655	-0.186271	0.000151752	-0.204333	-0.270236	-0.218	0.00788											-0.204333	-0.218
IN_SST	MID1	2.78082e-06	0.142831	0.195011	0.0906515	0.000158534	0.617056	0.331284	0.512	3.02e-06											0.617056	0.512
IN_SST	TMEM47	2.77878e-06	0.324626	0.433608	0.215643	0.000158534	0.404136	0.307221	0.578	4.18e-06											0.404136	0.578
IN_SST	TMEM178A	2.92368e-06	0.221363	0.297937	0.144789	0.000161916	0.390494	0.151466	-0.294	0.0115											0.390494	-0.294
IN_SST	LINC00342	2.96795e-06	-0.35154	-0.233374	-0.469705	0.000162817	-0.629294	-0.534472	-0.458	1.42e-05											-0.629294	-0.458
IN_SST	ZNF124	3.02799e-06	-0.233827	-0.148879	-0.318774	0.000163793	-0.822342	-0.812384	-0.61	7.87e-08											-0.822342	-0.61
IN_SST	EPHB6	4.88836e-06	-0.267739	-0.169506	-0.365973	0.000224419	-0.740462	-0.67374	-0.507	0.00425											-0.740462	-0.507
IN_SST	ETV5	5.75934e-06	-0.248742	-0.148214	-0.34927	0.000250819	-1.28334	-1.27292	-0.312	0.0123											-1.28334	-0.312
IN_SST	VWC2	5.97076e-06	-0.280497	-0.177324	-0.38367	0.000256236	-0.627022	-0.574602	-0.767	8.45e-07											-0.627022	-0.767
IN_SST	DACH2	6.62064e-06	0.141743	0.200779	0.0827071	0.000275979	0.79579	0.701504	0.698	0.00342											0.79579	0.698
IN_SST	ABCA6	7.79442e-06	-0.184792	-0.123702	-0.245883	0.000303174	-0.607474	-0.657922	-0.649	9.55e-07											-0.607474	-0.649
IN_SST	STIP1	9.16385e-06	0.168456	0.231563	0.10535	0.000340438	0.318241	0.215301	0.32	7.32e-05											0.318241	0.32
IN_SST	RPS6KA3	1.06764e-05	0.267893	0.372271	0.163515	0.000376261	0.388472	0.194089	-0.246	0.000811											0.388472	-0.246
IN_SST	ANKRD55	1.08581e-05	-0.376105	-0.236898	-0.515312	0.00038036	-0.958414	-0.954836	-0.558	0.0017											-0.958414	-0.558
IN_SST	PIK3CA	1.14052e-05	0.19349	0.272399	0.114581	0.00039477	0.262604	0.140003	-0.143	0.0142											0.262604	-0.143
IN_SST	CORO6	1.27905e-05	-0.158353	-0.0972089	-0.219497	0.000428303	-0.849763	-0.943009	-0.634	2.07e-05											-0.849763	-0.634
IN_SST	MYO5B	1.38458e-05	-0.200288	-0.116736	-0.283841	0.000452323	-0.559003	-0.594199	-0.598	0.000109											-0.559003	-0.598
IN_SST	KIAA0408	1.40554e-05	0.189129	0.293176	0.0850827	0.000455331	0.28916	0.178036	-0.318	0.0327											0.28916	-0.318
IN_SST	UPF3A	1.48638e-05	-0.159389	-0.0882573	-0.23052	0.000474905	-0.3911	-0.474007	-0.234	0.000242											-0.3911	-0.234
IN_SST	IGF1	1.65036e-05	-0.233632	-0.14857	-0.318695	0.000515131	-0.591658	-0.599895	-0.49	0.016											-0.591658	-0.49
IN_SST	AHCYL1	2.41611e-05	0.171102	0.239082	0.103121	0.000669032	0.204199	0.157011	0.407	7.85e-05											0.204199	0.407
IN_SST	TIAM2	2.59303e-05	0.182595	0.25214	0.113049	0.000700639	0.311164	0.143881	-0.363	0.0026											0.311164	-0.363
IN_SST	PEX5L	2.88628e-05	-0.281521	-0.154148	-0.408894	0.000752634	-0.483332	-0.45233	-0.511	1.55e-05											-0.483332	-0.511
IN_SST	FGF13	3.05351e-05	0.220954	0.304511	0.137396	0.000789163	0.251965	0.201826	-0.614	4.99e-05											0.251965	-0.614
IN_SST	PNPLA8	4.97668e-05	0.158792	0.222335	0.0952487	0.00112337	0.31112	0.15269	0.155	0.0162											0.31112	0.155
IN_SST	ACYP2	5.11051e-05	-0.189958	-0.101174	-0.278742	0.00113909	-0.483319	-0.452644	-0.182	0.00976											-0.483319	-0.182
IN_SST	SCFD2	5.13226e-05	-0.202528	-0.121705	-0.283351	0.00113909	-0.398928	-0.409956	-0.159	0.00653											-0.398928	-0.159
IN_SST	MXD1	5.49734e-05	0.156219	0.221762	0.0906758	0.00120177	0.317736	0.227138	0.251	0.0114											0.317736	0.251
IN_SST	SLC9A9	5.78421e-05	0.283116	0.396762	0.169471	0.00123659	0.653857	0.567257	0.371	0.0018											0.653857	0.371
IN_SST	FUBP1	5.94079e-05	0.166829	0.233082	0.100575	0.00124939	0.368815	0.22044	0.175	0.000253											0.368815	0.175
IN_SST	SYN3	7.3581e-05	0.253986	0.413307	0.0946648	0.00142624	0.712628	0.459106	-0.352	0.0163											0.712628	-0.352
IN_SST	TJP1	7.64561e-05	0.263324	0.384354	0.142295	0.00146488	0.710589	0.344877	0.609	3e-11											0.710589	0.609
IN_SST	CCPG1	7.76938e-05	-0.195174	-0.107353	-0.282995	0.00148371	-0.496626	-0.494219	-0.135	0.00637											-0.496626	-0.135
IN_SST	MTHFD1L	8.27889e-05	-0.200121	-0.116147	-0.284096	0.00155684	-0.502874	-0.664845	-0.241	0.00926											-0.502874	-0.241
IN_SST	ICA1	8.98378e-05	-0.282247	-0.161726	-0.402769	0.00162842	-0.613011	-0.557411	-0.39	8.87e-06											-0.613011	-0.39
IN_SST	AIDA	9.47197e-05	0.148924	0.211564	0.0862833	0.00168956	0.539565	0.322316	0.205	0.000619											0.539565	0.205
IN_SST	CADM1	0.000152139	0.181893	0.263665	0.100121	0.00230387	0.360075	0.145638	0.36	0.000166											0.360075	0.36
IN_SST	DPY19L2	0.00016276	0.144356	0.22158	0.0671321	0.00240861	0.289501	0.153025	-0.227	0.0205											0.289501	-0.227
IN_SST	FXR1	0.000179717	0.217013	0.320288	0.113739	0.00254891	0.456304	0.21129	0.176	0.0018											0.456304	0.176
IN_SST	BBX	0.000227098	0.178918	0.256449	0.101386	0.00301308	0.351459	0.26316	0.273	0.0177											0.351459	0.273
IN_SST	TARBP1	0.000231558	-0.24111	-0.11628	-0.36594	0.00305678	-0.605752	-0.52299	-0.494	1.23e-06											-0.605752	-0.494
IN_SST	DOCK4	0.000234966	-0.230857	-0.113356	-0.348358	0.00308775	-0.249873	-0.298563	-0.126	0.0454											-0.249873	-0.126
IN_SST	LRP8	0.000405374	-0.265168	-0.141446	-0.38889	0.00458022	-0.624229	-0.631291	-0.448	2.34e-06											-0.624229	-0.448
IN_SST	CHORDC1	0.000444149	0.280542	0.412974	0.148111	0.0048869	0.919264	0.562756	0.593	1.55e-08											0.919264	0.593
IN_SST	ABCA10	0.000458579	-0.231456	-0.123473	-0.339439	0.00499065	-0.698414	-0.537751	-0.59	2.49e-08											-0.698414	-0.59
IN_SST	NUFIP2	0.000593418	0.20276	0.300638	0.104881	0.0059103	0.527246	0.209291	0.217	8.85e-06											0.527246	0.217
IN_SST	FAM66A	0.000638129	-0.152441	-0.0462855	-0.258596	0.0062681	-0.484445	-0.705054	-0.546	0.00402											-0.484445	-0.546
IN_SST	AHI1	0.000719723	-0.258601	-0.101627	-0.415575	0.00683297	-0.476717	-0.273936	-0.293	0.000743											-0.476717	-0.293
IN_SST	PAPOLA	0.00073347	0.247745	0.368396	0.127094	0.00692953	0.582919	0.281331	0.115	0.0177											0.582919	0.115
IN_SST	ZNF680	0.000771591	0.148767	0.224392	0.0731428	0.00714122	0.600201	0.603964	0.279	0.000143											0.600201	0.279
IN_SST	CIRBP	0.000948513	-0.329255	-0.145107	-0.513403	0.00831289	-0.93546	-0.890233	-0.222	0.0067											-0.93546	-0.222
IN_SST	TGFBR3	0.000959192	0.144433	0.233519	0.0553472	0.00838122	0.733874	0.388275	0.531	0.000565											0.733874	0.531
IN_SST	ST8SIA1	0.000994109	0.150015	0.219312	0.0807185	0.00858314	0.344453	0.163599	-0.251	0.0395											0.344453	-0.251
IN_SST	SOX6	0.00121749	0.223418	0.444795	0.0020399	0.00983291	0.534694	0.175669	0.297	0.00174											0.534694	0.297
IN_SST	PLXNA2	0.00126034	-0.18873	-0.0978882	-0.279572	0.010081	-0.370559	-0.513697	-0.316	0.00328											-0.370559	-0.316
IN_SST	GDAP1	0.00146714	0.178905	0.303098	0.0547112	0.0112824	0.424769	0.186947	-0.186	0.0276											0.424769	-0.186
IN_SST	ZNF782	0.00159152	0.154769	0.239483	0.0700539	0.0117969	0.275533	0.337128	-0.271	0.000273											0.275533	-0.271
IN_SST	FAM189A1	0.0022402	0.236275	0.370687	0.101864	0.0150424	0.636354	0.285672	0.62	1.32e-06											0.636354	0.62
IN_SST	ZNF675	0.00235825	0.18047	0.284732	0.076209	0.0155832	0.766481	0.457328	-0.141	0.0379											0.766481	-0.141
IN_SST	COL25A1	0.00282768	-0.295817	-0.133846	-0.457787	0.0177954	-0.613551	-0.582243	-0.757	2.56e-07											-0.613551	-0.757
IN_SST	SPP1	0.00294647	0.340268	0.517852	0.162683	0.0183641	1.00589	0.966757	1.38	0.000441											1.00589	1.38
IN_SST	HUNK	0.00335373	-0.197351	-0.0593179	-0.335384	0.0201105	-0.316553	-0.624489	-0.429	0.00731											-0.316553	-0.429
IN_SST	MEF2C-AS1	0.00346214	0.173853	0.280864	0.066841	0.0204939	0.440911	0.297279	0.334	0.00432											0.440911	0.334
IN_SST	MYO16	0.00436752	0.241311	0.372858	0.109763	0.0242108	0.644388	0.666408	0.324	0.0313											0.644388	0.324
IN_SST	PTPRE	0.00455769	-0.181305	-0.0819905	-0.280619	0.0249205	-0.441575	-0.543136	-0.245	0.000442											-0.441575	-0.245
IN_SST	HGSNAT	0.00467646	-0.26395	-0.117932	-0.409967	0.0253672	-0.634975	-0.690518	-0.328	2.96e-05											-0.634975	-0.328
IN_SST	PITPNC1	0.0049255	-0.254455	-0.0879731	-0.420937	0.0262775	-0.383398	-0.397469	0.198	0.0391											-0.383398	0.198
IN_SST	HIBCH	0.00746287	0.328881	0.529595	0.128167	0.0350821	1.20707	0.529121	0.245	0.0087											1.20707	0.245
IN_SST	CACNG8	0.00927923	-0.186932	-0.0742225	-0.299642	0.0408933	-0.579352	-0.620115	-0.462	0.00596											-0.579352	-0.462
IN_SST	H1FX	0.00928942	0.180408	0.293226	0.0675893	0.0409066	0.222261	0.140219	0.206	0.0151											0.222261	0.206
IN_SST	FNBP1L	0.0114511	0.148331	0.246426	0.050237	0.0475236	0.414234	0.281309	0.266	0.0151											0.414234	0.266
IN_SV2C	UBE3A	5.90785e-21	0.675787	0.752486	0.599087	7.49352e-17	1.20203	0.734786	1.24	3.24e-112											1.20203	1.24
IN_SV2C	HERC2	1.94112e-19	0.475652	0.527337	0.423966	1.23106e-15	0.945577	0.576006	0.902	5.67e-68											0.945577	0.902
IN_SV2C	GABRA5	7.50574e-15	0.364288	0.419197	0.309378	8.6548e-12	1.07038	0.782547	1.32	1.22e-10											1.07038	1.32
IN_SV2C	WAC	1.90897e-14	0.173688	0.20772	0.139656	2.01778e-11	0.362217	0.269684	-0.0979	0.0403											0.362217	-0.0979
IN_SV2C	DCUN1D4	6.12246e-14	0.19045	0.225575	0.155326	5.54695e-11	0.415147	0.314159	-0.209	4.89e-05											0.415147	-0.209
IN_SV2C	SLC8A3	1.95368e-12	-0.253677	-0.201855	-0.305498	9.91221e-10	-0.578015	-0.518556	-0.514	3.89e-07											-0.578015	-0.514
IN_SV2C	CDHR3	3.50925e-12	0.259758	0.30704	0.212476	1.53487e-09	0.408603	0.28353	0.228	0.0198											0.408603	0.228
IN_SV2C	AP3S1	9.97206e-12	0.141334	0.175843	0.106825	3.01156e-09	0.296479	0.201304	-0.149	0.0279											0.296479	-0.149
IN_SV2C	SORL1	9.54013e-12	0.193729	0.242909	0.144548	3.01156e-09	0.383191	0.244698	-0.259	0.00171											0.383191	-0.259
IN_SV2C	CADM1	1.49223e-11	0.268401	0.336763	0.20004	4.20976e-09	0.529125	0.300913	0.36	0.000166											0.529125	0.36
IN_SV2C	HOOK1	1.71358e-11	0.146553	0.179538	0.113569	4.72501e-09	0.408768	0.364443	-0.274	0.0435											0.408768	-0.274
IN_SV2C	CDH20	2.96948e-11	-0.267292	-0.198984	-0.335601	7.33468e-09	-0.356923	-0.24633	0.383	0.00011											-0.356923	0.383
IN_SV2C	RUNDC3B	4.75294e-11	0.201706	0.245983	0.157429	1.07654e-08	0.398302	0.32906	-0.215	0.0166											0.398302	-0.215
IN_SV2C	KLRD1	7.44262e-11	0.258075	0.342266	0.173885	1.43034e-08	1.85552	1.7576	0.791	6.16e-05											1.85552	0.791
IN_SV2C	GABRB3	8.45758e-11	0.655742	0.748773	0.562711	1.5788e-08	1.13367	0.476606	0.87	4.6e-10											1.13367	0.87
IN_SV2C	PPP3R1	1.41588e-10	0.170402	0.210686	0.130118	2.37139e-08	0.365119	0.261038	-0.354	0.00258											0.365119	-0.354
IN_SV2C	LEPR	1.75594e-10	0.312975	0.404256	0.221694	2.85543e-08	1.33627	1.30461	0.353	0.046											1.33627	0.353
IN_SV2C	TTC21B	2.30343e-10	0.158196	0.195155	0.121237	3.60701e-08	0.270396	0.229882	-0.175	0.00338											0.270396	-0.175
IN_SV2C	PABPC1	3.31949e-10	0.150962	0.189928	0.111996	4.57657e-08	0.343276	0.299798	0.195	0.0135											0.343276	0.195
IN_SV2C	NIPA1	3.56112e-10	0.167644	0.205788	0.1295	4.85691e-08	0.574388	0.44967	0.536	5.17e-08											0.574388	0.536
IN_SV2C	TMEM255A	5.42257e-10	0.211563	0.361006	0.0621192	6.87798e-08	1.19018	0.934905	0.464	0.0135											1.19018	0.464
IN_SV2C	ETV5	8.96399e-10	-0.141914	-0.0693427	-0.214485	9.63553e-08	-1.77148	-2.1519	-0.312	0.0123											-1.77148	-0.312
IN_SV2C	NETO2	1.038e-09	-0.211341	-0.152622	-0.270061	1.04492e-07	-0.426893	-0.34466	-0.487	6.95e-05											-0.426893	-0.487
IN_SV2C	CSTF3	1.51311e-09	0.174172	0.220489	0.127854	1.38074e-07	0.436824	0.406948	0.123	0.0282											0.436824	0.123
IN_SV2C	ZBTB20	1.56902e-09	0.516496	0.646412	0.38658	1.3888e-07	1.01579	0.586123	0.321	0.00825											1.01579	0.321
IN_SV2C	BNIP3L	4.90649e-09	0.251777	0.319992	0.183561	3.63458e-07	0.437791	0.357379	-0.146	0.0216											0.437791	-0.146
IN_SV2C	APBA2	6.25723e-09	0.195716	0.265213	0.126219	4.48399e-07	0.600786	0.391516	0.41	2.55e-06											0.600786	0.41
IN_SV2C	HERC4	6.38225e-09	0.270118	0.329451	0.210786	4.54789e-07	0.616821	0.346271	0.179	0.000223											0.616821	0.179
IN_SV2C	PDK3	1.36455e-08	0.217755	0.277809	0.157702	8.5038e-07	0.506401	0.3418	-0.447	0.000315											0.506401	-0.447
IN_SV2C	ORC4	1.5424e-08	0.174523	0.224266	0.124781	9.18491e-07	0.353757	0.290052	-0.226	0.00121											0.353757	-0.226
IN_SV2C	HPRT1	1.5787e-08	0.164592	0.208412	0.120772	9.2705e-07	0.343169	0.233162	-0.317	0.00967											0.343169	-0.317
IN_SV2C	TAB2	1.68525e-08	0.153342	0.19597	0.110714	9.71624e-07	0.496534	0.397467	0.162	0.011											0.496534	0.162
IN_SV2C	USP3	1.97492e-08	0.148785	0.19161	0.10596	1.1084e-06	0.434311	0.427888	0.38	0.00166											0.434311	0.38
IN_SV2C	CIT	2.01977e-08	0.189736	0.245203	0.134269	1.12858e-06	0.387451	0.211111	-0.369	0.00352											0.387451	-0.369
IN_SV2C	SOX5	2.47252e-08	0.376813	0.478477	0.275149	1.30673e-06	0.681444	0.363976	0.286	0.00214											0.681444	0.286
IN_SV2C	BBX	2.83999e-08	0.160453	0.200405	0.120502	1.45252e-06	0.535306	0.389709	0.273	0.0177											0.535306	0.273
IN_SV2C	SNX31	2.86055e-08	0.284741	0.467037	0.102445	1.45716e-06	3.32319	3.20939	0.929	0.00184											3.32319	0.929
IN_SV2C	ADCY10	3.35612e-08	0.222831	0.331966	0.113696	1.63099e-06	2.55746	2.3859	0.637	0.00163											2.55746	0.637
IN_SV2C	PDE10A	3.50116e-08	-0.478709	-0.249976	-0.707441	1.68854e-06	-0.372277	-0.380629	-0.486	0.00138											-0.372277	-0.486
IN_SV2C	N4BP2	5.35459e-08	0.169761	0.221873	0.11765	2.35009e-06	0.666156	0.651902	0.234	0.0271											0.666156	0.234
IN_SV2C	STX7	5.84135e-08	0.141954	0.187165	0.0967435	2.52012e-06	0.391838	0.362833	-0.153	0.00151											0.391838	-0.153
IN_SV2C	PHF21A	5.89228e-08	0.23285	0.299317	0.166384	2.5261e-06	0.585086	0.400997	0.207	0.000139											0.585086	0.207
IN_SV2C	TARBP1	7.95181e-08	-0.287744	-0.17662	-0.398867	3.2641e-06	-0.690674	-0.417154	-0.494	1.23e-06											-0.690674	-0.494
IN_SV2C	PDP1	9.18791e-08	0.170917	0.222401	0.119432	3.64186e-06	0.353089	0.231814	-0.513	0.000582											0.353089	-0.513
IN_SV2C	SLC4A8	1.07205e-07	-0.202238	-0.142692	-0.261784	4.06147e-06	-0.83321	-0.744169	-0.535	2.49e-08											-0.83321	-0.535
IN_SV2C	RHOBTB1	1.15372e-07	-0.142232	-0.0980864	-0.186378	4.32953e-06	-0.932534	-0.866925	-0.211	0.0381											-0.932534	-0.211
IN_SV2C	FUS	1.6486e-07	-0.157578	-0.107009	-0.208147	5.66304e-06	-0.545568	-0.475449	-0.192	0.00249											-0.545568	-0.192
IN_SV2C	GABRG3	1.65194e-07	0.427028	0.537729	0.316327	5.66304e-06	0.807421	0.329316	0.598	0.000307											0.807421	0.598
IN_SV2C	ADAM10	2.38938e-07	0.147447	0.184498	0.110396	7.50172e-06	0.412832	0.250484	0.133	0.028											0.412832	0.133
IN_SV2C	LONRF1	2.41115e-07	0.159276	0.209554	0.108999	7.52658e-06	0.608054	0.386248	0.156	0.0141											0.608054	0.156
IN_SV2C	CRH	2.42118e-07	-0.317104	-0.187027	-0.447182	7.52703e-06	-1.75706	-1.71815	-0.89	0.0014											-1.75706	-0.89
IN_SV2C	BDH1	2.71929e-07	-0.196933	-0.138283	-0.255584	8.27135e-06	-0.70072	-0.706093	-0.215	0.00796											-0.70072	-0.215
IN_SV2C	ST13	2.81714e-07	0.167813	0.221804	0.113822	8.48756e-06	0.277726	0.226926	0.193	0.000718											0.277726	0.193
IN_SV2C	STK39	2.8247e-07	-0.146759	-0.102499	-0.191019	8.49016e-06	-0.340326	-0.323388	-0.186	0.00747											-0.340326	-0.186
IN_SV2C	KIAA0408	2.99713e-07	0.205672	0.273943	0.137402	8.82033e-06	0.371224	0.336718	-0.318	0.0327											0.371224	-0.318
IN_SV2C	ADD3	3.40073e-07	0.196018	0.252464	0.139572	9.54311e-06	0.361236	0.228831	0.303	0.00931											0.361236	0.303
IN_SV2C	CBLN4	3.75997e-07	-0.193616	-0.111078	-0.276154	1.03903e-05	-1.17441	-1.05664	-0.625	0.0128											-1.17441	-0.625
IN_SV2C	UBR2	3.81508e-07	0.196107	0.26489	0.127323	1.04741e-05	0.432116	0.286987	0.0933	0.014											0.432116	0.0933
IN_SV2C	PAM	4.44333e-07	0.279536	0.356598	0.202475	1.16445e-05	0.561355	0.369158	-0.27	0.0134											0.561355	-0.27
IN_SV2C	CCPG1	4.54741e-07	-0.145771	-0.0950215	-0.19652	1.18438e-05	-0.459266	-0.365413	-0.135	0.00637											-0.459266	-0.135
IN_SV2C	CXXC4	4.68214e-07	0.223641	0.295994	0.151287	1.21201e-05	0.953781	0.888095	0.343	0.0043											0.953781	0.343
IN_SV2C	MAP2K4	6.20369e-07	0.19827	0.271983	0.124558	1.51709e-05	0.521578	0.302033	-0.292	0.00084											0.521578	-0.292
IN_SV2C	LDLRAD4	7.03332e-07	-0.170999	-0.112783	-0.229214	1.66749e-05	-0.600857	-0.596459	-0.226	0.00517											-0.600857	-0.226
IN_SV2C	FOXO1	7.11181e-07	0.163503	0.21814	0.108866	1.66766e-05	0.504595	0.445226	0.367	0.00569											0.504595	0.367
IN_SV2C	UBR5	1.01639e-06	0.215328	0.306916	0.123741	2.19623e-05	0.442393	0.288542	0.189	7e-06											0.442393	0.189
IN_SV2C	ZNF680	1.06103e-06	0.153561	0.205305	0.101816	2.26187e-05	0.665286	0.597458	0.279	0.000143											0.665286	0.279
IN_SV2C	ANKRD55	1.16767e-06	-0.443597	-0.282846	-0.604348	2.43598e-05	-0.990246	-0.836308	-0.558	0.0017											-0.990246	-0.558
IN_SV2C	SCFD2	1.33656e-06	-0.184149	-0.105937	-0.262361	2.71248e-05	-0.371812	-0.38215	-0.159	0.00653											-0.371812	-0.159
IN_SV2C	TJP1	1.54376e-06	0.266289	0.385564	0.147015	3.05953e-05	0.804001	0.554028	0.609	3e-11											0.804001	0.609
IN_SV2C	FXR1	2.27068e-06	0.209294	0.3027	0.115888	4.21688e-05	0.58763	0.375305	0.176	0.0018											0.58763	0.176
IN_SV2C	GTDC1	2.83669e-06	0.181254	0.250676	0.111833	5.05346e-05	0.327019	0.268559	-0.221	0.00657											0.327019	-0.221
IN_SV2C	CIRBP	2.96571e-06	-0.26067	-0.162814	-0.358527	5.24645e-05	-0.997327	-0.816485	-0.222	0.0067											-0.997327	-0.222
IN_SV2C	TRPC3	4.5113e-06	-0.343565	-0.235815	-0.451315	7.33607e-05	-1.32522	-0.837085	-0.949	1.01e-05											-1.32522	-0.949
IN_SV2C	SPECC1	5.08441e-06	0.163499	0.224697	0.102301	8.10185e-05	0.447959	0.294096	-0.288	0.000151											0.447959	-0.288
IN_SV2C	SFPQ	5.69796e-06	-0.142715	-0.0944649	-0.190965	8.92259e-05	-0.223543	-0.235192	-0.178	7.22e-05											-0.223543	-0.178
IN_SV2C	ZFAND3	5.94727e-06	0.156494	0.214758	0.0982294	9.27862e-05	0.363286	0.157686	0.228	0.000557											0.363286	0.228
IN_SV2C	ANKRD28	6.24343e-06	0.179716	0.234832	0.124599	9.65752e-05	0.395305	0.245133	-0.209	0.000307											0.395305	-0.209
IN_SV2C	PPP3CA	7.13704e-06	0.290273	0.37711	0.203435	0.00010747	0.49561	0.253705	-0.451	0.000203											0.49561	-0.451
IN_SV2C	EHBP1	7.3954e-06	0.167745	0.223137	0.112353	0.000109781	0.262463	0.198841	-0.237	0.000269											0.262463	-0.237
IN_SV2C	MCF2	7.77764e-06	0.153987	0.2117	0.0962729	0.000113003	0.545753	0.467399	-0.516	0.000158											0.545753	-0.516
IN_SV2C	PIK3CA	8.43965e-06	0.157885	0.216313	0.0994571	0.000120415	0.446103	0.34408	-0.143	0.0142											0.446103	-0.143
IN_SV2C	NR1D1	9.12473e-06	0.165593	0.244876	0.0863106	0.000129172	0.904397	0.831634	0.348	0.0299											0.904397	0.348
IN_SV2C	MEF2C-AS1	1.10135e-05	0.328401	0.455843	0.200959	0.000149727	0.591276	0.382046	0.334	0.00432											0.591276	0.334
IN_SV2C	SAMD5	1.26364e-05	-0.174009	-0.105848	-0.242171	0.000167307	-0.66389	-0.690429	-0.569	0.0002											-0.66389	-0.569
IN_SV2C	TRAPPC9	1.30023e-05	-0.262602	-0.187794	-0.337411	0.00017108	-0.626787	-0.523242	-0.144	0.0276											-0.626787	-0.144
IN_SV2C	PHTF1	1.30408e-05	-0.162257	-0.0973337	-0.22718	0.000171377	-0.452958	-0.434659	-0.242	0.00354											-0.452958	-0.242
IN_SV2C	AKT3	1.41723e-05	0.152656	0.200883	0.104429	0.00018287	0.310541	0.180487	-0.208	0.000757											0.310541	-0.208
IN_SV2C	DCC	1.42819e-05	-0.297733	-0.180699	-0.414767	0.000183911	-0.360665	-0.280794	-0.298	0.0412											-0.360665	-0.298
IN_SV2C	PEG10	1.61133e-05	0.221841	0.312472	0.131209	0.000203163	0.228842	0.193029	0.332	0.00186											0.228842	0.332
IN_SV2C	WWP1	1.73698e-05	0.203059	0.287364	0.118754	0.000215787	0.344314	0.24948	-0.166	0.00347											0.344314	-0.166
IN_SV2C	NCALD	1.78998e-05	-0.225414	-0.130539	-0.32029	0.000220311	-0.408682	-0.375947	-0.541	0.00352											-0.408682	-0.541
IN_SV2C	ALK	1.90245e-05	-0.386127	-0.258644	-0.51361	0.000230694	-0.425415	-0.209266	-0.303	0.00863											-0.425415	-0.303
IN_SV2C	SCAI	1.94558e-05	-0.215268	-0.123854	-0.306682	0.00023525	-0.342269	-0.210827	-0.363	0.00177											-0.342269	-0.363
IN_SV2C	MTHFD1L	3.30068e-05	-0.156059	-0.0953481	-0.21677	0.000356608	-0.401725	-0.381795	-0.241	0.00926											-0.401725	-0.241
IN_SV2C	OTUD7A	4.42487e-05	0.15198	0.225073	0.0788866	0.0004465	0.480307	0.28719	0.19	0.0143											0.480307	0.19
IN_SV2C	MAP2	5.28322e-05	0.212258	0.303619	0.120897	0.000513112	0.523296	0.192704	-0.478	0.000319											0.523296	-0.478
IN_SV2C	KIAA1217	5.83251e-05	-0.222791	-0.123295	-0.322287	0.000550443	-0.452016	-0.515046	-0.313	0.0167											-0.452016	-0.313
IN_SV2C	MARK3	5.93209e-05	0.14247	0.203187	0.0817533	0.000556117	0.250118	0.164823	0.136	0.00131											0.250118	0.136
IN_SV2C	SLC5A3	6.97723e-05	0.152269	0.222602	0.0819349	0.000626785	0.617134	0.375648	0.238	0.0193											0.617134	0.238
IN_SV2C	ZNF675	7.78299e-05	0.184997	0.262224	0.10777	0.000685076	0.576515	0.529297	-0.141	0.0379											0.576515	-0.141
IN_SV2C	ASPH	8.8444e-05	0.150863	0.224899	0.0768267	0.000757301	0.248043	0.167143	0.245	0.00181											0.248043	0.245
IN_SV2C	GDAP1	9.20797e-05	0.216588	0.328316	0.10486	0.000779666	0.473697	0.271324	-0.186	0.0276											0.473697	-0.186
IN_SV2C	TTN-AS1	9.65114e-05	0.149711	0.22617	0.0732519	0.000810696	0.46314	0.418436	0.191	0.0118											0.46314	0.191
IN_SV2C	HGSNAT	0.00010087	-0.222179	-0.125162	-0.319197	0.000837325	-0.818453	-0.709655	-0.328	2.96e-05											-0.818453	-0.328
IN_SV2C	KIAA1109	0.000139008	-0.145968	-0.0959271	-0.196008	0.00108236	-0.33095	-0.166818	-0.116	0.0237											-0.33095	-0.116
IN_SV2C	PTGES3	0.000153475	0.158232	0.248308	0.0681549	0.00116847	0.350075	0.220272	0.178	0.0158											0.350075	0.178
IN_SV2C	H1FX	0.000236483	0.151566	0.223111	0.0800205	0.00164905	0.23282	0.235283	0.206	0.0151											0.23282	0.206
IN_SV2C	LINC00342	0.000253898	-0.182203	-0.086468	-0.277939	0.00173422	-0.379889	-0.232483	-0.458	1.42e-05											-0.379889	-0.458
IN_SV2C	ACYP2	0.000326491	-0.14971	-0.0790042	-0.220416	0.00211827	-0.43691	-0.403228	-0.182	0.00976											-0.43691	-0.182
IN_SV2C	LINC00599	0.000354054	-0.149239	-0.0551733	-0.243304	0.00225134	-0.295691	-0.281478	-0.641	4.01e-05											-0.295691	-0.641
IN_SV2C	KCNJ3	0.000388522	0.249133	0.385223	0.113043	0.00242282	0.450363	0.287712	-0.42	0.0103											0.450363	-0.42
IN_SV2C	STIP1	0.000413939	0.158714	0.234949	0.0824791	0.0025475	0.745331	0.524261	0.32	7.32e-05											0.745331	0.32
IN_SV2C	UBASH3B	0.000447194	-0.174321	-0.0858847	-0.262758	0.00269848	-0.29444	-0.219474	-0.461	0.00558											-0.29444	-0.461
IN_SV2C	NRXN3	0.000533607	0.175008	0.297879	0.0521363	0.00312622	0.374184	0.152102	-0.367	0.00121											0.374184	-0.367
IN_SV2C	HLA-A	0.000545939	0.218664	0.321317	0.116011	0.00318523	0.393868	0.289381	0.638	1e-06											0.393868	0.638
IN_SV2C	PAPOLA	0.000604683	0.199965	0.320822	0.0791082	0.00345893	0.570021	0.382662	0.115	0.0177											0.570021	0.115
IN_SV2C	IL1RAP	0.000724517	0.166975	0.244685	0.0892638	0.00398689	0.648156	0.547446	-0.274	0.0283											0.648156	-0.274
IN_SV2C	GOLGA8B	0.000732122	-0.271847	-0.123766	-0.419928	0.00401827	-0.608125	-0.590528	-0.457	0.000157											-0.608125	-0.457
IN_SV2C	TMX4	0.000750808	-0.150332	-0.0763704	-0.224293	0.00410308	-0.552979	-0.455245	-0.504	7.71e-08											-0.552979	-0.504
IN_SV2C	DPP6	0.000754103	-0.244843	-0.12276	-0.366925	0.00411577	-0.275134	-0.147375	-0.316	0.00569											-0.275134	-0.316
IN_SV2C	CHORDC1	0.000802961	0.211078	0.324923	0.0972332	0.00433394	1.0902	0.777345	0.593	1.55e-08											1.0902	0.593
IN_SV2C	ADAMTS9-AS2	0.000817977	0.276504	0.415521	0.137488	0.00439815	0.593657	0.375062	0.369	0.0187											0.593657	0.369
IN_SV2C	FAM189A1	0.000819444	0.259998	0.382063	0.137933	0.00440417	0.94463	0.697864	0.62	1.32e-06											0.94463	0.62
IN_SV2C	FAM81A	0.000822822	-0.14025	-0.0679093	-0.212591	0.00441297	-0.539516	-0.478328	-0.395	0.0253											-0.539516	-0.395
IN_SV2C	PLD5	0.000976359	-0.325528	-0.154267	-0.496789	0.00506032	-0.310013	-0.238685	-0.328	0.00497											-0.310013	-0.328
IN_SV2C	GABRA2	0.000984088	0.164473	0.246935	0.0820111	0.00508439	0.529916	0.351143	0.292	0.0171											0.529916	0.292
IN_SV2C	NFIA	0.0011426	0.282166	0.44039	0.123943	0.00569236	0.307242	0.265253	0.352	0.00156											0.307242	0.352
IN_SV2C	SLC35F3	0.00146439	-0.140869	-0.0561099	-0.225629	0.00691526	-0.339297	-0.236939	-0.372	0.00377											-0.339297	-0.372
IN_SV2C	COL25A1	0.00212051	-0.16169	-0.0817886	-0.241592	0.00927467	-0.43315	-0.321909	-0.757	2.56e-07											-0.43315	-0.757
IN_SV2C	ICA1	0.00259071	-0.154914	-0.0700676	-0.23976	0.0108451	-0.41786	-0.301202	-0.39	8.87e-06											-0.41786	-0.39
IN_SV2C	LINC00882	0.00270283	0.140985	0.211834	0.070136	0.0112071	0.304266	0.191685	-0.276	0.00189											0.304266	-0.276
IN_SV2C	DNM3	0.00293111	0.216886	0.345116	0.0886555	0.0119852	0.413143	0.192843	-0.241	0.00166											0.413143	-0.241
IN_SV2C	PHF14	0.00298302	0.184721	0.28896	0.0804812	0.0121544	0.335922	0.200611	-0.131	0.0141											0.335922	-0.131
IN_SV2C	SOX6	0.00454431	0.178445	0.309181	0.0477082	0.0171089	0.720662	0.482479	0.297	0.00174											0.720662	0.297
IN_SV2C	HS6ST3	0.00551739	-0.186884	-0.0581761	-0.315592	0.0199552	-0.367954	-0.303675	-0.383	0.044											-0.367954	-0.383
IN_SV2C	FNDC3A	0.00627072	0.14914	0.252749	0.0455304	0.0221127	0.593254	0.228802	0.101	0.0487											0.593254	0.101
IN_SV2C	PPP6R2	0.00710795	-0.154569	-0.0669159	-0.242221	0.0244527	-0.428148	-0.349559	-0.146	0.00147											-0.428148	-0.146
IN_SV2C	AHI1	0.00976807	-0.178032	-0.0149374	-0.341127	0.0314463	-0.277703	-0.157744	-0.293	0.000743											-0.277703	-0.293
IN_SV2C	B2M	0.0102246	0.153967	0.252541	0.0553926	0.0326055	0.267338	0.246613	0.481	0.00388											0.267338	0.481
IN_SV2C	TIMP2	0.011326	0.175742	0.314154	0.0373306	0.0353316	0.259919	0.16675	0.366	0.00157											0.259919	0.366
IN_SV2C	SCG5	0.0122603	-0.155503	-0.042808	-0.268197	0.0374091	-0.660435	-0.472387	-0.339	0.00805											-0.660435	-0.339
IN_VIP	UBE3A	4.84519e-22	0.722848	0.810314	0.635382	5.76771e-18	1.02134	0.648288	1.24	3.24e-112											1.02134	1.24
IN_VIP	GABRB3	2.0698e-21	0.660307	0.720866	0.599749	1.23195e-17	1.07892	0.457643	0.87	4.6e-10											1.07892	0.87
IN_VIP	HERC2	1.80593e-20	0.526841	0.607781	0.445902	7.16595e-17	0.942071	0.534235	0.902	5.67e-68											0.942071	0.902
IN_VIP	NIPA1	5.74256e-14	0.235966	0.278745	0.193187	1.70899e-10	0.571823	0.352452	0.536	5.17e-08											0.571823	0.536
IN_VIP	GABRA5	2.03978e-12	0.239624	0.28005	0.199199	4.85631e-09	1.28173	1.05127	1.32	1.22e-10											1.28173	1.32
IN_VIP	NIPA2	1.06706e-10	0.176973	0.233325	0.12062	1.81461e-07	0.639058	0.422702	0.889	1.43e-48											0.639058	0.889
IN_VIP	KMO	1.43474e-09	-0.299011	-0.223928	-0.374094	1.13861e-06	-0.823307	-0.887139	-0.638	0.00594											-0.823307	-0.638
IN_VIP	APBA2	2.54846e-09	0.351971	0.511281	0.192662	1.78452e-06	0.551049	0.276861	0.41	2.55e-06											0.551049	0.41
IN_VIP	GABRG3	7.86624e-09	0.456764	0.607032	0.306495	4.07129e-06	0.710809	0.192488	0.598	0.000307											0.710809	0.598
IN_VIP	CADM1	2.95751e-08	0.24096	0.348139	0.133782	1.03548e-05	0.293692	0.146667	0.36	0.000166											0.293692	0.36
IN_VIP	SOX5	6.48188e-08	0.205176	0.297771	0.11258	1.79442e-05	0.738002	0.540491	0.286	0.00214											0.738002	0.286
IN_VIP	TASP1	7.20416e-08	-0.167233	-0.116697	-0.217769	1.86431e-05	-0.412031	-0.514221	-0.238	0.00145											-0.412031	-0.238
IN_VIP	TJP1	8.58115e-08	0.45434	0.593013	0.315667	2.00294e-05	0.956361	0.551475	0.609	3e-11											0.956361	0.609
IN_VIP	OBSL1	8.78403e-08	-0.140443	-0.101104	-0.179783	2.01087e-05	-0.83297	-0.882708	-0.217	0.000577											-0.83297	-0.217
IN_VIP	PDE10A	1.02334e-07	-0.61995	-0.33525	-0.904651	2.25589e-05	-0.540219	-0.661053	-0.486	0.00138											-0.540219	-0.486
IN_VIP	FUBP1	1.36418e-07	0.214122	0.285106	0.143139	2.66216e-05	0.384269	0.210019	0.175	0.000253											0.384269	0.175
IN_VIP	MYO16	1.52649e-07	0.179487	0.22416	0.134814	2.7956e-05	0.781207	0.571807	0.324	0.0313											0.781207	0.324
IN_VIP	SLC8A3	3.27598e-07	-0.250939	-0.158261	-0.343617	4.28542e-05	-0.447068	-0.646443	-0.514	3.89e-07											-0.447068	-0.514
IN_VIP	PHF21A	4.26445e-07	0.264281	0.376726	0.151835	5.12256e-05	0.447636	0.239584	0.207	0.000139											0.447636	0.207
IN_VIP	SLC35F3	5.31363e-07	-0.200121	-0.129203	-0.271039	5.91154e-05	-0.321608	-0.399879	-0.372	0.00377											-0.321608	-0.372
IN_VIP	RARB	7.28501e-07	-0.189366	-0.127672	-0.251061	6.97107e-05	-0.392124	-0.45888	-0.386	0.00911											-0.392124	-0.386
IN_VIP	TRAF6	7.37129e-07	0.157881	0.214549	0.101214	6.97107e-05	0.841057	0.646961	0.208	5.81e-05											0.841057	0.208
IN_VIP	OCA2	8.09848e-07	0.198449	0.267308	0.129589	7.4344e-05	0.965793	0.577054	0.667	0.000194											0.965793	0.667
IN_VIP	DCP2	1.65934e-06	0.165386	0.22399	0.106782	0.000120444	0.222094	0.151766	0.179	0.0169											0.222094	0.179
IN_VIP	AHI1	1.74486e-06	-0.216419	-0.10776	-0.325079	0.000122357	-0.398119	-0.289548	-0.293	0.000743											-0.398119	-0.293
IN_VIP	KCNJ3	1.71788e-06	0.437797	0.611293	0.264301	0.000122357	0.552227	0.250173	-0.42	0.0103											0.552227	-0.42
IN_VIP	LRCH2	2.09966e-06	0.260424	0.352027	0.168821	0.00013366	0.449582	0.308784	0.209	0.0099											0.449582	0.209
IN_VIP	CXXC4	2.68462e-06	0.293445	0.405693	0.181197	0.000160547	0.916008	0.720937	0.343	0.0043											0.916008	0.343
IN_VIP	CAMK4	3.09449e-06	0.288349	0.390795	0.185903	0.000176253	0.42753	0.151694	-0.428	0.00352											0.42753	-0.428
IN_VIP	SRRM4	4.71922e-06	-0.147111	-0.0269262	-0.267295	0.000233102	-0.296323	-0.307628	-0.331	0.0485											-0.296323	-0.331
IN_VIP	UBR2	6.08178e-06	0.286489	0.404033	0.168945	0.000279527	0.4098	0.152012	0.0933	0.014											0.4098	0.0933
IN_VIP	ASPH	6.43053e-06	0.265654	0.373642	0.157665	0.000289959	0.330652	0.195785	0.245	0.00181											0.330652	0.245
IN_VIP	HERC4	7.06113e-06	0.271258	0.386997	0.155518	0.000305657	0.527992	0.190961	0.179	0.000223											0.527992	0.179
IN_VIP	LRP8	7.19259e-06	-0.153578	-0.100808	-0.206347	0.000308113	-0.514064	-0.727537	-0.448	2.34e-06											-0.514064	-0.448
IN_VIP	LEPR	7.23985e-06	0.224613	0.336419	0.112808	0.000308201	1.2646	1.07442	0.353	0.046											1.2646	0.353
IN_VIP	FXR1	7.62197e-06	0.307174	0.420552	0.193796	0.000319479	0.587348	0.306002	0.176	0.0018											0.587348	0.176
IN_VIP	TRAPPC9	8.69773e-06	-0.284619	-0.146611	-0.422628	0.000347719	-0.472567	-0.645724	-0.144	0.0276											-0.472567	-0.144
IN_VIP	HOOK1	9.35657e-06	0.215239	0.29892	0.131558	0.000359292	0.338079	0.176797	-0.274	0.0435											0.338079	-0.274
IN_VIP	BNIP3L	9.45751e-06	0.275501	0.374342	0.176659	0.000362	0.399784	0.22069	-0.146	0.0216											0.399784	-0.146
IN_VIP	RBM12B	1.0284e-05	0.148441	0.202195	0.0946863	0.000378557	0.391656	0.265117	0.257	3.18e-08											0.391656	0.257
IN_VIP	SLC4A8	1.14345e-05	-0.170954	-0.0862948	-0.255613	0.00040511	-0.598074	-0.697367	-0.535	2.49e-08											-0.598074	-0.535
IN_VIP	ETV5	1.25378e-05	-0.497431	-0.258105	-0.736757	0.000427652	-0.997061	-1.62445	-0.312	0.0123											-0.997061	-0.312
IN_VIP	SCFD2	1.75957e-05	-0.203701	-0.122175	-0.285226	0.000518465	-0.446687	-0.500909	-0.159	0.00653											-0.446687	-0.159
IN_VIP	GOLGA8A	1.86034e-05	-0.1968	-0.0776043	-0.315996	0.00053882	-0.404853	-0.615952	-0.436	9.26e-05											-0.404853	-0.436
IN_VIP	ZNF680	1.87231e-05	0.157247	0.223781	0.0907133	0.000539659	0.518963	0.443873	0.279	0.000143											0.518963	0.279
IN_VIP	CCPG1	2.19264e-05	-0.156389	-0.0162536	-0.296525	0.00060065	-0.511128	-0.562957	-0.135	0.00637											-0.511128	-0.135
IN_VIP	CERS6	2.21453e-05	0.26038	0.425086	0.0956753	0.000603243	0.481203	0.165878	-0.287	0.0212											0.481203	-0.287
IN_VIP	HLCS	2.44605e-05	-0.14818	-0.0612592	-0.235101	0.000645628	-0.22314	-0.364592	-0.114	0.0226											-0.22314	-0.114
IN_VIP	PPP3R1	2.78856e-05	0.270862	0.400847	0.140878	0.000700318	0.355371	0.189524	-0.354	0.00258											0.355371	-0.354
IN_VIP	PIK3CA	3.23056e-05	0.242229	0.334664	0.149794	0.000788046	0.438037	0.249463	-0.143	0.0142											0.438037	-0.143
IN_VIP	PLD5	4.42412e-05	-0.21616	-0.133052	-0.299267	0.000971674	-0.260327	-0.258387	-0.328	0.00497											-0.260327	-0.328
IN_VIP	ACYP2	5.32443e-05	-0.207559	-0.0801483	-0.334969	0.00109137	-0.426299	-0.485654	-0.182	0.00976											-0.426299	-0.182
IN_VIP	ZBTB20	6.3143e-05	0.273401	0.38933	0.157471	0.0012143	0.4307	0.261542	0.321	0.00825											0.4307	0.321
IN_VIP	ST13	6.45933e-05	0.247505	0.349066	0.145944	0.00123027	0.388804	0.200099	0.193	0.000718											0.388804	0.193
IN_VIP	TANGO6	6.76728e-05	-0.1403	-0.0578756	-0.222725	0.00127465	-0.249778	-0.577279	-0.136	0.0038											-0.249778	-0.136
IN_VIP	IL6ST	7.18626e-05	0.219076	0.343694	0.0944589	0.00133456	0.357191	0.181376	0.228	0.00511											0.357191	0.228
IN_VIP	RYR3	7.8695e-05	-0.260243	-0.148786	-0.3717	0.00141318	-0.207817	-0.293485	0.252	0.0279											-0.207817	0.252
IN_VIP	CDH12	8.26023e-05	-0.214497	-0.112718	-0.316275	0.00146107	-0.222131	-0.364519	-0.372	0.0456											-0.222131	-0.372
IN_VIP	TPD52	8.48457e-05	0.14358	0.204453	0.0827066	0.00147661	0.350106	0.144959	-0.223	0.00649											0.350106	-0.223
IN_VIP	MEF2C-AS1	9.25197e-05	0.31386	0.442754	0.184965	0.00158014	0.478345	0.283872	0.334	0.00432											0.478345	0.334
IN_VIP	TNK2	0.000114083	-0.144329	-0.0833055	-0.205353	0.00181073	-0.582394	-0.621196	-0.185	0.0171											-0.582394	-0.185
IN_VIP	OTUD7A	0.000135697	0.191867	0.265173	0.11856	0.00202931	0.360882	0.140835	0.19	0.0143											0.360882	0.19
IN_VIP	WWP1	0.000142444	0.24551	0.34335	0.147669	0.00208567	0.456149	0.220902	-0.166	0.00347											0.456149	-0.166
IN_VIP	ATRNL1	0.000146857	0.216929	0.299309	0.134549	0.00212675	0.334974	0.143876	-0.659	4.38e-06											0.334974	-0.659
IN_VIP	SLC9A9	0.000151177	0.191104	0.272961	0.109247	0.00217344	0.769325	0.540978	0.371	0.0018											0.769325	0.371
IN_VIP	PEA15	0.000204716	0.176899	0.262048	0.09175	0.00266624	0.230518	0.173367	0.339	0.000449											0.230518	0.339
IN_VIP	PHF14	0.000228518	0.243683	0.369342	0.118024	0.00286949	0.383697	0.157364	-0.131	0.0141											0.383697	-0.131
IN_VIP	ARRDC3	0.000253435	0.147097	0.219067	0.0751266	0.00307219	0.392792	0.166368	0.757	1.42e-08											0.392792	0.757
IN_VIP	BDH1	0.000261429	-0.197386	-0.0958918	-0.29888	0.00313715	-0.592022	-0.795691	-0.215	0.00796											-0.592022	-0.215
IN_VIP	BBX	0.000276665	0.168908	0.252693	0.0851221	0.00327377	0.372537	0.278574	0.273	0.0177											0.372537	0.273
IN_VIP	MAP2K4	0.000324348	0.256717	0.423645	0.0897884	0.0036667	0.445333	0.159348	-0.292	0.00084											0.445333	-0.292
IN_VIP	PAPOLA	0.000338513	0.341028	0.506451	0.175604	0.00379441	0.590057	0.333065	0.115	0.0177											0.590057	0.115
IN_VIP	SLC25A32	0.000353181	0.157194	0.236958	0.0774307	0.00390006	0.741247	0.454339	-0.278	2.96e-05											0.741247	-0.278
IN_VIP	HS6ST3	0.000387201	-0.228904	-0.118799	-0.339008	0.00409308	-0.203317	-0.253979	-0.383	0.044											-0.203317	-0.383
IN_VIP	CACNG8	0.000407379	-0.164263	-0.0526412	-0.275884	0.00423163	-0.384039	-0.556466	-0.462	0.00596											-0.384039	-0.462
IN_VIP	CSTF3	0.000451142	0.230511	0.342759	0.118264	0.00452816	0.353225	0.159632	0.123	0.0282											0.353225	0.123
IN_VIP	GPR149	0.000476302	-0.227064	-0.118708	-0.335421	0.00470922	-0.570849	-0.611688	-0.741	0.00443											-0.570849	-0.741
IN_VIP	ZNF675	0.00047789	0.212274	0.324908	0.0996395	0.00471317	0.649727	0.425838	-0.141	0.0379											0.649727	-0.141
IN_VIP	ABCA10	0.000532987	-0.151367	-0.0812527	-0.22148	0.00505306	-0.606187	-0.674307	-0.59	2.49e-08											-0.606187	-0.59
IN_VIP	ICA1	0.000609984	-0.193734	-0.0999645	-0.287504	0.00556844	-0.516307	-0.541264	-0.39	8.87e-06											-0.516307	-0.39
IN_VIP	LDLRAD4	0.000636078	-0.238554	-0.0989477	-0.37816	0.00573193	-0.345839	-0.330603	-0.226	0.00517											-0.345839	-0.226
IN_VIP	RHOBTB3	0.000744303	0.155341	0.233724	0.0769591	0.00637373	0.649194	0.344479	0.579	3.3e-06											0.649194	0.579
IN_VIP	FAM189A1	0.000812335	0.248122	0.357058	0.139187	0.00676226	0.584741	0.298953	0.62	1.32e-06											0.584741	0.62
IN_VIP	HIBCH	0.00081556	0.434336	0.652521	0.21615	0.00677423	0.986646	0.489544	0.245	0.0087											0.986646	0.245
IN_VIP	SMAD5	0.00083034	0.15361	0.227587	0.0796335	0.00685932	0.399877	0.292894	0.219	0.00373											0.399877	0.219
IN_VIP	LINC00342	0.000860085	-0.154671	-0.00181257	-0.30753	0.00702226	-0.346411	-0.434637	-0.458	1.42e-05											-0.346411	-0.458
IN_VIP	PDE7B	0.00110877	-0.315054	-0.168566	-0.461542	0.00828031	-0.297488	-0.351768	-0.415	0.0047											-0.297488	-0.415
IN_VIP	MTHFD1L	0.00116572	-0.198106	-0.0982977	-0.297914	0.0085977	-0.462257	-0.659344	-0.241	0.00926											-0.462257	-0.241
IN_VIP	CHORDC1	0.00128262	0.371686	0.560213	0.183159	0.00918979	1.10653	0.690688	0.593	1.55e-08											1.10653	0.593
IN_VIP	PLXNA4	0.00165097	-0.195492	-0.0823702	-0.308613	0.0109397	-0.272081	-0.313792	-0.44	0.00415											-0.272081	-0.44
IN_VIP	P4HA1	0.00170572	0.14543	0.224177	0.0666829	0.0111727	0.546835	0.381649	0.537	3.26e-06											0.546835	0.537
IN_VIP	CRH	0.00171952	-0.313918	-0.112723	-0.515112	0.0112208	-1.30148	-1.27447	-0.89	0.0014											-1.30148	-0.89
IN_VIP	SLC5A3	0.00176149	0.243254	0.367135	0.119373	0.0114359	0.407364	0.224842	0.238	0.0193											0.407364	0.238
IN_VIP	NUFIP2	0.00176582	0.216722	0.333975	0.0994691	0.011449	0.455165	0.245188	0.217	8.85e-06											0.455165	0.217
IN_VIP	ZNF782	0.00232639	0.176772	0.271154	0.0823896	0.0138689	0.32704	0.230488	-0.271	0.000273											0.32704	-0.271
IN_VIP	GRIA3	0.00252319	0.16517	0.251982	0.0783579	0.0146875	0.485121	0.266918	-0.29	0.0126											0.485121	-0.29
IN_VIP	NFIA	0.00258503	0.177277	0.274159	0.0803959	0.0149534	0.449121	0.313838	0.352	0.00156											0.449121	0.352
IN_VIP	SGK1	0.00259336	-0.15673	-0.0488227	-0.264637	0.0149792	-0.16479	-0.451791	0.407	0.0376											-0.16479	0.407
IN_VIP	LIFR	0.00284472	0.151079	0.236094	0.0660648	0.0160015	0.363287	0.315926	0.261	0.0286											0.363287	0.261
IN_VIP	DCC	0.00292216	-0.19236	-0.0672244	-0.317495	0.0163082	-0.468005	-0.377639	-0.298	0.0412											-0.468005	-0.298
IN_VIP	KIAA0408	0.00295157	0.151988	0.232669	0.0713078	0.0163809	0.207508	0.144931	-0.318	0.0327											0.207508	-0.318
IN_VIP	H1FX	0.00345608	0.239419	0.376929	0.101909	0.0184283	0.434454	0.245329	0.206	0.0151											0.434454	0.206
IN_VIP	ANKRD55	0.00365242	-0.251365	-0.117106	-0.385625	0.0190546	-0.539766	-0.876828	-0.558	0.0017											-0.539766	-0.558
IN_VIP	NRIP1	0.00448663	0.171349	0.269116	0.0735817	0.0218262	0.496586	0.308247	-0.162	0.0151											0.496586	-0.162
IN_VIP	STIP1	0.00662665	0.179913	0.287195	0.0726309	0.0284163	0.508628	0.199563	0.32	7.32e-05											0.508628	0.32
IN_VIP	FAT3	0.0075228	-0.149833	-0.0477106	-0.251955	0.0310511	-0.355586	-0.339904	-0.339	0.00208											-0.355586	-0.339
IN_VIP	NCALD	0.00773474	-0.142661	-0.013242	-0.27208	0.03163	-0.321537	-0.345425	-0.541	0.00352											-0.321537	-0.541
IN_VIP	PTGES3	0.00914779	0.21751	0.352155	0.0828647	0.0355569	0.441529	0.168023	0.178	0.0158											0.441529	0.178
IN_VIP	CIRBP	0.00933868	-0.254686	-0.0861669	-0.423206	0.0360096	-0.805993	-0.815179	-0.222	0.0067											-0.805993	-0.222
IN_VIP	OSBPL3	0.0102097	-0.168079	-0.028536	-0.307621	0.0382311	-0.233558	-0.281617	-0.339	0.0108											-0.233558	-0.339
L2_3	UBE3A	1.59052e-18	0.60396	0.698851	0.509069	2.21941e-14	1.15937	0.758666	1.24	3.24e-112											1.15937	1.24
L2_3	NIPA2	1.60659e-14	0.147764	0.174994	0.120534	7.47279e-11	0.765474	0.593645	0.889	1.43e-48											0.765474	0.889
L2_3	KCNN2	5.79037e-14	-0.333288	-0.245531	-0.421046	1.15427e-10	-0.85089	-0.711228	-0.291	0.0125											-0.85089	-0.291
L2_3	CDH22	2.23867e-13	-0.432531	-0.332517	-0.532545	2.83985e-10	-0.989531	-0.937709	-0.463	0.00897											-0.989531	-0.463
L2_3	RFTN1	9.1509e-13	-0.40776	-0.317755	-0.497766	9.12083e-10	-0.880775	-0.852934	-0.534	0.00158											-0.880775	-0.534
L2_3	CORIN	4.4725e-12	0.175021	0.225015	0.125028	3.46718e-09	1.7807	1.97422	0.779	1.06e-06											1.7807	0.779
L2_3	DLGAP3	5.39081e-12	-0.240013	-0.180832	-0.299194	3.69647e-09	-0.751247	-0.872025	-0.431	0.0058											-0.751247	-0.431
L2_3	FAM78B	5.52886e-12	-0.140388	-0.10649	-0.174287	3.69647e-09	-0.576255	-0.618028	-0.43	0.000888											-0.576255	-0.43
L2_3	LAMB1	8.77256e-12	-0.215414	-0.155394	-0.275435	5.32227e-09	-0.695581	-0.60191	-0.48	0.00401											-0.695581	-0.48
L2_3	ADAMTS8	1.13489e-11	-0.160345	-0.120962	-0.199728	6.36827e-09	-1.19418	-1.28245	-0.544	0.000534											-1.19418	-0.544
L2_3	TRAF6	1.14094e-11	0.208561	0.253611	0.163511	6.36827e-09	0.825937	0.727321	0.208	5.81e-05											0.825937	0.208
L2_3	COL24A1	1.79469e-11	-0.41037	-0.305521	-0.515219	9.07732e-09	-0.698243	-0.578599	-0.76	6.47e-05											-0.698243	-0.76
L2_3	PLXNA2	4.47588e-11	-0.179992	-0.107872	-0.252112	1.95177e-08	-0.44699	-0.433215	-0.316	0.00328											-0.44699	-0.316
L2_3	GABRA5	8.05704e-11	0.565234	0.697045	0.433423	3.03859e-08	1.5092	1.21039	1.32	1.22e-10											1.5092	1.32
L2_3	NIPA1	9.19027e-11	0.216761	0.268214	0.165307	3.28823e-08	0.650132	0.533211	0.536	5.17e-08											0.650132	0.536
L2_3	PTPN2	1.11582e-10	0.203223	0.251226	0.155219	3.62097e-08	0.452458	0.369873	0.254	0.000459											0.452458	0.254
L2_3	HERC2	3.39868e-10	0.403905	0.500302	0.307508	9.12022e-08	0.832139	0.509202	0.902	5.67e-68											0.832139	0.902
L2_3	TTBK2	3.93616e-10	0.201578	0.269527	0.133628	1.01713e-07	0.371473	0.249745	-0.284	0.000744											0.371473	-0.284
L2_3	LZTS1	4.30382e-10	-0.182888	-0.137393	-0.228384	1.07242e-07	-0.834437	-0.891663	-0.528	0.00347											-0.834437	-0.528
L2_3	ZBTB7C	4.76275e-10	-0.191911	-0.141318	-0.242505	1.14585e-07	-0.701492	-0.905695	-0.493	0.000322											-0.701492	-0.493
L2_3	PEX5L	6.30768e-10	-0.498987	-0.328747	-0.669227	1.44291e-07	-0.477676	-0.35814	-0.511	1.55e-05											-0.477676	-0.511
L2_3	GLCE	7.18345e-10	-0.295231	-0.216383	-0.374078	1.61674e-07	-0.824724	-0.852681	-0.371	0.000616											-0.824724	-0.371
L2_3	ADAM23	7.70031e-10	0.307799	0.39543	0.220169	1.70556e-07	0.418911	0.299169	-0.482	0.000564											0.418911	-0.482
L2_3	TMEM47	8.40028e-10	0.230304	0.295233	0.165376	1.77602e-07	1.09247	1.10062	0.578	4.18e-06											1.09247	0.578
L2_3	FSTL4	1.31577e-09	-0.49467	-0.320927	-0.668413	2.53817e-07	-0.737077	-0.600032	-0.578	0.000747											-0.737077	-0.578
L2_3	LIFR	1.31225e-09	0.202764	0.255111	0.150418	2.53817e-07	0.76213	0.724218	0.261	0.0286											0.76213	0.261
L2_3	SYT12	1.41994e-09	-0.179658	-0.126028	-0.233288	2.64184e-07	-1.29991	-1.49784	-0.722	1.05e-06											-1.29991	-0.722
L2_3	CLK4	3.10591e-09	-0.155484	-0.112013	-0.198955	5.15951e-07	-0.73558	-0.708577	-0.319	4.9e-06											-0.73558	-0.319
L2_3	RNF165	3.19768e-09	-0.24203	-0.163602	-0.320459	5.18843e-07	-0.7396	-0.705092	-0.462	0.000719											-0.7396	-0.462
L2_3	CRKL	3.42737e-09	0.142305	0.180225	0.104385	5.37365e-07	0.630906	0.485135	0.179	0.000139											0.630906	0.179
L2_3	ELK1	4.1316e-09	0.232028	0.297168	0.166889	6.33542e-07	1.15826	0.992767	0.533	0.00013											1.15826	0.533
L2_3	ATP2B2	4.47884e-09	-0.312576	-0.161985	-0.463168	6.72018e-07	-0.548494	-0.368024	-0.706	1.1e-05											-0.548494	-0.706
L2_3	DCP2	5.2398e-09	0.151202	0.191189	0.111215	7.44729e-07	0.599972	0.531378	0.179	0.0169											0.599972	0.179
L2_3	ST13	5.93568e-09	0.232479	0.293717	0.17124	8.28265e-07	0.691204	0.46781	0.193	0.000718											0.691204	0.193
L2_3	LEPR	6.08155e-09	0.23089	0.298675	0.163104	8.40218e-07	1.19654	1.04768	0.353	0.046											1.19654	0.353
L2_3	DLGAP1-AS4	6.40841e-09	-0.32137	-0.209331	-0.433408	8.68185e-07	-0.5299	-0.736411	-0.79	0.00231											-0.5299	-0.79
L2_3	CORO2B	6.88672e-09	-0.217184	-0.150442	-0.283927	9.15212e-07	-0.619394	-0.67899	-0.373	7.94e-06											-0.619394	-0.373
L2_3	RGS7	8.60537e-09	-0.364976	-0.284132	-0.445819	1.12224e-06	-0.474371	-0.178782	-0.41	0.000134											-0.474371	-0.41
L2_3	RAB21	8.95518e-09	0.182962	0.232353	0.133572	1.14643e-06	0.560727	0.433797	0.164	0.0046											0.560727	0.164
L2_3	TASP1	1.0487e-08	-0.152577	-0.0970327	-0.20812	1.28423e-06	-0.441608	-0.360303	-0.238	0.00145											-0.441608	-0.238
L2_3	GABRB3	1.29443e-08	0.49696	0.661375	0.332544	1.53369e-06	0.943597	0.323359	0.87	4.6e-10											0.943597	0.87
L2_3	RPH3A	2.17433e-08	-0.356415	-0.247088	-0.465741	2.38902e-06	-0.790882	-0.749678	-0.709	1.46e-05											-0.790882	-0.709
L2_3	KCTD1	2.34645e-08	-0.305309	-0.198988	-0.411629	2.53816e-06	-0.466796	-0.418095	-0.547	5.68e-07											-0.466796	-0.547
L2_3	UBR2	2.49007e-08	0.184532	0.261095	0.107968	2.65504e-06	0.426465	0.219603	0.0933	0.014											0.426465	0.0933
L2_3	C2orf69	2.8404e-08	0.183724	0.234529	0.132918	2.91433e-06	0.684989	0.550108	0.177	0.00545											0.684989	0.177
L2_3	ARNTL2	3.07977e-08	-0.154568	-0.105678	-0.203459	3.00525e-06	-0.515042	-0.589046	-0.332	0.00274											-0.515042	-0.332
L2_3	INF2	3.59365e-08	-0.150676	-0.111635	-0.189718	3.32091e-06	-0.877807	-1.16757	-0.423	0.00611											-0.877807	-0.423
L2_3	CACNG8	3.9257e-08	-0.196262	-0.12647	-0.266055	3.58034e-06	-0.498506	-0.577197	-0.462	0.00596											-0.498506	-0.462
L2_3	LINC00507	4.95811e-08	-0.389751	-0.225571	-0.553932	4.27071e-06	-1.2867	-1.25925	-1.2	0.00101											-1.2867	-1.2
L2_3	SLC22A10	5.2279e-08	-0.408885	-0.231872	-0.585898	4.44818e-06	-1.54354	-1.11891	-0.804	0.00315											-1.54354	-0.804
L2_3	CCPG1	5.39533e-08	-0.249376	-0.14542	-0.353333	4.53533e-06	-0.704735	-0.420473	-0.135	0.00637											-0.704735	-0.135
L2_3	UBE2R2	5.52832e-08	0.155591	0.198113	0.11307	4.53931e-06	0.300828	0.204629	0.131	0.0183											0.300828	0.131
L2_3	PABPC1	5.78356e-08	0.188034	0.245078	0.13099	4.69208e-06	0.512574	0.389352	0.195	0.0135											0.512574	0.195
L2_3	TOX3	6.1842e-08	0.482979	0.614892	0.351066	4.84799e-06	1.94657	1.8191	0.473	0.00333											1.94657	0.473
L2_3	ZNF804B	6.30908e-08	-0.698253	-0.471542	-0.924964	4.91827e-06	-1.32926	-1.37221	-0.804	5.35e-05											-1.32926	-0.804
L2_3	PLEKHA6	6.85152e-08	-0.220693	-0.130282	-0.311104	5.25308e-06	-0.440299	-0.453754	-0.188	0.0407											-0.440299	-0.188
L2_3	ACYP2	8.11303e-08	-0.159266	-0.0849961	-0.233536	5.90296e-06	-0.366117	-0.357111	-0.182	0.00976											-0.366117	-0.182
L2_3	CHPT1	8.07084e-08	0.1475	0.190974	0.104025	5.90296e-06	0.345225	0.295234	0.411	3.32e-07											0.345225	0.411
L2_3	DOK6	8.78914e-08	-0.368964	-0.188024	-0.549903	6.25733e-06	-0.478557	-0.312684	-0.407	0.0145											-0.478557	-0.407
L2_3	PALLD	9.27487e-08	0.150213	0.201878	0.0985476	6.56962e-06	0.821085	0.728548	0.652	7.25e-08											0.821085	0.652
L2_3	IGSF21	9.5141e-08	-0.289268	-0.196179	-0.382358	6.65988e-06	-0.788558	-0.882029	-0.325	0.012											-0.788558	-0.325
L2_3	CALCOCO2	1.00693e-07	0.152977	0.198258	0.107696	6.90383e-06	0.6011	0.507799	0.295	0.00118											0.6011	0.295
L2_3	PRELID2	1.04053e-07	0.232823	0.300694	0.164952	6.98054e-06	0.746488	0.710864	0.354	0.00629											0.746488	0.354
L2_3	SPIN1	1.12035e-07	0.163569	0.224561	0.102577	7.37424e-06	0.31328	0.141793	-0.135	0.0484											0.31328	-0.135
L2_3	HPRT1	1.13452e-07	0.158652	0.231434	0.0858701	7.39773e-06	0.39175	0.159964	-0.317	0.00967											0.39175	-0.317
L2_3	BACE2	1.21645e-07	0.195898	0.259059	0.132738	7.81738e-06	0.80392	0.6825	0.653	1.62e-06											0.80392	0.653
L2_3	DACH2	1.22689e-07	0.214954	0.279337	0.15057	7.81738e-06	0.784479	0.943543	0.698	0.00342											0.784479	0.698
L2_3	GSG1L	1.40336e-07	-0.227035	-0.161168	-0.292903	8.82096e-06	-0.737061	-0.854027	-0.378	0.0142											-0.737061	-0.378
L2_3	PELI1	1.65951e-07	0.168071	0.220381	0.115762	1.00682e-05	0.713688	0.793872	0.475	5.17e-08											0.713688	0.475
L2_3	FRMD6	1.67561e-07	-0.32746	-0.218867	-0.436053	1.01219e-05	-1.22915	-1.35796	-0.444	8.2e-05											-1.22915	-0.444
L2_3	ITGA9	1.706e-07	-0.282448	-0.200968	-0.363928	1.0261e-05	-0.824209	-0.893906	-0.369	0.0019											-0.824209	-0.369
L2_3	PCMTD2	1.75093e-07	0.157481	0.206675	0.108288	1.0486e-05	0.489791	0.462302	0.118	0.0344											0.489791	0.118
L2_3	GRIA3	2.00558e-07	-0.208301	-0.11245	-0.304152	1.18084e-05	-0.353431	-0.183455	-0.29	0.0126											-0.353431	-0.29
L2_3	FXR1	2.32931e-07	0.212753	0.295215	0.130291	1.31061e-05	0.620356	0.34738	0.176	0.0018											0.620356	0.176
L2_3	TESC	2.46585e-07	-0.160578	-0.110621	-0.210536	1.38187e-05	-0.857699	-0.985206	-0.819	1.24e-09											-0.857699	-0.819
L2_3	SYNJ2	2.54351e-07	-0.321643	-0.220064	-0.423222	1.41403e-05	-1.0335	-1.25653	-0.63	0.000178											-1.0335	-0.63
L2_3	STIP1	2.64567e-07	0.191259	0.25026	0.132258	1.45345e-05	1.05971	0.631892	0.32	7.32e-05											1.05971	0.32
L2_3	BCL11A	2.9606e-07	-0.244548	-0.156179	-0.332916	1.59507e-05	-0.542041	-0.547437	-0.501	0.00334											-0.542041	-0.501
L2_3	TRAPPC9	3.00968e-07	-0.17607	-0.08757	-0.26457	1.61527e-05	-0.383056	-0.33135	-0.144	0.0276											-0.383056	-0.144
L2_3	DOCK4	3.05205e-07	-0.256924	-0.134996	-0.378853	1.62551e-05	-0.213171	-0.185203	-0.126	0.0454											-0.213171	-0.126
L2_3	OTOGL	3.25642e-07	-0.158794	-0.109194	-0.208393	1.71472e-05	-0.619146	-0.589285	-0.553	0.00613											-0.619146	-0.553
L2_3	TYRO3	3.28606e-07	-0.169378	-0.086018	-0.252739	1.72382e-05	-0.479475	-0.482944	-0.224	0.0145											-0.479475	-0.224
L2_3	SCFD2	3.4975e-07	-0.154582	-0.0918268	-0.217336	1.80756e-05	-0.432404	-0.34798	-0.159	0.00653											-0.432404	-0.159
L2_3	ATAD2	3.57227e-07	0.141943	0.186819	0.0970668	1.82851e-05	0.625987	0.497443	0.274	0.000313											0.625987	0.274
L2_3	CXXC4	3.57736e-07	0.140671	0.192577	0.0887657	1.82851e-05	1.43146	1.31315	0.343	0.0043											1.43146	0.343
L2_3	NEK10	3.83041e-07	-0.196118	-0.11756	-0.274677	1.91575e-05	-0.41862	-0.25421	-0.358	0.0026											-0.41862	-0.358
L2_3	CCNT2-AS1	3.91672e-07	-0.141609	-0.0955214	-0.187697	1.94498e-05	-0.575462	-0.660903	-0.529	7.76e-05											-0.575462	-0.529
L2_3	FGD4	4.93181e-07	0.146136	0.195322	0.0969496	2.33283e-05	0.590485	0.69261	0.324	5.81e-06											0.590485	0.324
L2_3	N4BP2	5.31074e-07	0.192819	0.258437	0.127202	2.47846e-05	1.09893	1.13696	0.234	0.0271											1.09893	0.234
L2_3	BRINP3	5.50096e-07	0.407628	0.569818	0.245437	2.55018e-05	0.531802	0.345252	0.308	0.00492											0.531802	0.308
L2_3	GSE1	5.84348e-07	-0.222067	-0.143825	-0.300308	2.67344e-05	-0.819565	-0.972788	-0.472	8.92e-07											-0.819565	-0.472
L2_3	FHL2	6.03847e-07	-0.166471	-0.11591	-0.217033	2.72689e-05	-0.803172	-1.03287	-0.546	0.000741											-0.803172	-0.546
L2_3	CACNA1G	6.45747e-07	-0.154385	-0.0962856	-0.212484	2.86967e-05	-0.975392	-1.4253	-0.507	0.00708											-0.975392	-0.507
L2_3	COG5	7.14358e-07	0.163307	0.219731	0.106883	3.12361e-05	0.342277	0.243582	0.155	0.00016											0.342277	0.155
L2_3	KCNIP3	7.22746e-07	-0.158339	-0.106432	-0.210246	3.13586e-05	-0.695767	-0.922384	-0.623	9.76e-07											-0.695767	-0.623
L2_3	SCAI	7.68279e-07	-0.20271	-0.11802	-0.2874	3.28852e-05	-0.361009	-0.305514	-0.363	0.00177											-0.361009	-0.363
L2_3	NETO2	9.55976e-07	-0.237711	-0.153004	-0.322418	3.82226e-05	-0.428786	-0.610381	-0.487	6.95e-05											-0.428786	-0.487
L2_3	KCND3	1.0113e-06	-0.186489	-0.0837868	-0.28919	3.97602e-05	-0.373567	-0.360129	-0.261	0.00956											-0.373567	-0.261
L2_3	MGAT4C	1.02965e-06	0.346184	0.490502	0.201866	4.01801e-05	0.459456	0.400829	0.269	0.0154											0.459456	0.269
L2_3	TEAD1	1.07031e-06	-0.217545	-0.143916	-0.291174	4.14855e-05	-0.574345	-0.56719	0.218	0.0231											-0.574345	0.218
L2_3	PDE7B	1.25145e-06	-0.494687	-0.258517	-0.730856	4.61977e-05	-1.09942	-1.13754	-0.415	0.0047											-1.09942	-0.415
L2_3	ADAM10	1.4496e-06	0.168422	0.232693	0.104151	5.11979e-05	0.296547	0.166353	0.133	0.028											0.296547	0.133
L2_3	SETBP1	1.45294e-06	-0.271682	-0.169698	-0.373665	5.11979e-05	-0.384682	-0.337369	-0.288	0.00292											-0.384682	-0.288
L2_3	ARHGAP5	1.52326e-06	0.189391	0.262509	0.116274	5.34061e-05	0.427424	0.323627	0.194	0.0278											0.427424	0.194
L2_3	KCNB2	1.81235e-06	-0.435274	-0.236709	-0.633839	6.16817e-05	-0.441975	-0.472879	-0.547	0.0032											-0.441975	-0.547
L2_3	HOMER1	1.93287e-06	-0.499184	-0.0751006	-0.923268	6.53056e-05	-0.419887	-0.508288	-0.326	0.00663											-0.419887	-0.326
L2_3	DGKZ	2.08739e-06	-0.197492	-0.072716	-0.322268	6.91207e-05	-0.510674	-0.459201	-0.34	0.00267											-0.510674	-0.34
L2_3	EML6	2.10376e-06	-0.346079	-0.200718	-0.49144	6.93992e-05	-0.587557	-0.503364	-0.419	2e-05											-0.587557	-0.419
L2_3	HMGN3	2.20921e-06	0.150234	0.201355	0.0991128	7.20263e-05	0.218155	0.157243	0.197	0.0065											0.218155	0.197
L2_3	FMN1	2.28708e-06	0.250351	0.331677	0.169024	7.42186e-05	0.399785	0.426976	-0.347	0.0415											0.399785	-0.347
L2_3	SLC24A4	2.54487e-06	-0.190752	-0.119149	-0.262355	7.998e-05	-0.56737	-0.539827	-0.341	0.0355											-0.56737	-0.341
L2_3	ABLIM2	2.77992e-06	-0.270697	-0.141318	-0.400075	8.50679e-05	-0.587555	-0.604328	-0.596	3.21e-07											-0.587555	-0.596
L2_3	KCNB1	2.93414e-06	-0.146416	-0.0803868	-0.212445	8.84297e-05	-0.294344	-0.280626	-0.49	0.00159											-0.294344	-0.49
L2_3	SMAD1	3.05302e-06	0.173198	0.238108	0.108288	9.12246e-05	0.73744	0.451522	0.318	1.33e-05											0.73744	0.318
L2_3	LRRC8B	3.35549e-06	-0.142426	-0.0273195	-0.257533	9.77504e-05	-0.176052	-0.18948	-0.297	0.00941											-0.176052	-0.297
L2_3	MEF2C-AS1	4.0981e-06	0.259972	0.364447	0.155498	0.000115137	0.644927	0.471497	0.334	0.00432											0.644927	0.334
L2_3	SYNDIG1	4.10084e-06	-0.229886	-0.12306	-0.336711	0.000115137	-0.478112	-0.451185	-0.325	0.000201											-0.478112	-0.325
L2_3	SLC9A9	4.14178e-06	0.225989	0.304429	0.14755	0.000115579	0.961598	0.842632	0.371	0.0018											0.961598	0.371
L2_3	KLRD1	4.41212e-06	0.161261	0.23272	0.0898009	0.000120956	1.24293	1.11993	0.791	6.16e-05											1.24293	0.791
L2_3	PEG10	4.64419e-06	0.265964	0.363818	0.168111	0.000125364	0.655051	0.61188	0.332	0.00186											0.655051	0.332
L2_3	KCNN3	5.15681e-06	-0.205339	-0.124933	-0.285745	0.000133202	-0.468588	-0.64731	0.315	0.0496											-0.468588	0.315
L2_3	SNHG5	5.77906e-06	0.151046	0.21435	0.0877409	0.000144777	0.516561	0.310982	0.304	0.000162											0.516561	0.304
L2_3	PER2	6.04281e-06	-0.18573	-0.116	-0.25546	0.000148715	-1.1358	-1.43404	-0.564	4.99e-06											-1.1358	-0.564
L2_3	CACNG2	6.14011e-06	-0.168172	-0.099788	-0.236556	0.000150843	-0.507551	-0.58579	-0.489	0.000498											-0.507551	-0.489
L2_3	MPPED2	6.67112e-06	-0.312616	-0.194771	-0.430462	0.000159672	-0.64955	-0.482665	-0.381	0.000116											-0.64955	-0.381
L2_3	NCOR2	6.92261e-06	-0.222679	-0.129393	-0.315965	0.000164562	-0.619072	-0.670134	-0.256	0.0108											-0.619072	-0.256
L2_3	ANKRD46	7.02521e-06	0.184555	0.267237	0.101873	0.000166152	0.656947	0.384041	-0.183	0.0165											0.656947	-0.183
L2_3	BNIP3L	9.18229e-06	0.238675	0.332339	0.145011	0.000203058	0.600382	0.377345	-0.146	0.0216											0.600382	-0.146
L2_3	SLC4A4	9.38204e-06	-0.174516	-0.0964063	-0.252625	0.000205844	-0.244383	-0.216602	0.507	0.00483											-0.244383	0.507
L2_3	BMPER	9.73876e-06	-0.343571	-0.212718	-0.474425	0.000212668	-1.0043	-0.878686	-0.373	0.00191											-1.0043	-0.373
L2_3	CAMK2A	1.04304e-05	-0.241735	-0.111621	-0.371848	0.000222279	-0.336729	-0.26633	-0.425	0.0233											-0.336729	-0.425
L2_3	BRINP1	1.21591e-05	-0.271796	-0.185009	-0.358583	0.000251361	-0.441063	-0.42272	-0.25	0.0222											-0.441063	-0.25
L2_3	YJEFN3	1.33568e-05	-0.214048	-0.0795132	-0.348583	0.000271297	-0.730119	-0.799211	-0.577	3.26e-06											-0.730119	-0.577
L2_3	SRGAP1	1.37055e-05	0.170612	0.234465	0.106758	0.000277571	0.776153	0.721648	0.5	5.58e-06											0.776153	0.5
L2_3	ADCY10	1.4805e-05	0.193537	0.289196	0.097878	0.000294269	2.22887	1.55159	0.637	0.00163											2.22887	0.637
L2_3	H1FX	1.5408e-05	0.192869	0.263813	0.121926	0.00030131	0.62759	0.44286	0.206	0.0151											0.62759	0.206
L2_3	CLEC2L	1.5977e-05	-0.156959	-0.0970469	-0.216871	0.000309213	-0.867466	-0.948988	-0.743	3.83e-05											-0.867466	-0.743
L2_3	ZNF680	1.74115e-05	0.177256	0.246786	0.107726	0.000332822	0.941802	0.607626	0.279	0.000143											0.941802	0.279
L2_3	TCF12	1.74954e-05	0.217043	0.309266	0.12482	0.000333968	0.320784	0.285892	0.231	0.0378											0.320784	0.231
L2_3	DPP6	2.02756e-05	-0.290365	-0.193559	-0.38717	0.000378244	-0.370772	-0.224242	-0.316	0.00569											-0.370772	-0.316
L2_3	ZBTB20	2.03655e-05	0.249182	0.345894	0.15247	0.000379413	0.565037	0.529245	0.321	0.00825											0.565037	0.321
L2_3	PDZD2	2.0764e-05	-0.580574	-0.313198	-0.84795	0.000385807	-0.881842	-0.737121	-0.536	1.46e-05											-0.881842	-0.536
L2_3	ETV5	2.08656e-05	-0.240549	-0.141654	-0.339443	0.000387179	-0.745838	-0.898853	-0.312	0.0123											-0.745838	-0.312
L2_3	LDLRAD4	2.15152e-05	-0.296294	-0.165063	-0.427524	0.000398286	-0.343336	-0.249264	-0.226	0.00517											-0.343336	-0.226
L2_3	HERC4	2.16045e-05	0.173529	0.270484	0.0765746	0.000399298	0.365839	0.172374	0.179	0.000223											0.365839	0.179
L2_3	PLCL2	2.2588e-05	-0.166961	-0.0910449	-0.242877	0.000410943	-0.315737	-0.352686	-0.408	3.18e-05											-0.315737	-0.408
L2_3	SOD2	2.5752e-05	0.184151	0.270479	0.0978234	0.000453717	0.432571	0.289898	0.308	0.0183											0.432571	0.308
L2_3	XPO1	2.67903e-05	0.198259	0.303809	0.0927082	0.00046729	0.464797	0.203725	0.28	1.79e-08											0.464797	0.28
L2_3	SDCBP	2.85242e-05	0.200015	0.281142	0.118889	0.000487181	0.535678	0.393963	0.2	0.00431											0.535678	0.2
L2_3	ZMAT4	3.08481e-05	0.188936	0.278239	0.0996318	0.000520784	0.276755	0.154141	-0.427	0.0373											0.276755	-0.427
L2_3	DGCR9	3.57887e-05	-0.204637	-0.0774179	-0.331855	0.000578674	-0.354206	-0.33506	-0.659	7.49e-06											-0.354206	-0.659
L2_3	GPC5	3.90092e-05	0.288271	0.406696	0.169846	0.000622088	0.623747	0.874528	0.636	2.94e-05											0.623747	0.636
L2_3	DPYSL3	3.92815e-05	0.169416	0.245155	0.0936782	0.000625011	0.610781	0.574292	0.509	7.31e-06											0.610781	0.509
L2_3	CHORDC1	4.39073e-05	0.290201	0.426228	0.154174	0.000680636	1.28768	0.74279	0.593	1.55e-08											1.28768	0.593
L2_3	B4GALNT3	4.82111e-05	-0.148505	-0.0878829	-0.209126	0.000732455	-0.860206	-0.843795	-0.354	0.0492											-0.860206	-0.354
L2_3	ST8SIA5	4.83282e-05	-0.301039	-0.159783	-0.442294	0.000732455	-0.681299	-0.848607	-0.415	0.0079											-0.681299	-0.415
L2_3	ABI1	5.46219e-05	0.170562	0.25642	0.0847043	0.000804001	0.281773	0.236142	0.201	0.00088											0.281773	0.201
L2_3	ZNF385B	6.1587e-05	-0.268635	-0.15425	-0.383019	0.000876923	-0.370221	-0.299814	-0.473	0.0014											-0.370221	-0.473
L2_3	RGS20	7.0506e-05	-0.178532	-0.105739	-0.251326	0.000969561	-0.870611	-0.847575	0.393	0.0421											-0.870611	0.393
L2_3	TARBP1	7.07163e-05	-0.272365	-0.135614	-0.409116	0.000969844	-0.681245	-0.452478	-0.494	1.23e-06											-0.681245	-0.494
L2_3	ZMYND8	7.39433e-05	-0.147706	-0.0372743	-0.258137	0.00100273	-0.315785	-0.466794	-0.288	1.44e-05											-0.315785	-0.288
L2_3	CANX	8.34055e-05	0.211519	0.460839	-0.0378002	0.00110509	0.455104	0.308902	0.169	0.00201											0.455104	0.169
L2_3	MARK3	9.39675e-05	0.149267	0.233226	0.0653078	0.00120961	0.285072	0.146522	0.136	0.00131											0.285072	0.136
L2_3	SUSD4	0.000101038	-0.148186	-0.070434	-0.225939	0.00127822	-0.537937	-0.437384	-0.257	0.0328											-0.537937	-0.257
L2_3	ZNF407	0.000106424	-0.15461	-0.0900842	-0.219136	0.0013283	-0.406853	-0.292393	-0.192	4.18e-06											-0.406853	-0.192
L2_3	FUBP1	0.000110562	0.146323	0.213053	0.079593	0.0013738	0.363295	0.196895	0.175	0.000253											0.363295	0.175
L2_3	TRIM9	0.000111924	-0.228795	-0.142538	-0.315053	0.00138333	-0.325153	-0.185544	-0.207	0.0055											-0.325153	-0.207
L2_3	R3HDM2	0.000115161	-0.155255	-0.0740729	-0.236438	0.00140627	-0.293721	-0.244987	-0.35	3.86e-05											-0.293721	-0.35
L2_3	FAM107A	0.000129094	0.147075	0.216429	0.0777212	0.00153833	0.763399	0.645747	0.565	2.22e-05											0.763399	0.565
L2_3	CSTF3	0.000133433	0.152656	0.228518	0.0767935	0.00158058	0.485784	0.247693	0.123	0.0282											0.485784	0.123
L2_3	PRKCE	0.000160803	-0.179295	-0.0737946	-0.284794	0.00180501	-0.256579	-0.229099	-0.418	0.00106											-0.256579	-0.418
L2_3	PLXNA4	0.000162206	-0.36343	-0.199956	-0.526903	0.00181219	-0.56873	-0.576649	-0.44	0.00415											-0.56873	-0.44
L2_3	TSGA10	0.000165333	-0.153155	-0.0762562	-0.230055	0.00183391	-0.485189	-0.383355	-0.335	8.69e-05											-0.485189	-0.335
L2_3	ANKRD33B	0.000169433	-0.175042	-0.0939146	-0.256169	0.00186751	-0.301236	-0.577117	-0.349	0.0391											-0.301236	-0.349
L2_3	ICA1	0.000176007	-0.168859	-0.0786399	-0.259077	0.00192627	-0.466095	-0.328521	-0.39	8.87e-06											-0.466095	-0.39
L2_3	RASA1	0.000177198	0.143572	0.208963	0.0781816	0.00193476	0.3765	0.274303	-0.157	0.0174											0.3765	-0.157
L2_3	MSI2	0.000187503	0.166937	0.257059	0.0768147	0.00200799	0.390426	0.271717	0.452	1.26e-06											0.390426	0.452
L2_3	INTU	0.000189595	0.175644	0.263935	0.0873532	0.00202264	0.343688	0.280309	0.281	0.000529											0.343688	0.281
L2_3	SLC5A3	0.000262723	0.186697	0.273476	0.0999187	0.00255829	1.13169	0.740626	0.238	0.0193											1.13169	0.238
L2_3	SLC38A1	0.000281672	0.161369	0.24401	0.0787273	0.0027144	0.354573	0.157066	-0.476	8.04e-07											0.354573	-0.476
L2_3	PHF14	0.000283486	0.187547	0.274704	0.100389	0.00272248	0.417149	0.220206	-0.131	0.0141											0.417149	-0.131
L2_3	UBR5	0.000289903	0.185689	0.27917	0.0922076	0.00276886	0.354751	0.218834	0.189	7e-06											0.354751	0.189
L2_3	FAM189A1	0.000291871	0.216999	0.350438	0.0835599	0.00278194	0.608667	0.536659	0.62	1.32e-06											0.608667	0.62
L2_3	CDH20	0.000319274	0.28451	0.414627	0.154393	0.00297113	0.616883	0.720386	0.383	0.00011											0.616883	0.383
L2_3	ZNF516	0.000343231	0.163079	0.239371	0.0867863	0.00311813	0.798902	0.545348	0.518	7.3e-08											0.798902	0.518
L2_3	ABHD3	0.000378783	0.165033	0.254677	0.0753886	0.00335377	1.47582	1.23284	0.578	3.02e-06											1.47582	0.578
L2_3	SNX31	0.000395797	0.339656	0.573357	0.105954	0.00344894	2.78116	1.96862	0.929	0.00184											2.78116	0.929
L2_3	PDE4DIP	0.000415943	0.198916	0.305812	0.0920197	0.00356297	0.316828	0.232346	0.161	0.00784											0.316828	0.161
L2_3	TIMP2	0.0004264	0.220985	0.32941	0.11256	0.00362804	0.789022	0.78296	0.366	0.00157											0.789022	0.366
L2_3	MYO1B	0.000444965	-0.193057	-0.0961457	-0.289969	0.00374264	-1.07705	-1.13544	-0.612	4.18e-06											-1.07705	-0.612
L2_3	PRICKLE1	0.000444681	-0.225402	-0.0967228	-0.35408	0.00374264	-0.301983	-0.479319	-0.457	0.000849											-0.301983	-0.457
L2_3	GRASP	0.000469807	-0.206499	-0.0665547	-0.346444	0.00389073	-0.763979	-1.13666	-0.486	0.00804											-0.763979	-0.486
L2_3	HSPA1B	0.000486714	0.248189	0.394409	0.101968	0.00398569	1.78399	1.26373	1.21	1.54e-07											1.78399	1.21
L2_3	RYR3	0.000508074	-0.44475	-0.181542	-0.707958	0.00413391	-0.64323	-0.429762	0.252	0.0279											-0.64323	0.252
L2_3	PLCB4	0.00057875	-0.149362	-0.0674931	-0.231232	0.00453701	-0.296987	-0.340735	-0.458	0.00156											-0.296987	-0.458
L2_3	FAM66A	0.000622703	-0.197833	-0.0997509	-0.295914	0.0047848	-0.647284	-0.913015	-0.546	0.00402											-0.647284	-0.546
L2_3	NUFIP2	0.000683611	0.151136	0.232244	0.0700282	0.00514685	0.556876	0.25578	0.217	8.85e-06											0.556876	0.217
L2_3	SLC8A3	0.000732436	-0.170249	-0.0882572	-0.252241	0.00542197	-0.511554	-0.617887	-0.514	3.89e-07											-0.511554	-0.514
L2_3	RASAL2	0.000739143	-0.151325	-0.0657835	-0.236866	0.00545137	-0.209846	-0.171806	-0.204	0.0255											-0.209846	-0.204
L2_3	CACNA1D	0.000745961	-0.166665	-0.0182649	-0.315066	0.00548716	-0.159717	-0.197881	-0.33	0.00128											-0.159717	-0.33
L2_3	SCN1A	0.000767571	0.167352	0.304517	0.0301871	0.00559305	0.140113	0.166581	-0.661	0.00024											0.140113	-0.661
L2_3	MTUS2	0.000774399	-0.22611	-0.0801794	-0.37204	0.00561641	-0.148442	-0.222642	-0.465	0.00156											-0.148442	-0.465
L2_3	NFIA	0.000780224	0.273456	0.400524	0.146388	0.00563522	0.73218	0.624599	0.352	0.00156											0.73218	0.352
L2_3	MICAL2	0.000828992	-0.268694	-0.145898	-0.39149	0.00590622	-0.496543	-0.617713	-0.506	0.00105											-0.496543	-0.506
L2_3	TRAF3	0.000884832	-0.162594	-0.0698386	-0.255348	0.00622316	-0.455143	-0.614621	-0.391	5.46e-07											-0.455143	-0.391
L2_3	CABP1	0.000899225	-0.156838	-0.0747463	-0.23893	0.00627703	-0.38211	-0.48919	-0.767	0.000244											-0.38211	-0.767
L2_3	RBFOX3	0.00090383	-0.282927	-0.0954329	-0.470422	0.00629029	-0.477151	-0.48979	-0.454	0.0072											-0.477151	-0.454
L2_3	OCA2	0.00102084	0.140212	0.231267	0.0491564	0.00688818	0.992192	0.654375	0.667	0.000194											0.992192	0.667
L2_3	PCSK2	0.00113029	-0.196154	-0.0930286	-0.29928	0.00743617	-0.269213	-0.173999	-0.493	0.00102											-0.269213	-0.493
L2_3	FGF13	0.0011851	0.158783	0.236509	0.0810567	0.00768797	0.391973	0.221084	-0.614	4.99e-05											0.391973	-0.614
L2_3	PAPOLA	0.00128635	0.205225	0.32146	0.0889896	0.00821873	0.606883	0.310589	0.115	0.0177											0.606883	0.115
L2_3	NREP	0.00131119	-0.219479	-0.0891628	-0.349796	0.00835068	-0.596992	-0.689789	-0.486	0.000498											-0.596992	-0.486
L2_3	RNF11	0.00159013	0.210546	0.408286	0.0128048	0.00959664	0.385243	0.282095	-0.147	0.0384											0.385243	-0.147
L2_3	ATXN1	0.00160372	-0.201815	-0.104238	-0.299392	0.0096458	-0.239077	-0.210335	-0.196	0.00157											-0.239077	-0.196
L2_3	KCNMA1	0.00180436	-0.252668	-0.125304	-0.380031	0.0105436	-0.300986	-0.195423	-0.227	0.0467											-0.300986	-0.227
L2_3	PTGES3	0.00189597	0.1659	0.356695	-0.0248955	0.0109554	0.580524	0.185675	0.178	0.0158											0.580524	0.178
L2_3	NGEF	0.0019514	-0.211587	-0.0335	-0.389675	0.0111782	-0.525716	-0.498379	-0.622	0.00227											-0.525716	-0.622
L2_3	GDAP1	0.0019563	0.140395	0.274632	0.00615861	0.0111975	0.388315	0.161815	-0.186	0.0276											0.388315	-0.186
L2_3	MYO16	0.00197138	0.381432	0.594751	0.168112	0.0112556	1.02	0.956203	0.324	0.0313											1.02	0.324
L2_3	ARHGAP22	0.00209917	-0.154976	-0.0763961	-0.233556	0.011816	-0.735043	-0.731408	-0.354	0.0129											-0.735043	-0.354
L2_3	TESK2	0.00227677	0.166009	0.261187	0.0708311	0.0125982	0.732057	0.875066	0.395	0.0161											0.732057	0.395
L2_3	UNC79	0.00227696	-0.212622	-0.103839	-0.321405	0.0125982	-0.216679	-0.195527	-0.228	0.00983											-0.216679	-0.228
L2_3	RASGRF1	0.00259909	-0.178061	-0.0466266	-0.309495	0.0139652	-0.496327	-0.482441	-0.578	1.14e-05											-0.496327	-0.578
L2_3	CAMK4	0.0028699	-0.223977	-0.0421737	-0.40578	0.0150438	-0.263427	-0.2184	-0.428	0.00352											-0.263427	-0.428
L2_3	DNAJB1	0.00322435	0.187103	0.296494	0.0777126	0.0164326	1.11677	0.568756	0.833	3.12e-06											1.11677	0.833
L2_3	GAP43	0.00323256	-0.266498	0.117605	-0.6506	0.0164445	-0.394345	-0.362415	-0.443	0.00288											-0.394345	-0.443
L2_3	LINC00599	0.0033075	-0.201023	0.0540822	-0.456128	0.0167342	-0.633349	-0.686217	-0.641	4.01e-05											-0.633349	-0.641
L2_3	ZNF675	0.00331997	0.155979	0.252693	0.0592645	0.0167912	0.514069	0.302405	-0.141	0.0379											0.514069	-0.141
L2_3	PARD3	0.00343212	0.148655	0.241059	0.056252	0.017184	0.9547	0.570159	0.282	0.0268											0.9547	0.282
L2_3	HIVEP2	0.00365392	-0.205751	-0.0884721	-0.323029	0.0181126	-0.291693	-0.311287	-0.576	4.63e-09											-0.291693	-0.576
L2_3	PDE10A	0.0039572	-0.674158	-0.355502	-0.992814	0.0192534	-1.13859	-0.877181	-0.486	0.00138											-1.13859	-0.486
L2_3	AC067956.1	0.00504062	-0.21683	-0.0741896	-0.359471	0.0231905	-0.545086	-0.261756	-0.601	0.00222											-0.545086	-0.601
L2_3	SLC44A5	0.00542074	-0.191729	-0.0624381	-0.32102	0.0245349	-0.214844	-0.214548	-0.359	0.00436											-0.214844	-0.359
L2_3	ESRRG	0.00543447	-0.151696	-0.0183294	-0.285063	0.0245811	-0.343318	-0.384387	-0.404	0.0208											-0.343318	-0.404
L2_3	TJP1	0.00550341	0.296867	0.479779	0.113955	0.0247964	0.891094	0.447828	0.609	3e-11											0.891094	0.609
L2_3	HSPA1A	0.00552597	0.22918	0.38168	0.0766804	0.024874	1.03821	0.251663	1.21	2.86e-07											1.03821	1.21
L2_3	DDRGK1	0.00567367	-0.169094	-0.0694254	-0.268763	0.0253422	-0.529966	-0.678907	-0.213	0.00214											-0.529966	-0.213
L2_3	TESPA1	0.00574513	-0.196787	0.178051	-0.571625	0.0255718	-0.284822	-0.336472	-0.699	0.0205											-0.284822	-0.699
L2_3	OIP5-AS1	0.00654647	0.219287	0.447226	-0.00865202	0.0283606	0.404907	0.270737	-0.325	0.000914											0.404907	-0.325
L2_3	PEA15	0.00672996	0.259473	0.642225	-0.123278	0.0289763	0.547805	0.343408	0.339	0.000449											0.547805	0.339
L2_3	KCNJ3	0.00808538	0.184829	0.310542	0.0591164	0.0331931	0.28532	0.185904	-0.42	0.0103											0.28532	-0.42
L2_3	MIAT	0.00902519	-0.248794	-0.103565	-0.394022	0.0360542	-0.331047	-0.339723	-0.377	0.0253											-0.331047	-0.377
L2_3	ZNF365	0.0095703	0.188944	0.316121	0.0617673	0.037767	0.568284	0.195447	-0.476	0.000114											0.568284	-0.476
L2_3	CNTNAP2	0.0111353	0.286561	0.496101	0.0770203	0.042547	0.520508	0.165755	-0.362	0.0162											0.520508	-0.362
L2_3	ARC	0.011456	-0.201802	-0.0290957	-0.374507	0.0434951	-0.204549	-2.47851	-1.25	4.41e-06											-0.204549	-1.25
L2_3	CDHR3	0.0118071	0.166249	0.268799	0.0636989	0.0445286	0.837882	0.819334	0.228	0.0198											0.837882	0.228
L2_3	SYT10	0.0119543	0.162053	0.34482	-0.0207137	0.0448777	0.697479	1.31548	0.596	0.023											0.697479	0.596
L2_3	IGFBP5	0.0125088	0.208557	0.352803	0.0643122	0.0463235	0.672404	0.711869	0.505	0.00855											0.672404	0.505
L2_3	PRKCB	0.0130684	-0.37934	-0.0785553	-0.680124	0.0478878	-0.534648	-0.294015	-0.569	0.000199											-0.534648	-0.569
L2_3	CIRBP	0.0131207	-0.161688	-0.0189513	-0.304424	0.0480163	-0.682471	-0.527749	-0.222	0.0067											-0.682471	-0.222
L2_3	ARHGAP26	0.0132799	-0.167572	-0.0657401	-0.269403	0.0484211	-0.219959	-0.221488	-0.338	7.34e-05											-0.219959	-0.338
L2_4	UBE3A	6.91068e-17	0.647633	0.725935	0.569331	1.02216e-12	1.28634	0.756745	1.24	3.24e-112											1.28634	1.24
L2_4	HERC2	4.07856e-16	0.508856	0.580425	0.437287	3.0163e-12	0.966546	0.608241	0.902	5.67e-68											0.966546	0.902
L2_4	ATAD2	3.66573e-13	0.179571	0.217231	0.141911	7.74569e-10	0.5622	0.464458	0.274	0.000313											0.5622	0.274
L2_4	OTOGL	3.57391e-13	-0.330376	-0.23041	-0.430342	7.74569e-10	-0.716239	-0.650661	-0.553	0.00613											-0.716239	-0.553
L2_4	NIPA1	9.52299e-12	0.325891	0.409311	0.242471	1.56505e-08	0.560045	0.409938	0.536	5.17e-08											0.560045	0.536
L2_4	PTPN2	1.74e-11	0.197088	0.240481	0.153695	2.54052e-08	0.442764	0.395197	0.254	0.000459											0.442764	0.254
L2_4	TRAF6	2.35144e-11	0.243692	0.299089	0.188294	2.89835e-08	0.833836	0.695582	0.208	5.81e-05											0.833836	0.208
L2_4	PRKAB2	2.86774e-11	0.153578	0.190638	0.116519	3.26283e-08	0.646489	0.600484	0.412	1.06e-06											0.646489	0.412
L2_4	LINC00342	3.19486e-11	-0.307873	-0.22908	-0.386666	3.37537e-08	-0.442859	-0.31841	-0.458	1.42e-05											-0.442859	-0.458
L2_4	ITGAV	1.29001e-10	0.213328	0.259027	0.167629	8.98975e-08	0.736352	0.666872	0.378	0.000452											0.736352	0.378
L2_4	NIPA2	1.33713e-10	0.14311	0.17899	0.10723	8.98975e-08	0.742372	0.63076	0.889	1.43e-48											0.742372	0.889
L2_4	LIFR	1.48994e-10	0.27628	0.34444	0.208121	9.58161e-08	0.700093	0.569738	0.261	0.0286											0.700093	0.261
L2_4	RIOK3	4.5908e-10	0.180293	0.229888	0.130698	2.51491e-07	0.224988	0.194736	0.171	0.00518											0.224988	0.171
L2_4	ZNF516	2.31981e-09	0.165169	0.252471	0.0778668	8.79804e-07	1.54958	1.44531	0.518	7.3e-08											1.54958	0.518
L2_4	GABRA5	2.5608e-09	0.401542	0.501826	0.301258	9.4692e-07	1.36985	0.969338	1.32	1.22e-10											1.36985	1.32
L2_4	PEG10	2.88032e-09	0.319099	0.411883	0.226314	1.03909e-06	0.813953	0.693741	0.332	0.00186											0.813953	0.332
L2_4	SLC8A3	3.13317e-09	-0.419289	-0.298808	-0.539771	1.1034e-06	-0.611725	-0.639533	-0.514	3.89e-07											-0.611725	-0.514
L2_4	N4BP2	4.32337e-09	0.209129	0.274745	0.143513	1.38292e-06	1.40362	1.32346	0.234	0.0271											1.40362	0.234
L2_4	SYT12	4.39437e-09	-0.220099	-0.153632	-0.286565	1.38292e-06	-1.58282	-1.41238	-0.722	1.05e-06											-1.58282	-0.722
L2_4	CORIN	4.61042e-09	0.284816	0.364927	0.204705	1.40176e-06	1.59875	1.53525	0.779	1.06e-06											1.59875	0.779
L2_4	LEPR	5.17666e-09	0.296169	0.377765	0.214573	1.53136e-06	1.17469	1.03504	0.353	0.046											1.17469	0.353
L2_4	SPP1	6.10951e-09	0.183651	0.321286	0.0460148	1.70501e-06	0.606479	0.57903	1.38	0.000441											0.606479	1.38
L2_4	TARBP1	6.04158e-09	-0.418901	-0.277576	-0.560226	1.70501e-06	-0.5375	-0.342256	-0.494	1.23e-06											-0.5375	-0.494
L2_4	DCP2	6.98602e-09	0.196964	0.248897	0.14503	1.78074e-06	0.651762	0.583347	0.179	0.0169											0.651762	0.179
L2_4	KCNIP3	7.34401e-09	-0.224226	-0.162631	-0.285821	1.78074e-06	-0.710724	-0.743052	-0.623	9.76e-07											-0.710724	-0.623
L2_4	KCNN2	6.7902e-09	-0.192178	-0.142674	-0.241682	1.78074e-06	-0.989225	-0.88329	-0.291	0.0125											-0.989225	-0.291
L2_4	CRYZ	8.93323e-09	0.198112	0.255358	0.140866	2.06455e-06	1.35501	1.29037	0.478	1.51e-06											1.35501	0.478
L2_4	CXXC4	1.8047e-08	0.372672	0.481057	0.264286	3.60721e-06	1.28199	0.971339	0.343	0.0043											1.28199	0.343
L2_4	CALCOCO2	2.0345e-08	0.164856	0.211782	0.117931	3.80915e-06	0.732935	0.688233	0.295	0.00118											0.732935	0.295
L2_4	RARB	2.02272e-08	-0.288476	-0.1962	-0.380752	3.80915e-06	-0.50249	-0.426598	-0.386	0.00911											-0.50249	-0.386
L2_4	LZTS1	2.07144e-08	-0.183815	-0.136773	-0.230857	3.81308e-06	-0.815082	-0.763377	-0.528	0.00347											-0.815082	-0.528
L2_4	ARHGAP22	2.22203e-08	-0.198778	-0.136064	-0.261492	3.91262e-06	-0.479415	-0.488749	-0.354	0.0129											-0.479415	-0.354
L2_4	ETV5	2.20029e-08	-0.328291	-0.201339	-0.455244	3.91262e-06	-0.812355	-0.738881	-0.312	0.0123											-0.812355	-0.312
L2_4	NEUROD6	2.20832e-08	-0.214583	-0.138302	-0.290864	3.91262e-06	-1.0372	-0.921677	-0.784	0.0134											-1.0372	-0.784
L2_4	GLCE	3.1958e-08	-0.262179	-0.179938	-0.34442	4.85832e-06	-1.21126	-1.10959	-0.371	0.000616											-1.21126	-0.371
L2_4	ADAMTS9-AS2	3.78931e-08	0.540118	0.711693	0.368544	5.44152e-06	1.00935	0.801451	0.369	0.0187											1.00935	0.369
L2_4	MPP5	4.25763e-08	0.146169	0.194445	0.0978918	5.83098e-06	0.47609	0.424149	0.166	0.0401											0.47609	0.166
L2_4	RAB21	9.71063e-08	0.214121	0.285815	0.142427	1.08455e-05	0.456048	0.375513	0.164	0.0046											0.456048	0.164
L2_4	OTUD4	1.01158e-07	0.1964	0.255794	0.137006	1.1074e-05	0.548518	0.410223	0.144	0.011											0.548518	0.144
L2_4	TEAD1	1.04103e-07	-0.209348	-0.1308	-0.287896	1.11579e-05	-0.862972	-0.666728	0.218	0.0231											-0.862972	0.218
L2_4	BBX	1.06841e-07	0.306164	0.417169	0.19516	1.13689e-05	0.515898	0.409319	0.273	0.0177											0.515898	0.273
L2_4	IST1	1.23201e-07	0.165332	0.226404	0.104261	1.24842e-05	0.308397	0.24152	0.161	0.00182											0.308397	0.161
L2_4	FXR1	1.30325e-07	0.344442	0.444494	0.24439	1.30246e-05	0.525157	0.30623	0.176	0.0018											0.525157	0.176
L2_4	P4HA1	1.94158e-07	0.162727	0.220619	0.104834	1.74048e-05	0.477997	0.339823	0.537	3.26e-06											0.477997	0.537
L2_4	GABRB3	2.11688e-07	0.52598	0.648016	0.403943	1.87489e-05	1.13589	0.441754	0.87	4.6e-10											1.13589	0.87
L2_4	PLXNA4	2.24907e-07	-0.687647	-0.398682	-0.976612	1.93407e-05	-0.838755	-0.571575	-0.44	0.00415											-0.838755	-0.44
L2_4	TMEM47	2.32677e-07	0.168673	0.244271	0.0930745	1.98932e-05	1.00054	0.854011	0.578	4.18e-06											1.00054	0.578
L2_4	ST13	2.42285e-07	0.307933	0.409225	0.206641	2.03423e-05	0.393113	0.284241	0.193	0.000718											0.393113	0.193
L2_4	CDH12	2.58894e-07	-0.578187	-0.365861	-0.790513	2.11564e-05	-0.1613	-0.232101	-0.372	0.0456											-0.1613	-0.372
L2_4	STIP1	2.58623e-07	0.235257	0.316397	0.154117	2.11564e-05	0.720007	0.54647	0.32	7.32e-05											0.720007	0.32
L2_4	SCFD2	2.65872e-07	-0.180155	-0.11863	-0.241679	2.13723e-05	-0.357722	-0.254578	-0.159	0.00653											-0.357722	-0.159
L2_4	CNN3	2.72705e-07	0.1713	0.222517	0.120083	2.17289e-05	0.652025	0.560955	0.827	1.77e-12											0.652025	0.827
L2_4	RBM12B	2.73246e-07	0.19394	0.26292	0.12496	2.17289e-05	0.583529	0.401736	0.257	3.18e-08											0.583529	0.257
L2_4	ABLIM2	3.05102e-07	-0.429011	-0.268016	-0.590006	2.38771e-05	-0.528943	-0.433199	-0.596	3.21e-07											-0.528943	-0.596
L2_4	SDCBP	3.75052e-07	0.379895	0.521228	0.238561	2.78763e-05	0.370828	0.35047	0.2	0.00431											0.370828	0.2
L2_4	ZFHX4	4.31923e-07	0.200484	0.27627	0.124699	3.10125e-05	1.54663	1.2191	0.291	0.0272											1.54663	0.291
L2_4	SLC4A4	4.47456e-07	-0.157027	-0.0993827	-0.214671	3.16332e-05	-0.904568	-0.818833	0.507	0.00483											-0.904568	0.507
L2_4	KLRD1	5.1188e-07	0.20366	0.270168	0.137153	3.48001e-05	1.27618	1.21153	0.791	6.16e-05											1.27618	0.791
L2_4	PNRC2	5.31428e-07	0.151114	0.209071	0.093157	3.55672e-05	0.629582	0.551916	0.232	0.00022											0.629582	0.232
L2_4	CRKL	5.69324e-07	0.193062	0.252084	0.13404	3.74261e-05	0.576841	0.435389	0.179	0.000139											0.576841	0.179
L2_4	CACNG8	5.82742e-07	-0.210492	-0.117124	-0.30386	3.79706e-05	-0.666138	-0.538364	-0.462	0.00596											-0.666138	-0.462
L2_4	MPPED2	6.24311e-07	-0.232915	-0.119596	-0.346234	4.01486e-05	-0.686661	-0.515214	-0.381	0.000116											-0.686661	-0.381
L2_4	TRAF3	7.44233e-07	-0.285117	-0.173116	-0.397119	4.51648e-05	-0.672505	-0.673157	-0.391	5.46e-07											-0.672505	-0.391
L2_4	TRIB2	7.91279e-07	-0.172731	-0.116999	-0.228464	4.77706e-05	-1.46121	-1.3561	-0.363	0.000367											-1.46121	-0.363
L2_4	KCNB2	1.02568e-06	-0.627039	-0.400102	-0.853977	5.72485e-05	-0.689334	-0.42465	-0.547	0.0032											-0.689334	-0.547
L2_4	TRAPPC9	1.32503e-06	-0.15308	-0.0504567	-0.255703	6.80505e-05	-0.379017	-0.277183	-0.144	0.0276											-0.379017	-0.144
L2_4	ICA1	1.60518e-06	-0.216452	-0.0863125	-0.346592	7.83573e-05	-0.489507	-0.32208	-0.39	8.87e-06											-0.489507	-0.39
L2_4	DOK6	1.62925e-06	-0.210324	-0.120398	-0.300249	7.90107e-05	-0.152572	-0.221801	-0.407	0.0145											-0.152572	-0.407
L2_4	BACE2	1.69506e-06	0.156803	0.228375	0.0852307	8.11379e-05	1.17946	1.09518	0.653	1.62e-06											1.17946	0.653
L2_4	LAMB1	1.9711e-06	-0.167321	-0.0898679	-0.244774	9.05421e-05	-0.671267	-0.60923	-0.48	0.00401											-0.671267	-0.48
L2_4	TTBK2	1.99417e-06	0.284068	0.380461	0.187675	9.0695e-05	0.273194	0.199958	-0.284	0.000744											0.273194	-0.284
L2_4	DLGAP3	2.1595e-06	-0.163864	-0.0988918	-0.228837	9.53468e-05	-0.463758	-0.543423	-0.431	0.0058											-0.463758	-0.431
L2_4	ZNF804B	2.6867e-06	-0.687261	-0.495754	-0.878767	0.000113001	-0.972951	-0.878481	-0.804	5.35e-05											-0.972951	-0.804
L2_4	H1FX	3.46789e-06	0.295096	0.41267	0.177522	0.000134276	0.590273	0.501669	0.206	0.0151											0.590273	0.206
L2_4	RBFOX3	3.49593e-06	-0.335821	-0.186169	-0.485473	0.000134414	-0.481375	-0.305405	-0.454	0.0072											-0.481375	-0.454
L2_4	UBE2H	3.77284e-06	0.191846	0.256453	0.127239	0.000141276	0.240215	0.142963	0.217	1.14e-05											0.240215	0.217
L2_4	DNAJB1	4.25728e-06	0.284508	0.405023	0.163993	0.00015396	0.607754	0.442445	0.833	3.12e-06											0.607754	0.833
L2_4	NR1D1	4.3469e-06	0.263657	0.37076	0.156553	0.000156056	0.674829	0.683549	0.348	0.0299											0.674829	0.348
L2_4	ALDH1L2	4.36471e-06	0.145816	0.196475	0.0951564	0.000156316	0.534483	0.418394	0.2	0.027											0.534483	0.2
L2_4	ACYP2	5.54722e-06	-0.164727	-0.0845403	-0.244914	0.000188186	-0.573915	-0.437989	-0.182	0.00976											-0.573915	-0.182
L2_4	GDAP1	5.62373e-06	0.313689	0.453085	0.174292	0.000188745	0.286392	0.151064	-0.186	0.0276											0.286392	-0.186
L2_4	ZBTB20	5.77193e-06	0.258064	0.357435	0.158692	0.000192608	0.425553	0.28094	0.321	0.00825											0.425553	0.321
L2_4	ZNF680	5.8107e-06	0.223667	0.313	0.134333	0.000192704	0.812151	0.572812	0.279	0.000143											0.812151	0.279
L2_4	FAM189A1	6.37314e-06	0.328505	0.435998	0.221013	0.000205819	0.639991	0.444082	0.62	1.32e-06											0.639991	0.62
L2_4	RAB11FIP2	7.14831e-06	0.193147	0.272092	0.114202	0.000223532	0.250338	0.188983	-0.127	0.0325											0.250338	-0.127
L2_4	C4orf50	7.18561e-06	-0.142436	-0.078712	-0.20616	0.000224224	-0.3011	-0.331569	-0.362	0.0217											-0.3011	-0.362
L2_4	PTOV1	7.48471e-06	0.158878	0.221181	0.0965764	0.000229681	0.206196	0.141114	0.167	0.0053											0.206196	0.167
L2_4	ENO1	7.86787e-06	0.242742	0.347466	0.138018	0.000238471	0.188506	0.151816	0.203	0.00398											0.188506	0.203
L2_4	IGSF21	9.58752e-06	-0.271252	-0.162981	-0.379522	0.000274292	-0.611193	-0.505661	-0.325	0.012											-0.611193	-0.325
L2_4	C2orf69	1.01015e-05	0.167281	0.233617	0.100945	0.000285681	0.507368	0.463324	0.177	0.00545											0.507368	0.177
L2_4	ADCY10	1.16542e-05	0.186687	0.300403	0.0729703	0.00031441	2.14087	1.79983	0.637	0.00163											2.14087	0.637
L2_4	CCDC57	1.23323e-05	-0.152567	-0.075519	-0.229616	0.000326894	-0.471699	-0.395246	-0.283	0.00434											-0.471699	-0.283
L2_4	FRMD6	1.26376e-05	-0.184887	-0.114326	-0.255448	0.000333196	-1.3088	-1.03973	-0.444	8.2e-05											-1.3088	-0.444
L2_4	SRRM4	1.35976e-05	-0.275144	-0.163158	-0.387129	0.000352487	-0.442136	-0.288708	-0.331	0.0485											-0.442136	-0.331
L2_4	TSPYL1	1.43856e-05	0.545275	0.811383	0.279168	0.000367491	0.155287	0.1419	-0.263	0.0277											0.155287	-0.263
L2_4	NFIA	1.47089e-05	0.155219	0.221883	0.0885555	0.000373387	0.548762	0.273287	0.352	0.00156											0.548762	0.352
L2_4	SLC22A10	1.49992e-05	-0.302583	-0.109946	-0.495219	0.000378925	-1.01829	-0.53671	-0.804	0.00315											-1.01829	-0.804
L2_4	CACNA1G	1.63728e-05	-0.156058	-0.0913074	-0.220808	0.000401235	-1.16815	-1.09733	-0.507	0.00708											-1.16815	-0.507
L2_4	FKBP4	1.70327e-05	0.187532	0.274537	0.100528	0.000411487	0.280814	0.221417	0.268	0.0051											0.280814	0.268
L2_4	UHRF2	1.72634e-05	0.142465	0.200383	0.0845461	0.00041391	0.568664	0.518117	0.197	0.00383											0.568664	0.197
L2_4	ESRRG	1.87903e-05	-0.192212	-0.0863913	-0.298032	0.000439759	-0.568695	-0.49374	-0.404	0.0208											-0.568695	-0.404
L2_4	BNIP3L	1.95157e-05	0.297928	0.408234	0.187622	0.000453218	0.438012	0.329976	-0.146	0.0216											0.438012	-0.146
L2_4	HLF	1.9638e-05	0.292498	0.42113	0.163866	0.000455275	0.509084	0.387586	-0.267	0.0484											0.509084	-0.267
L2_4	CDHR3	2.18209e-05	0.239815	0.334119	0.145511	0.000491253	0.606753	0.401232	0.228	0.0198											0.606753	0.228
L2_4	PABPC1	2.5756e-05	0.19985	0.272839	0.12686	0.000551313	0.486331	0.407848	0.195	0.0135											0.486331	0.195
L2_4	SCYL2	2.7652e-05	0.145779	0.198895	0.092664	0.000582621	0.387486	0.332602	0.138	0.0126											0.387486	0.138
L2_4	CANX	2.78616e-05	0.278971	0.402336	0.155607	0.00058463	0.336911	0.25241	0.169	0.00201											0.336911	0.169
L2_4	CHORDC1	3.34843e-05	0.356262	0.521719	0.190805	0.000677518	1.00955	0.642318	0.593	1.55e-08											1.00955	0.593
L2_4	RNF11	3.57796e-05	0.330861	0.496785	0.164937	0.000707946	0.183655	0.17467	-0.147	0.0384											0.183655	-0.147
L2_4	TRIM69	3.57989e-05	0.147087	0.211809	0.0823646	0.000707946	0.66664	0.481919	0.143	0.0331											0.66664	0.143
L2_4	ADAM22	3.78005e-05	0.187917	0.2581	0.117734	0.000735055	0.279373	0.15695	-0.315	0.00801											0.279373	-0.315
L2_4	SLC24A4	4.67015e-05	-0.140254	-0.0667006	-0.213807	0.000848601	-0.453672	-0.232872	-0.341	0.0355											-0.453672	-0.341
L2_4	ADAMTS8	4.95009e-05	-0.145309	-0.0840383	-0.206579	0.000884261	-0.706031	-0.746518	-0.544	0.000534											-0.706031	-0.544
L2_4	PEA15	5.31326e-05	0.412777	0.596933	0.22862	0.000924675	0.638844	0.475555	0.339	0.000449											0.638844	0.339
L2_4	ANKRD46	5.38308e-05	0.212923	0.313099	0.112748	0.000931241	0.447765	0.314679	-0.183	0.0165											0.447765	-0.183
L2_4	MTHFD1L	5.71835e-05	-0.174543	-0.0728181	-0.276269	0.000970451	-0.359163	-0.247638	-0.241	0.00926											-0.359163	-0.241
L2_4	CACNG2	6.47931e-05	-0.198608	-0.0977052	-0.299511	0.00105779	-0.536539	-0.524297	-0.489	0.000498											-0.536539	-0.489
L2_4	PCDH11X	6.81236e-05	-0.27487	-0.129263	-0.420476	0.00110002	-0.941809	-1.02699	-0.484	0.0149											-0.941809	-0.484
L2_4	FUBP1	6.86422e-05	0.183101	0.252665	0.113537	0.00110371	0.367924	0.295594	0.175	0.000253											0.367924	0.175
L2_4	AC067956.1	7.13811e-05	-0.219659	-0.0865267	-0.352791	0.00114136	-0.710977	-0.442689	-0.601	0.00222											-0.710977	-0.601
L2_4	PELI1	7.38642e-05	0.168896	0.242999	0.0947932	0.0011635	0.972886	0.970237	0.475	5.17e-08											0.972886	0.475
L2_4	SFPQ	7.58351e-05	-0.145261	-0.0847465	-0.205775	0.0011857	-0.274473	-0.211254	-0.178	7.22e-05											-0.274473	-0.178
L2_4	ADAM23	7.68849e-05	0.288528	0.415866	0.161189	0.00120061	0.332483	0.2038	-0.482	0.000564											0.332483	-0.482
L2_4	DPP6	9.08554e-05	-0.345372	-0.20473	-0.486013	0.00136987	-0.572026	-0.258573	-0.316	0.00569											-0.572026	-0.316
L2_4	RFTN1	9.24045e-05	-0.289684	-0.164302	-0.415066	0.00138616	-0.926824	-0.735789	-0.534	0.00158											-0.926824	-0.534
L2_4	PCMTD2	0.000117582	0.141454	0.200151	0.0827578	0.00161225	0.429846	0.347108	0.118	0.0344											0.429846	0.118
L2_4	FSTL4	0.000128153	-0.408812	-0.177648	-0.639976	0.00171076	-0.772175	-0.496116	-0.578	0.000747											-0.772175	-0.578
L2_4	CSTF3	0.000132604	0.245373	0.336449	0.154296	0.00175117	0.508365	0.312254	0.123	0.0282											0.508365	0.123
L2_4	TMEM241	0.000159043	-0.197153	-0.0781929	-0.316113	0.00199525	-0.268299	-0.183382	-0.276	0.0106											-0.268299	-0.276
L2_4	PSAT1	0.000181715	0.185823	0.284664	0.0869815	0.00219408	1.2393	0.946691	0.513	0.000212											1.2393	0.513
L2_4	IQSEC1	0.00019088	-0.24876	-0.133668	-0.363852	0.00227101	-0.271203	-0.219294	-0.358	0.000267											-0.271203	-0.358
L2_4	CACNA1D	0.000212268	-0.239623	-0.104167	-0.375079	0.00245862	-0.214948	-0.16321	-0.33	0.00128											-0.214948	-0.33
L2_4	SNX31	0.000217493	0.353885	0.535025	0.172745	0.00249956	2.35577	1.96853	0.929	0.00184											2.35577	0.929
L2_4	CDC42BPA	0.000238641	0.145046	0.208329	0.0817629	0.00266798	0.290234	0.143099	-0.109	0.0377											0.290234	-0.109
L2_4	VIPR2	0.000242037	-0.180654	-0.0868526	-0.274456	0.00269373	-1.59779	-1.53817	-0.861	4.43e-05											-1.59779	-0.861
L2_4	MICAL2	0.000261097	-0.354668	-0.18796	-0.521377	0.00284172	-0.690136	-0.491317	-0.506	0.00105											-0.690136	-0.506
L2_4	CTBP2	0.000261327	0.140827	0.206397	0.0752577	0.00284213	0.609863	0.410776	0.214	0.000343											0.609863	0.214
L2_4	PDE4DIP	0.000262345	0.175667	0.242384	0.108951	0.00284692	0.38124	0.220208	0.161	0.00784											0.38124	0.161
L2_4	DLGAP1-AS4	0.000305486	-0.204887	-0.0372983	-0.372475	0.00319551	-0.215133	-0.30551	-0.79	0.00231											-0.215133	-0.79
L2_4	GSE1	0.000311631	-0.16868	-0.0662363	-0.271125	0.00325059	-0.623104	-0.581828	-0.472	8.92e-07											-0.623104	-0.472
L2_4	COL24A1	0.000326883	-0.169313	-0.093606	-0.24502	0.00337634	-0.69376	-0.566372	-0.76	6.47e-05											-0.69376	-0.76
L2_4	BRINP1	0.00033747	-0.293757	-0.164868	-0.422646	0.0034519	-0.615779	-0.422921	-0.25	0.0222											-0.615779	-0.25
L2_4	TMEM245	0.000348886	0.140632	0.221688	0.0595759	0.0035345	0.328924	0.225028	0.131	0.0413											0.328924	0.131
L2_4	SYNJ2	0.000371684	-0.149818	-0.0689907	-0.230646	0.00367535	-1.06763	-0.890445	-0.63	0.000178											-1.06763	-0.63
L2_4	CDH22	0.000398065	-0.230618	-0.114598	-0.346637	0.00385578	-0.582266	-0.513535	-0.463	0.00897											-0.582266	-0.463
L2_4	OCA2	0.000411261	0.175249	0.245807	0.10469	0.00394492	0.869992	0.612185	0.667	0.000194											0.869992	0.667
L2_4	PDE7B	0.000481094	-0.409976	-0.181029	-0.638923	0.00438439	-0.965691	-0.801118	-0.415	0.0047											-0.965691	-0.415
L2_4	PPP4R2	0.000485974	0.179923	0.266545	0.0933009	0.00440174	0.456008	0.304032	0.182	0.00319											0.456008	0.182
L2_4	LINC00507	0.000490852	-0.253533	-0.131259	-0.375808	0.00443777	-1.2605	-0.999908	-1.2	0.00101											-1.2605	-1.2
L2_4	ZBTB7C	0.00049809	-0.205556	-0.0975635	-0.313549	0.00449205	-0.716435	-0.78785	-0.493	0.000322											-0.716435	-0.493
L2_4	KDM6A	0.0005463	0.160306	0.220801	0.0998106	0.00480449	0.257167	0.180617	0.195	0.0038											0.257167	0.195
L2_4	PDZD2	0.000556997	-0.341625	-0.15703	-0.526219	0.004872	-1.37533	-1.00538	-0.536	1.46e-05											-1.37533	-0.536
L2_4	SETBP1	0.000569774	-0.303108	-0.142063	-0.464154	0.00496321	-0.292777	-0.232896	-0.288	0.00292											-0.292777	-0.288
L2_4	PRELID2	0.000613514	0.157898	0.231243	0.0845526	0.00523628	0.711678	0.715642	0.354	0.00629											0.711678	0.354
L2_4	RYR3	0.0006461	-0.35302	-0.167427	-0.538612	0.00542057	-0.339969	-0.248908	0.252	0.0279											-0.339969	0.252
L2_4	INTU	0.000667304	0.205512	0.282911	0.128113	0.00555376	0.670552	0.52397	0.281	0.000529											0.670552	0.281
L2_4	SMAD1	0.000669472	0.223224	0.341914	0.104533	0.00555989	0.87151	0.579708	0.318	1.33e-05											0.87151	0.318
L2_4	PDE10A	0.000679124	-0.726506	-0.358707	-1.09431	0.00560698	-1.03154	-0.606325	-0.486	0.00138											-1.03154	-0.486
L2_4	CCPG1	0.0007916	-0.248014	-0.125023	-0.371005	0.00625457	-0.41603	-0.294464	-0.135	0.00637											-0.41603	-0.135
L2_4	EEF1A1	0.000847677	0.391111	0.590535	0.191688	0.00656439	0.284031	0.227664	0.265	0.0018											0.284031	0.265
L2_4	KIAA0408	0.000903369	0.28033	0.424242	0.136418	0.00687686	0.259044	0.207597	-0.318	0.0327											0.259044	-0.318
L2_4	LINC00923	0.000928638	-0.153275	-0.0738075	-0.232742	0.00699232	-0.651737	-0.517712	-0.53	0.027											-0.651737	-0.53
L2_4	SYNDIG1	0.000928364	-0.255047	-0.125015	-0.385079	0.00699232	-0.450955	-0.391071	-0.325	0.000201											-0.450955	-0.325
L2_4	TJP1	0.000953007	0.439943	0.621918	0.257969	0.00710838	0.834952	0.447907	0.609	3e-11											0.834952	0.609
L2_4	KIAA1324	0.00101513	-0.146461	-0.0583574	-0.234565	0.00743677	-0.193437	-0.187987	-0.388	0.00431											-0.193437	-0.388
L2_4	SLC5A3	0.00110761	0.186366	0.289849	0.0828831	0.00791847	0.7623	0.520191	0.238	0.0193											0.7623	0.238
L2_4	PER2	0.00114521	-0.187447	-0.0737188	-0.301176	0.00810407	-1.06632	-1.08841	-0.564	4.99e-06											-1.06632	-0.564
L2_4	HSPA1A	0.00119481	0.319289	0.499611	0.138968	0.00837955	0.951209	0.579635	1.21	2.86e-07											0.951209	1.21
L2_4	CERS6	0.00124663	0.149626	0.219734	0.0795178	0.00863247	0.29742	0.154852	-0.287	0.0212											0.29742	-0.287
L2_4	PRICKLE1	0.00136969	-0.195127	-0.0829785	-0.307276	0.00922968	-0.181942	-0.218686	-0.457	0.000849											-0.181942	-0.457
L2_4	TESK2	0.00140231	0.166999	0.258459	0.0755386	0.00939677	0.939559	0.876588	0.395	0.0161											0.939559	0.395
L2_4	NUFIP2	0.00144841	0.190353	0.288342	0.0923632	0.00960261	0.369173	0.22626	0.217	8.85e-06											0.369173	0.217
L2_4	SERP1	0.00157136	0.161541	0.242616	0.0804671	0.0101894	0.383597	0.228925	0.392	7.87e-08											0.383597	0.392
L2_4	GABRB2	0.00167626	0.413627	87.5227	-86.6955	0.0106501	0.299968	0.14581	-0.489	0.00386											0.299968	-0.489
L2_4	RNF165	0.00194636	-0.150461	-0.055892	-0.245031	0.011818	-0.478179	-0.40555	-0.462	0.000719											-0.478179	-0.462
L2_4	GOLGA8A	0.00195227	-0.149085	-0.0150991	-0.283072	0.0118393	-0.520888	-0.448729	-0.436	9.26e-05											-0.520888	-0.436
L2_4	HGSNAT	0.00197795	-0.172385	-0.037979	-0.30679	0.011912	-0.418274	-0.308989	-0.328	2.96e-05											-0.418274	-0.328
L2_4	HSPA1B	0.00207994	0.230511	0.421169	0.0398533	0.0123107	1.09156	1.10491	1.21	1.54e-07											1.09156	1.21
L2_4	RCAN2	0.00209592	-0.213924	-0.114973	-0.312875	0.0123805	-0.552115	-0.296033	-0.691	7.3e-08											-0.552115	-0.691
L2_4	OSBPL10	0.00232974	-0.1843	-0.0863369	-0.282262	0.0132803	-0.631042	-0.552081	-0.487	0.000123											-0.631042	-0.487
L2_4	GAP43	0.00239042	-0.23148	-0.127962	-0.334998	0.013557	-0.537331	-0.273254	-0.443	0.00288											-0.537331	-0.443
L2_4	HSPB1	0.00265725	0.290503	0.504704	0.0763011	0.014649	0.648015	0.810827	1.21	1.73e-09											0.648015	1.21
L2_4	PAPOLA	0.00319375	0.229277	0.352239	0.106314	0.0167665	0.436435	0.269209	0.115	0.0177											0.436435	0.115
L2_4	DCC	0.0034244	-0.455663	-0.194487	-0.71684	0.0175987	-0.3651	-0.178651	-0.298	0.0412											-0.3651	-0.298
L2_4	NCOR2	0.00343621	-0.169021	-0.0550369	-0.283006	0.0176414	-0.37148	-0.397637	-0.256	0.0108											-0.37148	-0.256
L2_4	RASA1	0.00343572	0.163227	0.250295	0.0761592	0.0176414	0.221541	0.141724	-0.157	0.0174											0.221541	-0.157
L2_4	PHF14	0.00358811	0.176279	0.276075	0.0764824	0.0181699	0.279883	0.170905	-0.131	0.0141											0.279883	-0.131
L2_4	R3HDM2	0.00387604	-0.205496	-0.090852	-0.32014	0.0193097	-0.314025	-0.211145	-0.35	3.86e-05											-0.314025	-0.35
L2_4	CIRBP	0.00444324	-0.140611	-0.0284878	-0.252734	0.0214002	-0.512572	-0.383909	-0.222	0.0067											-0.512572	-0.222
L2_4	IL1RAP	0.0045373	-0.16221	-0.0698741	-0.254545	0.0217188	-0.582415	-0.519223	-0.274	0.0283											-0.582415	-0.274
L2_4	NPY1R	0.00506647	0.195438	0.319035	0.0718418	0.0234182	0.638398	0.462168	0.389	0.0473											0.638398	0.389
L2_4	ABI1	0.00530181	0.153864	0.247526	0.0602014	0.0242259	0.302664	0.237787	0.201	0.00088											0.302664	0.201
L2_4	MYO1B	0.00533328	-0.168614	-0.0592814	-0.277946	0.0242656	-1.03491	-0.941963	-0.612	4.18e-06											-1.03491	-0.612
L2_4	FAM171B	0.00548477	0.180435	0.318092	0.0427792	0.0248241	0.295433	0.209827	0.303	0.00263											0.295433	0.303
L2_4	UBR5	0.00555007	0.205403	0.306527	0.10428	0.0250298	0.374399	0.21284	0.189	7e-06											0.374399	0.189
L2_4	PCSK1	0.00590737	-0.140055	-0.03866	-0.241449	0.0261213	-0.775763	-0.62553	-0.938	0.000248											-0.775763	-0.938
L2_4	DTNA	0.00597532	-0.228556	-0.0920696	-0.365043	0.0263431	-0.353053	-0.189028	0.318	0.000637											-0.353053	0.318
L2_4	ARHGAP26	0.00603013	-0.221015	-0.0689853	-0.373045	0.0265236	-0.629158	-0.339078	-0.338	7.34e-05											-0.629158	-0.338
L2_4	MYO16	0.00636526	0.230917	0.40437	0.0574642	0.0276176	1.93191	1.36092	0.324	0.0313											1.93191	0.324
L2_4	DNMT3A	0.00678754	-0.180579	-0.0692624	-0.291896	0.0289126	-0.298528	-0.335203	-0.172	0.00211											-0.298528	-0.172
L2_4	AZIN1	0.00685067	0.149978	0.240545	0.0594105	0.0291424	0.216484	0.208586	-0.144	0.0214											0.216484	-0.144
L2_4	GPC5	0.00689632	0.263086	0.423532	0.10264	0.0292525	2.05093	1.16233	0.636	2.94e-05											2.05093	0.636
L2_4	IFI6	0.00693219	0.147932	0.330349	-0.0344848	0.0293435	1.11906	0.798	0.654	0.000389											1.11906	0.654
L2_4	APBA2	0.00816388	0.214646	0.337107	0.0921846	0.0328094	0.285615	0.157945	0.41	2.55e-06											0.285615	0.41
L2_4	SLC44A5	0.00850771	-0.230812	-0.0883082	-0.373316	0.033817	-0.164505	-0.1536	-0.359	0.00436											-0.164505	-0.359
L2_4	DNAJA4	0.00870542	0.147135	0.240249	0.0540203	0.0342816	0.42453	0.477951	0.403	0.000905											0.42453	0.403
L2_4	RASGRF1	0.00870826	-0.141868	-0.0583097	-0.225426	0.0342837	-0.494704	-0.400033	-0.578	1.14e-05											-0.494704	-0.578
L2_4	ARHGAP5	0.00872564	0.161323	0.255582	0.0670651	0.0343247	0.391256	0.2648	0.194	0.0278											0.391256	0.194
L2_4	FLG-AS1	0.00906158	-0.193366	-0.0741013	-0.31263	0.0351969	-0.281647	-0.143915	0.467	0.00246											-0.281647	0.467
L2_4	XPO1	0.00947101	0.190505	0.292266	0.0887437	0.0363953	0.488115	0.252903	0.28	1.79e-08											0.488115	0.28
L2_4	FAM66A	0.00980777	-0.167649	-0.0423491	-0.292949	0.0373402	-0.704577	-0.795792	-0.546	0.00402											-0.704577	-0.546
L2_4	NF1	0.00991729	-0.147051	-0.0597613	-0.23434	0.0375927	-0.242821	-0.155292	-0.137	0.00567											-0.242821	-0.137
L2_4	NRN1	0.0107392	-0.169832	-0.0608049	-0.27886	0.0399705	-0.986449	-0.708003	-0.594	0.000512											-0.986449	-0.594
L2_4	CDH20	0.0109976	0.151627	0.300617	0.00263639	0.0406461	0.631893	0.474284	0.383	0.00011											0.631893	0.383
L2_4	TIMP2	0.0125348	0.163346	0.284775	0.0419159	0.0446538	0.466562	0.378935	0.366	0.00157											0.466562	0.366
L4	UBE3A	1.13171e-26	0.639789	0.710583	0.568995	1.58304e-22	1.19747	0.739574	1.24	3.24e-112											1.19747	1.24
L4	PTPN2	9.74189e-20	0.211666	0.24874	0.174592	6.81347e-16	0.582267	0.434871	0.254	0.000459											0.582267	0.254
L4	HERC2	4.14836e-19	0.534372	0.592578	0.476167	1.93424e-15	1.08759	0.654836	0.902	5.67e-68											1.08759	0.902
L4	NIPA2	4.88805e-18	0.167478	0.191138	0.143818	1.70935e-14	0.859756	0.739159	0.889	1.43e-48											0.859756	0.889
L4	EXTL1	2.93082e-17	-0.168837	-0.14671	-0.190964	6.83272e-14	-0.980144	-0.962578	-0.666	5.28e-06											-0.980144	-0.666
L4	KCNN2	4.56293e-17	-0.260496	-0.22039	-0.300602	9.11804e-14	-1.02844	-0.911716	-0.291	0.0125											-1.02844	-0.291
L4	UBE2H	9.71663e-15	0.155158	0.195735	0.114581	1.13263e-11	0.294721	0.189253	0.217	1.14e-05											0.294721	0.217
L4	ARHGEF26-AS1	1.20694e-14	0.279828	0.361679	0.197977	1.29866e-11	2.17588	2.15687	0.537	0.000215											2.17588	0.537
L4	GABRB3	3.37002e-14	0.647749	0.739301	0.556197	3.14266e-11	1.15419	0.420652	0.87	4.6e-10											1.15419	0.87
L4	GABRA5	6.25906e-13	0.577317	0.710869	0.443766	3.24266e-10	1.10205	0.81503	1.32	1.22e-10											1.10205	1.32
L4	CXXC4	9.09578e-13	0.439666	0.52921	0.350121	4.24106e-10	1.09128	0.829816	0.343	0.0043											1.09128	0.343
L4	UHRF2	8.98396e-13	0.169137	0.201273	0.137001	4.24106e-10	0.542507	0.484162	0.197	0.00383											0.542507	0.197
L4	DCP2	1.22212e-12	0.172465	0.206217	0.138713	5.5145e-10	0.53473	0.523821	0.179	0.0169											0.53473	0.179
L4	NIPA1	1.39328e-12	0.227726	0.283992	0.17146	6.09038e-10	0.679189	0.526462	0.536	5.17e-08											0.679189	0.536
L4	DPP6	1.73043e-12	-0.509329	-0.398744	-0.619914	7.28096e-10	-0.64929	-0.394862	-0.316	0.00569											-0.64929	-0.316
L4	PELI1	1.8218e-12	0.200237	0.242044	0.158431	7.28096e-10	0.76879	0.763021	0.475	5.17e-08											0.76879	0.475
L4	PDE7B	1.98291e-12	-0.333106	-0.243833	-0.422378	7.70472e-10	-1.1942	-1.3329	-0.415	0.0047											-1.1942	-0.415
L4	RALGAPA2	5.29188e-12	0.188973	0.227483	0.150462	1.76245e-09	0.466592	0.294959	0.162	0.0114											0.466592	0.162
L4	PDE10A	5.75563e-12	-0.904089	-0.646764	-1.16141	1.82977e-09	-1.0673	-0.775038	-0.486	0.00138											-1.0673	-0.486
L4	N4BP2	7.25715e-12	0.223124	0.274136	0.172113	2.20681e-09	1.02343	0.935153	0.234	0.0271											1.02343	0.234
L4	ACYP2	8.09671e-12	-0.226543	-0.158012	-0.295074	2.35952e-09	-0.575537	-0.487173	-0.182	0.00976											-0.575537	-0.182
L4	FHL2	8.59777e-12	-0.166149	-0.133283	-0.199015	2.4544e-09	-0.792922	-0.729142	-0.546	0.000741											-0.792922	-0.546
L4	PDGFC	8.7906e-12	0.214099	0.263612	0.164586	2.45926e-09	0.52296	0.518501	0.549	8.23e-08											0.52296	0.549
L4	OTOGL	9.81351e-12	-0.381962	-0.288244	-0.475681	2.63983e-09	-0.81616	-0.704765	-0.553	0.00613											-0.81616	-0.553
L4	BACE2	1.33105e-11	0.196409	0.256715	0.136104	3.15572e-09	1.36079	1.38049	0.653	1.62e-06											1.36079	0.653
L4	DOK6	1.55302e-11	-0.350634	-0.258229	-0.443038	3.48452e-09	-0.397267	-0.330693	-0.407	0.0145											-0.397267	-0.407
L4	ATAD2	1.80184e-11	0.15172	0.185347	0.118094	3.93814e-09	0.751725	0.612928	0.274	0.000313											0.751725	0.274
L4	CALCOCO2	1.98875e-11	0.184937	0.225641	0.144233	4.21494e-09	0.789877	0.632044	0.295	0.00118											0.789877	0.295
L4	NRXN3	2.12185e-11	-0.373734	-0.2657	-0.481768	4.36477e-09	-0.42818	-0.163308	-0.367	0.00121											-0.42818	-0.367
L4	ARHGEF26	2.3132e-11	0.174242	0.232199	0.116286	4.55733e-09	1.70851	1.57181	0.521	5.22e-05											1.70851	0.521
L4	TRAF6	2.35942e-11	0.175405	0.216006	0.134805	4.58384e-09	0.828791	0.697679	0.208	5.81e-05											0.828791	0.208
L4	SMAD1	2.5857e-11	0.203664	0.253746	0.153583	4.95463e-09	0.772831	0.618876	0.318	1.33e-05											0.772831	0.318
L4	PLXNA2	3.3893e-11	-0.332135	-0.24257	-0.421699	6.15708e-09	-0.630819	-0.541539	-0.316	0.00328											-0.630819	-0.316
L4	SLC36A1	4.07452e-11	-0.147153	-0.109096	-0.18521	7.30697e-09	-0.627987	-0.577032	-0.487	4.6e-05											-0.627987	-0.487
L4	PDS5B	4.90336e-11	0.168708	0.209626	0.127789	8.46768e-09	0.267262	0.178749	-0.349	6.52e-06											0.267262	-0.349
L4	SYT12	6.89097e-11	-0.257659	-0.202392	-0.312927	1.14751e-08	-1.19933	-1.2154	-0.722	1.05e-06											-1.19933	-0.722
L4	KLRD1	8.71957e-11	0.204725	0.259547	0.149903	1.41799e-08	1.70626	1.31723	0.791	6.16e-05											1.70626	0.791
L4	TESK2	1.2355e-10	0.198805	0.251879	0.145731	1.85638e-08	1.05641	0.949505	0.395	0.0161											1.05641	0.395
L4	RPH3A	1.38715e-10	-0.257923	-0.163916	-0.35193	2.04246e-08	-0.817551	-0.543445	-0.709	1.46e-05											-0.817551	-0.709
L4	KCNIP3	1.6301e-10	-0.221271	-0.165971	-0.276572	2.25761e-08	-0.732185	-0.698033	-0.623	9.76e-07											-0.732185	-0.623
L4	SLC8A3	1.92566e-10	-0.295713	-0.209695	-0.381732	2.64079e-08	-0.662447	-0.582583	-0.514	3.89e-07											-0.662447	-0.514
L4	MEF2C-AS1	2.39588e-10	0.311283	0.396619	0.225947	3.13211e-08	0.780545	0.476342	0.334	0.00432											0.780545	0.334
L4	GALNT7	3.30463e-10	-0.169642	-0.125326	-0.213959	4.05483e-08	-0.359359	-0.301978	-0.292	0.000571											-0.359359	-0.292
L4	ST3GAL6	4.55857e-10	0.181939	0.226114	0.137764	5.31377e-08	0.356625	0.255787	-0.234	0.0161											0.356625	-0.234
L4	FXR1	6.78806e-10	0.236054	0.322312	0.149797	7.2482e-08	0.635373	0.388	0.176	0.0018											0.635373	0.176
L4	ARHGAP26	7.98346e-10	-0.303406	-0.182557	-0.424254	8.39644e-08	-0.470169	-0.343467	-0.338	7.34e-05											-0.470169	-0.338
L4	GAP43	8.42512e-10	-0.363309	-0.242115	-0.484503	8.66549e-08	-0.700685	-0.332651	-0.443	0.00288											-0.700685	-0.443
L4	RAB21	1.09574e-09	0.163582	0.205607	0.121556	1.05705e-07	0.370444	0.345663	0.164	0.0046											0.370444	0.164
L4	OTUD4	1.44793e-09	0.164534	0.207235	0.121832	1.28187e-07	0.497875	0.373535	0.144	0.011											0.497875	0.144
L4	PCBP1-AS1	1.53124e-09	0.164966	0.219513	0.110419	1.34711e-07	0.536298	0.304831	0.214	0.00171											0.536298	0.214
L4	UBR2	1.67406e-09	0.244487	0.314499	0.174476	1.42493e-07	0.518181	0.278271	0.0933	0.014											0.518181	0.0933
L4	TEAD1	1.92025e-09	-0.229421	-0.155712	-0.30313	1.58002e-07	-0.596005	-0.538583	0.218	0.0231											-0.596005	0.218
L4	FAM189A1	2.26492e-09	0.32466	0.442381	0.206939	1.78993e-07	0.673246	0.449386	0.62	1.32e-06											0.673246	0.62
L4	ELK1	2.88416e-09	0.183259	0.235682	0.130837	2.18074e-07	1.20171	1.01899	0.533	0.00013											1.20171	0.533
L4	GABRG3	3.17244e-09	0.462759	0.668748	0.25677	2.28726e-07	0.784767	0.263289	0.598	0.000307											0.784767	0.598
L4	CLOCK	3.44311e-09	0.140066	0.180668	0.0994629	2.43492e-07	0.281036	0.222716	-0.16	0.0069											0.281036	-0.16
L4	OSBPL3	3.44663e-09	-0.262844	-0.188849	-0.33684	2.43492e-07	-0.59069	-0.710853	-0.339	0.0108											-0.59069	-0.339
L4	PDE4DIP	4.85313e-09	0.233874	0.287866	0.179881	3.05791e-07	0.441751	0.286443	0.161	0.00784											0.441751	0.161
L4	MYO16	6.59272e-09	0.360391	0.588356	0.132427	3.89746e-07	1.47523	1.30344	0.324	0.0313											1.47523	0.324
L4	TJP1	8.03498e-09	0.359645	0.515206	0.204084	4.53199e-07	0.992186	0.486898	0.609	3e-11											0.992186	0.609
L4	DGKZ	8.15029e-09	-0.289951	-0.1609	-0.419002	4.56446e-07	-0.637206	-0.395507	-0.34	0.00267											-0.637206	-0.34
L4	GLCE	8.68468e-09	-0.168428	-0.125081	-0.211774	4.70858e-07	-0.664914	-0.677986	-0.371	0.000616											-0.664914	-0.371
L4	UBR5	1.13535e-08	0.251167	0.351848	0.150487	5.8173e-07	0.500407	0.246146	0.189	7e-06											0.500407	0.189
L4	LEPR	1.1985e-08	0.180788	0.24285	0.118725	6.09621e-07	1.05797	0.9456	0.353	0.046											1.05797	0.353
L4	NT5DC1	1.21511e-08	-0.144166	-0.107654	-0.180677	6.12214e-07	-0.734361	-0.631362	-0.333	0.0098											-0.734361	-0.333
L4	NRIP1	1.24308e-08	0.164776	0.208157	0.121396	6.23231e-07	0.433305	0.270219	-0.162	0.0151											0.433305	-0.162
L4	KCNK1	1.29205e-08	-0.32588	-0.196605	-0.455154	6.45472e-07	-0.586922	-0.481288	-0.468	0.000406											-0.586922	-0.468
L4	SORL1	1.40296e-08	-0.264259	-0.132772	-0.395747	6.81005e-07	-0.529295	-0.318877	-0.259	0.00171											-0.529295	-0.259
L4	ASTN2	1.47014e-08	-0.308708	-0.188876	-0.42854	6.99465e-07	-0.480398	-0.392397	-0.214	0.0302											-0.480398	-0.214
L4	ADTRP	1.59099e-08	-0.141306	-0.0797572	-0.202855	7.3936e-07	-1.23795	-1.07442	-0.755	0.0145											-1.23795	-0.755
L4	WAC	2.08535e-08	0.154659	0.217174	0.092144	9.37937e-07	0.252454	0.171858	-0.0979	0.0403											0.252454	-0.0979
L4	CYP26B1	2.1103e-08	-0.15652	-0.0993209	-0.213718	9.46119e-07	-1.3192	-1.27362	-0.933	6.57e-06											-1.3192	-0.933
L4	ZNF385D	2.29514e-08	-0.246	-0.181612	-0.310387	1.01596e-06	-0.796423	-0.988819	-0.515	0.000203											-0.796423	-0.515
L4	NGEF	2.71336e-08	-0.180796	-0.113416	-0.248176	1.16783e-06	-0.607984	-0.478185	-0.622	0.00227											-0.607984	-0.622
L4	SNHG5	2.74027e-08	0.161216	0.213091	0.109341	1.17579e-06	0.788339	0.544057	0.304	0.000162											0.788339	0.304
L4	RHOBTB2	2.80017e-08	-0.170488	-0.123991	-0.216985	1.18984e-06	-0.683842	-0.521184	-0.418	0.000213											-0.683842	-0.418
L4	CSTF3	3.49247e-08	0.172945	0.231779	0.114111	1.40748e-06	0.439245	0.303648	0.123	0.0282											0.439245	0.123
L4	FSTL4	3.61034e-08	-0.45986	-0.288904	-0.630815	1.44703e-06	-0.738948	-0.529314	-0.578	0.000747											-0.738948	-0.578
L4	DLGAP1-AS4	3.81692e-08	-0.219878	-0.145717	-0.294039	1.51249e-06	-0.264941	-0.351316	-0.79	0.00231											-0.264941	-0.79
L4	RASGRF1	3.95144e-08	-0.239207	-0.149385	-0.329029	1.5526e-06	-0.750772	-0.630468	-0.578	1.14e-05											-0.750772	-0.578
L4	KCNB2	3.9704e-08	-0.504125	-0.296557	-0.711693	1.55568e-06	-0.539426	-0.411537	-0.547	0.0032											-0.539426	-0.547
L4	ARHGAP5	4.7371e-08	0.164058	0.229068	0.0990485	1.8204e-06	0.435312	0.299912	0.194	0.0278											0.435312	0.194
L4	ZMYND8	4.88318e-08	-0.185854	-0.10175	-0.269959	1.86628e-06	-0.338729	-0.401465	-0.288	1.44e-05											-0.338729	-0.288
L4	GRASP	5.30854e-08	-0.318137	-0.21587	-0.420404	1.99771e-06	-1.08394	-1.20495	-0.486	0.00804											-1.08394	-0.486
L4	PEG10	5.82286e-08	0.217612	0.282462	0.152762	2.14033e-06	0.614862	0.674846	0.332	0.00186											0.614862	0.332
L4	CCPG1	5.91875e-08	-0.249595	-0.153247	-0.345943	2.16166e-06	-0.558041	-0.310828	-0.135	0.00637											-0.558041	-0.135
L4	PCSK1	6.05032e-08	-0.36656	-0.253522	-0.479597	2.19823e-06	-1.09368	-1.02804	-0.938	0.000248											-1.09368	-0.938
L4	BBX	7.1487e-08	0.20337	0.263102	0.143638	2.51879e-06	0.572771	0.374994	0.273	0.0177											0.572771	0.273
L4	ARC	8.7352e-08	-0.406554	-0.278372	-0.534736	2.91287e-06	-0.685574	-2.1572	-1.25	4.41e-06											-0.685574	-1.25
L4	TYRO3	9.25328e-08	-0.168101	-0.116226	-0.219977	3.03126e-06	-0.492237	-0.375806	-0.224	0.0145											-0.492237	-0.224
L4	AFF1	9.52107e-08	0.166924	0.215743	0.118105	3.09004e-06	0.418174	0.282705	0.275	0.00046											0.418174	0.275
L4	HS6ST3	1.2395e-07	-0.48098	-0.279793	-0.682167	3.76249e-06	-0.604928	-0.389891	-0.383	0.044											-0.604928	-0.383
L4	PGP	1.24853e-07	-0.172871	-0.117269	-0.228474	3.78019e-06	-0.648457	-0.528614	-0.321	2.06e-05											-0.648457	-0.321
L4	RFTN1	1.55189e-07	-0.28889	-0.204312	-0.373469	4.51463e-06	-0.657226	-0.631362	-0.534	0.00158											-0.657226	-0.534
L4	TRAF3	1.55243e-07	-0.176193	-0.104474	-0.247912	4.51463e-06	-0.419012	-0.455342	-0.391	5.46e-07											-0.419012	-0.391
L4	PDE8B	1.91448e-07	-0.174568	-0.122552	-0.226583	5.36669e-06	-0.355621	-0.43787	-0.376	9.89e-06											-0.355621	-0.376
L4	PLXNA4	1.98256e-07	-0.316527	-0.182954	-0.4501	5.48064e-06	-0.295914	-0.330637	-0.44	0.00415											-0.295914	-0.44
L4	ETV5	2.29646e-07	-0.307686	-0.196277	-0.419096	6.10702e-06	-0.766004	-0.873531	-0.312	0.0123											-0.766004	-0.312
L4	INTU	2.35294e-07	0.174388	0.23008	0.118695	6.19828e-06	0.533608	0.447618	0.281	0.000529											0.533608	0.281
L4	FUBP1	2.36116e-07	0.172971	0.236048	0.109893	6.20826e-06	0.434349	0.288603	0.175	0.000253											0.434349	0.175
L4	CANX	2.41706e-07	0.150413	0.228084	0.0727415	6.31959e-06	0.246238	0.27223	0.169	0.00201											0.246238	0.169
L4	OCA2	2.61589e-07	0.334368	0.434043	0.234693	6.72631e-06	1.02901	0.74388	0.667	0.000194											1.02901	0.667
L4	PALM2-AKAP2	3.14597e-07	-0.154136	-0.0957205	-0.212551	7.76116e-06	-0.394911	-0.24972	-0.549	0.00456											-0.394911	-0.549
L4	OSBPL10	3.78341e-07	-0.17419	-0.11933	-0.22905	8.90301e-06	-0.689203	-0.528783	-0.487	0.000123											-0.689203	-0.487
L4	ANKRD46	4.12949e-07	0.174321	0.23709	0.111552	9.51619e-06	0.428437	0.349109	-0.183	0.0165											0.428437	-0.183
L4	FRMPD2	4.56221e-07	-0.235767	-0.159288	-0.312245	1.02929e-05	-1.44651	-1.03091	-0.504	0.00362											-1.44651	-0.504
L4	SYNDIG1	4.64145e-07	-0.236598	-0.0957333	-0.377463	1.04548e-05	-0.4424	-0.388322	-0.325	0.000201											-0.4424	-0.325
L4	PEX5L	4.7165e-07	-0.373505	-0.217303	-0.529707	1.05898e-05	-0.404996	-0.259936	-0.511	1.55e-05											-0.404996	-0.511
L4	NEUROD6	5.11785e-07	-0.256169	-0.168212	-0.344127	1.13094e-05	-0.986748	-0.668783	-0.784	0.0134											-0.986748	-0.784
L4	LRRC8B	5.61219e-07	-0.186004	-0.100057	-0.271952	1.21522e-05	-0.360435	-0.291835	-0.297	0.00941											-0.360435	-0.297
L4	HOMER1	6.26543e-07	-0.493808	-0.164256	-0.823359	1.32388e-05	-0.297581	-0.458413	-0.326	0.00663											-0.297581	-0.326
L4	CDHR3	6.58068e-07	0.190083	0.265056	0.115109	1.37389e-05	0.5549	0.456671	0.228	0.0198											0.5549	0.228
L4	TASP1	6.86219e-07	-0.142315	-0.0891151	-0.195516	1.41995e-05	-0.469949	-0.311182	-0.238	0.00145											-0.469949	-0.238
L4	BRINP1	8.57427e-07	-0.306016	-0.194709	-0.417323	1.68925e-05	-0.487381	-0.320619	-0.25	0.0222											-0.487381	-0.25
L4	MPPED2	9.25489e-07	-0.300977	-0.201057	-0.400897	1.79932e-05	-0.658889	-0.537201	-0.381	0.000116											-0.658889	-0.381
L4	TTBK2	9.65972e-07	0.169339	0.231541	0.107138	1.85269e-05	0.276139	0.200276	-0.284	0.000744											0.276139	-0.284
L4	RAB15	9.84643e-07	-0.144961	-0.095869	-0.194053	1.87646e-05	-0.537407	-0.475268	-0.451	0.000595											-0.537407	-0.451
L4	SMURF1	1.00766e-06	-0.156337	-0.0890442	-0.22363	1.90732e-05	-0.324036	-0.393122	-0.173	0.0135											-0.324036	-0.173
L4	SDCBP	1.02948e-06	0.193757	0.255323	0.132192	1.92637e-05	0.472336	0.584018	0.2	0.00431											0.472336	0.2
L4	ATP1B2	1.12472e-06	0.190392	0.264972	0.115812	2.06465e-05	0.963043	0.986489	0.486	0.00388											0.963043	0.486
L4	FHL1	1.20536e-06	0.140166	0.187622	0.0927095	2.16438e-05	0.193436	0.170948	0.16	0.0226											0.193436	0.16
L4	NRN1	1.19974e-06	-0.324882	-0.204439	-0.445325	2.16438e-05	-1.04518	-0.626502	-0.594	0.000512											-1.04518	-0.594
L4	MICAL2	1.23566e-06	-0.234152	-0.115026	-0.353279	2.21028e-05	-0.390435	-0.317965	-0.506	0.00105											-0.390435	-0.506
L4	SNX31	1.3078e-06	0.356791	0.48247	0.231112	2.31564e-05	2.70574	1.92454	0.929	0.00184											2.70574	0.929
L4	EPHB6	1.32828e-06	-0.275509	-0.163686	-0.387332	2.34299e-05	-0.780716	-0.531025	-0.507	0.00425											-0.780716	-0.507
L4	FNBP1L	1.63531e-06	0.200107	0.26862	0.131594	2.75268e-05	0.443214	0.261485	0.266	0.0151											0.443214	0.266
L4	CERS6	1.78301e-06	0.182008	0.248947	0.115069	2.9342e-05	0.428487	0.222765	-0.287	0.0212											0.428487	-0.287
L4	EGR1	1.89612e-06	-0.342221	-0.203825	-0.480616	3.06786e-05	-0.806663	-0.948189	-0.607	0.0157											-0.806663	-0.607
L4	TRAPPC9	1.93736e-06	-0.157411	-0.0744683	-0.240353	3.10777e-05	-0.36164	-0.288438	-0.144	0.0276											-0.36164	-0.144
L4	ST8SIA5	2.16973e-06	-0.318057	-0.174075	-0.462039	3.3873e-05	-0.798947	-0.780942	-0.415	0.0079											-0.798947	-0.415
L4	SMYD2	2.5518e-06	-0.186171	-0.112493	-0.259849	3.834e-05	-0.586984	-0.311296	-0.433	0.00323											-0.586984	-0.433
L4	SYNJ2	3.16931e-06	-0.177637	-0.112251	-0.243024	4.55003e-05	-0.806052	-0.771383	-0.63	0.000178											-0.806052	-0.63
L4	KIAA0825	3.4002e-06	0.152844	0.209171	0.0965163	4.83354e-05	0.318812	0.2091	-0.155	0.0356											0.318812	-0.155
L4	ADCY10	3.648e-06	0.172655	0.253044	0.0922649	5.09264e-05	2.241	1.6797	0.637	0.00163											2.241	0.637
L4	TRIM9	3.73677e-06	-0.220104	-0.132984	-0.307223	5.1855e-05	-0.289817	-0.159256	-0.207	0.0055											-0.289817	-0.207
L4	PAM	5.42582e-06	0.160112	0.213138	0.107086	6.91224e-05	0.303998	0.226005	-0.27	0.0134											0.303998	-0.27
L4	ATRNL1	5.62316e-06	-0.288707	-0.165021	-0.412393	7.08619e-05	-0.325496	-0.180087	-0.659	4.38e-06											-0.325496	-0.659
L4	ST13	5.94431e-06	0.182516	0.270188	0.0948426	7.38446e-05	0.349894	0.257663	0.193	0.000718											0.349894	0.193
L4	PTK2B	6.21038e-06	-0.177631	-0.10379	-0.251471	7.62693e-05	-0.742089	-0.577139	-0.546	0.000103											-0.742089	-0.546
L4	PER2	6.43093e-06	-0.170381	-0.110404	-0.230357	7.84955e-05	-0.806569	-0.934521	-0.564	4.99e-06											-0.806569	-0.564
L4	OXR1	6.49254e-06	-0.301313	-0.189834	-0.412793	7.90406e-05	-0.409851	-0.147424	-0.322	0.00983											-0.409851	-0.322
L4	CACNG8	6.5454e-06	-0.192176	-0.0882391	-0.296113	7.93388e-05	-0.399505	-0.414805	-0.462	0.00596											-0.399505	-0.462
L4	TMEM245	6.779e-06	0.171659	0.241819	0.101499	8.17454e-05	0.349936	0.285624	0.131	0.0413											0.349936	0.131
L4	LYNX1	6.99603e-06	-0.183573	-0.114135	-0.253011	8.35669e-05	-0.88488	-0.590356	-0.456	7.08e-05											-0.88488	-0.456
L4	ZNF680	7.31012e-06	0.180109	0.250363	0.109855	8.64361e-05	0.972413	0.60592	0.279	0.000143											0.972413	0.279
L4	BNIP3L	7.52676e-06	0.210549	0.290287	0.13081	8.85487e-05	0.426992	0.284898	-0.146	0.0216											0.426992	-0.146
L4	DUSP6	7.68589e-06	-0.26026	-0.165832	-0.354688	9.00654e-05	-0.81283	-0.920366	-0.395	0.0281											-0.81283	-0.395
L4	ECE1	7.91215e-06	0.146531	0.204295	0.0887668	9.1918e-05	0.567347	0.341921	0.29	0.00056											0.567347	0.29
L4	BCL11A	8.61572e-06	-0.185632	-0.114215	-0.257049	9.7782e-05	-0.316762	-0.257562	-0.501	0.00334											-0.316762	-0.501
L4	XPO1	8.78262e-06	0.187836	0.281635	0.0940356	9.92337e-05	0.440593	0.285229	0.28	1.79e-08											0.440593	0.28
L4	PIN1	9.29683e-06	-0.152729	-0.0916166	-0.213841	0.000103987	-0.756059	-0.464146	-0.329	6.45e-05											-0.756059	-0.329
L4	ETS2	9.4016e-06	-0.170938	-0.103175	-0.238702	0.000105016	-0.7054	-0.523668	-0.281	0.0266											-0.7054	-0.281
L4	HDAC9	1.04806e-05	-0.214116	-0.0714127	-0.35682	0.000114355	-0.429181	-0.219509	-0.247	0.0114											-0.429181	-0.247
L4	HLF	1.25487e-05	0.257416	0.380815	0.134017	0.000130993	0.458571	0.375885	-0.267	0.0484											0.458571	-0.267
L4	POU3F2	1.47255e-05	0.16122	0.248458	0.0739814	0.000149695	0.824833	0.831109	0.259	0.0143											0.824833	0.259
L4	NUFIP2	1.67139e-05	0.151662	0.234774	0.0685497	0.000165226	0.52632	0.287619	0.217	8.85e-06											0.52632	0.217
L4	GSE1	1.81282e-05	-0.165715	-0.0883253	-0.243104	0.000176388	-0.583719	-0.583256	-0.472	8.92e-07											-0.583719	-0.472
L4	RYR3	1.88581e-05	-0.298152	-0.164589	-0.431715	0.000181297	-0.382646	-0.31329	0.252	0.0279											-0.382646	0.252
L4	PAPOLA	1.93367e-05	0.220495	0.317143	0.123847	0.000185135	0.552626	0.32897	0.115	0.0177											0.552626	0.115
L4	UNC80	2.28812e-05	-0.153139	-0.0429338	-0.263345	0.000212666	-0.28377	-0.15652	-0.428	4.68e-05											-0.28377	-0.428
L4	STIP1	2.83854e-05	0.193307	0.26918	0.117433	0.000253626	0.976255	0.76541	0.32	7.32e-05											0.976255	0.32
L4	R3HDM2	2.96286e-05	-0.172478	-0.0827163	-0.262239	0.000262473	-0.260716	-0.185055	-0.35	3.86e-05											-0.260716	-0.35
L4	LINC00599	3.20109e-05	-0.197774	-0.0941126	-0.301436	0.0002776	-0.494013	-0.468542	-0.641	4.01e-05											-0.494013	-0.641
L4	PRICKLE1	3.45316e-05	-0.153792	-0.0590156	-0.248568	0.000293455	-0.193853	-0.232727	-0.457	0.000849											-0.193853	-0.457
L4	PEA15	3.68919e-05	0.187236	0.297791	0.0766821	0.00030827	0.479067	0.558506	0.339	0.000449											0.479067	0.339
L4	SUSD4	3.75736e-05	-0.156846	-0.0908667	-0.222826	0.000312659	-0.449994	-0.241668	-0.257	0.0328											-0.449994	-0.257
L4	RCAN2	3.79438e-05	-0.180146	-0.105524	-0.254768	0.000315252	-0.743861	-0.53871	-0.691	7.3e-08											-0.743861	-0.691
L4	SNX25	3.97716e-05	-0.189687	-0.116126	-0.263248	0.000327171	-0.534131	-0.748931	-0.298	9.22e-05											-0.534131	-0.298
L4	H1FX	4.40864e-05	0.175854	0.247993	0.103715	0.00035523	0.370873	0.451763	0.206	0.0151											0.370873	0.206
L4	NPY1R	4.74579e-05	0.246378	0.337917	0.154839	0.000377397	0.670892	0.549921	0.389	0.0473											0.670892	0.389
L4	CDK14	5.47974e-05	-0.166228	-0.0756572	-0.256799	0.000423251	-0.305415	-0.167048	-0.424	0.000325											-0.305415	-0.424
L4	NDUFB8	5.52635e-05	-0.149131	-0.0819215	-0.216341	0.000426144	-0.652051	-0.347375	-0.195	0.00117											-0.652051	-0.195
L4	ZNF804B	6.27793e-05	-0.470953	-0.247112	-0.694794	0.000473656	-0.856092	-0.816605	-0.804	5.35e-05											-0.856092	-0.804
L4	CIRBP	7.13338e-05	-0.196958	-0.111694	-0.282221	0.000523789	-0.741177	-0.376928	-0.222	0.0067											-0.741177	-0.222
L4	HSPA1B	7.84107e-05	0.290971	0.415843	0.166099	0.000565618	1.49272	1.35294	1.21	1.54e-07											1.49272	1.21
L4	ZNF675	8.11997e-05	0.196829	0.289022	0.104635	0.000583071	0.612988	0.47532	-0.141	0.0379											0.612988	-0.141
L4	CAMK2A	8.39024e-05	-0.193999	0.0228404	-0.410838	0.000594679	-0.352662	-0.208612	-0.425	0.0233											-0.352662	-0.425
L4	AC067956.1	9.50205e-05	-0.347464	-0.209895	-0.485034	0.000658646	-0.728453	-0.632174	-0.601	0.00222											-0.728453	-0.601
L4	NLK	9.95762e-05	-0.184164	-0.0919303	-0.276397	0.000685468	-0.369708	-0.255352	-0.318	0.00146											-0.369708	-0.318
L4	CHORDC1	0.000101466	0.277902	0.415617	0.140186	0.00069642	1.1202	0.750572	0.593	1.55e-08											1.1202	0.593
L4	FKBP4	0.000128857	0.145666	0.207122	0.0842101	0.000843844	0.453651	0.381605	0.268	0.0051											0.453651	0.268
L4	BCL2	0.000143304	-0.161729	-0.0892105	-0.234248	0.000916153	-0.345952	-0.588216	0.273	0.00265											-0.345952	0.273
L4	RNF165	0.000147217	-0.174305	-0.0948413	-0.253768	0.000934758	-0.563962	-0.482627	-0.462	0.000719											-0.563962	-0.462
L4	SORCS1	0.000147392	-0.306892	-0.161204	-0.452581	0.000935017	-0.418083	-0.368189	-0.342	0.0196											-0.418083	-0.342
L4	ZYG11B	0.000161517	0.150914	0.244503	0.0573258	0.00100583	0.199456	0.205569	-0.163	0.0493											0.199456	-0.163
L4	BRINP3	0.000185362	0.27783	0.409999	0.145661	0.00112585	0.366011	0.19844	0.308	0.00492											0.366011	0.308
L4	KIAA0408	0.000195501	0.183734	0.281206	0.0862612	0.00117418	0.311549	0.2592	-0.318	0.0327											0.311549	-0.318
L4	PRKCE	0.000211217	-0.189931	-0.0607115	-0.31915	0.00124353	-0.251514	-0.140263	-0.418	0.00106											-0.251514	-0.418
L4	TMX4	0.000228532	-0.20269	-0.0678975	-0.337483	0.00132369	-0.683644	-0.338064	-0.504	7.71e-08											-0.683644	-0.504
L4	IGSF21	0.000237604	-0.172901	-0.0936935	-0.252108	0.00136493	-0.453613	-0.420559	-0.325	0.012											-0.453613	-0.325
L4	HSPA1A	0.000285055	0.287951	0.429215	0.146686	0.00158354	0.855957	0.61343	1.21	2.86e-07											0.855957	1.21
L4	NDUFB1	0.000315012	-0.148877	-0.0770502	-0.220704	0.0017199	-0.70217	-0.415684	-0.28	7.4e-05											-0.70217	-0.28
L4	GUK1	0.000321019	-0.185008	-0.0842006	-0.285816	0.00174453	-0.784736	-0.391818	-0.162	0.0165											-0.784736	-0.162
L4	EFR3A	0.000323792	0.141313	0.23358	0.0490446	0.00175549	0.257771	0.196014	-0.284	0.0012											0.257771	-0.284
L4	HIVEP1	0.000326347	-0.143439	-0.0551709	-0.231706	0.00176116	-0.426199	-0.300656	-0.257	0.00208											-0.426199	-0.257
L4	NCOR2	0.000359861	-0.147825	-0.0653244	-0.230326	0.00190258	-0.354611	-0.371469	-0.256	0.0108											-0.354611	-0.256
L4	TRMT11	0.000360075	0.143697	0.208231	0.0791633	0.00190281	0.295291	0.150048	-0.141	0.0417											0.295291	-0.141
L4	TTN-AS1	0.000399012	0.151201	0.218761	0.0836411	0.00206107	0.350788	0.214698	0.191	0.0118											0.350788	0.191
L4	HIBCH	0.000411809	0.328816	0.541516	0.116117	0.00211546	1.10261	0.565354	0.245	0.0087											1.10261	0.245
L4	HERC4	0.000434987	0.166038	0.272692	0.0593837	0.00220616	0.449069	0.204125	0.179	0.000223											0.449069	0.179
L4	SLC24A2	0.000484323	-0.158997	-0.0196045	-0.298389	0.00241067	-0.310001	-0.186432	-0.64	0.000701											-0.310001	-0.64
L4	RNF11	0.000516896	0.16408	0.270576	0.0575845	0.00253696	0.165151	0.213018	-0.147	0.0384											0.165151	-0.147
L4	HGSNAT	0.000529429	-0.178189	-0.0894565	-0.266922	0.00258217	-0.568993	-0.349371	-0.328	2.96e-05											-0.568993	-0.328
L4	KCND2	0.000552588	-0.220853	-0.0391221	-0.402584	0.00266637	-0.426446	-0.228808	-0.28	0.0452											-0.426446	-0.28
L4	SLC5A3	0.000552603	0.155792	0.230668	0.0809156	0.00266637	1.04285	0.715797	0.238	0.0193											1.04285	0.238
L4	NDUFB2	0.00056232	-0.162589	-0.0857425	-0.239435	0.00270022	-0.880845	-0.581663	-0.158	0.0411											-0.880845	-0.158
L4	ICA1	0.000650643	-0.172117	-0.0546634	-0.289571	0.00302164	-0.471585	-0.299117	-0.39	8.87e-06											-0.471585	-0.39
L4	PHF14	0.000660299	0.163946	0.237718	0.0901734	0.00305533	0.312945	0.143342	-0.131	0.0141											0.312945	-0.131
L4	AC093843.1	0.00091826	-0.142732	-0.0744205	-0.211043	0.00398778	-0.432476	-0.507776	-0.838	0.0408											-0.432476	-0.838
L4	DCC	0.000972819	-0.402442	-0.217056	-0.587828	0.00417603	-0.549644	-0.398868	-0.298	0.0412											-0.549644	-0.298
L4	FAM66A	0.00102315	-0.143941	-0.0729857	-0.214897	0.00435012	-0.36023	-0.733941	-0.546	0.00402											-0.36023	-0.546
L4	MEG8	0.0010956	-0.261829	-0.0727402	-0.450918	0.00460153	-0.34176	-0.192577	-0.441	0.00696											-0.34176	-0.441
L4	ABLIM2	0.00114015	-0.15568	-0.0330589	-0.278302	0.00473809	-0.286333	-0.360821	-0.596	3.21e-07											-0.286333	-0.596
L4	HIVEP2	0.00118541	-0.187094	-0.0459257	-0.328262	0.0048942	-0.344691	-0.273916	-0.576	4.63e-09											-0.344691	-0.576
L4	NR1D1	0.00128287	0.195143	0.297206	0.0930806	0.00521804	0.677552	0.646482	0.348	0.0299											0.677552	0.348
L4	SLC1A2	0.0014326	-0.143226	-0.0467195	-0.239733	0.00569545	-0.376542	-0.304998	0.576	0.00791											-0.376542	0.576
L4	SNX32	0.00156992	0.154123	0.259087	0.0491599	0.00612724	0.541225	0.326582	-0.386	0.00232											0.541225	-0.386
L4	NREP	0.00162348	-0.156589	0.00678029	-0.319958	0.00627673	-0.465735	-0.317277	-0.486	0.000498											-0.465735	-0.486
L4	KCNMA1	0.00163751	-0.252246	-0.131235	-0.373257	0.00632223	-0.249276	-0.152024	-0.227	0.0467											-0.249276	-0.227
L4	TIMP2	0.00177146	0.201696	0.306469	0.0969244	0.00674631	0.601201	0.823699	0.366	0.00157											0.601201	0.366
L4	MIAT	0.00183083	-0.147449	0.00175773	-0.296657	0.00691591	-0.224233	-0.252958	-0.377	0.0253											-0.224233	-0.377
L4	CABP1	0.00192935	-0.157684	-0.0250535	-0.290314	0.0071912	-0.352991	-0.337645	-0.767	0.000244											-0.352991	-0.767
L4	CCDC85B	0.00198107	-0.243991	-0.086101	-0.401881	0.00735241	-0.712566	-0.312613	-0.326	0.00035											-0.712566	-0.326
L4	SLC35F3	0.00198589	-0.20982	-0.0766898	-0.342951	0.00736573	-0.150131	-0.206316	-0.372	0.00377											-0.150131	-0.372
L4	TARBP1	0.00217083	-0.1742	-0.0281743	-0.320226	0.00791183	-0.481997	-0.250439	-0.494	1.23e-06											-0.481997	-0.494
L4	ANKRD33B	0.00217427	-0.164164	-0.0611699	-0.267158	0.0079223	-0.269508	-0.305243	-0.349	0.0391											-0.269508	-0.349
L4	GDAP1	0.00268485	0.179082	0.318753	0.0394108	0.00937953	0.456336	0.187363	-0.186	0.0276											0.456336	-0.186
L4	GOLGA8B	0.00331725	-0.193298	-0.0813525	-0.305244	0.0110876	-0.413346	-0.32983	-0.457	0.000157											-0.413346	-0.457
L4	GPX4	0.00334532	-0.187388	-0.0595208	-0.315256	0.0111681	-0.730249	-0.348352	-0.178	0.00339											-0.730249	-0.178
L4	PDZD2	0.00349329	-0.209397	-0.101642	-0.317152	0.0115573	-0.552345	-0.815248	-0.536	1.46e-05											-0.552345	-0.536
L4	CDH20	0.00368622	0.199471	0.309944	0.088998	0.0120249	0.665035	0.612578	0.383	0.00011											0.665035	0.383
L4	ATP2B4	0.00460674	0.193913	0.329164	0.058661	0.014403	0.555152	0.512983	0.322	0.0163											0.555152	0.322
L4	FAM131A	0.00499288	-0.167517	-0.0286604	-0.306373	0.0153931	-0.599207	-0.417442	-0.324	0.00782											-0.599207	-0.324
L4	TMEM160	0.00585195	-0.169094	-0.0518649	-0.286323	0.0174834	-0.71482	-0.327632	-0.411	0.000123											-0.71482	-0.411
L4	DNAJB1	0.00679807	0.162749	0.262396	0.0631023	0.0196714	0.840926	0.675886	0.833	3.12e-06											0.840926	0.833
L4	PLCB1	0.00790683	-0.259754	-0.114786	-0.404723	0.0222895	-0.356665	-0.174581	-0.554	2.36e-05											-0.356665	-0.554
L4	COX6C	0.0102155	-0.181592	-0.057317	-0.305868	0.0274955	-0.756943	-0.283753	-0.257	0.000399											-0.756943	-0.257
L4	CALM2	0.0121999	-0.242577	0.258603	-0.743758	0.0315788	-0.573132	-0.141393	-0.373	7.25e-08											-0.573132	-0.373
L4	C1QTNF4	0.0159275	-0.21152	-0.0749791	-0.34806	0.0393211	-0.770672	-0.3962	-0.433	0.00077											-0.770672	-0.433
L4	HSPB1	0.0169964	0.211374	0.360266	0.0624818	0.0414551	1.20573	1.38047	1.21	1.73e-09											1.20573	1.21
L4	ADAMTSL1	0.019749	0.205014	0.346622	0.0634054	0.046711	0.454767	0.212535	-0.617	0.000766											0.454767	-0.617
L5_6_CC	HERC2	5.10464e-21	0.434513	0.472422	0.396603	7.59927e-17	0.913617	0.589427	0.902	5.67e-68											0.913617	0.902
L5_6_CC	NIPA2	3.76092e-17	0.161126	0.190893	0.131359	2.79944e-13	0.879468	0.746057	0.889	1.43e-48											0.879468	0.889
L5_6_CC	UBE3A	5.13147e-16	0.588849	0.68394	0.493758	2.54641e-12	1.25277	0.728337	1.24	3.24e-112											1.25277	1.24
L5_6_CC	GABRA5	1.48506e-15	0.575121	0.671414	0.478828	4.42163e-12	1.4349	0.968408	1.32	1.22e-10											1.4349	1.32
L5_6_CC	SYT12	5.16648e-15	-0.219224	-0.158037	-0.280412	1.09876e-11	-1.65692	-1.46131	-0.722	1.05e-06											-1.65692	-0.722
L5_6_CC	TPD52	8.39021e-14	0.217565	0.261291	0.17384	1.1355e-10	0.451984	0.292079	-0.223	0.00649											0.451984	-0.223
L5_6_CC	GABRB3	1.25908e-12	0.625969	0.722365	0.529573	1.10258e-09	1.05406	0.395687	0.87	4.6e-10											1.05406	0.87
L5_6_CC	LGR4	2.17838e-12	0.144457	0.178439	0.110475	1.62148e-09	0.610384	0.505888	0.379	5.52e-05											0.610384	0.379
L5_6_CC	KCNN2	2.40818e-12	-0.322173	-0.245452	-0.398895	1.70717e-09	-0.942483	-0.667262	-0.291	0.0125											-0.942483	-0.291
L5_6_CC	HIVEP1	8.34729e-12	-0.167327	-0.127522	-0.207132	4.43808e-09	-0.605822	-0.522501	-0.257	0.00208											-0.605822	-0.257
L5_6_CC	PRELID2	1.19585e-11	0.41339	0.500874	0.325905	5.56331e-09	0.91714	0.745429	0.354	0.00629											0.91714	0.354
L5_6_CC	BACE2	1.42556e-11	0.379696	0.463867	0.295524	6.43099e-09	1.00671	0.896868	0.653	1.62e-06											1.00671	0.653
L5_6_CC	REPS2	1.76054e-11	0.177969	0.215016	0.140922	7.28034e-09	0.35979	0.260895	-0.378	2.62e-05											0.35979	-0.378
L5_6_CC	CORIN	2.09367e-11	0.193217	0.247106	0.139328	8.35647e-09	1.98138	1.83818	0.779	1.06e-06											1.98138	0.779
L5_6_CC	ST3GAL6	3.93757e-11	0.169308	0.208852	0.129765	1.42972e-08	0.496846	0.378996	-0.234	0.0161											0.496846	-0.234
L5_6_CC	UBE2R2	5.90586e-11	0.159553	0.201159	0.117948	1.95379e-08	0.332747	0.276554	0.131	0.0183											0.332747	0.131
L5_6_CC	RNF112	9.0239e-11	-0.183787	-0.13484	-0.232735	2.58344e-08	-1.03372	-0.921924	-0.549	1.53e-07											-1.03372	-0.549
L5_6_CC	UBE2H	1.14096e-10	0.166238	0.203444	0.129032	3.05169e-08	0.362612	0.245087	0.217	1.14e-05											0.362612	0.217
L5_6_CC	PELI1	1.21387e-10	0.168744	0.209643	0.127845	3.17033e-08	0.456909	0.48418	0.475	5.17e-08											0.456909	0.475
L5_6_CC	PPP4R2	1.49692e-10	0.15573	0.211572	0.0998876	3.71411e-08	0.48312	0.336112	0.182	0.00319											0.48312	0.182
L5_6_CC	ROCK1	2.18417e-10	0.145676	0.18638	0.104972	4.8531e-08	0.307092	0.262669	0.175	0.0254											0.307092	0.175
L5_6_CC	FSTL4	2.37926e-10	-0.544237	-0.371667	-0.716806	5.20883e-08	-1.15019	-0.666768	-0.578	0.000747											-1.15019	-0.578
L5_6_CC	TRAF6	2.52527e-10	0.180461	0.234149	0.126772	5.44837e-08	0.859989	0.73003	0.208	5.81e-05											0.859989	0.208
L5_6_CC	TESK2	3.20459e-10	0.148426	0.190105	0.106746	6.71926e-08	1.14243	1.15962	0.395	0.0161											1.14243	0.395
L5_6_CC	SYNJ2	3.59945e-10	-0.412334	-0.286802	-0.537867	7.05065e-08	-1.0944	-0.948507	-0.63	0.000178											-1.0944	-0.63
L5_6_CC	TNPO3	4.01719e-10	0.141783	0.18101	0.102556	7.76675e-08	0.459638	0.383629	0.131	0.00229											0.459638	0.131
L5_6_CC	ARHGAP5	4.50847e-10	0.182848	0.25934	0.106356	8.60482e-08	0.458416	0.293433	0.194	0.0278											0.458416	0.194
L5_6_CC	BRINP1	4.65156e-10	-0.228904	-0.163547	-0.294262	8.76555e-08	-0.449836	-0.342811	-0.25	0.0222											-0.449836	-0.25
L5_6_CC	BBX	5.27001e-10	0.171069	0.225636	0.116503	9.77073e-08	0.561275	0.454579	0.273	0.0177											0.561275	0.273
L5_6_CC	ETV5	5.47119e-10	-0.274699	-0.204562	-0.344837	9.93288e-08	-1.08949	-0.959283	-0.312	0.0123											-1.08949	-0.312
L5_6_CC	GRASP	8.03873e-10	-0.204236	-0.146437	-0.262036	1.36652e-07	-1.23238	-1.07224	-0.486	0.00804											-1.23238	-0.486
L5_6_CC	NIPA1	9.61409e-10	0.151888	0.227571	0.0762046	1.53898e-07	0.576135	0.427404	0.536	5.17e-08											0.576135	0.536
L5_6_CC	KCNIP3	1.01767e-09	-0.187101	-0.134896	-0.239306	1.61171e-07	-0.852987	-0.843079	-0.623	9.76e-07											-0.852987	-0.623
L5_6_CC	UBR2	1.58944e-09	0.210895	0.266918	0.154873	2.23226e-07	0.460908	0.269009	0.0933	0.014											0.460908	0.0933
L5_6_CC	LIMS1	1.8248e-09	0.154133	0.197358	0.110909	2.49228e-07	0.482441	0.442938	0.543	1.42e-05											0.482441	0.543
L5_6_CC	SMAD1	2.09089e-09	0.18547	0.250204	0.120736	2.74204e-07	0.659058	0.433759	0.318	1.33e-05											0.659058	0.318
L5_6_CC	RPH3A	2.28436e-09	-0.308789	-0.219605	-0.397973	2.88197e-07	-0.9389	-0.740683	-0.709	1.46e-05											-0.9389	-0.709
L5_6_CC	TEAD1	2.45382e-09	-0.289419	-0.207667	-0.371171	3.04417e-07	-0.830237	-0.630204	0.218	0.0231											-0.830237	0.218
L5_6_CC	RAB21	2.5493e-09	0.180863	0.240641	0.121085	3.11078e-07	0.629883	0.481867	0.164	0.0046											0.629883	0.164
L5_6_CC	BCL11A	3.08644e-09	-0.320335	-0.237212	-0.403459	3.58968e-07	-0.908808	-0.658697	-0.501	0.00334											-0.908808	-0.501
L5_6_CC	TRAF3	3.55815e-09	-0.259697	-0.17242	-0.346975	3.953e-07	-0.772516	-0.698774	-0.391	5.46e-07											-0.772516	-0.391
L5_6_CC	PLXDC2	3.8347e-09	0.394247	0.518328	0.270166	4.22868e-07	0.702134	0.357428	0.235	0.0486											0.702134	0.235
L5_6_CC	KCND3	4.06451e-09	-0.188697	-0.0273523	-0.350042	4.44914e-07	-0.453089	-0.324606	-0.261	0.00956											-0.453089	-0.261
L5_6_CC	NCOR2	4.28618e-09	-0.311001	-0.20436	-0.417642	4.5681e-07	-0.872641	-0.746266	-0.256	0.0108											-0.872641	-0.256
L5_6_CC	CORO2B	5.05676e-09	-0.217024	-0.13303	-0.301019	5.01867e-07	-0.659119	-0.563075	-0.373	7.94e-06											-0.659119	-0.373
L5_6_CC	SLC8A3	5.3329e-09	-0.19104	-0.134088	-0.247991	5.12459e-07	-0.645884	-0.583296	-0.514	3.89e-07											-0.645884	-0.514
L5_6_CC	NRIP1	5.41354e-09	0.146396	0.19091	0.101881	5.1332e-07	0.411279	0.26899	-0.162	0.0151											0.411279	-0.162
L5_6_CC	PRICKLE1	6.77644e-09	-0.274334	-0.18498	-0.363689	6.07716e-07	-0.54613	-0.399742	-0.457	0.000849											-0.54613	-0.457
L5_6_CC	DPYSL3	6.89503e-09	0.228179	0.318035	0.138323	6.14648e-07	0.801044	0.656058	0.509	7.31e-06											0.801044	0.509
L5_6_CC	SYNDIG1	8.32371e-09	-0.300524	-0.194084	-0.406965	7.12155e-07	-0.717148	-0.559074	-0.325	0.000201											-0.717148	-0.325
L5_6_CC	ELK1	8.3884e-09	0.166491	0.213076	0.119906	7.1359e-07	0.997256	0.816239	0.533	0.00013											0.997256	0.533
L5_6_CC	N4BP2	1.23224e-08	0.159799	0.203557	0.116041	9.65493e-07	1.01333	0.941588	0.234	0.0271											1.01333	0.234
L5_6_CC	PDE10A	1.32943e-08	-0.788529	-0.534064	-1.04299	1.03079e-06	-1.41419	-1.00018	-0.486	0.00138											-1.41419	-0.486
L5_6_CC	HCN1	1.38327e-08	-0.22476	-0.156286	-0.293233	1.05604e-06	-0.420929	-0.216168	-0.433	0.0229											-0.420929	-0.433
L5_6_CC	CSTF3	1.44591e-08	0.162333	0.23063	0.0940364	1.08713e-06	0.511556	0.334468	0.123	0.0282											0.511556	0.123
L5_6_CC	UBR5	1.81925e-08	0.186254	0.247415	0.125094	1.31082e-06	0.358911	0.232258	0.189	7e-06											0.358911	0.189
L5_6_CC	BNIP3L	1.85047e-08	0.267608	0.359294	0.175923	1.32442e-06	0.605705	0.443379	-0.146	0.0216											0.605705	-0.146
L5_6_CC	HOMER1	1.96241e-08	-0.374618	-0.245209	-0.504027	1.38457e-06	-0.800259	-0.386219	-0.326	0.00663											-0.800259	-0.326
L5_6_CC	SLC4A8	2.82105e-08	-0.158745	-0.0904457	-0.227044	1.88327e-06	-0.441765	-0.362393	-0.535	2.49e-08											-0.441765	-0.535
L5_6_CC	FXR1	3.07856e-08	0.233423	0.313379	0.153467	1.98135e-06	0.613376	0.372552	0.176	0.0018											0.613376	0.176
L5_6_CC	COL16A1	3.23888e-08	-0.14855	-0.104812	-0.192288	2.04611e-06	-1.20424	-1.17197	-0.258	0.0403											-1.20424	-0.258
L5_6_CC	PRKG1	3.31848e-08	0.320533	0.42103	0.220037	2.07572e-06	0.500393	0.37953	0.292	0.00322											0.500393	0.292
L5_6_CC	FUBP1	3.3881e-08	0.141138	0.1916	0.0906768	2.1104e-06	0.363523	0.295595	0.175	0.000253											0.363523	0.175
L5_6_CC	C2orf69	3.43356e-08	0.162091	0.211103	0.11308	2.12981e-06	0.691518	0.583169	0.177	0.00545											0.691518	0.177
L5_6_CC	CCPG1	3.48501e-08	-0.263285	-0.168252	-0.358317	2.14386e-06	-0.555821	-0.361246	-0.135	0.00637											-0.555821	-0.135
L5_6_CC	NPNT	3.5258e-08	0.209672	0.295377	0.123968	2.15117e-06	1.67883	1.50368	0.506	0.00937											1.67883	0.506
L5_6_CC	DACH2	3.5478e-08	0.179229	0.231389	0.127069	2.15482e-06	0.836655	0.917012	0.698	0.00342											0.836655	0.698
L5_6_CC	ACYP2	3.91407e-08	-0.174162	-0.106364	-0.24196	2.34011e-06	-0.458051	-0.347233	-0.182	0.00976											-0.458051	-0.182
L5_6_CC	SNHG5	4.43256e-08	0.148085	0.205378	0.0907918	2.55766e-06	0.526531	0.432369	0.304	0.000162											0.526531	0.304
L5_6_CC	DLGAP3	4.95122e-08	-0.19696	-0.123627	-0.270293	2.76605e-06	-0.778112	-0.740689	-0.431	0.0058											-0.778112	-0.431
L5_6_CC	EML6	5.48431e-08	-0.259174	-0.145603	-0.372745	2.94747e-06	-0.606504	-0.360677	-0.419	2e-05											-0.606504	-0.419
L5_6_CC	DOCK4	5.79364e-08	-0.331	-0.202188	-0.459812	3.09139e-06	-0.467849	-0.352203	-0.126	0.0454											-0.467849	-0.126
L5_6_CC	INTU	6.28691e-08	0.150771	0.211365	0.0901764	3.30718e-06	0.451188	0.399885	0.281	0.000529											0.451188	0.281
L5_6_CC	ETS2	6.74136e-08	-0.22811	-0.147447	-0.308773	3.4846e-06	-0.899166	-0.751368	-0.281	0.0266											-0.899166	-0.281
L5_6_CC	RAB15	7.56311e-08	-0.166571	-0.112171	-0.220972	3.77825e-06	-0.681864	-0.652839	-0.451	0.000595											-0.681864	-0.451
L5_6_CC	OSBPL10	8.36801e-08	-0.158669	-0.111603	-0.205735	4.08441e-06	-0.617951	-0.568156	-0.487	0.000123											-0.617951	-0.487
L5_6_CC	MYO16	9.54425e-08	0.403839	0.551598	0.25608	4.55401e-06	0.916086	0.629817	0.324	0.0313											0.916086	0.324
L5_6_CC	ANKRD46	1.03114e-07	0.197953	0.280646	0.11526	4.82723e-06	0.714144	0.434695	-0.183	0.0165											0.714144	-0.183
L5_6_CC	STIP1	1.28245e-07	0.17976	0.232896	0.126624	5.75054e-06	0.966104	0.697721	0.32	7.32e-05											0.966104	0.32
L5_6_CC	KLRD1	1.32581e-07	0.170065	0.223419	0.116712	5.90938e-06	1.10175	0.907714	0.791	6.16e-05											1.10175	0.791
L5_6_CC	PLCL2	1.68768e-07	-0.162478	-0.0932366	-0.23172	7.21968e-06	-0.367788	-0.319361	-0.408	3.18e-05											-0.367788	-0.408
L5_6_CC	PDE4DIP	2.16988e-07	0.167771	0.220342	0.115199	8.70703e-06	0.303276	0.230491	0.161	0.00784											0.303276	0.161
L5_6_CC	PER2	2.43627e-07	-0.143006	-0.0981996	-0.187812	9.56958e-06	-1.26242	-1.28373	-0.564	4.99e-06											-1.26242	-0.564
L5_6_CC	PCSK1	2.54184e-07	-0.204165	-0.0955946	-0.312736	9.85428e-06	-1.55922	-1.45185	-0.938	0.000248											-1.55922	-0.938
L5_6_CC	WAC	2.66076e-07	0.15153	0.191956	0.111104	1.02618e-05	0.330594	0.18523	-0.0979	0.0403											0.330594	-0.0979
L5_6_CC	LEPR	2.95062e-07	0.193468	0.255831	0.131104	1.11205e-05	0.859235	0.840238	0.353	0.046											0.859235	0.353
L5_6_CC	ZNF804B	3.02319e-07	-0.376636	-0.127357	-0.625915	1.13343e-05	-0.603661	-0.413125	-0.804	5.35e-05											-0.603661	-0.804
L5_6_CC	COL24A1	3.05803e-07	-0.393258	-0.256291	-0.530224	1.14097e-05	-0.847076	-0.558459	-0.76	6.47e-05											-0.847076	-0.76
L5_6_CC	PTPRE	3.3137e-07	-0.191602	-0.0807289	-0.302474	1.21505e-05	-0.451955	-0.437674	-0.245	0.000442											-0.451955	-0.245
L5_6_CC	NRN1	4.27056e-07	-0.318606	-0.184099	-0.453113	1.46488e-05	-1.13615	-0.928934	-0.594	0.000512											-1.13615	-0.594
L5_6_CC	PLXNA2	5.07942e-07	-0.195033	-0.0836569	-0.306409	1.66926e-05	-0.469842	-0.329012	-0.316	0.00328											-0.469842	-0.316
L5_6_CC	EXOC2	5.10639e-07	0.151993	0.212093	0.0918933	1.67074e-05	0.373676	0.259769	0.0965	0.0194											0.373676	0.0965
L5_6_CC	TJP1	5.59113e-07	0.285847	0.416752	0.154942	1.79e-05	0.730781	0.358306	0.609	3e-11											0.730781	0.609
L5_6_CC	SNX31	7.22879e-07	0.419478	0.582575	0.25638	2.22805e-05	2.46335	1.86179	0.929	0.00184											2.46335	0.929
L5_6_CC	ASTN2	7.34178e-07	-0.220636	-0.116242	-0.325031	2.25355e-05	-0.484393	-0.35491	-0.214	0.0302											-0.484393	-0.214
L5_6_CC	ARHGAP26	7.39952e-07	-0.238928	-0.130256	-0.347601	2.2666e-05	-0.471769	-0.266491	-0.338	7.34e-05											-0.471769	-0.338
L5_6_CC	ST13	7.58381e-07	0.152018	0.208489	0.0955469	2.3088e-05	0.509586	0.321897	0.193	0.000718											0.509586	0.193
L5_6_CC	CDH22	7.68765e-07	-0.264452	-0.167141	-0.361764	2.33088e-05	-1.05379	-0.923802	-0.463	0.00897											-1.05379	-0.463
L5_6_CC	KIAA1217	8.89102e-07	-0.194784	-0.114267	-0.275302	2.59737e-05	-0.376916	-0.365997	-0.313	0.0167											-0.376916	-0.313
L5_6_CC	PEA15	1.00187e-06	0.22218	0.413329	0.031031	2.86824e-05	0.572866	0.378388	0.339	0.000449											0.572866	0.339
L5_6_CC	MEF2C-AS1	1.02786e-06	0.244582	0.333728	0.155436	2.93138e-05	0.520008	0.368456	0.334	0.00432											0.520008	0.334
L5_6_CC	MPPED2	1.05047e-06	-0.285863	-0.19016	-0.381565	2.97308e-05	-1.10312	-0.801767	-0.381	0.000116											-1.10312	-0.381
L5_6_CC	ANKRD33B	1.36501e-06	-0.197948	-0.118124	-0.277772	3.62986e-05	-0.666607	-0.496679	-0.349	0.0391											-0.666607	-0.349
L5_6_CC	XPO1	1.42673e-06	0.191482	0.271612	0.111352	3.75261e-05	0.469613	0.246417	0.28	1.79e-08											0.469613	0.28
L5_6_CC	SLC22A10	1.69814e-06	-0.169853	-0.08095	-0.258756	4.32139e-05	-2.05129	-1.59423	-0.804	0.00315											-2.05129	-0.804
L5_6_CC	RYR3	1.77408e-06	-0.273406	-0.161826	-0.384986	4.46883e-05	-0.55713	-0.405148	0.252	0.0279											-0.55713	0.252
L5_6_CC	CRIM1	1.91224e-06	0.149679	0.245777	0.0535812	4.72883e-05	0.295693	0.244511	0.196	0.0158											0.295693	0.196
L5_6_CC	HLF	1.97241e-06	0.177704	0.256091	0.0993166	4.83442e-05	0.417512	0.259778	-0.267	0.0484											0.417512	-0.267
L5_6_CC	KLHL1	2.22576e-06	0.415319	0.580369	0.250268	5.33572e-05	1.20107	0.91098	0.665	0.00156											1.20107	0.665
L5_6_CC	CHORDC1	2.34328e-06	0.300971	0.439369	0.162572	5.51318e-05	1.25803	0.812044	0.593	1.55e-08											1.25803	0.593
L5_6_CC	CHPT1	2.91827e-06	0.1474	0.201983	0.092817	6.50363e-05	0.392221	0.247898	0.411	3.32e-07											0.392221	0.411
L5_6_CC	RASGRF1	3.05177e-06	-0.273495	-0.177572	-0.369418	6.65684e-05	-0.740102	-0.576876	-0.578	1.14e-05											-0.740102	-0.578
L5_6_CC	DOK6	3.10922e-06	-0.317078	-0.233644	-0.400512	6.71443e-05	-0.546064	-0.279668	-0.407	0.0145											-0.546064	-0.407
L5_6_CC	MORF4L1	3.11208e-06	0.144578	0.290248	-0.00109174	6.71443e-05	0.224449	0.147057	-0.15	0.00399											0.224449	-0.15
L5_6_CC	PTGER3	3.22837e-06	0.4155	0.574872	0.256129	6.90527e-05	1.3257	1.29272	0.8	0.0216											1.3257	0.8
L5_6_CC	ADCY10	3.34097e-06	0.187467	0.258714	0.11622	7.08291e-05	2.01186	1.63613	0.637	0.00163											2.01186	0.637
L5_6_CC	KCNB2	3.36527e-06	-0.413741	-0.273238	-0.554244	7.08943e-05	-0.759951	-0.548233	-0.547	0.0032											-0.759951	-0.547
L5_6_CC	R3HDM2	3.39357e-06	-0.159531	-0.0812376	-0.237825	7.13561e-05	-0.334199	-0.216741	-0.35	3.86e-05											-0.334199	-0.35
L5_6_CC	BMPER	3.49967e-06	-0.354196	-0.226343	-0.48205	7.28666e-05	-0.747747	-0.520543	-0.373	0.00191											-0.747747	-0.373
L5_6_CC	TESC	4.36341e-06	-0.185783	-0.118801	-0.252764	8.67178e-05	-1.15574	-1.05154	-0.819	1.24e-09											-1.15574	-0.819
L5_6_CC	ZNF680	4.62123e-06	0.160703	0.221661	0.0997452	9.06407e-05	0.930667	0.677362	0.279	0.000143											0.930667	0.279
L5_6_CC	PPP1R14C	4.66596e-06	-0.159839	-0.105999	-0.213678	9.13977e-05	-0.764829	-0.663739	-0.679	3.56e-06											-0.764829	-0.679
L5_6_CC	PRKAR2B	4.76611e-06	0.158423	0.214781	0.102064	9.27491e-05	0.243181	0.170451	-0.277	0.0318											0.243181	-0.277
L5_6_CC	FHL2	5.05827e-06	-0.142462	-0.0925765	-0.192347	9.65417e-05	-0.906703	-0.912217	-0.546	0.000741											-0.906703	-0.546
L5_6_CC	GAP43	5.08674e-06	-0.269563	-0.152736	-0.38639	9.68367e-05	-0.51612	-0.274268	-0.443	0.00288											-0.51612	-0.443
L5_6_CC	PAPOLA	5.93578e-06	0.196103	0.28532	0.106887	0.000108586	0.531445	0.300507	0.115	0.0177											0.531445	0.115
L5_6_CC	HERC4	6.26267e-06	0.289077	0.377363	0.200791	0.000112736	0.427722	0.244536	0.179	0.000223											0.427722	0.179
L5_6_CC	RASA1	6.53365e-06	0.189512	0.251479	0.127546	0.000116487	0.292574	0.181712	-0.157	0.0174											0.292574	-0.157
L5_6_CC	ACSL6	7.25448e-06	-0.166882	-0.074241	-0.259522	0.000126758	-0.42876	-0.304224	-0.234	0.0464											-0.42876	-0.234
L5_6_CC	MEG8	7.53646e-06	-0.3854	-0.199194	-0.571606	0.00013046	-0.375465	-0.2443	-0.441	0.00696											-0.375465	-0.441
L5_6_CC	USP33	8.46783e-06	0.206767	0.282252	0.131283	0.000143251	0.422381	0.238825	-0.191	0.000248											0.422381	-0.191
L5_6_CC	ARHGAP20	8.63346e-06	-0.155821	-0.0993732	-0.212268	0.000144752	-0.382211	-0.318049	-0.47	5.64e-05											-0.382211	-0.47
L5_6_CC	LINC00599	9.89679e-06	-0.253189	-0.13626	-0.370117	0.000160669	-0.64833	-0.61396	-0.641	4.01e-05											-0.64833	-0.641
L5_6_CC	FAT3	1.25052e-05	-0.294306	-0.173144	-0.415467	0.000193294	-0.573918	-0.264937	-0.339	0.00208											-0.573918	-0.339
L5_6_CC	NAPB	1.41017e-05	0.163849	0.33745	-0.00975137	0.000213555	0.394244	0.266094	-0.421	0.00511											0.394244	-0.421
L5_6_CC	TOX3	1.41586e-05	0.182132	0.268576	0.0956887	0.000213555	1.11297	1.16982	0.473	0.00333											1.11297	0.473
L5_6_CC	KCNK1	1.48666e-05	-0.300026	-0.169647	-0.430405	0.000219999	-0.517453	-0.357682	-0.468	0.000406											-0.517453	-0.468
L5_6_CC	EGR1	1.63724e-05	-0.143127	-0.0863408	-0.199913	0.000236637	-1.405	-1.11885	-0.607	0.0157											-1.405	-0.607
L5_6_CC	GSE1	1.67456e-05	-0.212088	-0.117143	-0.307033	0.000240165	-0.793884	-0.770794	-0.472	8.92e-07											-0.793884	-0.472
L5_6_CC	FAM189A1	1.68396e-05	0.228562	0.42613	0.0309943	0.00024105	0.719598	0.559467	0.62	1.32e-06											0.719598	0.62
L5_6_CC	HECW1	1.8925e-05	-0.171541	-0.11498	-0.228101	0.000265288	-0.282503	-0.143516	-0.541	5.55e-05											-0.282503	-0.541
L5_6_CC	OSBPL6	1.92614e-05	-0.145379	-0.0742891	-0.216469	0.000268991	-0.323838	-0.239911	-0.285	0.00216											-0.323838	-0.285
L5_6_CC	RNF165	1.9929e-05	-0.158397	-0.0796648	-0.237129	0.000274226	-0.587758	-0.458574	-0.462	0.000719											-0.587758	-0.462
L5_6_CC	H1FX	2.0606e-05	0.179947	0.249166	0.110727	0.000281949	0.670858	0.561736	0.206	0.0151											0.670858	0.206
L5_6_CC	DPP6	2.16042e-05	-0.531156	-0.356051	-0.706261	0.000292384	-0.657567	-0.336613	-0.316	0.00569											-0.657567	-0.316
L5_6_CC	TET3	2.21359e-05	-0.16342	-0.0827035	-0.244136	0.000297954	-0.563785	-0.45406	-0.2	0.028											-0.563785	-0.2
L5_6_CC	OCA2	2.49146e-05	0.155847	0.212743	0.0989518	0.000326412	0.681301	0.548753	0.667	0.000194											0.681301	0.667
L5_6_CC	PARP8	2.6932e-05	0.171825	0.237333	0.106316	0.000347733	0.265587	0.237807	-0.209	0.0118											0.265587	-0.209
L5_6_CC	MICAL2	2.96307e-05	-0.225108	-0.112812	-0.337405	0.000374141	-0.45796	-0.32709	-0.506	0.00105											-0.45796	-0.506
L5_6_CC	SLC1A2	3.26118e-05	-0.215353	-0.104371	-0.326335	0.000400901	-0.490531	-0.504483	0.576	0.00791											-0.490531	0.576
L5_6_CC	CLEC2L	3.44928e-05	-0.207882	-0.117795	-0.29797	0.000417465	-0.831186	-0.755047	-0.743	3.83e-05											-0.831186	-0.743
L5_6_CC	CABP1	3.88632e-05	-0.221327	-0.104969	-0.337685	0.000458807	-0.513863	-0.32126	-0.767	0.000244											-0.513863	-0.767
L5_6_CC	CDHR3	4.49538e-05	0.262959	0.385929	0.139988	0.000512528	0.991766	0.810141	0.228	0.0198											0.991766	0.228
L5_6_CC	TRIM9	4.58615e-05	-0.276811	-0.160669	-0.392953	0.000520778	-0.503531	-0.216103	-0.207	0.0055											-0.503531	-0.207
L5_6_CC	RFTN1	4.81555e-05	-0.255742	-0.156102	-0.355382	0.000542689	-1.06089	-0.901539	-0.534	0.00158											-1.06089	-0.534
L5_6_CC	SOD2	5.07985e-05	0.153627	0.2964	0.010855	0.000563936	0.386068	0.300558	0.308	0.0183											0.386068	0.308
L5_6_CC	TMEM245	5.25345e-05	0.169144	0.249205	0.0890827	0.000578891	0.381231	0.283879	0.131	0.0413											0.381231	0.131
L5_6_CC	YWHAG	5.31152e-05	0.247588	0.504238	-0.00906211	0.000583561	0.36287	0.221239	-0.311	0.0127											0.36287	-0.311
L5_6_CC	PRKCB	5.91912e-05	-0.422776	-0.247	-0.598551	0.000632577	-0.534408	-0.239761	-0.569	0.000199											-0.534408	-0.569
L5_6_CC	KCNJ3	5.99351e-05	0.176493	0.284176	0.0688094	0.000640067	0.211249	0.191427	-0.42	0.0103											0.211249	-0.42
L5_6_CC	NFIA	7.14116e-05	0.285074	0.403609	0.166539	0.000736733	0.397739	0.27017	0.352	0.00156											0.397739	0.352
L5_6_CC	FNBP1L	7.57196e-05	0.197554	0.304535	0.0905726	0.000769971	0.740223	0.693633	0.266	0.0151											0.740223	0.266
L5_6_CC	CPLX1	7.94331e-05	-0.149154	-0.075327	-0.22298	0.000800623	-0.587299	-0.445105	-0.692	8.93e-05											-0.587299	-0.692
L5_6_CC	DNAJB6	7.97677e-05	0.17003	0.264686	0.0753748	0.000801462	0.396953	0.24692	0.15	0.0175											0.396953	0.15
L5_6_CC	NR3C1	8.91503e-05	-0.151759	0.0289423	-0.33246	0.000876605	-0.344059	-0.303596	-0.199	0.00457											-0.344059	-0.199
L5_6_CC	HSPA1B	9.3993e-05	0.231977	0.334203	0.129752	0.000916342	1.39	1.13901	1.21	1.54e-07											1.39	1.21
L5_6_CC	TYRO3	9.59375e-05	-0.179389	-0.083083	-0.275695	0.000929832	-0.437277	-0.375383	-0.224	0.0145											-0.437277	-0.224
L5_6_CC	HIVEP2	9.66059e-05	-0.210043	-0.0935656	-0.326521	0.000935092	-0.463597	-0.321181	-0.576	4.63e-09											-0.463597	-0.576
L5_6_CC	KCTD1	9.9856e-05	-0.246022	-0.123058	-0.368986	0.000957216	-0.506355	-0.369595	-0.547	5.68e-07											-0.506355	-0.547
L5_6_CC	C17orf67	0.00016018	0.152472	0.222971	0.081973	0.00139044	1.45958	1.18389	0.489	0.00201											1.45958	0.489
L5_6_CC	RNF11	0.000165651	0.155637	0.27556	0.0357148	0.00142218	0.325977	0.271421	-0.147	0.0384											0.325977	-0.147
L5_6_CC	SDCBP	0.000193381	0.169529	0.265902	0.0731559	0.00159937	0.46476	0.409699	0.2	0.00431											0.46476	0.2
L5_6_CC	CDIP1	0.000209494	0.14295	0.228348	0.057551	0.00169691	0.219202	0.21555	-0.168	0.0471											0.219202	-0.168
L5_6_CC	SOX5	0.000219887	0.343806	0.550812	0.1368	0.00176371	0.3638	0.178553	0.286	0.00214											0.3638	0.286
L5_6_CC	FRMD6	0.000220631	-0.256216	-0.155218	-0.357214	0.00176768	-1.05346	-0.756477	-0.444	8.2e-05											-1.05346	-0.444
L5_6_CC	HSPA1A	0.000221288	0.225956	0.345491	0.106422	0.00177114	1.05105	0.61037	1.21	2.86e-07											1.05105	1.21
L5_6_CC	SLC5A3	0.000227397	0.146577	0.222824	0.0703305	0.0018103	0.990559	0.626224	0.238	0.0193											0.990559	0.238
L5_6_CC	NPY1R	0.000241584	0.204374	0.291571	0.117178	0.00189967	0.398855	0.247765	0.389	0.0473											0.398855	0.389
L5_6_CC	SUSD4	0.000241685	-0.153227	-0.064096	-0.242358	0.00189967	-0.406968	-0.248024	-0.257	0.0328											-0.406968	-0.257
L5_6_CC	GRIN2A	0.000245444	-0.251857	-0.15062	-0.353093	0.00192444	-0.31623	-0.140669	-0.451	0.00737											-0.31623	-0.451
L5_6_CC	ATP10A	0.00024801	0.263189	0.389969	0.13641	0.0019422	1.1622	1.02613	0.836	8.52e-08											1.1622	0.836
L5_6_CC	PDZD2	0.000280668	-0.431154	-0.174332	-0.687976	0.00214602	-1.1575	-0.703888	-0.536	1.46e-05											-1.1575	-0.536
L5_6_CC	GPR158	0.000282037	-0.15673	-0.0911748	-0.222285	0.00215428	-0.367039	-0.212095	-0.588	3.41e-06											-0.367039	-0.588
L5_6_CC	PLXNA4	0.00033742	-0.27284	-0.0298834	-0.515797	0.00245835	-0.485402	-0.336178	-0.44	0.00415											-0.485402	-0.44
L5_6_CC	ICA1	0.000339939	-0.173286	-0.0805991	-0.265973	0.00247345	-0.534373	-0.350607	-0.39	8.87e-06											-0.534373	-0.39
L5_6_CC	TESPA1	0.000342293	-0.286666	-0.154512	-0.41882	0.0024845	-0.846015	-0.727844	-0.699	0.0205											-0.846015	-0.699
L5_6_CC	DTNA	0.000364946	-0.21631	-0.110821	-0.3218	0.00261577	-0.430011	-0.219273	0.318	0.000637											-0.430011	0.318
L5_6_CC	FKBP8	0.000423293	0.156944	0.272246	0.0416419	0.00293779	0.294196	0.229674	-0.17	0.00524											0.294196	-0.17
L5_6_CC	RGS7	0.00045019	-0.315986	-0.143542	-0.488429	0.00308922	-0.527068	-0.200818	-0.41	0.000134											-0.527068	-0.41
L5_6_CC	HIBCH	0.000503665	0.304221	0.506742	0.101701	0.00338513	0.903096	0.358147	0.245	0.0087											0.903096	0.245
L5_6_CC	MIAT	0.000523296	-0.255411	-0.0924095	-0.418412	0.0034856	-0.595635	-0.33904	-0.377	0.0253											-0.595635	-0.377
L5_6_CC	ZMYND8	0.000582042	-0.173906	-0.0622006	-0.285611	0.00380538	-0.412579	-0.40393	-0.288	1.44e-05											-0.412579	-0.288
L5_6_CC	LINC00511	0.000600927	-0.164548	-0.0738435	-0.255253	0.00390241	-0.54315	-0.548405	0.213	0.0347											-0.54315	0.213
L5_6_CC	PRKCE	0.000645054	-0.255802	-0.143168	-0.368436	0.00410557	-0.402299	-0.200387	-0.418	0.00106											-0.402299	-0.418
L5_6_CC	NECAB1	0.000692137	0.243944	0.364943	0.122946	0.00432947	0.263025	0.160091	-0.552	8.24e-05											0.263025	-0.552
L5_6_CC	LDLRAD4	0.000717558	-0.295722	-0.148997	-0.442447	0.00444774	-0.517851	-0.286263	-0.226	0.00517											-0.517851	-0.226
L5_6_CC	DNAJB1	0.000739138	0.193198	0.30256	0.0838365	0.00454692	1.04129	0.707061	0.833	3.12e-06											1.04129	0.833
L5_6_CC	TSPYL1	0.000754986	0.296095	0.498599	0.0935905	0.0046158	0.404972	0.275163	-0.263	0.0277											0.404972	-0.263
L5_6_CC	ATP2B2	0.000777139	-0.25286	-0.097797	-0.407923	0.00471253	-0.452832	-0.260606	-0.706	1.1e-05											-0.452832	-0.706
L5_6_CC	B4GALNT3	0.000985863	-0.154119	-0.0495615	-0.258676	0.00569742	-0.59576	-0.552503	-0.354	0.0492											-0.59576	-0.354
L5_6_CC	PAM	0.00103888	-0.218445	-0.0978837	-0.339007	0.00593507	-0.404699	-0.350396	-0.27	0.0134											-0.404699	-0.27
L5_6_CC	ZNF365	0.00108141	0.207335	0.308045	0.106626	0.00613996	0.487309	0.193384	-0.476	0.000114											0.487309	-0.476
L5_6_CC	DGKZ	0.00117298	-0.222654	-0.0913773	-0.35393	0.00656244	-0.43935	-0.296798	-0.34	0.00267											-0.43935	-0.34
L5_6_CC	SNCB	0.00127395	0.228833	0.534484	-0.0768181	0.00699567	0.193064	0.20034	-0.42	0.0153											0.193064	-0.42
L5_6_CC	ZFPM2	0.00130744	-0.154581	-0.0749239	-0.234239	0.0071401	-0.412167	-0.188578	-0.26	0.0384											-0.412167	-0.26
L5_6_CC	LRRC8B	0.00131572	-0.169782	-0.0718245	-0.267739	0.00717737	-0.33211	-0.209988	-0.297	0.00941											-0.33211	-0.297
L5_6_CC	PEG10	0.0014205	0.226373	0.398754	0.0539924	0.0076233	0.575655	0.533763	0.332	0.00186											0.575655	0.332
L5_6_CC	CACNG8	0.00152134	-0.182204	-0.0467853	-0.317622	0.00804553	-0.39583	-0.308338	-0.462	0.00596											-0.39583	-0.462
L5_6_CC	ST8SIA5	0.00159935	-0.218983	-0.0682656	-0.3697	0.00834542	-0.422999	-0.406934	-0.415	0.0079											-0.422999	-0.415
L5_6_CC	IGSF21	0.00161082	-0.265276	-0.0913683	-0.439183	0.00839056	-0.595701	-0.425299	-0.325	0.012											-0.595701	-0.325
L5_6_CC	PRKAG2	0.00173528	-0.250801	-0.0749291	-0.426673	0.00888041	-0.336852	-0.294623	-0.237	0.0031											-0.336852	-0.237
L5_6_CC	GALNT14	0.00174725	-0.200818	0.0594118	-0.461047	0.00891407	-0.707758	-0.619912	-0.411	0.0256											-0.707758	-0.411
L5_6_CC	CA11	0.00185454	-0.161985	-0.04094	-0.28303	0.00933353	-0.372901	-0.337251	-0.313	0.0162											-0.372901	-0.313
L5_6_CC	PCSK5	0.00215647	0.142134	0.226728	0.0575399	0.0104879	0.622026	0.54087	0.377	0.00023											0.622026	0.377
L5_6_CC	CIRBP	0.0023161	-0.159912	-0.0580982	-0.261726	0.0110786	-0.524004	-0.379236	-0.222	0.0067											-0.524004	-0.222
L5_6_CC	TARBP1	0.00232942	-0.166756	-0.00617089	-0.327341	0.011129	-0.500733	-0.258495	-0.494	1.23e-06											-0.500733	-0.494
L5_6_CC	KIAA0408	0.00234521	0.143984	0.237829	0.0501393	0.0111793	0.31225	0.219124	-0.318	0.0327											0.31225	-0.318
L5_6_CC	CACNG2	0.00268038	-0.151732	-0.0532822	-0.250183	0.0123822	-0.518468	-0.468662	-0.489	0.000498											-0.518468	-0.489
L5_6_CC	SULF2	0.00312536	-0.1488	-0.0507666	-0.246834	0.0139477	-0.608127	-0.549348	-0.259	0.0247											-0.608127	-0.259
L5_6_CC	SGCD	0.00316551	-0.230852	-0.0423184	-0.419386	0.0140727	-0.373206	-0.416499	0.272	0.00639											-0.373206	0.272
L5_6_CC	ADAM23	0.0035304	0.216348	0.347958	0.0847382	0.0153183	0.346846	0.180475	-0.482	0.000564											0.346846	-0.482
L5_6_CC	FAM171B	0.00360549	0.145001	0.281299	0.00870327	0.0155354	0.245156	0.14199	0.303	0.00263											0.245156	0.303
L5_6_CC	KCNA1	0.00372677	-0.14925	-0.0597717	-0.238728	0.0159656	-0.564311	-0.593592	-0.985	2.35e-07											-0.564311	-0.985
L5_6_CC	SIK2	0.00380418	-0.151584	-0.0440538	-0.259115	0.0162351	-0.390004	-0.288922	-0.171	0.0272											-0.390004	-0.171
L5_6_CC	IQSEC1	0.00382784	-0.247974	-0.101322	-0.394627	0.0163281	-0.363308	-0.206757	-0.358	0.000267											-0.363308	-0.358
L5_6_CC	TIMP2	0.00413083	0.185738	0.334863	0.0366132	0.0173081	0.844775	0.748242	0.366	0.00157											0.844775	0.366
L5_6_CC	RBFOX3	0.00478599	-0.153326	0.0776133	-0.384265	0.0192669	-0.397277	-0.253411	-0.454	0.0072											-0.397277	-0.454
L5_6_CC	MTUS2	0.00502551	-0.146037	-0.0149373	-0.277136	0.02002	-0.23254	-0.169595	-0.465	0.00156											-0.23254	-0.465
L5_6_CC	FAM135B	0.00562213	-0.23489	-0.0911435	-0.378636	0.0218815	-0.312576	-0.252165	-0.265	0.0295											-0.312576	-0.265
L5_6_CC	CCND2	0.00604295	-0.202439	-0.0653466	-0.339531	0.0231638	-0.496986	-0.445898	-0.222	0.0242											-0.496986	-0.222
L5_6_CC	HDAC9	0.00693976	-0.208936	-0.0520013	-0.365871	0.025738	-0.330141	-0.147641	-0.247	0.0114											-0.330141	-0.247
L5_6_CC	CCDC3	0.00703505	0.143358	0.225928	0.0607892	0.0260201	0.347962	0.199798	0.344	0.0342											0.347962	0.344
L5_6_CC	ZNF675	0.00736818	0.146601	0.253692	0.0395113	0.0269443	0.420548	0.349013	-0.141	0.0379											0.420548	-0.141
L5_6_CC	NGEF	0.00755696	-0.178142	-0.0799804	-0.276303	0.0274391	-0.505323	-0.368852	-0.622	0.00227											-0.505323	-0.622
L5_6_CC	PHYHIPL	0.00763913	-0.173367	-0.0502034	-0.29653	0.0276409	-0.357289	-0.306985	-0.297	0.000367											-0.357289	-0.297
L5_6_CC	HSPB1	0.00803952	0.180203	0.33105	0.0293561	0.0287565	0.994023	0.917091	1.21	1.73e-09											0.994023	1.21
L5_6_CC	KCNMA1	0.00848223	-0.268685	-0.121205	-0.416165	0.0300512	-0.376115	-0.159524	-0.227	0.0467											-0.376115	-0.227
L5_6_CC	EEF1A1	0.00915905	0.208091	0.344281	0.0719015	0.0318185	0.219061	0.175085	0.265	0.0018											0.219061	0.265
L5_6_CC	GOLGA8B	0.0110443	-0.275563	-0.0813521	-0.469774	0.0368124	-0.53893	-0.412817	-0.457	0.000157											-0.53893	-0.457
L5_6_CC	PNMA2	0.0119701	0.161541	0.324094	-0.00101181	0.0392077	0.307722	0.250571	-0.301	0.023											0.307722	-0.301
L5_6_CC	TUBA1B	0.0145531	0.314226	0.937689	-0.309237	0.0457168	0.295172	0.162207	-0.223	0.0401											0.295172	-0.223
L5	HERC2	9.61866e-11	0.613525	0.784763	0.442287	1.32766e-06	0.95868	0.619713	0.902	5.67e-68											0.95868	0.902
L5	GABRB3	3.35243e-10	0.701888	0.836652	0.567124	2.31368e-06	1.06317	0.460752	0.87	4.6e-10											1.06317	0.87
L5	UBE3A	2.50656e-09	0.669889	0.812638	0.527139	1.15327e-05	1.0668	0.668239	1.24	3.24e-112											1.0668	1.24
L5	PTN	4.05092e-08	0.469796	0.667176	0.272416	7.98783e-05	0.514486	0.460024	0.439	0.00103											0.514486	0.439
L5	DCC	1.53298e-07	1.27733	3.44597	-0.891309	0.000151141	0.335221	0.148644	-0.298	0.0412											0.335221	-0.298
L5	GALNT14	2.00869e-07	-0.53589	-0.262084	-0.809695	0.000170502	-0.679248	-0.491089	-0.411	0.0256											-0.679248	-0.411
L5	CABP1	5.86801e-07	-0.293514	-0.065686	-0.521342	0.000426295	-0.595626	-0.44554	-0.767	0.000244											-0.595626	-0.767
L5	PRKG1	9.26418e-07	-0.408381	-0.0159502	-0.800813	0.000511494	-0.69332	-0.516279	0.292	0.00322											-0.69332	0.292
L5	TRIM22	1.16428e-06	0.56476	0.828071	0.301449	0.000554157	0.347914	0.31941	0.482	0.00444											0.347914	0.482
L5	SLC8A3	1.25901e-06	-0.1986	-0.085653	-0.311547	0.000566106	-0.493286	-0.470218	-0.514	3.89e-07											-0.493286	-0.514
L5	SORCS1	1.27141e-06	-0.453938	-0.116522	-0.791354	0.000566106	-1.7082	-1.27855	-0.342	0.0196											-1.7082	-0.342
L5	PEG10	3.82179e-06	0.325509	0.486413	0.164606	0.0013188	0.375821	0.373876	0.332	0.00186											0.375821	0.332
L5	GABRA5	3.97246e-06	0.329056	0.478062	0.180049	0.00133736	1.31373	1.04539	1.32	1.22e-10											1.31373	1.32
L5	TSPYL1	4.35176e-06	0.318764	0.454692	0.182836	0.00135936	0.146953	0.156202	-0.263	0.0277											0.146953	-0.263
L5	FSTL4	8.96768e-06	-0.406859	-0.198272	-0.615447	0.00240196	-0.676684	-0.69666	-0.578	0.000747											-0.676684	-0.578
L5	STAT4	9.04889e-06	0.49379	0.73621	0.251369	0.00240196	0.495917	0.412468	-0.458	0.0287											0.495917	-0.458
L5	TOX3	1.05419e-05	0.69311	1.21991	0.166311	0.00264564	0.360241	0.37646	0.473	0.00333											0.360241	0.473
L5	ITGA6	1.59758e-05	0.383859	0.779757	-0.0120381	0.00358942	0.747928	0.651661	0.417	0.00039											0.747928	0.417
L5	PCBP1-AS1	1.67541e-05	0.330276	0.482678	0.177874	0.00367075	0.23395	0.20355	0.214	0.00171											0.23395	0.214
L5	GABRG3	2.26344e-05	0.504014	0.716568	0.291459	0.00452786	0.873006	0.337014	0.598	0.000307											0.873006	0.598
L5	PHKB	2.43727e-05	0.319755	0.512199	0.127311	0.00467245	0.233	0.199353	-0.1	0.0231											0.233	-0.1
L5	ANKRD46	2.47609e-05	0.3235	0.479262	0.167738	0.00468185	0.163894	0.17348	-0.183	0.0165											0.163894	-0.183
L5	FNBP1L	4.0089e-05	0.33561	0.562035	0.109186	0.0062174	0.314284	0.326768	0.266	0.0151											0.314284	0.266
L5	POLR1D	3.94232e-05	0.244459	0.35303	0.135888	0.0062174	0.216593	0.219541	0.133	0.0257											0.216593	0.133
L5	SHC1	4.42478e-05	-0.168124	-0.086299	-0.249948	0.00671156	-0.871482	-0.796958	0.31	0.0046											-0.871482	0.31
L5	MEF2C-AS1	4.51503e-05	0.601077	0.892594	0.309561	0.00677401	0.658186	0.438813	0.334	0.00432											0.658186	0.334
L5	DGKZ	5.48955e-05	-0.269216	-0.146558	-0.391875	0.00757722	-0.361567	-0.244955	-0.34	0.00267											-0.361567	-0.34
L5	VTA1	7.23432e-05	0.23743	0.347115	0.127744	0.00925529	0.286453	0.23748	-0.171	0.0107											0.286453	-0.171
L5	BEND6	8.04601e-05	-0.209725	-0.0600898	-0.35936	0.0100053	-0.301696	-0.17075	-0.482	3.46e-06											-0.301696	-0.482
L5	LDLR	8.73953e-05	-0.232055	-0.0797596	-0.38435	0.0105817	-0.794932	-0.743577	0.529	0.000858											-0.794932	0.529
L5	TTC39B	9.65444e-05	0.240072	0.373355	0.106788	0.0110344	0.349661	0.278698	-0.249	0.0324											0.349661	-0.249
L5	LPP	0.000138032	-0.29496	-0.140682	-0.449238	0.0132577	-0.698203	-0.595811	0.347	0.00168											-0.698203	0.347
L5	BNIP3L	0.000170699	0.276111	0.405692	0.146529	0.0147259	0.33186	0.280829	-0.146	0.0216											0.33186	-0.146
L5	FAR2	0.000167187	0.333816	0.5314	0.136231	0.0147259	0.228187	0.166566	-0.339	0.000574											0.228187	-0.339
L5	LINC00599	0.000168769	-0.306783	-0.112217	-0.50135	0.0147259	-0.458499	-0.327205	-0.641	4.01e-05											-0.458499	-0.641
L5	ZBED5	0.000170683	0.210548	0.325623	0.0954739	0.0147259	0.218208	0.242917	-0.183	0.00259											0.218208	-0.183
L5	PELI2	0.00024292	0.374533	0.538241	0.210825	0.0182423	0.342511	0.29873	0.367	0.000518											0.342511	0.367
L5	SLC35F5	0.000252163	0.151399	0.260598	0.0421995	0.0185139	0.292255	0.284523	0.165	0.00445											0.292255	0.165
L5	LZTS3	0.00031031	-0.276195	-0.0949129	-0.457478	0.0208372	-0.313333	-0.215049	-0.31	0.00481											-0.313333	-0.31
L5	SYNJ2	0.000333334	-0.155797	0.0215427	-0.333137	0.0217964	-0.487263	-0.449165	-0.63	0.000178											-0.487263	-0.63
L5	PSMG4	0.000368654	0.21424	0.330275	0.098204	0.0223181	0.144388	0.225205	0.156	0.0203											0.144388	0.156
L5	RAB15	0.000368207	-0.261496	-0.142219	-0.380772	0.0223181	-0.851538	-0.635925	-0.451	0.000595											-0.851538	-0.451
L5	ADAMTS9-AS2	0.000454094	-0.468828	-0.224027	-0.713628	0.025688	-0.698987	-0.47104	0.369	0.0187											-0.698987	0.369
L5	KCNIP3	0.000565017	-0.183447	-0.0814205	-0.285474	0.0286725	-0.3663	-0.299132	-0.623	9.76e-07											-0.3663	-0.623
L5	EEF1A1	0.000604788	0.262194	0.44203	0.0823578	0.0299652	0.334653	0.273397	0.265	0.0018											0.334653	0.265
L5	ROBO3	0.000625932	-0.214177	-0.102993	-0.325361	0.0307464	-1.09585	-0.852784	0.395	7.94e-05											-1.09585	0.395
L5	HIVEP1	0.000731613	-0.176526	-0.022829	-0.330223	0.0326811	-0.301764	-0.208582	-0.257	0.00208											-0.301764	-0.257
L5	RASGRF1	0.000736361	-0.235431	-0.112103	-0.358758	0.0327871	-0.275483	-0.165987	-0.578	1.14e-05											-0.275483	-0.578
L5	C4orf50	0.000753879	-0.254516	-0.0794923	-0.42954	0.0333519	-0.195906	-0.153063	-0.362	0.0217											-0.195906	-0.362
L5	TARBP1	0.000753606	-0.304693	-0.168553	-0.440832	0.0333519	-0.371245	-0.227502	-0.494	1.23e-06											-0.371245	-0.494
L5	TOR1AIP2	0.000770433	0.188286	0.286512	0.0900587	0.0337596	0.195432	0.182987	0.154	6.33e-05											0.195432	0.154
L5	CLMP	0.000865035	0.188641	0.907974	-0.530692	0.0364027	0.800462	0.694807	-0.587	0.0257											0.800462	-0.587
L5	MICAL2	0.00104957	-0.239879	-0.10552	-0.374238	0.0413919	-0.731519	-0.511517	-0.506	0.00105											-0.731519	-0.506
L5	TRAPPC6B	0.0010973	0.177188	0.285699	0.0686768	0.0429066	0.26031	0.267959	-0.15	0.0421											0.26031	-0.15
L5	PNMA2	0.00110681	0.250849	0.388105	0.113592	0.0430348	0.154186	0.162702	-0.301	0.023											0.154186	-0.301
L5	KIAA0408	0.00129368	0.184059	0.300726	0.067391	0.0472659	0.306629	0.301496	-0.318	0.0327											0.306629	-0.318
L5	LRRC3B	0.00132043	-0.391334	-0.154842	-0.627825	0.0475871	-0.253336	-0.190657	0.541	0.00069											-0.253336	0.541
L5	TRUB1	0.00145343	0.169504	0.272749	0.0662592	0.0496204	0.238306	0.292058	-0.307	0.000228											0.238306	-0.307
L6	HERC2	5.32591e-15	0.431489	0.495394	0.367585	5.82847e-11	0.775243	0.484612	0.902	5.67e-68											0.775243	0.902
L6	UBE3A	8.31984e-15	0.582865	0.679744	0.485987	5.82847e-11	1.03188	0.603526	1.24	3.24e-112											1.03188	1.24
L6	GABRB3	1.89335e-13	0.524065	0.634588	0.413542	8.84259e-10	0.945276	0.41548	0.87	4.6e-10											0.945276	0.87
L6	PTPN2	1.26088e-11	0.346193	0.466928	0.225458	4.41654e-08	0.420429	0.278473	0.254	0.000459											0.420429	0.254
L6	NIPA2	6.58662e-10	0.310377	0.46588	0.154874	1.02539e-06	0.844439	0.606763	0.889	1.43e-48											0.844439	0.889
L6	RAB8B	3.25078e-09	0.261948	0.405277	0.118618	3.03644e-06	0.392313	0.307589	0.201	0.00104											0.392313	0.201
L6	KLHL1	9.89771e-09	0.344536	0.482032	0.20704	6.52978e-06	1.32814	1.09261	0.665	0.00156											1.32814	0.665
L6	PPP2R5A	1.0253e-08	0.269612	0.403738	0.135486	6.52978e-06	0.515781	0.42805	0.341	4.18e-06											0.515781	0.341
L6	BNIP3L	1.30249e-08	0.388852	0.541829	0.235875	7.55304e-06	0.461069	0.239918	-0.146	0.0216											0.461069	-0.146
L6	NFIA	1.3477e-08	0.238282	0.312028	0.164536	7.55304e-06	0.408063	0.246613	0.352	0.00156											0.408063	0.352
L6	GABRA5	3.04223e-08	0.523656	0.664868	0.382445	1.25367e-05	1.19786	0.854893	1.32	1.22e-10											1.19786	1.32
L6	DCP2	3.79476e-08	0.264549	0.422843	0.106255	1.31669e-05	0.452119	0.199372	0.179	0.0169											0.452119	0.179
L6	FXR1	3.6395e-08	0.360459	0.579052	0.141865	1.31669e-05	0.57023	0.26024	0.176	0.0018											0.57023	0.176
L6	TP53BP2	4.4811e-08	0.145119	0.234676	0.0555612	1.46011e-05	1.155	0.828092	0.518	2.11e-05											1.155	0.518
L6	ARHGAP5	5.2032e-08	0.312227	0.486148	0.138306	1.62005e-05	0.391543	0.168188	0.194	0.0278											0.391543	0.194
L6	CSTF3	1.38368e-07	0.348796	0.524714	0.172878	3.02917e-05	0.545219	0.243394	0.123	0.0282											0.545219	0.123
L6	GALNT13	1.53909e-07	0.248349	0.335764	0.160935	3.08852e-05	0.510743	0.185296	-0.338	0.000309											0.510743	-0.338
L6	SOHLH1	2.47088e-07	-0.150416	-0.0626347	-0.238198	3.96821e-05	-1.07443	-1.23346	-0.9	8.83e-05											-1.07443	-0.9
L6	ADTRP	4.87492e-07	-0.172718	0.0503915	-0.395828	5.69187e-05	-0.550085	-0.674886	-0.755	0.0145											-0.550085	-0.755
L6	SDCBP	6.39478e-07	0.367903	0.569469	0.166337	6.73664e-05	0.477822	0.272939	0.2	0.00431											0.477822	0.2
L6	NIPA1	6.87243e-07	0.357628	0.533075	0.182181	7.02844e-05	0.566315	0.325454	0.536	5.17e-08											0.566315	0.536
L6	SNX31	7.85125e-07	0.568069	0.799797	0.336341	7.58647e-05	1.98907	1.56792	0.929	0.00184											1.98907	0.929
L6	INTU	8.73283e-07	0.296468	0.432324	0.160611	8.22139e-05	0.464371	0.271605	0.281	0.000529											0.464371	0.281
L6	RAB21	8.92792e-07	0.301653	0.488067	0.115239	8.22139e-05	0.36322	0.188841	0.164	0.0046											0.36322	0.164
L6	BTG1	1.13584e-06	0.160975	0.25112	0.0708311	9.47273e-05	0.655746	0.616813	0.516	1.7e-05											0.655746	0.516
L6	MEF2C-AS1	1.25557e-06	0.385087	0.533281	0.236893	0.000101569	0.629343	0.346208	0.334	0.00432											0.629343	0.334
L6	PRKAB2	1.25996e-06	0.153676	0.238045	0.0693082	0.000101569	0.378664	0.311861	0.412	1.06e-06											0.378664	0.412
L6	USP33	1.39712e-06	0.245514	0.383505	0.107523	0.000109358	0.396774	0.149563	-0.191	0.000248											0.396774	-0.191
L6	OCA2	1.69101e-06	0.324358	0.427863	0.220852	0.000125358	0.950837	0.61058	0.667	0.000194											0.950837	0.667
L6	BACE2	1.89084e-06	0.160556	0.266484	0.0546276	0.000131804	1.81106	1.6762	0.653	1.62e-06											1.81106	0.653
L6	ZNF365	2.90441e-06	0.430346	0.612329	0.248364	0.000175404	0.608212	0.261202	-0.476	0.000114											0.608212	-0.476
L6	GPR137B	2.94704e-06	0.22887	0.364329	0.0934115	0.000176457	0.356939	0.193883	0.459	1.22e-06											0.356939	0.459
L6	SYT12	3.13115e-06	-0.170943	-0.0743944	-0.267492	0.00018433	-0.922784	-0.924171	-0.722	1.05e-06											-0.922784	-0.722
L6	TRAF6	3.43704e-06	0.333261	0.517683	0.14884	0.000197345	0.690206	0.529755	0.208	5.81e-05											0.690206	0.208
L6	CXXC4	3.68106e-06	0.337122	0.536581	0.137663	0.00020713	0.783711	0.498291	0.343	0.0043											0.783711	0.343
L6	GNAI2	3.88034e-06	0.224177	0.381156	0.0671985	0.000212401	0.240279	0.203978	0.267	0.000374											0.240279	0.267
L6	PRRC1	4.89745e-06	0.185319	0.299768	0.0708697	0.000247763	0.456239	0.321964	0.196	0.00494											0.456239	0.196
L6	ACP6	5.73294e-06	0.159033	0.243339	0.074727	0.000271366	0.491998	0.41229	0.207	0.048											0.491998	0.207
L6	CALCRL	5.7939e-06	0.186429	0.27341	0.099447	0.000273328	0.698142	0.458301	0.326	0.0165											0.698142	0.326
L6	TIAM2	6.51958e-06	0.259252	0.36042	0.158083	0.000298516	0.386808	0.157429	-0.363	0.0026											0.386808	-0.363
L6	ERLIN1	7.02559e-06	0.142348	0.217141	0.0675552	0.000314767	0.39281	0.203421	0.187	0.00831											0.39281	0.187
L6	PDE10A	8.36221e-06	-0.749799	-0.413378	-1.08622	0.000357007	-1.25499	-0.98974	-0.486	0.00138											-1.25499	-0.486
L6	ALDH1L2	8.43127e-06	0.238926	0.36615	0.111702	0.000357344	0.621473	0.377803	0.2	0.027											0.621473	0.2
L6	SLC8A3	1.04878e-05	-0.173968	0.0384825	-0.386418	0.000412765	-0.582472	-0.623283	-0.514	3.89e-07											-0.582472	-0.514
L6	ZNF680	1.27128e-05	0.317168	0.456572	0.177765	0.000469034	1.03498	0.675392	0.279	0.000143											1.03498	0.279
L6	CPNE3	1.34688e-05	0.180301	0.295067	0.0655355	0.000487627	0.347857	0.146819	0.401	1.28e-05											0.347857	0.401
L6	UHRF2	1.35294e-05	0.244734	0.404483	0.0849844	0.000488556	0.291061	0.14379	0.197	0.00383											0.291061	0.197
L6	CARHSP1	1.43193e-05	0.141183	0.226982	0.0553843	0.000505361	0.537562	0.258137	0.459	0.000129											0.537562	0.459
L6	C2orf69	1.68327e-05	0.289591	0.434204	0.144978	0.000562871	0.473996	0.265151	0.177	0.00545											0.473996	0.177
L6	ANKRD46	1.7767e-05	0.298181	0.538362	0.058001	0.000582981	0.47211	0.228001	-0.183	0.0165											0.47211	-0.183
L6	FSTL4	1.83636e-05	-0.331814	-0.139979	-0.523649	0.000593766	-1.05189	-0.912778	-0.578	0.000747											-1.05189	-0.578
L6	TYW5	1.8563e-05	0.242074	0.395971	0.0881772	0.000597898	0.485798	0.363594	0.294	9.36e-07											0.485798	0.294
L6	ETV5	1.88794e-05	-0.312877	-0.0681972	-0.557556	0.000603924	-0.733032	-0.886822	-0.312	0.0123											-0.733032	-0.312
L6	TNPO3	2.13338e-05	0.2245	0.363879	0.0851208	0.000651215	0.288535	0.143583	0.131	0.00229											0.288535	0.131
L6	SYNJ2	2.30163e-05	-0.254449	-0.113986	-0.394913	0.000686131	-1.05822	-0.885438	-0.63	0.000178											-1.05822	-0.63
L6	UBR2	2.4057e-05	0.276218	0.394238	0.158197	0.000705076	0.38277	0.143493	0.0933	0.014											0.38277	0.0933
L6	MYO16	2.6702e-05	0.168578	0.240173	0.096983	0.000750338	0.720628	0.499765	0.324	0.0313											0.720628	0.324
L6	TOB1	2.68344e-05	0.257641	0.388179	0.127102	0.000750451	0.622631	0.55167	0.38	5.36e-05											0.622631	0.38
L6	ADCYAP1R1	2.77643e-05	0.267507	0.445659	0.0893551	0.000768785	0.441051	0.249378	0.421	2.58e-05											0.441051	0.421
L6	LRRC58	3.0773e-05	0.23095	0.357558	0.104342	0.000831086	0.388355	0.214451	0.181	0.00511											0.388355	0.181
L6	RAE1	3.12424e-05	0.154163	0.245513	0.0628132	0.000838577	0.297008	0.158368	0.212	0.00372											0.297008	0.212
L6	PCID2	3.19358e-05	0.260811	0.439662	0.0819605	0.00085229	0.524088	0.214549	0.157	0.00786											0.524088	0.157
L6	PELI1	3.22134e-05	0.220319	0.355797	0.0848406	0.000858065	0.327701	0.246665	0.475	5.17e-08											0.327701	0.475
L6	SLC4A8	3.2297e-05	-0.143325	0.0525356	-0.339185	0.000858474	-0.443549	-0.459076	-0.535	2.49e-08											-0.443549	-0.535
L6	ZBTB20	3.75821e-05	0.301559	0.429447	0.17367	0.000959487	0.553578	0.326094	0.321	0.00825											0.553578	0.321
L6	PEG10	3.86697e-05	0.399292	0.628779	0.169805	0.000979749	0.625125	0.354336	0.332	0.00186											0.625125	0.332
L6	TYRO3	3.94665e-05	-0.148365	0.0572503	-0.353979	0.00099513	-0.678571	-0.573532	-0.224	0.0145											-0.678571	-0.224
L6	BBX	3.95835e-05	0.287902	0.406247	0.169556	0.000995699	0.397509	0.256797	0.273	0.0177											0.397509	0.273
L6	ARL6IP6	4.28527e-05	0.16108	0.253545	0.0686147	0.00104491	0.347518	0.268166	0.38	0.000184											0.347518	0.38
L6	PEA15	4.30825e-05	0.299493	0.557735	0.0412518	0.00104797	0.373935	0.140751	0.339	0.000449											0.373935	0.339
L6	STAT3	4.5301e-05	0.252739	0.450136	0.055343	0.00108498	0.371262	0.191763	0.369	3.67e-06											0.371262	0.369
L6	IST1	5.28631e-05	0.232752	0.374945	0.0905583	0.00118696	0.4407	0.202989	0.161	0.00182											0.4407	0.161
L6	FAM161A	5.30853e-05	0.212293	0.33045	0.0941362	0.00118815	0.506855	0.501232	0.202	0.0138											0.506855	0.202
L6	SNAP23	5.42756e-05	0.235683	0.364668	0.106699	0.00120707	0.543855	0.371716	0.364	0.00126											0.543855	0.364
L6	RBM12B	5.56681e-05	0.262878	0.429512	0.0962444	0.00122444	0.510217	0.266381	0.257	3.18e-08											0.510217	0.257
L6	CFLAR	5.60072e-05	0.286589	0.448607	0.124572	0.00122996	0.836883	0.637168	0.375	8.2e-05											0.836883	0.375
L6	USP3	5.93575e-05	0.183482	0.269764	0.0972003	0.00127751	0.806528	0.5783	0.38	0.00166											0.806528	0.38
L6	ATAD2	6.36775e-05	0.296653	0.466485	0.126821	0.00133652	0.715515	0.388007	0.274	0.000313											0.715515	0.274
L6	AMN1	6.57694e-05	0.256817	0.415153	0.0984818	0.00135117	0.268957	0.155048	-0.158	0.0397											0.268957	-0.158
L6	C16orf72	7.37343e-05	0.14979	0.283935	0.0156447	0.00143685	0.640866	0.24808	-0.153	0.0197											0.640866	-0.153
L6	THAP2	8.18981e-05	0.19274	0.301867	0.0836126	0.00153201	0.619973	0.461824	0.363	2.23e-05											0.619973	0.363
L6	ZC3H12C	8.23375e-05	0.180459	0.278207	0.0827118	0.00153419	0.570239	0.323243	0.333	6.42e-06											0.570239	0.333
L6	TJP1	8.53718e-05	0.378661	0.538373	0.218949	0.00156359	0.728082	0.284628	0.609	3e-11											0.728082	0.609
L6	TULP3	8.57875e-05	0.146108	0.233311	0.0589055	0.00156915	0.880681	0.633415	0.399	0.000448											0.880681	0.399
L6	MPP5	9.02558e-05	0.263782	0.382957	0.144607	0.00163171	0.650431	0.412886	0.166	0.0401											0.650431	0.166
L6	TMEM167B	9.34743e-05	0.210452	0.341	0.0799037	0.00167263	0.354544	0.267361	0.249	1.05e-05											0.354544	0.249
L6	PCBP1-AS1	0.000101846	0.255146	0.427094	0.0831971	0.00175303	0.389391	0.203285	0.214	0.00171											0.389391	0.214
L6	ZNF516	0.000103574	0.311287	0.471838	0.150736	0.00176972	1.08023	0.74705	0.518	7.3e-08											1.08023	0.518
L6	ANKDD1A	0.000113923	0.210695	0.32506	0.0963304	0.00187565	0.201307	0.152133	0.272	0.00408											0.201307	0.272
L6	HCRTR2	0.000117389	-0.147173	-0.0607888	-0.233557	0.00190835	-0.411288	-0.642514	-0.737	0.0177											-0.411288	-0.737
L6	ADH5	0.0001273	0.262297	0.4476	0.0769947	0.00200315	0.452682	0.188179	0.292	3.77e-07											0.452682	0.292
L6	BMPER	0.000134502	-0.201309	-0.084546	-0.318072	0.00206634	-0.406864	-0.390211	-0.373	0.00191											-0.406864	-0.373
L6	AIDA	0.000134791	0.238728	0.41294	0.0645168	0.00206852	0.188364	0.159047	0.205	0.000619											0.188364	0.205
L6	EPS8	0.000145116	0.18115	0.278546	0.0837536	0.002163	1.10397	0.741007	0.263	0.0236											1.10397	0.263
L6	LEPR	0.000163858	0.325163	0.474386	0.175941	0.00235043	0.766742	0.700092	0.353	0.046											0.766742	0.353
L6	CTBP2	0.000172099	0.143698	0.224752	0.0626445	0.00241694	0.351893	0.267214	0.214	0.000343											0.351893	0.214
L6	RNF169	0.000172158	0.233361	0.373588	0.0931353	0.00241694	0.478908	0.216913	0.121	0.0272											0.478908	0.121
L6	N4BP2	0.000176139	0.313059	0.451883	0.174235	0.00246542	1.01921	0.920244	0.234	0.0271											1.01921	0.234
L6	IGSF21	0.00017729	-0.140526	0.0521107	-0.333162	0.00247723	-0.61277	-0.445824	-0.325	0.012											-0.61277	-0.325
L6	C17orf67	0.000179577	0.256662	0.375852	0.137472	0.0024903	0.93441	0.859608	0.489	0.00201											0.93441	0.489
L6	ST13	0.000179694	0.357343	0.581725	0.132961	0.0024903	0.492748	0.174345	0.193	0.000718											0.492748	0.193
L6	ZHX2	0.000190838	0.190416	0.286854	0.0939777	0.00258591	0.85338	0.648107	0.374	0.00229											0.85338	0.374
L6	SLC2A12	0.000196698	0.220759	0.352936	0.0885808	0.00264485	0.352555	0.233184	0.699	3.69e-08											0.352555	0.699
L6	GKAP1	0.000198141	0.280705	0.442345	0.119065	0.00265016	0.59987	0.349601	0.248	0.00755											0.59987	0.248
L6	ZNF430	0.000210031	0.195739	0.334391	0.0570876	0.00273235	0.423436	0.351272	0.171	0.0169											0.423436	0.171
L6	UBR5	0.000216671	0.278824	0.405063	0.152585	0.00278002	0.379893	0.151241	0.189	7e-06											0.379893	0.189
L6	ZNF766	0.000221508	0.171547	0.285293	0.057801	0.00281884	0.740141	0.35952	0.186	0.00139											0.740141	0.186
L6	SNRNP48	0.00023288	0.248984	0.396471	0.101497	0.00292372	0.799853	0.40678	0.24	0.000585											0.799853	0.24
L6	PAPOLA	0.000234169	0.308695	0.546087	0.0713027	0.00293163	0.628929	0.226545	0.115	0.0177											0.628929	0.115
L6	RNF114	0.000242828	0.167948	0.266409	0.0694875	0.00300271	0.347512	0.210153	0.293	7.54e-07											0.347512	0.293
L6	TRIM16	0.000249157	0.179259	0.296166	0.0623527	0.00304157	0.633577	0.261472	0.252	0.00431											0.633577	0.252
L6	LIMS1	0.000258895	0.264007	0.387116	0.140898	0.00310266	0.471461	0.391869	0.543	1.42e-05											0.471461	0.543
L6	BCAT2	0.00028748	0.152271	0.247974	0.0565682	0.0033206	0.225173	0.162783	0.221	0.0115											0.225173	0.221
L6	CDHR3	0.000298442	0.272424	0.393957	0.150891	0.00340511	0.340765	0.25968	0.228	0.0198											0.340765	0.228
L6	ELK1	0.000304881	0.232713	0.366264	0.099161	0.00345327	0.779167	0.567963	0.533	0.00013											0.779167	0.533
L6	HSPA1A	0.000309688	0.334769	0.499623	0.169916	0.00349923	0.78089	0.257531	1.21	2.86e-07											0.78089	1.21
L6	ACO1	0.000338653	0.211798	0.333771	0.0898251	0.00372696	0.384033	0.317963	0.214	0.00249											0.384033	0.214
L6	DPYSL3	0.000348836	0.280394	0.439027	0.121762	0.0038065	0.358355	0.183125	0.509	7.31e-06											0.358355	0.509
L6	FHL2	0.000356814	-0.204835	-0.0438572	-0.365814	0.00386577	-0.920796	-1.00225	-0.546	0.000741											-0.920796	-0.546
L6	PLXNA2	0.000356976	-0.266104	-0.0534708	-0.478736	0.00386577	-0.557042	-0.526481	-0.316	0.00328											-0.557042	-0.316
L6	P4HA1	0.000361459	0.268031	0.470016	0.0660458	0.0038957	0.492527	0.235046	0.537	3.26e-06											0.492527	0.537
L6	KLRD1	0.000421287	0.244974	0.37715	0.112798	0.00428038	1.06906	0.711485	0.791	6.16e-05											1.06906	0.791
L6	PER2	0.00045262	-0.201371	-0.0679427	-0.334799	0.00448174	-0.676518	-1.05671	-0.564	4.99e-06											-0.676518	-0.564
L6	LTA4H	0.000457102	0.160131	0.262798	0.0574642	0.00451622	0.284616	0.156905	0.151	0.00739											0.284616	0.151
L6	PID1	0.000477206	-0.175413	-0.0302213	-0.320604	0.00462708	-0.495443	-0.45591	0.309	0.0205											-0.495443	0.309
L6	UBE2E1	0.000517542	0.150215	0.246845	0.0535863	0.00489294	0.35659	0.223513	0.137	0.0371											0.35659	0.137
L6	ADCY10	0.000519709	0.322163	0.522445	0.121881	0.00489974	1.78063	1.45683	0.637	0.00163											1.78063	0.637
L6	ECE1	0.000522108	0.187072	0.295912	0.0782308	0.00490753	0.36261	0.227563	0.29	0.00056											0.36261	0.29
L6	SYN3	0.000581574	0.144726	0.251856	0.0375959	0.00525648	0.390859	0.449146	-0.352	0.0163											0.390859	-0.352
L6	PTOV1	0.000636925	0.253474	0.442632	0.0643167	0.00556924	0.437316	0.15161	0.167	0.0053											0.437316	0.167
L6	ALDH7A1	0.0006499	0.185791	0.296083	0.075499	0.00565575	0.481033	0.33394	0.32	0.00461											0.481033	0.32
L6	CHORDC1	0.000702087	0.352578	0.585295	0.119862	0.00595109	1.09936	0.593998	0.593	1.55e-08											1.09936	0.593
L6	SERP1	0.00070301	0.264066	0.488478	0.039653	0.00595109	0.400847	0.146974	0.392	7.87e-08											0.400847	0.392
L6	LSM11	0.000720993	0.204261	0.343895	0.0646281	0.006049	0.443798	0.154472	-0.273	0.0397											0.443798	-0.273
L6	GABRG3	0.000731212	0.272618	0.430164	0.115071	0.00609459	0.653475	0.228761	0.598	0.000307											0.653475	0.598
L6	CRKL	0.000748732	0.247578	0.429684	0.0654716	0.00618618	0.440487	0.183064	0.179	0.000139											0.440487	0.179
L6	PABPC1	0.000774637	0.253537	0.468749	0.0383258	0.00631117	0.239921	0.152198	0.195	0.0135											0.239921	0.195
L6	SGCD	0.000792491	-0.208979	-0.0300164	-0.387942	0.00641085	-0.498451	-0.363615	0.272	0.00639											-0.498451	0.272
L6	LRP2BP	0.000801223	0.172135	0.292596	0.0516745	0.00645169	0.369574	0.161519	0.22	0.0354											0.369574	0.22
L6	STIP1	0.000839456	0.266513	0.429672	0.103355	0.00668654	0.782063	0.529789	0.32	7.32e-05											0.782063	0.32
L6	TTN-AS1	0.000947059	0.193571	0.296685	0.0904565	0.0072312	0.342766	0.147841	0.191	0.0118											0.342766	0.191
L6	CCDC117	0.0010037	0.192703	0.311879	0.0735272	0.0075042	0.551102	0.4705	0.252	0.000627											0.551102	0.252
L6	ZNF471	0.00100768	0.261375	0.4063	0.116449	0.00752192	0.504462	0.308647	0.18	0.00546											0.504462	0.18
L6	LDLRAD4	0.00102771	-0.148142	-0.0280369	-0.268247	0.0076227	-0.199418	-0.202062	-0.226	0.00517											-0.199418	-0.226
L6	MORC4	0.00104272	0.167648	0.278614	0.0566818	0.00770546	0.720584	0.481956	0.313	0.0119											0.720584	0.313
L6	RALGAPA2	0.00107565	0.213378	0.327079	0.0996767	0.00787402	0.356474	0.215983	0.162	0.0114											0.356474	0.162
L6	FMN1	0.00107779	0.25684	0.381637	0.132043	0.0078815	0.322145	0.159466	-0.347	0.0415											0.322145	-0.347
L6	ARRDC3	0.00111437	0.173423	0.297905	0.0489405	0.00805399	0.4226	0.214	0.757	1.42e-08											0.4226	0.757
[truncated: 869 more rows]

## Sheet: Gandal
external_gene_name	gene_biotype	chromosome_name	strand	band	start_position	end_position	description	WholeCortex_ASD_logFC	WholeCortex_ASD_FDR	WholeCortex_dup15q_logFC	WholeCortex_dup15q_FDR
SCYL3	protein_coding	1	-1	q24.2	169818772	169863408	SCY1-like 3 (S. cerevisiae) [Source:HGNC Symbol;Acc:19285]	-0.11	0.0029	-0.274	5.57e-06
NFYA	protein_coding	6	1	p21.1	41040684	41067715	nuclear transcription factor Y, alpha [Source:HGNC Symbol;Acc:7804]	0.0923	0.0203	0.168	0.012
LAS1L	protein_coding	X	-1	q12	64732462	64754655	LAS1-like (S. cerevisiae) [Source:HGNC Symbol;Acc:25726]	-0.0291	0.667	-0.169	0.0373
SEMA3F	protein_coding	3	1	p21.31	50192478	50226508	sema domain, immunoglobulin domain (Ig), short basic domain, secreted, (semaphorin) 3F [Source:HGNC Symbol;Acc:10728]	0.206	0.112	0.539	0.00793
CFTR	protein_coding	7	1	q31.2	117105838	117356025	cystic fibrosis transmembrane conductance regulator (ATP-binding cassette sub-family C, member 7) [Source:HGNC Symbol;Acc:1884]	-0.164	0.447	-0.744	0.0104
LAP3	protein_coding	4	1	p15.32	17578815	17609595	leucine aminopeptidase 3 [Source:HGNC Symbol;Acc:18449]	0.233	0.000255	0.284	0.0101
CD99	protein_coding	X	1	p22.33	2609220	2659350	CD99 molecule [Source:HGNC Symbol;Acc:7082]	0.361	5.73e-05	0.701	2.44e-06
HS3ST1	protein_coding	4	-1	p15.33	11394774	11431389	heparan sulfate (glucosamine) 3-O-sulfotransferase 1 [Source:HGNC Symbol;Acc:5194]	-0.053	0.767	-0.483	0.0133
HECW1	protein_coding	7	1	p14.1	43152198	43605600	HECT, C2 and WW domain containing E3 ubiquitin protein ligase 1 [Source:HGNC Symbol;Acc:22195]	-0.217	0.00845	-0.541	5.55e-05
MAD1L1	protein_coding	7	-1	p22.3	1855429	2272878	MAD1 mitotic arrest deficient-like 1 (yeast) [Source:HGNC Symbol;Acc:6762]	-0.0467	0.235	-0.164	0.00456
TMEM176A	protein_coding	7	1	q36.1	150497491	150502208	transmembrane protein 176A [Source:HGNC Symbol;Acc:24930]	0.482	5.4e-06	0.981	2.52e-08
CYP26B1	protein_coding	2	-1	p13.2	72356367	72375167	cytochrome P450, family 26, subfamily B, polypeptide 1 [Source:HGNC Symbol;Acc:20581]	-0.214	0.121	-0.933	6.57e-06
ICA1	protein_coding	7	-1	p21.3	8152814	8302317	islet cell autoantigen 1, 69kDa [Source:HGNC Symbol;Acc:5343]	-0.111	0.0485	-0.39	8.87e-06
DBNDD1	protein_coding	16	-1	q24.3	90071273	90086536	dysbindin (dystrobrevin binding protein 1) domain containing 1 [Source:HGNC Symbol;Acc:28455]	-0.197	0.0113	-0.493	0.000103
CFLAR	protein_coding	2	1	q33.1	201980827	202041410	CASP8 and FADD-like apoptosis regulator [Source:HGNC Symbol;Acc:1876]	0.216	0.000151	0.375	8.2e-05
NDUFAF7	protein_coding	2	1	p22.2	37458774	37480546	NADH dehydrogenase (ubiquinone) complex I, assembly factor 7 [Source:HGNC Symbol;Acc:28816]	-0.0472	0.2	-0.122	0.033
MTMR7	protein_coding	8	-1	p22	17155539	17271037	myotubularin related protein 7 [Source:HGNC Symbol;Acc:7454]	-0.161	0.000632	-0.205	0.0126
ARF5	protein_coding	7	1	q32.1	127228399	127231759	ADP-ribosylation factor 5 [Source:HGNC Symbol;Acc:658]	-0.159	0.00101	-0.173	0.0459
FKBP4	protein_coding	12	1	p13.33	2904119	2914576	FK506 binding protein 4, 59kDa [Source:HGNC Symbol;Acc:3720]	0.148	0.00893	0.268	0.0051
CAMKK1	protein_coding	17	-1	p13.2	3763609	3798185	calcium/calmodulin-dependent protein kinase kinase 1, alpha [Source:HGNC Symbol;Acc:1469]	-0.158	0.081	-0.523	0.000201
CCDC132	protein_coding	7	1	q21.3	92861653	92988338	coiled-coil domain containing 132 [Source:HGNC Symbol;Acc:25956]	-0.0792	0.0442	-0.186	0.00368
NDUFAB1	protein_coding	16	-1	p12.2	23592323	23607677	NADH dehydrogenase (ubiquinone) 1, alpha/beta subcomplex, 1, 8kDa [Source:HGNC Symbol;Acc:7694]	-0.121	0.00751	-0.237	0.00173
PDK4	protein_coding	7	-1	q21.3	95212811	95225803	pyruvate dehydrogenase kinase, isozyme 4 [Source:HGNC Symbol;Acc:8812]	0.403	0.00168	0.855	5.53e-05
CDC27	protein_coding	17	-1	q21.32	45195069	45266788	cell division cycle 27 [Source:HGNC Symbol;Acc:1728]	-0.046	0.113	-0.169	0.000121
SLC4A1	protein_coding	17	-1	q21.31	42325753	42345509	solute carrier family 4 (anion exchanger), member 1 (Diego blood group) [Source:HGNC Symbol;Acc:11027]	0.636	0.0254	2.18	1.55e-06
HCCS	protein_coding	X	1	p22.2	11129421	11141198	holocytochrome c synthase [Source:HGNC Symbol;Acc:4837]	-0.131	0.0131	-0.223	0.013
UPF1	protein_coding	19	1	p13.11	18942747	18979045	UPF1 regulator of nonsense transcripts homolog (yeast) [Source:HGNC Symbol;Acc:9962]	0.0794	0.0339	0.192	0.0016
RPAP3	protein_coding	12	-1	q13.11	48057070	48099844	RNA polymerase II associated protein 3 [Source:HGNC Symbol;Acc:26151]	-0.021	0.651	-0.118	0.0357
CIAPIN1	protein_coding	16	-1	q21	57462081	57481440	cytokine induced apoptosis inhibitor 1 [Source:HGNC Symbol;Acc:28050]	-0.117	0.00561	-0.168	0.0228
SPPL2B	processed_transcript	19	1	p13.3	2328614	2355099	signal peptide peptidase like 2B [Source:HGNC Symbol;Acc:30627]	-0.152	0.000513	-0.272	0.000223
PRKAR2B	protein_coding	7	1	q22.3	106685094	106802256	protein kinase, cAMP-dependent, regulatory, type II, beta [Source:HGNC Symbol;Acc:9392]	-0.171	0.0228	-0.277	0.0318
MSL3	protein_coding	X	1	p22.2	11776278	11793870	male-specific lethal 3 homolog (Drosophila) [Source:HGNC Symbol;Acc:7370]	-0.0553	0.0922	-0.117	0.0286
ZNF195	protein_coding	11	-1	p15.4	3360491	3400448	zinc finger protein 195 [Source:HGNC Symbol;Acc:12986]	-0.0414	0.232	-0.2	5.12e-05
MYCBP2	protein_coding	13	-1	q22.3	77618792	77901185	MYC binding protein 2, E3 ubiquitin protein ligase [Source:HGNC Symbol;Acc:23386]	-0.135	0.0109	-0.275	0.00181
GDE1	protein_coding	16	-1	p12.3	19513015	19533467	glycerophosphodiester phosphodiesterase 1 [Source:HGNC Symbol;Acc:29644]	-0.119	0.000283	-0.149	0.00824
C19orf60	protein_coding	19	1	p13.11	18699495	18703146	chromosome 19 open reading frame 60 [Source:HGNC Symbol;Acc:26098]	-0.0681	0.0931	-0.148	0.0242
ABCC8	protein_coding	11	-1	p15.1	17414432	17498449	ATP-binding cassette, sub-family C (CFTR/MRP), member 8 [Source:HGNC Symbol;Acc:59]	-0.159	0.0271	-0.39	0.000865
TMEM132A	protein_coding	11	1	q12.2	60691935	60704631	transmembrane protein 132A [Source:HGNC Symbol;Acc:31092]	0.00607	0.952	0.235	0.00833
SPATA20	protein_coding	17	1	q21.33	48620419	48633213	spermatogenesis associated 20 [Source:HGNC Symbol;Acc:26125]	0.0579	0.328	0.209	0.0134
CACNA1G	protein_coding	17	1	q21.33	48638429	48704835	calcium channel, voltage-dependent, T type, alpha 1G subunit [Source:HGNC Symbol;Acc:1394]	-0.217	0.0625	-0.507	0.00708
TNFRSF12A	protein_coding	16	1	p13.3	3068446	3072384	tumor necrosis factor receptor superfamily, member 12A [Source:HGNC Symbol;Acc:18152]	0.679	0.000527	1.58	1.06e-06
MAP3K9	protein_coding	14	-1	q24.2	71189243	71276251	mitogen-activated protein kinase kinase kinase 9 [Source:HGNC Symbol;Acc:6861]	-0.275	0.00077	-0.478	0.000484
BAIAP2L1	protein_coding	7	-1	q22.1	97920963	98030380	BAI1-associated protein 2-like 1 [Source:HGNC Symbol;Acc:21649]	0.198	0.231	0.657	0.00713
AGK	protein_coding	7	1	q34	141250989	141355044	acylglycerol kinase [Source:HGNC Symbol;Acc:21869]	-0.109	0.00278	-0.133	0.0396
USH1C	protein_coding	11	-1	p15.1	17515442	17565963	Usher syndrome 1C (autosomal recessive, severe) [Source:HGNC Symbol;Acc:12597]	-0.124	0.631	-0.896	0.00324
IFRD1	protein_coding	7	1	q31.1	112063023	112121072	interferon-related developmental regulator 1 [Source:HGNC Symbol;Acc:5456]	0.189	9.26e-06	0.205	0.00542
COX10	protein_coding	17	1	p12	13972813	14111994	cytochrome c oxidase assembly homolog 10 (yeast) [Source:HGNC Symbol;Acc:2260]	-0.0635	0.165	-0.163	0.022
ARHGAP44	protein_coding	17	1	p12	12692856	12894960	Rho GTPase activating protein 44 [Source:HGNC Symbol;Acc:29096]	-0.239	0.000195	-0.376	0.000497
SCIN	protein_coding	7	1	p21.3	12610203	12693228	scinderin [Source:HGNC Symbol;Acc:21695]	0.827	0.000109	0.82	0.0312
CCDC124	protein_coding	19	1	p13.11	18043825	18054800	coiled-coil domain containing 124 [Source:HGNC Symbol;Acc:25171]	-0.0641	0.239	-0.21	0.00893
PAFAH1B1	protein_coding	17	1	p13.3	2496504	2588909	platelet-activating factor acetylhydrolase 1b, regulatory subunit 1 (45kDa) [Source:HGNC Symbol;Acc:8574]	-0.165	0.000129	-0.227	0.00213
NOS2	protein_coding	17	-1	q11.2	26083792	26127525	nitric oxide synthase 2, inducible [Source:HGNC Symbol;Acc:7873]	-0.337	0.00359	-0.918	1.17e-06
DNAH9	protein_coding	17	1	p12	11501748	11873065	dynein, axonemal, heavy chain 9 [Source:HGNC Symbol;Acc:2953]	0.0754	0.392	-0.265	0.0338
GAS7	protein_coding	17	-1	p13.1	9813926	10101868	growth arrest-specific 7 [Source:HGNC Symbol;Acc:4169]	-0.151	0.0103	-0.293	0.00302
MATK	protein_coding	19	-1	p13.3	3777971	3802127	megakaryocyte-associated tyrosine kinase [Source:HGNC Symbol;Acc:6906]	-0.14	0.133	-0.417	0.00354
PAX6	protein_coding	11	-1	p13	31806340	31839509	paired box 6 [Source:HGNC Symbol;Acc:8620]	0.264	0.00477	0.465	0.00318
RPUSD1	protein_coding	16	-1	p13.3	834974	838397	RNA pseudouridylate synthase domain containing 1 [Source:HGNC Symbol;Acc:14173]	-0.133	0.00419	-0.274	0.000372
RHBDF1	protein_coding	16	-1	p13.3	108058	126354	rhomboid 5 homolog 1 (Drosophila) [Source:HGNC Symbol;Acc:20561]	0.135	0.0817	0.297	0.0182
CACNA2D2	protein_coding	3	-1	p21.31	50400233	50541675	calcium channel, voltage-dependent, alpha 2/delta subunit 2 [Source:HGNC Symbol;Acc:1400]	-0.207	0.00978	-0.481	0.00025
CRAMP1L	protein_coding	16	1	p13.3	1662326	1727909	Crm, cramped-like (Drosophila) [Source:HGNC Symbol;Acc:14122]	0.0336	0.48	0.139	0.0295
TEAD3	protein_coding	6	-1	p21.31	35441374	35464853	TEA domain family member 3 [Source:HGNC Symbol;Acc:11716]	0.157	0.248	0.59	0.00282
SELE	protein_coding	1	-1	q24.2	169691781	169733846	selectin E [Source:HGNC Symbol;Acc:10718]	0.405	0.362	2.08	0.000564
DNAJC11	protein_coding	1	-1	p36.31	6694228	6761984	DnaJ (Hsp40) homolog, subfamily C, member 11 [Source:HGNC Symbol;Acc:25570]	-0.0833	0.00892	-0.191	0.000261
FMO3	protein_coding	1	1	q24.3	171060018	171086959	flavin containing monooxygenase 3 [Source:HGNC Symbol;Acc:3771]	-0.143	0.558	-0.826	0.00661
E2F2	protein_coding	1	-1	p36.12	23832922	23857712	E2F transcription factor 2 [Source:HGNC Symbol;Acc:3114]	0.36	0.28	1.18	0.0154
CAMK1G	protein_coding	1	1	q32.2	209757062	209787283	calcium/calmodulin-dependent protein kinase IG [Source:HGNC Symbol;Acc:14585]	-0.189	0.148	-0.457	0.0269
ADAM22	protein_coding	7	1	q21.12	87563458	87832204	ADAM metallopeptidase domain 22 [Source:HGNC Symbol;Acc:201]	-0.175	0.0135	-0.315	0.00801
MPND	protein_coding	19	1	p13.3	4343524	4360083	MPN domain containing [Source:HGNC Symbol;Acc:25934]	-0.134	0.0104	-0.359	2.31e-05
MGST1	protein_coding	12	1	p12.3	16500076	16762193	microsomal glutathione S-transferase 1 [Source:HGNC Symbol;Acc:7061]	0.484	2.83e-06	0.965	1.77e-08
RHOBTB2	protein_coding	8	1	p21.3	22844930	22877712	Rho-related BTB domain containing 2 [Source:HGNC Symbol;Acc:18756]	-0.237	0.000437	-0.418	0.000213
HEATR5B	protein_coding	2	-1	p22.2	37195526	37311485	HEAT repeat containing 5B [Source:HGNC Symbol;Acc:29273]	-0.102	0.000898	-0.141	0.0077
RPS20	protein_coding	8	-1	q12.1	56979854	56987069	ribosomal protein S20 [Source:HGNC Symbol;Acc:10405]	0.116	0.006	0.148	0.0483
UBE3C	protein_coding	7	1	q36.3	156931607	157062066	ubiquitin protein ligase E3C [Source:HGNC Symbol;Acc:16803]	-0.0877	0.00149	-0.154	0.000903
FAM76A	protein_coding	1	1	p35.3	28052490	28089633	family with sequence similarity 76, member A [Source:HGNC Symbol;Acc:28530]	-0.0898	0.0331	-0.203	0.00331
VTA1	protein_coding	6	1	q24.1	142468367	142545826	vesicle (multivesicular body) trafficking 1 [Source:HGNC Symbol;Acc:20954]	-0.095	0.017	-0.171	0.0107
METTL13	protein_coding	1	1	q24.3	171750788	171783163	methyltransferase like 13 [Source:HGNC Symbol;Acc:24248]	-0.0609	0.132	-0.144	0.0257
UQCRC1	protein_coding	3	-1	p21.31	48636435	48648409	ubiquinol-cytochrome c reductase core protein I [Source:HGNC Symbol;Acc:12585]	-0.165	8.94e-05	-0.214	0.00301
IFFO1	protein_coding	12	-1	p13.31	6647541	6665239	intermediate filament family orphan 1 [Source:HGNC Symbol;Acc:24970]	-0.0647	0.144	-0.201	0.00287
SEMA3G	protein_coding	3	-1	p21.1	52467069	52479101	sema domain, immunoglobulin domain (Ig), short basic domain, secreted, (semaphorin) 3G [Source:HGNC Symbol;Acc:30400]	-0.326	0.00458	-0.576	0.00291
HFE	protein_coding	6	1	p22.2	26087509	26098571	hemochromatosis [Source:HGNC Symbol;Acc:4886]	0.272	0.0154	0.487	0.0101
FYN	protein_coding	6	-1	q21	111981535	112194655	FYN oncogene related to SRC, FGR, YES [Source:HGNC Symbol;Acc:4037]	0.0607	0.0705	0.198	0.000153
HIVEP2	protein_coding	6	-1	q24.2	143072604	143266338	human immunodeficiency virus type I enhancer binding protein 2 [Source:HGNC Symbol;Acc:4921]	-0.216	0.000291	-0.576	4.63e-09
KAL1	protein_coding	X	-1	p22.31	8496915	8700227	Kallmann syndrome 1 sequence [Source:HGNC Symbol;Acc:6211]	0.108	0.247	0.439	0.00109
AKAP8L	protein_coding	19	-1	p13.12	15490859	15529952	A kinase (PRKA) anchor protein 8-like [Source:HGNC Symbol;Acc:29857]	0.0189	0.771	0.147	0.0442
UTP18	protein_coding	17	1	q21.33	49337889	49375297	UTP18 small subunit (SSU) processome component homolog (yeast) [Source:HGNC Symbol;Acc:24274]	0.000519	0.994	-0.164	0.00649
TTC19	protein_coding	17	1	p12	15902694	15948329	tetratricopeptide repeat domain 19 [Source:HGNC Symbol;Acc:26006]	-0.151	1.07e-05	-0.193	0.000963
PTBP1	protein_coding	19	1	p13.3	797075	812327	polypyrimidine tract binding protein 1 [Source:HGNC Symbol;Acc:9583]	0.157	0.00255	0.25	0.00479
DPF1	protein_coding	19	-1	q13.2	38701646	38720354	D4, zinc and double PHD fingers family 1 [Source:HGNC Symbol;Acc:20225]	-0.141	0.0519	-0.25	0.0426
LARS2	protein_coding	3	1	p21.31	45429998	45590913	leucyl-tRNA synthetase 2, mitochondrial [Source:HGNC Symbol;Acc:17095]	0.0735	0.0293	0.125	0.0297
PLAUR	protein_coding	19	-1	q13.31	44150247	44174699	plasminogen activator, urokinase receptor [Source:HGNC Symbol;Acc:9053]	0.59	4.83e-05	0.96	7.58e-05
TMEM159	protein_coding	16	1	p12.3	21169698	21191937	transmembrane protein 159 [Source:HGNC Symbol;Acc:30136]	0.113	0.513	0.592	0.00783
ERCC1	protein_coding	19	-1	q13.32	45910591	45982086	excision repair cross-complementing rodent repair deficiency, complementation group 1 (includes overlapping antisense sequence) [Source:HGNC Symbol;Acc:3433]	-0.0193	0.61	-0.2	4.28e-06
MBTPS2	protein_coding	X	1	p22.12	21857754	21903542	membrane-bound transcription factor peptidase, site 2 [Source:HGNC Symbol;Acc:15455]	-0.21	3.28e-06	-0.309	4.39e-05
PRICKLE3	protein_coding	X	-1	p11.23	49031151	49042845	prickle homolog 3 (Drosophila) [Source:HGNC Symbol;Acc:6645]	0.191	0.168	0.444	0.0433
ELOVL5	protein_coding	6	-1	p12.1	53132196	53213947	ELOVL fatty acid elongase 5 [Source:HGNC Symbol;Acc:21308]	0.162	0.0338	0.407	0.00103
EHD3	protein_coding	2	1	p23.1	31456880	31492313	EH-domain containing 3 [Source:HGNC Symbol;Acc:3244]	-0.14	0.0594	-0.353	0.00308
MAN2B2	protein_coding	4	1	p16.1	6576902	6625089	mannosidase, alpha, class 2B, member 2 [Source:HGNC Symbol;Acc:29623]	-0.0314	0.634	0.22	0.00477
SLC25A39	protein_coding	17	-1	q21.31	42396993	42402238	solute carrier family 25, member 39 [Source:HGNC Symbol;Acc:24279]	0.0365	0.411	0.189	0.0014
MVP	protein_coding	16	1	p11.2	29831715	29859355	major vault protein [Source:HGNC Symbol;Acc:7531]	0.287	0.00345	0.418	0.0134
PGM3	protein_coding	6	-1	q14.2	83870869	83903655	phosphoglucomutase 3 [Source:HGNC Symbol;Acc:8907]	0.108	0.0138	0.167	0.0266
RWDD2A	protein_coding	6	1	q14.2	83903098	83908651	RWD domain containing 2A [Source:HGNC Symbol;Acc:21385]	-0.11	0.0118	-0.177	0.0177
POLR3B	protein_coding	12	1	q23.3	106751436	106903976	polymerase (RNA) III (DNA directed) polypeptide B [Source:HGNC Symbol;Acc:30348]	-0.0263	0.652	-0.285	1.47e-05
RNF14	protein_coding	5	1	q31.3	141337893	141369856	ring finger protein 14 [Source:HGNC Symbol;Acc:10058]	-0.0808	0.0105	-0.124	0.0228
GPRC5A	protein_coding	12	1	p13.1	13043716	13070871	G protein-coupled receptor, family C, group 5, member A [Source:HGNC Symbol;Acc:9836]	0.783	0.00497	1.61	0.000498
MDH1	protein_coding	2	1	p15	63815743	63834331	malate dehydrogenase 1, NAD (soluble) [Source:HGNC Symbol;Acc:6970]	-0.227	0.00085	-0.339	0.00354
SLC30A9	protein_coding	4	1	p13	41992489	42092474	solute carrier family 30 (zinc transporter), member 9 [Source:HGNC Symbol;Acc:1329]	-0.117	0.000447	-0.201	0.000321
MTMR11	protein_coding	1	-1	q21.2	149900543	149908791	myotubularin related protein 11 [Source:HGNC Symbol;Acc:24307]	0.285	1.31e-05	0.44	5.76e-05
ZMYND11	protein_coding	10	1	p15.3	180405	300577	zinc finger, MYND-type containing 11 [Source:HGNC Symbol;Acc:16966]	-0.0251	0.445	-0.132	0.00241
BID	protein_coding	22	-1	q11.21	18216906	18257536	BH3 interacting domain death agonist [Source:HGNC Symbol;Acc:1050]	-0.0898	0.129	-0.411	3.08e-06
NPC1L1	protein_coding	7	-1	p13	44552134	44580914	NPC1-like 1 [Source:HGNC Symbol;Acc:7898]	0.811	0.00347	1.47	0.00154
IGF1	protein_coding	12	-1	q23.2	102789645	102874423	insulin-like growth factor 1 (somatomedin C) [Source:HGNC Symbol;Acc:5464]	-0.204	0.112	-0.49	0.016
SLC38A5	protein_coding	X	-1	p11.23	48316920	48328644	solute carrier family 38, member 5 [Source:HGNC Symbol;Acc:18070]	-0.49	1.69e-05	-0.826	1.29e-05
RALBP1	protein_coding	18	1	p11.22	9475007	9538114	ralA binding protein 1 [Source:HGNC Symbol;Acc:9841]	-0.0269	0.408	-0.101	0.0268
SLC11A1	protein_coding	2	1	q35	219246752	219261617	solute carrier family 11 (proton-coupled divalent metal ion transporter), member 1 [Source:HGNC Symbol;Acc:10907]	0.876	4.71e-06	1.6	5.46e-07
WWTR1	protein_coding	3	-1	q25.1	149235022	149454501	WW domain containing transcription regulator 1 [Source:HGNC Symbol;Acc:24042]	0.329	0.00109	0.536	0.00162
ATP1A2	protein_coding	1	1	q23.2	160085549	160113381	ATPase, Na+/K+ transporting, alpha 2 polypeptide [Source:HGNC Symbol;Acc:800]	0.106	0.328	0.395	0.0106
ZNF582	protein_coding	19	-1	q13.43	56887413	56904914	zinc finger protein 582 [Source:HGNC Symbol;Acc:26421]	-0.0555	0.333	-0.253	0.0015
CYP24A1	protein_coding	20	-1	q13.2	52769988	52790512	cytochrome P450, family 24, subfamily A, polypeptide 1 [Source:HGNC Symbol;Acc:2602]	-0.6	0.00269	-1.55	2.13e-06
SYT13	protein_coding	11	-1	p11.2	45261852	45307870	synaptotagmin XIII [Source:HGNC Symbol;Acc:14962]	-0.218	0.0445	-0.372	0.0451
HGF	protein_coding	7	-1	q21.11	81328322	81399754	hepatocyte growth factor (hepapoietin A; scatter factor) [Source:HGNC Symbol;Acc:4893]	0.411	0.00355	1.11	1.23e-06
GPR124	protein_coding	8	1	p11.23	37641709	37702414	G protein-coupled receptor 124 [Source:HGNC Symbol;Acc:17849]	-0.0559	0.56	-0.316	0.0082
RUNX3	protein_coding	1	-1	p36.11	25226002	25291612	runt-related transcription factor 3 [Source:HGNC Symbol;Acc:10473]	-0.00436	0.992	0.77	0.0468
SERPINB1	protein_coding	6	-1	p25.2	2832566	2842240	serpin peptidase inhibitor, clade B (ovalbumin), member 1 [Source:HGNC Symbol;Acc:3311]	0.283	0.00589	0.456	0.00918
NRXN3	protein_coding	14	1	q24.3	78708734	80330762	neurexin 3 [Source:HGNC Symbol;Acc:8010]	-0.219	0.00116	-0.367	0.00121
OSBPL5	protein_coding	11	-1	p15.4	3108346	3187969	oxysterol binding protein-like 5 [Source:HGNC Symbol;Acc:16392]	-0.13	0.0228	-0.234	0.0157
CPS1	protein_coding	2	1	q34	211342406	211543831	carbamoyl-phosphate synthase 1, mitochondrial [Source:HGNC Symbol;Acc:2323]	0.0639	0.626	0.332	0.0406
FHL1	protein_coding	X	1	q26.3	135229559	135293518	four and a half LIM domains 1 [Source:HGNC Symbol;Acc:3702]	0.048	0.319	0.16	0.0226
GABRA1	protein_coding	5	1	q34	161274197	161326975	gamma-aminobutyric acid (GABA) A receptor, alpha 1 [Source:HGNC Symbol;Acc:4075]	-0.298	0.00984	-0.618	0.00124
NDUFS1	protein_coding	2	-1	q33.3	206979541	207024327	NADH dehydrogenase (ubiquinone) Fe-S protein 1, 75kDa (NADH-coenzyme Q reductase) [Source:HGNC Symbol;Acc:7707]	-0.124	0.000473	-0.247	2.64e-05
RB1CC1	protein_coding	8	-1	q11.23	53535016	53658403	RB1-inducible coiled-coil 1 [Source:HGNC Symbol;Acc:15574]	-0.0667	0.194	-0.232	0.00235
BIRC3	protein_coding	11	1	q22.2	102188215	102210134	baculoviral IAP repeat containing 3 [Source:HGNC Symbol;Acc:591]	0.335	0.00616	0.761	0.000161
AKAP11	protein_coding	13	1	q14.11	42846289	42897396	A kinase (PRKA) anchor protein 11 [Source:HGNC Symbol;Acc:369]	-0.117	0.00811	-0.307	2.06e-05
GLRX2	protein_coding	1	-1	q31.2	193065598	193075244	glutaredoxin 2 [Source:HGNC Symbol;Acc:16065]	-0.121	0.0999	-0.26	0.0286
UBR2	protein_coding	6	1	p21.1	42531800	42661242	ubiquitin protein ligase E3 component n-recognin 2 [Source:HGNC Symbol;Acc:21289]	0.0435	0.0608	0.0933	0.014
TYMP	protein_coding	22	-1	q13.33	50964181	50968485	thymidine phosphorylase [Source:HGNC Symbol;Acc:3148]	0.735	2.57e-05	1.2	4.27e-05
VIM	protein_coding	10	1	p13	17270258	17279592	vimentin [Source:HGNC Symbol;Acc:12692]	0.488	0.000864	0.885	0.000303
FAS	protein_coding	10	1	q23.31	90750414	90775542	Fas cell surface death receptor [Source:HGNC Symbol;Acc:11920]	0.38	0.000109	0.427	0.0125
RNASET2	protein_coding	6	-1	q27	167342992	167370679	ribonuclease T2 [Source:HGNC Symbol;Acc:21686]	0.245	0.00145	0.404	0.00185
BTN3A1	protein_coding	6	1	p22.2	26402465	26415444	butyrophilin, subfamily 3, member A1 [Source:HGNC Symbol;Acc:1138]	0.255	0.000184	0.523	3.58e-06
MIPEP	protein_coding	13	-1	q12.12	24304328	24463558	mitochondrial intermediate peptidase [Source:HGNC Symbol;Acc:7104]	0.00573	0.949	-0.242	0.0021
TNFRSF1B	protein_coding	1	1	p36.22	12227060	12269285	tumor necrosis factor receptor superfamily, member 1B [Source:HGNC Symbol;Acc:11917]	0.384	0.00108	0.686	0.000497
BRD9	protein_coding	5	-1	p15.33	850406	892939	bromodomain containing 9 [Source:HGNC Symbol;Acc:25818]	-0.0512	0.0975	-0.165	0.000557
ARNTL2	protein_coding	12	1	p11.23	27485787	27576241	aryl hydrocarbon receptor nuclear translocator-like 2 [Source:HGNC Symbol;Acc:18984]	-0.105	0.151	-0.332	0.00274
ANK1	protein_coding	8	-1	p11.21	41510739	41754280	ankyrin 1, erythrocytic [Source:HGNC Symbol;Acc:492]	-0.211	0.127	-0.62	0.00368
IBSP	protein_coding	4	1	q22.1	88720733	88733074	integrin-binding sialoprotein [Source:HGNC Symbol;Acc:5341]	-0.00775	0.989	1.23	0.013
RABEP1	protein_coding	17	1	p13.2	5185558	5289129	rabaptin, RAB GTPase binding effector protein 1 [Source:HGNC Symbol;Acc:17677]	-0.0469	0.086	-0.101	0.0235
IKZF2	protein_coding	2	-1	q34	213864429	214017151	IKAROS family zinc finger 2 (Helios) [Source:HGNC Symbol;Acc:13177]	0.174	0.0158	0.35	0.00363
GRN	protein_coding	17	1	q21.31	42422614	42430470	granulin [Source:HGNC Symbol;Acc:4601]	0.114	0.122	0.276	0.0187
FAM13B	protein_coding	5	-1	q31.2	137273649	137387650	family with sequence similarity 13, member B [Source:HGNC Symbol;Acc:1335]	-0.0299	0.605	-0.395	3.31e-09
ARHGAP31	protein_coding	3	1	q13.33	119013220	119139561	Rho GTPase activating protein 31 [Source:HGNC Symbol;Acc:29216]	0.139	0.0319	0.252	0.0213
SARS	protein_coding	1	1	p13.3	109756540	109780791	seryl-tRNA synthetase [Source:HGNC Symbol;Acc:10537]	-0.0944	0.0254	-0.146	0.048
ARID4A	protein_coding	14	1	q23.1	58765103	58840605	AT rich interactive domain 4A (RBP1-like) [Source:HGNC Symbol;Acc:9885]	-0.0449	0.22	-0.136	0.0129
ALG1	protein_coding	16	1	p13.3	5083703	5137380	ALG1, chitobiosyldiphosphodolichol beta-mannosyltransferase [Source:HGNC Symbol;Acc:18294]	-0.0522	0.202	-0.132	0.0387
ABCF2	protein_coding	7	-1	q36.1	150904923	150924316	ATP-binding cassette, sub-family F (GCN20), member 2 [Source:HGNC Symbol;Acc:71]	-0.0346	0.381	-0.112	0.0486
CHPF2	protein_coding	7	1	q36.1	150929575	150935908	chondroitin polymerizing factor 2 [Source:HGNC Symbol;Acc:29270]	-0.055	0.227	-0.172	0.0115
APBA2	protein_coding	15	1	q13.1	29129629	29410518	amyloid beta (A4) precursor protein-binding, family A, member 2 [Source:HGNC Symbol;Acc:579]	-0.156	0.00355	0.41	2.55e-06
MAP2K3	protein_coding	17	1	p11.2	21187984	21218552	mitogen-activated protein kinase kinase 3 [Source:HGNC Symbol;Acc:6843]	0.226	0.00136	0.363	0.00246
ASTE1	protein_coding	3	-1	q22.1	130732719	130746493	asteroid homolog 1 (Drosophila) [Source:HGNC Symbol;Acc:25021]	-0.086	0.171	-0.379	3.85e-05
PEX3	protein_coding	6	1	q24.2	143771944	143811147	peroxisomal biogenesis factor 3 [Source:HGNC Symbol;Acc:8858]	-0.0334	0.453	-0.153	0.0097
VCL	protein_coding	10	1	q22.2	75757872	75879918	vinculin [Source:HGNC Symbol;Acc:12665]	0.13	0.0344	0.242	0.0198
ADSS	protein_coding	1	-1	q44	244571796	244615436	adenylosuccinate synthase [Source:HGNC Symbol;Acc:292]	-0.146	0.000421	-0.264	0.00014
TIMP2	protein_coding	17	-1	q25.3	76849059	76921469	TIMP metallopeptidase inhibitor 2 [Source:HGNC Symbol;Acc:11821]	0.0746	0.382	0.366	0.00157
CUL3	protein_coding	2	-1	q36.2	225334867	225450110	cullin 3 [Source:HGNC Symbol;Acc:2553]	-0.0361	0.328	-0.15	0.00386
MYOM2	protein_coding	8	1	p23.3	1993155	2113475	myomesin 2 [Source:HGNC Symbol;Acc:7614]	-0.137	0.149	-0.475	0.00088
TUBG2	protein_coding	17	1	q21.2	40811323	40819024	tubulin, gamma 2 [Source:HGNC Symbol;Acc:12419]	-0.165	0.00142	-0.361	2.29e-05
NSUN2	protein_coding	5	-1	p15.31	6599352	6633404	NOP2/Sun RNA methyltransferase family, member 2 [Source:HGNC Symbol;Acc:25994]	-0.00218	0.976	-0.148	0.016
BOD1L1	protein_coding	4	-1	p15.33	13570362	13629347	biorientation of chromosomes in cell division 1-like 1 [Source:HGNC Symbol;Acc:31792]	-0.0629	0.0535	-0.255	4.92e-07
MAT2B	protein_coding	5	1	q34	162930120	162946342	methionine adenosyltransferase II, beta [Source:HGNC Symbol;Acc:6905]	-0.0853	0.0434	-0.169	0.016
MSR1	protein_coding	8	-1	p22	15965387	16424999	macrophage scavenger receptor 1 [Source:HGNC Symbol;Acc:7376]	0.673	0.000435	0.881	0.00769
STAU2	protein_coding	8	-1	q21.11	74332604	74659943	staufen double-stranded RNA binding protein 2 [Source:HGNC Symbol;Acc:11371]	-0.12	0.00489	-0.33	2.17e-06
INPP4A	protein_coding	2	1	q11.2	99061317	99210853	inositol polyphosphate-4-phosphatase, type I, 107kDa [Source:HGNC Symbol;Acc:6074]	-0.115	0.0323	-0.225	0.0118
PSMA4	protein_coding	15	1	q25.1	78832747	78841604	proteasome (prosome, macropain) subunit, alpha type, 4 [Source:HGNC Symbol;Acc:9533]	-0.0761	0.0483	-0.148	0.0215
MYO16	protein_coding	13	1	q33.3	109248500	109860355	myosin XVI [Source:HGNC Symbol;Acc:29822]	-0.04	0.767	0.324	0.0313
PARP3	protein_coding	3	1	p21.2	51976361	51982883	poly (ADP-ribose) polymerase family, member 3 [Source:HGNC Symbol;Acc:273]	-0.0469	0.4	-0.305	3.13e-05
THAP3	protein_coding	1	1	p36.31	6684926	6695646	THAP domain containing, apoptosis associated protein 3 [Source:HGNC Symbol;Acc:20855]	0.0244	0.69	0.188	0.00702
FAM65C	protein_coding	20	-1	q13.13	49202645	49308065	family with sequence similarity 65, member C [Source:HGNC Symbol;Acc:16168]	0.0205	0.923	-0.573	0.00264
AIFM2	protein_coding	10	-1	q22.1	71857979	71892690	apoptosis-inducing factor, mitochondrion-associated, 2 [Source:HGNC Symbol;Acc:21411]	0.128	0.0226	0.217	0.0228
SPATA7	protein_coding	14	1	q31.3	88851268	88936694	spermatogenesis associated 7 [Source:HGNC Symbol;Acc:20423]	-0.0723	0.145	-0.196	0.0108
CAPG	protein_coding	2	-1	p11.2	85621871	85645555	capping protein (actin filament), gelsolin-like [Source:HGNC Symbol;Acc:1474]	0.457	1.23e-05	0.461	0.0116
JADE2	protein_coding	5	1	q31.1	133860003	133918918	jade family PHD finger 2 [Source:HGNC Symbol;Acc:22984]	-0.101	0.0241	-0.348	9.96e-07
HSPA5	protein_coding	9	-1	q33.3	127997132	128003609	heat shock 70kDa protein 5 (glucose-regulated protein, 78kDa) [Source:HGNC Symbol;Acc:5238]	0.179	0.00848	0.246	0.039
YTHDC2	protein_coding	5	1	q22.2	112849380	112930982	YTH domain containing 2 [Source:HGNC Symbol;Acc:24721]	-0.0946	0.00187	-0.181	0.000375
FAM214A	protein_coding	15	-1	q21.3	52873514	53002014	family with sequence similarity 214, member A [Source:HGNC Symbol;Acc:25609]	-0.0646	0.155	-0.246	0.000283
XK	protein_coding	X	1	p21.1	37545012	37591383	X-linked Kx blood group (McLeod syndrome) [Source:HGNC Symbol;Acc:12811]	-0.143	0.0968	-0.332	0.0164
C12orf4	protein_coding	12	-1	p13.32	4596894	4647674	chromosome 12 open reading frame 4 [Source:HGNC Symbol;Acc:1184]	-0.0231	0.697	-0.252	0.000113
SCML1	protein_coding	X	1	p22.13	17755588	17773105	sex comb on midleg-like 1 (Drosophila) [Source:HGNC Symbol;Acc:10580]	0.0881	0.173	0.342	0.000356
ARHGAP6	protein_coding	X	-1	p22.2	11136239	11683821	Rho GTPase activating protein 6 [Source:HGNC Symbol;Acc:676]	0.286	0.0111	0.557	0.00307
ROS1	protein_coding	6	-1	q22.1	117609463	117747018	c-ros oncogene 1 , receptor tyrosine kinase [Source:HGNC Symbol;Acc:10261]	-0.228	0.415	-0.79	0.0462
HDAC9	protein_coding	7	1	p21.1	18126572	19042039	histone deacetylase 9 [Source:HGNC Symbol;Acc:14065]	-0.131	0.024	-0.247	0.0114
EPN3	protein_coding	17	1	q21.33	48609904	48621111	epsin 3 [Source:HGNC Symbol;Acc:18235]	0.05	0.891	-1.04	0.00272
PPP1R3F	protein_coding	X	1	p11.23	49126306	49157929	protein phosphatase 1, regulatory subunit 3F [Source:HGNC Symbol;Acc:14944]	-0.128	0.00239	-0.235	0.000885
MCUR1	protein_coding	6	-1	p23	13786789	13814800	mitochondrial calcium uniporter regulator 1 [Source:HGNC Symbol;Acc:21097]	0.00815	0.904	0.247	5.6e-05
SLC4A8	protein_coding	12	1	q13.13	51785101	51902980	solute carrier family 4, sodium bicarbonate cotransporter, member 8 [Source:HGNC Symbol;Acc:11034]	-0.224	0.000116	-0.535	2.49e-08
PTGER3	protein_coding	1	-1	p31.1	71318036	71513491	prostaglandin E receptor 3 (subtype EP3) [Source:HGNC Symbol;Acc:9595]	0.126	0.669	0.8	0.0216
MAPK9	protein_coding	5	-1	q35.3	179660143	179719099	mitogen-activated protein kinase 9 [Source:HGNC Symbol;Acc:6886]	-0.231	1.57e-05	-0.362	5.04e-05
PIK3CB	protein_coding	3	-1	q22.3	138372860	138553780	phosphatidylinositol-4,5-bisphosphate 3-kinase, catalytic subunit beta [Source:HGNC Symbol;Acc:8976]	-0.135	0.00429	-0.382	7.37e-07
HEBP2	protein_coding	6	1	q23.3	138724668	138743334	heme binding protein 2 [Source:HGNC Symbol;Acc:15716]	0.314	6.43e-05	0.492	0.000191
RRP12	protein_coding	10	-1	q24.1	99116115	99161127	ribosomal RNA processing 12 homolog (S. cerevisiae) [Source:HGNC Symbol;Acc:29100]	-0.0122	0.904	-0.224	0.0203
FSTL4	protein_coding	5	-1	q31.1	132532147	132948255	follistatin-like 4 [Source:HGNC Symbol;Acc:21389]	-0.226	0.0336	-0.578	0.000747
METTL24	protein_coding	6	-1	q21	110567131	110679475	methyltransferase like 24 [Source:HGNC Symbol;Acc:21566]	-0.0899	0.453	-0.379	0.0195
MRTO4	protein_coding	1	1	p36.13	19578033	19586622	mRNA turnover 4 homolog (S. cerevisiae) [Source:HGNC Symbol;Acc:18477]	-0.0685	0.103	-0.27	2.15e-05
USE1	protein_coding	19	1	p13.11	17326155	17330638	unconventional SNARE in the ER 1 homolog (S. cerevisiae) [Source:HGNC Symbol;Acc:30882]	-0.0736	0.0829	-0.211	0.00151
NRIP2	protein_coding	12	-1	p13.33	2934514	2944710	nuclear receptor interacting protein 2 [Source:HGNC Symbol;Acc:23078]	-0.218	0.0944	-0.616	0.00262
KCNQ1	protein_coding	11	1	p15.5	2465914	2870339	potassium voltage-gated channel, KQT-like subfamily, member 1 [Source:HGNC Symbol;Acc:6294]	0.113	0.545	0.486	0.0477
TRAPPC3	protein_coding	1	-1	p34.3	36602173	36615098	trafficking protein particle complex 3 [Source:HGNC Symbol;Acc:19942]	-0.0346	0.342	-0.121	0.0207
THRAP3	protein_coding	1	1	p34.3	36690017	36770958	thyroid hormone receptor associated protein 3 [Source:HGNC Symbol;Acc:22964]	-0.0358	0.195	-0.151	0.000179
ATP9A	protein_coding	20	-1	q13.2	50213053	50385173	ATPase, class II, type 9A [Source:HGNC Symbol;Acc:13540]	-0.143	0.0054	-0.185	0.0408
CBLN4	protein_coding	20	-1	q13.2	54572496	54580528	cerebellin 4 precursor [Source:HGNC Symbol;Acc:16231]	-0.205	0.219	-0.625	0.0128
CUL1	protein_coding	7	1	q36.1	148395006	148498128	cullin 1 [Source:HGNC Symbol;Acc:2551]	-0.052	0.119	-0.118	0.0274
TAB2	protein_coding	6	1	q25.1	149539777	149732749	TGF-beta activated kinase 1/MAP3K7 binding protein 2 [Source:HGNC Symbol;Acc:17075]	0.105	0.00477	0.162	0.011
GINM1	protein_coding	6	1	q25.1	149887430	149912884	glycoprotein integral membrane 1 [Source:HGNC Symbol;Acc:21074]	0.0924	0.0484	0.183	0.0186
MCOLN3	protein_coding	1	-1	p22.3	85483765	85514182	mucolipin 3 [Source:HGNC Symbol;Acc:13358]	0.462	0.107	1.04	0.0242
PUM2	protein_coding	2	-1	p24.1	20448452	20551995	pumilio RNA-binding family member 2 [Source:HGNC Symbol;Acc:14958]	-0.0532	0.122	-0.167	0.00164
C4orf27	protein_coding	4	-1	q33	170650616	170679104	chromosome 4 open reading frame 27 [Source:HGNC Symbol;Acc:26051]	-0.0956	0.0308	-0.206	0.0047
PHF21B	protein_coding	22	-1	q13.31	45277042	45405880	PHD finger protein 21B [Source:HGNC Symbol;Acc:25161]	0.206	0.00686	0.417	0.00104
IL17RB	protein_coding	3	1	p21.1	53880607	53899827	interleukin 17 receptor B [Source:HGNC Symbol;Acc:18015]	0.183	0.0274	0.351	0.0114
TRAF3IP2	protein_coding	6	-1	q21	111877657	111927481	TRAF3 interacting protein 2 [Source:HGNC Symbol;Acc:1343]	0.355	1.82e-05	0.506	0.000291
DCBLD2	protein_coding	3	-1	q12.1	98514785	98620533	discoidin, CUB and LCCL domain containing 2 [Source:HGNC Symbol;Acc:24627]	-0.0592	0.378	-0.199	0.0386
SOAT1	protein_coding	1	1	q25.2	179262925	179327815	sterol O-acyltransferase 1 [Source:HGNC Symbol;Acc:11177]	0.165	0.00217	0.214	0.023
F7	protein_coding	13	1	q34	113760105	113774995	coagulation factor VII (serum prothrombin conversion accelerator) [Source:HGNC Symbol;Acc:3544]	-0.283	0.0252	-0.7	0.000663
PRDM1	protein_coding	6	1	q21	106534195	106557814	PR domain containing 1, with ZNF domain [Source:HGNC Symbol;Acc:9346]	0.0725	0.449	0.347	0.00643
ATG5	protein_coding	6	-1	q21	106632351	106773666	autophagy related 5 [Source:HGNC Symbol;Acc:589]	-0.0143	0.806	-0.149	0.017
CDK14	protein_coding	7	1	q21.13	90095738	90839905	cyclin-dependent kinase 14 [Source:HGNC Symbol;Acc:8883]	-0.197	0.00577	-0.424	0.000325
SEC61A1	protein_coding	3	1	q21.3	127770484	127790526	Sec61 alpha 1 subunit (S. cerevisiae) [Source:HGNC Symbol;Acc:18276]	0.128	0.00212	0.317	3.34e-06
RASGRF1	protein_coding	15	-1	q25.1	79252289	79383115	Ras protein-specific guanine nucleotide-releasing factor 1 [Source:HGNC Symbol;Acc:9875]	-0.285	0.000341	-0.578	1.14e-05
CAMK2B	protein_coding	7	-1	p13	44256749	44374176	calcium/calmodulin-dependent protein kinase II beta [Source:HGNC Symbol;Acc:1461]	-0.213	0.00204	-0.342	0.00356
CROCC	protein_coding	1	1	p36.13	17066768	17299474	ciliary rootlet coiled-coil, rootletin [Source:HGNC Symbol;Acc:21299]	-0.0478	0.48	-0.253	0.00406
ATP2B4	protein_coding	1	1	q32.1	203595689	203713209	ATPase, Ca++ transporting, plasma membrane 4 [Source:HGNC Symbol;Acc:817]	0.0823	0.394	0.322	0.0163
PARP12	protein_coding	7	-1	q34	139723544	139763521	poly (ADP-ribose) polymerase family, member 12 [Source:HGNC Symbol;Acc:21919]	0.215	0.0167	0.316	0.0435
TARBP1	protein_coding	1	-1	q42.2	234527059	234614849	TAR (HIV-1) RNA binding protein 1 [Source:HGNC Symbol;Acc:11568]	-0.2	0.00123	-0.494	1.23e-06
MXD1	protein_coding	2	1	p13.3	70124820	70170077	MAX dimerization protein 1 [Source:HGNC Symbol;Acc:6761]	0.142	0.0154	0.251	0.0114
DNAJC25	protein_coding	9	1	q31.3	114393632	114432508	DnaJ (Hsp40) homolog, subfamily C , member 25 [Source:HGNC Symbol;Acc:34187]	-0.0655	0.272	-0.257	0.0027
YBX3	protein_coding	12	-1	p13.2	10851683	10875911	Y box binding protein 3 [Source:HGNC Symbol;Acc:2428]	0.488	0.000195	1.19	3.83e-08
BCAT1	protein_coding	12	-1	p12.1	24964295	25102393	branched chain amino-acid transaminase 1, cytosolic [Source:HGNC Symbol;Acc:976]	-0.104	0.155	-0.319	0.00422
HDAC7	protein_coding	12	-1	q13.11	48176505	48226915	histone deacetylase 7 [Source:HGNC Symbol;Acc:14067]	0.111	0.0473	0.261	0.0041
LZTS1	protein_coding	8	-1	p21.3	20103676	20161474	leucine zipper, putative tumor suppressor 1 [Source:HGNC Symbol;Acc:13861]	-0.249	0.0226	-0.528	0.00347
TNK2	protein_coding	3	-1	q29	195590235	195638816	tyrosine kinase, non-receptor, 2 [Source:HGNC Symbol;Acc:19297]	-0.0485	0.382	-0.185	0.0171
GPBP1	protein_coding	5	1	q11.2	56469775	56560506	GC-rich promoter binding protein 1 [Source:HGNC Symbol;Acc:29520]	0.0497	0.0974	0.11	0.0226
LTK	protein_coding	15	-1	q15.1	41795836	41806085	leukocyte receptor tyrosine kinase [Source:HGNC Symbol;Acc:6721]	-0.0752	0.79	-0.788	0.00851
ELMO2	protein_coding	20	-1	q13.12	44994688	45061704	engulfment and cell motility 2 [Source:HGNC Symbol;Acc:17233]	0.0101	0.862	0.166	0.0038
VMP1	protein_coding	17	1	q23.1	57784553	57919616	vacuole membrane protein 1 [Source:HGNC Symbol;Acc:29559]	0.153	0.0187	0.224	0.0492
POLD1	protein_coding	19	1	q13.33	50887461	50921273	polymerase (DNA directed), delta 1, catalytic subunit [Source:HGNC Symbol;Acc:9175]	0.114	0.0663	0.234	0.0225
SPHK2	protein_coding	19	1	q13.33	49122548	49133974	sphingosine kinase 2 [Source:HGNC Symbol;Acc:18859]	-0.164	0.00208	-0.304	0.000669
RPL18	protein_coding	19	-1	q13.33	49118585	49122793	ribosomal protein L18 [Source:HGNC Symbol;Acc:10310]	0.128	7.01e-05	0.24	7.61e-06
CA11	protein_coding	19	-1	q13.33	49141199	49149569	carbonic anhydrase XI [Source:HGNC Symbol;Acc:1370]	-0.074	0.441	-0.313	0.0162
ADCK1	protein_coding	14	1	q24.3	78266426	78401355	aarF domain containing kinase 1 [Source:HGNC Symbol;Acc:19038]	-0.227	1.54e-05	-0.279	0.0019
HAGH	protein_coding	16	-1	p13.3	1845621	1877195	hydroxyacylglutathione hydrolase [Source:HGNC Symbol;Acc:4805]	-0.114	0.000599	-0.166	0.00343
SPA17	protein_coding	11	1	q24.2	124543694	124567414	sperm autoantigenic protein 17 [Source:HGNC Symbol;Acc:11210]	-0.00691	0.953	-0.354	0.000525
ST3GAL6	protein_coding	3	1	q12.1	98451080	98540045	ST3 beta-galactoside alpha-2,3-sialyltransferase 6 [Source:HGNC Symbol;Acc:18080]	-0.0875	0.164	-0.234	0.0161
NGFR	protein_coding	17	1	q21.33	47572655	47592379	nerve growth factor receptor [Source:HGNC Symbol;Acc:7809]	0.446	0.0609	0.904	0.0214
CDON	protein_coding	11	-1	q24.2	125825691	125933230	cell adhesion associated, oncogene regulated [Source:HGNC Symbol;Acc:17104]	-0.0982	0.224	-0.254	0.041
TAF2	protein_coding	8	-1	q24.12	120743015	120845103	TAF2 RNA polymerase II, TATA box binding protein (TBP)-associated factor, 150kDa [Source:HGNC Symbol;Acc:11536]	-0.00707	0.888	-0.11	0.0253
TNPO3	protein_coding	7	-1	q32.1	128594948	128695198	transportin 3 [Source:HGNC Symbol;Acc:17103]	0.0546	0.0392	0.131	0.00229
RFXANK	protein_coding	19	1	p13.11	19303008	19312678	regulatory factor X-associated ankyrin-containing protein [Source:HGNC Symbol;Acc:9987]	0.127	0.00774	0.17	0.0443
SUGP2	protein_coding	19	-1	p13.11	19101697	19144832	SURP and G patch domain containing 2 [Source:HGNC Symbol;Acc:18641]	-0.0866	0.0138	-0.148	0.0128
SNX24	protein_coding	5	1	q23.2	122179134	122365049	sorting nexin 24 [Source:HGNC Symbol;Acc:21533]	-0.0778	0.0813	-0.149	0.045
EYA2	protein_coding	20	1	q13.12	45523263	45817492	eyes absent homolog 2 (Drosophila) [Source:HGNC Symbol;Acc:3520]	0.317	0.00119	0.566	0.00056
DDX20	protein_coding	1	1	p13.2	112297867	112310638	DEAD (Asp-Glu-Ala-Asp) box polypeptide 20 [Source:HGNC Symbol;Acc:2743]	0.0122	0.886	-0.257	0.00142
FAR2	protein_coding	12	1	p11.22	29302036	29493913	fatty acyl CoA reductase 2 [Source:HGNC Symbol;Acc:25531]	-0.167	0.00493	-0.339	0.000574
CHI3L2	protein_coding	1	1	p13.3	111743393	111786062	chitinase 3-like 2 [Source:HGNC Symbol;Acc:1933]	1.3	0.000129	1.58	0.00751
SBNO2	protein_coding	19	-1	p13.3	1107636	1174282	strawberry notch homolog 2 (Drosophila) [Source:HGNC Symbol;Acc:29158]	0.335	8.65e-06	0.638	3.67e-07
PMS1	protein_coding	2	1	q32.2	190649107	190742355	PMS1 postmeiotic segregation increased 1 (S. cerevisiae) [Source:HGNC Symbol;Acc:9121]	-0.00495	0.932	-0.176	0.000513
HMG20B	protein_coding	19	1	p13.3	3572775	3579086	high mobility group 20B [Source:HGNC Symbol;Acc:5002]	0.166	0.0179	0.357	0.00206
CALCRL	protein_coding	2	-1	q32.1	188207856	188313187	calcitonin receptor-like [Source:HGNC Symbol;Acc:16709]	0.0417	0.727	0.326	0.0165
TAF11	protein_coding	6	-1	p21.31	34845555	34855866	TAF11 RNA polymerase II, TATA box binding protein (TBP)-associated factor, 28kDa [Source:HGNC Symbol;Acc:11544]	-0.0539	0.139	-0.17	0.00225
ANKS1A	protein_coding	6	1	p21.31	34857042	35059179	ankyrin repeat and sterile alpha motif domain containing 1A [Source:HGNC Symbol;Acc:20961]	-0.0442	0.344	-0.238	0.000185
ZNF76	protein_coding	6	1	p21.31	35226686	35263762	zinc finger protein 76 [Source:HGNC Symbol;Acc:13149]	-0.0407	0.312	-0.193	0.000575
SLC9A3R2	protein_coding	16	1	p13.3	2075357	2089027	solute carrier family 9, subfamily A (NHE3, cation proton antiporter 3), member 3 regulator 2 [Source:HGNC Symbol;Acc:11076]	-0.0955	0.0747	-0.318	0.000131
NTHL1	protein_coding	16	-1	p13.3	2089816	2097867	nth endonuclease III-like 1 (E. coli) [Source:HGNC Symbol;Acc:8028]	-0.153	0.00277	-0.359	1.83e-05
GNAI3	protein_coding	1	1	p13.3	110091233	110136975	guanine nucleotide binding protein (G protein), alpha inhibiting activity polypeptide 3 [Source:HGNC Symbol;Acc:4387]	0.0805	0.00789	0.202	4.35e-05
IPO5	protein_coding	13	1	q32.2	98605912	98676551	importin 5 [Source:HGNC Symbol;Acc:6402]	-0.0401	0.402	-0.157	0.0182
WDR18	protein_coding	19	1	p13.3	983174	994569	WD repeat domain 18 [Source:HGNC Symbol;Acc:17956]	-0.0737	0.127	-0.181	0.0175
KARS	protein_coding	16	-1	q23.1	75661622	75682541	lysyl-tRNA synthetase [Source:HGNC Symbol;Acc:6215]	0.0724	0.0106	0.132	0.00548
ADAT1	protein_coding	16	-1	q23.1	75630879	75657198	adenosine deaminase, tRNA-specific 1 [Source:HGNC Symbol;Acc:228]	-0.0451	0.251	-0.237	1.78e-05
MAP2K4	protein_coding	17	1	p12	11924141	12047147	mitogen-activated protein kinase kinase 4 [Source:HGNC Symbol;Acc:6844]	-0.148	0.00477	-0.292	0.00084
SNAP91	protein_coding	6	-1	q14.2	84262599	84419410	synaptosomal-associated protein, 91kDa [Source:HGNC Symbol;Acc:14986]	-0.184	0.0243	-0.295	0.0373
CYB5R4	protein_coding	6	1	q14.2	84569362	84677143	cytochrome b5 reductase 4 [Source:HGNC Symbol;Acc:20147]	-0.0766	0.0844	-0.353	1.67e-07
ME1	protein_coding	6	-1	q14.2	83920108	84140797	malic enzyme 1, NADP(+)-dependent, cytosolic [Source:HGNC Symbol;Acc:6983]	0.0993	0.0549	0.203	0.0177
TBC1D1	protein_coding	4	1	p14	37892708	38140796	TBC1 (tre-2/USP6, BUB2, cdc16) domain family, member 1 [Source:HGNC Symbol;Acc:11578]	0.0894	0.0142	0.157	0.011
MTHFD2	protein_coding	2	1	p13.1	74425689	74444692	methylenetetrahydrofolate dehydrogenase (NADP+ dependent) 2, methenyltetrahydrofolate cyclohydrolase [Source:HGNC Symbol;Acc:7434]	0.429	0.000114	0.649	0.000543
YBX1	protein_coding	1	1	p34.2	43148098	43168020	Y box binding protein 1 [Source:HGNC Symbol;Acc:8014]	0.185	0.00152	0.249	0.0137
PPP2R5A	protein_coding	1	1	q32.3	212458879	212535200	protein phosphatase 2, regulatory subunit B', alpha [Source:HGNC Symbol;Acc:9309]	0.106	0.0218	0.341	4.18e-06
ZMYND12	protein_coding	1	-1	p34.2	42896000	42921938	zinc finger, MYND-type containing 12 [Source:HGNC Symbol;Acc:21192]	0.217	0.0171	0.404	0.0081
NGEF	protein_coding	2	-1	q37.1	233743396	233877982	neuronal guanine nucleotide exchange factor [Source:HGNC Symbol;Acc:7807]	-0.28	0.0234	-0.622	0.00227
SPI1	protein_coding	11	-1	p11.2	47376411	47400127	spleen focus forming virus (SFFV) proviral integration oncogene [Source:HGNC Symbol;Acc:11241]	0.391	0.0024	0.468	0.0414
MPPED2	protein_coding	11	-1	p14.1	30406040	30608419	metallophosphoesterase domain containing 2 [Source:HGNC Symbol;Acc:1180]	-0.124	0.0471	-0.381	0.000116
ATXN3	protein_coding	14	-1	q32.12	92524896	92572965	ataxin 3 [Source:HGNC Symbol;Acc:7106]	-0.0643	0.0343	-0.197	4.89e-05
LRRC40	protein_coding	1	-1	p31.1	70610488	70671303	leucine rich repeat containing 40 [Source:HGNC Symbol;Acc:26004]	-0.107	0.00568	-0.254	6.22e-05
EML1	protein_coding	14	1	q32.2	100204030	100408397	echinoderm microtubule associated protein like 1 [Source:HGNC Symbol;Acc:3330]	-0.101	0.0792	-0.242	0.00831
TRMT11	protein_coding	6	1	q22.32	126307576	126360422	tRNA methyltransferase 11 homolog (S. cerevisiae) [Source:HGNC Symbol;Acc:21080]	-0.0425	0.378	-0.141	0.0417
MSANTD3	protein_coding	9	1	q31.1	103189438	103213511	Myb/SANT-like DNA-binding domain containing 3 [Source:HGNC Symbol;Acc:23370]	-0.143	0.000435	-0.301	7.48e-06
ATG2B	protein_coding	14	-1	q32.2	96747595	96830207	autophagy related 2B [Source:HGNC Symbol;Acc:20187]	-0.129	8.94e-05	-0.194	0.000464
ARFGEF1	protein_coding	8	-1	q13.2	68085747	68255912	ADP-ribosylation factor guanine nucleotide-exchange factor 1 (brefeldin A-inhibited) [Source:HGNC Symbol;Acc:15772]	-0.00512	0.906	-0.0955	0.0217
ZFAT	protein_coding	8	-1	q24.22	135490031	135725292	zinc finger and AT hook domain containing [Source:HGNC Symbol;Acc:19899]	-0.0181	0.731	-0.256	5.23e-06
KLF6	protein_coding	10	-1	p15.1	3818188	3827473	Kruppel-like factor 6 [Source:HGNC Symbol;Acc:2235]	0.19	0.00338	0.444	2.91e-05
NEO1	protein_coding	15	1	q24.1	73344051	73597547	neogenin 1 [Source:HGNC Symbol;Acc:7754]	0.0363	0.613	0.235	0.00649
TNFRSF1A	protein_coding	12	-1	p13.31	6437923	6451280	tumor necrosis factor receptor superfamily, member 1A [Source:HGNC Symbol;Acc:11916]	0.379	1.03e-05	0.535	0.000219
CACNB1	protein_coding	17	-1	q12	37329709	37353956	calcium channel, voltage-dependent, beta 1 subunit [Source:HGNC Symbol;Acc:1401]	-0.25	0.000642	-0.454	0.000203
PKM	protein_coding	15	-1	q23	72491370	72524164	pyruvate kinase, muscle [Source:HGNC Symbol;Acc:9021]	-0.106	0.0246	-0.222	0.00446
RRP15	protein_coding	1	1	q41	218458629	218511325	ribosomal RNA processing 15 homolog (S. cerevisiae) [Source:HGNC Symbol;Acc:24255]	-0.00819	0.899	-0.293	5.8e-07
PRKCZ	protein_coding	1	1	p36.33	1981909	2116834	protein kinase C, zeta [Source:HGNC Symbol;Acc:9412]	-0.121	0.0208	-0.317	0.000201
IDH3G	protein_coding	X	-1	q28	153051221	153059978	isocitrate dehydrogenase 3 (NAD+) gamma [Source:HGNC Symbol;Acc:5386]	-0.127	0.00384	-0.206	0.00554
ROGDI	protein_coding	16	-1	p13.3	4846969	4852951	rogdi homolog (Drosophila) [Source:HGNC Symbol;Acc:29478]	-0.134	0.00629	-0.265	0.00124
PDZD4	protein_coding	X	-1	q28	153067621	153096020	PDZ domain containing 4 [Source:HGNC Symbol;Acc:21167]	-0.124	0.0869	-0.39	0.000512
ATP2B3	protein_coding	X	1	q28	152783134	152848397	ATPase, Ca++ transporting, plasma membrane 3 [Source:HGNC Symbol;Acc:816]	-0.182	0.0579	-0.358	0.0247
ROCK1	protein_coding	18	-1	q11.1	18526867	18691812	Rho-associated, coiled-coil containing protein kinase 1 [Source:HGNC Symbol;Acc:10251]	0.123	0.00643	0.175	0.0254
CBFB	protein_coding	16	1	q22.1	67063019	67134961	core-binding factor, beta subunit [Source:HGNC Symbol;Acc:1539]	0.25	0.000492	0.472	8.09e-05
PDK3	protein_coding	X	1	p22.11	24483338	24557954	pyruvate dehydrogenase kinase, isozyme 3 [Source:HGNC Symbol;Acc:8811]	-0.222	0.00302	-0.447	0.000315
RASSF1	protein_coding	3	-1	p21.31	50367219	50378411	Ras association (RalGDS/AF-6) domain family member 1 [Source:HGNC Symbol;Acc:9882]	0.078	0.152	0.259	0.00165
TBC1D25	protein_coding	X	1	p11.23	48397845	48420997	TBC1 domain family, member 25 [Source:HGNC Symbol;Acc:8092]	-0.157	0.000864	-0.205	0.0119
GPKOW	protein_coding	X	-1	p11.23	48970334	48980151	G patch domain and KOW motifs [Source:HGNC Symbol;Acc:30677]	-0.0269	0.482	-0.155	0.00161
GRIPAP1	protein_coding	X	-1	p11.23	48830134	48858675	GRIP1 associated protein 1 [Source:HGNC Symbol;Acc:18706]	-0.0726	0.0513	-0.206	0.000504
FTSJ1	protein_coding	X	1	p11.23	48334541	48344752	FtsJ RNA methyltransferase homolog 1 (E. coli) [Source:HGNC Symbol;Acc:13254]	-0.117	0.000388	-0.164	0.00352
POLR1A	protein_coding	2	-1	p11.2	86247339	86333278	polymerase (RNA) I polypeptide A, 194kDa [Source:HGNC Symbol;Acc:17264]	-0.0374	0.294	-0.128	0.0132
LAPTM4A	protein_coding	2	-1	p24.1	20232411	20251789	lysosomal protein transmembrane 4 alpha [Source:HGNC Symbol;Acc:6924]	0.123	0.0262	0.332	0.000196
STON1-GTF2A1L	protein_coding	2	1	p16.3	48757064	49003654	STON1-GTF2A1L readthrough [Source:HGNC Symbol;Acc:30651]	1.07	0.0204	2.02	0.0088
IFT80	protein_coding	3	-1	q25.33	159974774	160117668	intraflagellar transport 80 homolog (Chlamydomonas) [Source:HGNC Symbol;Acc:29262]	-0.0891	0.106	-0.191	0.0325
ERLEC1	protein_coding	2	1	p16.2	54014181	54045956	endoplasmic reticulum lectin 1 [Source:HGNC Symbol;Acc:25222]	-0.137	0.00163	-0.232	0.00164
PPP2R5B	protein_coding	11	1	q13.1	64685025	64701945	protein phosphatase 2, regulatory subunit B', beta [Source:HGNC Symbol;Acc:9310]	-0.13	0.0048	-0.176	0.029
TRPC7	protein_coding	5	-1	q31.1	135548999	135732730	transient receptor potential cation channel, subfamily C, member 7 [Source:HGNC Symbol;Acc:20754]	-0.141	0.641	-1.01	0.00425
NUCKS1	protein_coding	1	-1	q32.1	205681947	205719404	nuclear casein kinase and cyclin-dependent kinase substrate 1 [Source:HGNC Symbol;Acc:29923]	-0.0539	0.0683	-0.101	0.0418
BCL3	protein_coding	19	1	q13.32	45250962	45263301	B-cell CLL/lymphoma 3 [Source:HGNC Symbol;Acc:998]	0.34	0.0138	0.584	0.0127
KCNAB2	protein_coding	1	1	p36.31	6051526	6161253	potassium voltage-gated channel, shaker-related subfamily, beta member 2 [Source:HGNC Symbol;Acc:6229]	-0.175	0.0313	-0.414	0.00176
ABCC9	protein_coding	12	-1	p12.1	21950335	22094336	ATP-binding cassette, sub-family C (CFTR/MRP), member 9 [Source:HGNC Symbol;Acc:60]	0.173	0.027	0.594	1.69e-06
FUNDC1	protein_coding	X	-1	p11.3	44382885	44402247	FUN14 domain containing 1 [Source:HGNC Symbol;Acc:28746]	-0.0736	0.114	-0.23	0.00135
MAOB	protein_coding	X	-1	p11.3	43625858	43741693	monoamine oxidase B [Source:HGNC Symbol;Acc:6834]	0.168	0.0107	0.349	0.00142
TGFBR3	protein_coding	1	-1	p22.1	92145902	92371892	transforming growth factor, beta receptor III [Source:HGNC Symbol;Acc:11774]	0.198	0.0395	0.531	0.000565
ATP1B3	protein_coding	3	1	q23	141594966	141645356	ATPase, Na+/K+ transporting, beta 3 polypeptide [Source:HGNC Symbol;Acc:806]	-0.142	0.0248	-0.219	0.0459
NEDD4	protein_coding	15	-1	q21.3	56119120	56285944	neural precursor cell expressed, developmentally down-regulated 4, E3 ubiquitin protein ligase [Source:HGNC Symbol;Acc:7727]	0.22	0.00183	0.436	0.000199
GNB5	protein_coding	15	-1	q21.2	52413117	52483566	guanine nucleotide binding protein (G protein), beta 5 [Source:HGNC Symbol;Acc:4401]	-0.186	0.00561	-0.319	0.00489
RAB27A	protein_coding	15	-1	q21.3	55495164	55611311	RAB27A, member RAS oncogene family [Source:HGNC Symbol;Acc:9766]	0.159	0.0432	0.337	0.00917
IKBKAP	protein_coding	9	-1	q31.3	111629797	111696396	inhibitor of kappa light polypeptide gene enhancer in B-cells, kinase complex-associated protein [Source:HGNC Symbol;Acc:5959]	-0.0219	0.668	-0.164	0.00541
NUCB2	protein_coding	11	1	p15.1	17229700	17371521	nucleobindin 2 [Source:HGNC Symbol;Acc:8044]	0.0369	0.444	-0.173	0.00702
PFN2	protein_coding	3	-1	q25.1	149682691	149768575	profilin 2 [Source:HGNC Symbol;Acc:8882]	-0.165	0.00359	-0.29	0.00232
SPTB	protein_coding	14	-1	q23.3	65213002	65346601	spectrin, beta, erythrocytic [Source:HGNC Symbol;Acc:11274]	-0.158	0.0905	-0.388	0.00896
TMEM260	protein_coding	14	1	q22.3	56955072	57117324	transmembrane protein 260 [Source:HGNC Symbol;Acc:20185]	0.0029	0.96	-0.115	0.0304
SMG6	protein_coding	17	-1	p13.3	1963133	2207065	SMG6 nonsense mediated mRNA decay factor [Source:HGNC Symbol;Acc:17809]	0.0969	0.00106	0.141	0.00554
CLTCL1	protein_coding	22	-1	q11.21	19166986	19279239	clathrin, heavy chain-like 1 [Source:HGNC Symbol;Acc:2093]	0.0998	0.244	0.268	0.0407
FSTL3	protein_coding	19	1	p13.3	676392	683385	follistatin-like 3 (secreted glycoprotein) [Source:HGNC Symbol;Acc:3973]	0.121	0.0604	0.273	0.00931
RNF126	protein_coding	19	-1	p13.3	647526	663277	ring finger protein 126 [Source:HGNC Symbol;Acc:21151]	-0.153	0.00163	-0.285	0.000453
ZXDC	protein_coding	3	-1	q21.3	126156444	126194762	ZXD family zinc finger C [Source:HGNC Symbol;Acc:28160]	0.0454	0.19	0.139	0.00803
JMJD6	protein_coding	17	-1	q25.1	74708919	74722866	jumonji domain containing 6 [Source:HGNC Symbol;Acc:19355]	0.18	0.000603	0.312	0.000401
ST6GALNAC1	protein_coding	17	-1	q25.1	74620843	74639920	ST6 (alpha-N-acetyl-neuraminyl-2,3-beta-galactosyl-1,3)-N-acetylgalactosaminide alpha-2,6-sialyltransferase 1 [Source:HGNC Symbol;Acc:23614]	-0.243	0.0728	-0.791	0.000169
FRMPD1	protein_coding	9	1	p13.2	37650997	37746901	FERM and PDZ domain containing 1 [Source:HGNC Symbol;Acc:29159]	-0.199	0.00258	-0.398	0.000303
GBA2	protein_coding	9	-1	p13.3	35736863	35749983	glucosidase, beta (bile acid) 2 [Source:HGNC Symbol;Acc:18986]	-0.134	0.000233	-0.148	0.0208
ASNS	protein_coding	7	-1	q21.3	97481430	97501854	asparagine synthetase (glutamine-hydrolyzing) [Source:HGNC Symbol;Acc:753]	-0.136	0.0155	-0.28	0.0027
PABPC1	protein_coding	8	-1	q22.3	101698044	101735037	poly(A) binding protein, cytoplasmic 1 [Source:HGNC Symbol;Acc:8554]	0.142	0.00185	0.195	0.0135
TESK2	protein_coding	1	-1	p34.1	45809555	45956872	testis-specific kinase 2 [Source:HGNC Symbol;Acc:11732]	-0.00325	0.985	0.395	0.0161
EIF2B3	protein_coding	1	-1	p34.1	45316450	45452282	eukaryotic translation initiation factor 2B, subunit 3 gamma, 58kDa [Source:HGNC Symbol;Acc:3259]	-0.00967	0.876	-0.141	0.024
CAMK2A	protein_coding	5	-1	q32	149599054	149669854	calcium/calmodulin-dependent protein kinase II alpha [Source:HGNC Symbol;Acc:1460]	-0.157	0.198	-0.425	0.0233
TCOF1	protein_coding	5	1	q32	149737202	149779871	Treacher Collins-Franceschetti syndrome 1 [Source:HGNC Symbol;Acc:11654]	-0.03	0.472	-0.152	0.00546
OSBPL3	protein_coding	7	-1	p15.3	24836158	25021253	oxysterol binding protein-like 3 [Source:HGNC Symbol;Acc:16370]	-0.139	0.0958	-0.339	0.0108
RAD18	protein_coding	3	-1	p25.3	8817088	9005457	RAD18 homolog (S. cerevisiae) [Source:HGNC Symbol;Acc:18278]	-0.0625	0.126	-0.166	0.00924
ATP2B1	protein_coding	12	-1	q21.33	89981828	90103077	ATPase, Ca++ transporting, plasma membrane 1 [Source:HGNC Symbol;Acc:814]	-0.227	0.00318	-0.459	0.000325
WDR1	protein_coding	4	-1	p16.1	10075963	10118573	WD repeat domain 1 [Source:HGNC Symbol;Acc:12754]	0.137	0.00231	0.306	3.55e-05
SNX13	protein_coding	7	-1	p21.1	17830385	17980124	sorting nexin 13 [Source:HGNC Symbol;Acc:21335]	-0.0367	0.118	-0.0794	0.037
ING3	protein_coding	7	1	q31.31	120590803	120617270	inhibitor of growth family, member 3 [Source:HGNC Symbol;Acc:14587]	-0.0234	0.72	-0.213	0.00352
VASH1	protein_coding	14	1	q24.3	77228532	77249354	vasohibin 1 [Source:HGNC Symbol;Acc:19964]	-0.0743	0.17	-0.238	0.00363
TCF3	protein_coding	19	-1	p13.3	1609291	1652604	transcription factor 3 [Source:HGNC Symbol;Acc:11633]	0.0781	0.11	0.171	0.0307
TRIB2	protein_coding	2	1	p24.3	12857015	12882860	tribbles pseudokinase 2 [Source:HGNC Symbol;Acc:30809]	-0.162	0.00867	-0.363	0.000367
MBD3	protein_coding	19	-1	p13.3	1576639	1592882	methyl-CpG binding domain protein 3 [Source:HGNC Symbol;Acc:6918]	-0.0248	0.683	-0.171	0.0162
HLTF	protein_coding	3	-1	q24	148747914	148804341	helicase-like transcription factor [Source:HGNC Symbol;Acc:11099]	-0.104	0.00184	-0.285	1.86e-07
CYBRD1	protein_coding	2	1	q31.1	172378757	172414643	cytochrome b reductase 1 [Source:HGNC Symbol;Acc:20797]	0.221	0.038	0.688	4.89e-05
PDCD2	protein_coding	6	-1	q27	170884383	170893780	programmed cell death 2 [Source:HGNC Symbol;Acc:8762]	-0.0447	0.191	-0.118	0.0262
SPEG	protein_coding	2	1	q35	220299568	220363009	SPEG complex locus [Source:HGNC Symbol;Acc:16901]	-0.0993	0.0741	-0.272	0.00201
LNX1	protein_coding	4	-1	q12	54325468	54567572	ligand of numb-protein X 1, E3 ubiquitin protein ligase [Source:HGNC Symbol;Acc:6657]	-0.189	0.0455	-0.364	0.0213
TRPC5	protein_coding	X	-1	q23	111017543	111326004	transient receptor potential cation channel, subfamily C, member 5 [Source:HGNC Symbol;Acc:12337]	-0.148	0.161	-0.35	0.0359
AFF4	protein_coding	5	-1	q31.1	132211071	132299326	AF4/FMR2 family, member 4 [Source:HGNC Symbol;Acc:17869]	0.0783	0.00215	0.138	0.00135
MPP5	protein_coding	14	1	q23.3	67707826	67802536	membrane protein, palmitoylated 5 (MAGUK p55 subfamily member 5) [Source:HGNC Symbol;Acc:18669]	0.0475	0.404	0.166	0.0401
RHOBTB1	protein_coding	10	-1	q21.2	62629196	62761198	Rho-related BTB domain containing 1 [Source:HGNC Symbol;Acc:18738]	-0.161	0.00507	-0.211	0.0381
MARK2	protein_coding	11	1	q13.1	63606400	63678491	MAP/microtubule affinity-regulating kinase 2 [Source:HGNC Symbol;Acc:3332]	-0.142	0.00208	-0.171	0.0359
HMMR	protein_coding	5	1	q34	162887209	162918947	hyaluronan-mediated motility receptor (RHAMM) [Source:HGNC Symbol;Acc:5012]	0.188	0.352	0.617	0.0354
TRHDE	protein_coding	12	1	q21.1	72481046	73059422	thyrotropin-releasing hormone degrading enzyme [Source:HGNC Symbol;Acc:30748]	-0.184	0.107	-0.374	0.0456
P4HA2	protein_coding	5	-1	q31.1	131527531	131631008	prolyl 4-hydroxylase, alpha polypeptide II [Source:HGNC Symbol;Acc:8547]	0.16	0.0127	0.358	0.000729
TRNT1	protein_coding	3	1	p26.2	3168600	3192563	tRNA nucleotidyl transferase, CCA-adding, 1 [Source:HGNC Symbol;Acc:17341]	-0.00605	0.916	-0.169	0.00117
EVC	protein_coding	4	1	p16.2	5712924	5830772	Ellis van Creveld syndrome [Source:HGNC Symbol;Acc:3497]	0.191	0.0154	0.343	0.0101
DERL2	protein_coding	17	-1	p13.2	5374571	5390131	derlin 2 [Source:HGNC Symbol;Acc:17943]	0.0758	0.0463	0.172	0.00555
MRVI1	protein_coding	11	-1	p15.3	10594638	10715535	murine retrovirus integration site 1 homolog [Source:HGNC Symbol;Acc:7237]	0.262	0.00384	0.507	0.000798
TMEM38A	protein_coding	19	1	p13.11	16771938	16800840	transmembrane protein 38A [Source:HGNC Symbol;Acc:28462]	-0.252	0.000352	-0.527	6.26e-06
PANX2	protein_coding	22	1	q13.33	50609160	50618723	pannexin 2 [Source:HGNC Symbol;Acc:8600]	-0.275	0.002	-0.52	0.000471
ALPK1	protein_coding	4	1	q25	113206665	113363776	alpha-kinase 1 [Source:HGNC Symbol;Acc:20917]	0.313	0.000369	0.463	0.00201
CLCN4	protein_coding	X	1	p22.2	10125024	10205700	chloride channel, voltage-sensitive 4 [Source:HGNC Symbol;Acc:2022]	-0.221	0.000126	-0.239	0.0186
KDM5A	protein_coding	12	-1	p13.33	389295	498620	lysine (K)-specific demethylase 5A [Source:HGNC Symbol;Acc:9886]	0.0815	0.000921	0.0936	0.0317
FERMT2	protein_coding	14	-1	q22.1	53323986	53419153	fermitin family member 2 [Source:HGNC Symbol;Acc:15767]	0.281	5.26e-05	0.632	3.63e-08
PTGS2	protein_coding	1	-1	q31.1	186640923	186649559	prostaglandin-endoperoxide synthase 2 (prostaglandin G/H synthase and cyclooxygenase) [Source:HGNC Symbol;Acc:9605]	0.158	0.367	0.823	0.000527
IGF2BP2	protein_coding	3	-1	q27.2	185361527	185542844	insulin-like growth factor 2 mRNA binding protein 2 [Source:HGNC Symbol;Acc:28867]	0.353	0.118	0.819	0.0232
MAP3K13	protein_coding	3	1	q27.2	185000729	185206885	mitogen-activated protein kinase kinase kinase 13 [Source:HGNC Symbol;Acc:6852]	-0.0886	0.0328	-0.212	0.00171
NSF	protein_coding	17	1	q21.31	44668035	44834830	N-ethylmaleimide-sensitive factor [Source:HGNC Symbol;Acc:8016]	-0.204	0.0129	-0.291	0.0428
GLI2	protein_coding	2	1	q14.2	121493199	121750229	GLI family zinc finger 2 [Source:HGNC Symbol;Acc:4318]	0.19	0.15	0.627	0.00168
TEAD2	protein_coding	19	-1	q13.33	49843852	49865714	TEA domain family member 2 [Source:HGNC Symbol;Acc:11715]	0.204	0.122	0.633	0.00184
SNCB	protein_coding	5	-1	q35.2	176047085	176057530	synuclein, beta [Source:HGNC Symbol;Acc:11140]	-0.214	0.0389	-0.42	0.0153
CA12	protein_coding	15	-1	q22.2	63613577	63674360	carbonic anhydrase XII [Source:HGNC Symbol;Acc:1371]	0.579	0.000409	0.739	0.00915
NTN4	protein_coding	12	-1	q22	96051583	96184930	netrin 4 [Source:HGNC Symbol;Acc:13658]	-0.249	0.000597	-0.423	0.000526
BCS1L	protein_coding	2	1	q35	219523487	219528166	BC1 (ubiquinol-cytochrome c reductase) synthesis-like [Source:HGNC Symbol;Acc:1020]	-0.0113	0.845	-0.155	0.0082
NUAK1	protein_coding	12	-1	q23.3	106457118	106533811	NUAK family, SNF1-like kinase, 1 [Source:HGNC Symbol;Acc:14311]	-0.247	0.00177	-0.464	0.000436
DPP8	protein_coding	15	-1	q22.31	65734801	65810042	dipeptidyl-peptidase 8 [Source:HGNC Symbol;Acc:16490]	-0.123	0.000133	-0.203	0.000181
LMAN1	protein_coding	18	-1	q21.32	56995055	57027194	lectin, mannose-binding, 1 [Source:HGNC Symbol;Acc:6631]	0.111	0.0158	0.275	0.000253
IPCEF1	protein_coding	6	-1	q25.2	154475631	154677926	interaction protein for cytohesin exchange factors 1 [Source:HGNC Symbol;Acc:21204]	-0.277	0.0089	-0.449	0.0129
ENO1	protein_coding	1	-1	p36.23	8921061	8939308	enolase 1, (alpha) [Source:HGNC Symbol;Acc:3350]	0.0507	0.308	0.203	0.00398
SLC12A1	protein_coding	15	1	q21.1	48483861	48596275	solute carrier family 12 (sodium/potassium/chloride transporter), member 1 [Source:HGNC Symbol;Acc:10910]	-0.26	0.00893	-0.749	3.25e-06
SRI	protein_coding	7	-1	q21.12	87834433	87856308	sorcin [Source:HGNC Symbol;Acc:11292]	0.144	0.00787	0.262	0.00405
EIF4G3	protein_coding	1	-1	p36.12	21132963	21503377	eukaryotic translation initiation factor 4 gamma, 3 [Source:HGNC Symbol;Acc:3298]	-0.0951	0.00595	-0.266	2.3e-06
GTSE1	protein_coding	22	1	q13.31	46692638	46726707	G-2 and S-phase expressed 1 [Source:HGNC Symbol;Acc:13698]	0.36	0.162	0.812	0.0484
TTC38	protein_coding	22	1	q13.31	46663858	46689905	tetratricopeptide repeat domain 38 [Source:HGNC Symbol;Acc:26082]	0.225	0.0016	0.612	1.57e-07
ACAT1	protein_coding	11	1	q22.3	107992243	108018503	acetyl-CoA acetyltransferase 1 [Source:HGNC Symbol;Acc:93]	-0.00144	0.981	-0.119	0.0273
SLC25A40	protein_coding	7	-1	q21.12	87462883	87505672	solute carrier family 25, member 40 [Source:HGNC Symbol;Acc:29680]	-0.179	7.11e-05	-0.231	0.00278
ADD2	protein_coding	2	-1	p13.3	70834750	70995357	adducin 2 (beta) [Source:HGNC Symbol;Acc:244]	-0.21	0.0117	-0.29	0.0476
RASAL2	protein_coding	1	1	q25.2	178062864	178448644	RAS protein activator like 2 [Source:HGNC Symbol;Acc:9874]	-0.0799	0.172	-0.204	0.0255
VPS9D1	protein_coding	16	-1	q24.3	89773542	89787394	VPS9 domain containing 1 [Source:HGNC Symbol;Acc:13526]	-0.0543	0.299	-0.158	0.0429
MARK3	protein_coding	14	1	q32.32	103851729	103970168	MAP/microtubule affinity-regulating kinase 3 [Source:HGNC Symbol;Acc:6897]	0.0475	0.0773	0.136	0.00131
SLC25A3	protein_coding	12	1	q23.1	98987369	98995946	solute carrier family 25 (mitochondrial carrier; phosphate carrier), member 3 [Source:HGNC Symbol;Acc:10989]	-0.127	0.000611	-0.18	0.00462
FNDC3B	protein_coding	3	1	q26.31	171757418	172119455	fibronectin type III domain containing 3B [Source:HGNC Symbol;Acc:24670]	0.255	6.8e-06	0.309	0.00146
ATP12A	protein_coding	13	1	q12.12	25254549	25285921	ATPase, H+/K+ transporting, nongastric, alpha polypeptide [Source:HGNC Symbol;Acc:13816]	-0.126	0.744	-1.04	0.0168
BCAP29	protein_coding	7	1	q22.3	107220422	107269615	B-cell receptor-associated protein 29 [Source:HGNC Symbol;Acc:24131]	-0.0874	0.023	-0.157	0.0156
KIFAP3	protein_coding	1	-1	q24.2	169890467	170054349	kinesin-associated protein 3 [Source:HGNC Symbol;Acc:17060]	-0.149	0.00342	-0.197	0.0269
MKRN2	protein_coding	3	1	p25.2	12598513	12625212	makorin ring finger protein 2 [Source:HGNC Symbol;Acc:7113]	0.0244	0.563	0.144	0.00581
MCM6	protein_coding	2	-1	q21.3	136597196	136633996	minichromosome maintenance complex component 6 [Source:HGNC Symbol;Acc:6949]	0.0247	0.747	0.195	0.0244
RBMS2	protein_coding	12	1	q13.3	56915713	56984745	RNA binding motif, single stranded interacting protein 2 [Source:HGNC Symbol;Acc:9909]	0.0975	0.207	0.308	0.00768
UNG	protein_coding	12	1	q24.11	109535379	109548797	uracil-DNA glycosylase [Source:HGNC Symbol;Acc:12572]	0.172	0.00121	0.43	9.28e-07
KLHL20	protein_coding	1	1	q25.1	173684080	173755840	kelch-like family member 20 [Source:HGNC Symbol;Acc:25056]	-0.0234	0.65	-0.134	0.0324
SLC46A1	protein_coding	17	-1	q11.2	26721661	26734215	solute carrier family 46 (folate transporter), member 1 [Source:HGNC Symbol;Acc:30521]	0.0869	0.0416	0.236	0.000551
PLXNA2	protein_coding	1	-1	q32.2	208195587	208417665	plexin A2 [Source:HGNC Symbol;Acc:9100]	-0.141	0.0319	-0.316	0.00328
TPD52	protein_coding	8	-1	q21.13	80870571	81143467	tumor protein D52 [Source:HGNC Symbol;Acc:12005]	-0.117	0.0164	-0.223	0.00649
GPATCH1	protein_coding	19	1	q13.11	33571786	33621448	G patch domain containing 1 [Source:HGNC Symbol;Acc:24658]	-0.021	0.696	-0.151	0.0153
GPC4	protein_coding	X	-1	q26.2	132434131	132549518	glypican 4 [Source:HGNC Symbol;Acc:4452]	0.139	0.144	0.308	0.0438
MBNL3	protein_coding	X	-1	q26.2	131503345	131623996	muscleblind-like splicing regulator 3 [Source:HGNC Symbol;Acc:20564]	0.263	0.0139	0.52	0.00356
MAP2K7	protein_coding	19	1	p13.2	7968728	7979363	mitogen-activated protein kinase kinase 7 [Source:HGNC Symbol;Acc:6847]	-0.122	0.00436	-0.253	0.000359
CTTNBP2	protein_coding	7	-1	q31.31	117350705	117514193	cortactin binding protein 2 [Source:HGNC Symbol;Acc:15679]	-0.127	0.0194	-0.327	0.000217
RARB	protein_coding	3	1	p24.2	25215823	25639423	retinoic acid receptor, beta [Source:HGNC Symbol;Acc:9865]	-0.149	0.114	-0.386	0.00911
TOP2B	protein_coding	3	-1	p24.2	25639475	25706398	topoisomerase (DNA) II beta 180kDa [Source:HGNC Symbol;Acc:11990]	-0.0783	0.0041	-0.126	0.00661
NFKB2	protein_coding	10	1	q24.32	104153867	104162281	nuclear factor of kappa light polypeptide gene enhancer in B-cells 2 (p49/p100) [Source:HGNC Symbol;Acc:7795]	0.551	2.57e-07	1.02	1.08e-08
UBE2T	protein_coding	1	-1	q32.1	202300785	202311108	ubiquitin-conjugating enzyme E2T (putative) [Source:HGNC Symbol;Acc:25009]	-0.122	0.252	-0.392	0.0129
DNAJC10	protein_coding	2	1	q32.1	183580999	183659191	DnaJ (Hsp40) homolog, subfamily C, member 10 [Source:HGNC Symbol;Acc:24637]	-0.037	0.246	-0.126	0.00719
IL4R	protein_coding	16	1	p12.1	27324989	27376099	interleukin 4 receptor [Source:HGNC Symbol;Acc:6015]	0.518	1.69e-05	0.917	4.34e-06
USP33	protein_coding	1	-1	p31.1	78161672	78225537	ubiquitin specific peptidase 33 [Source:HGNC Symbol;Acc:20059]	-0.105	0.000785	-0.191	0.000248
SPAG6	protein_coding	10	1	p12.2	22634399	22743153	sperm associated antigen 6 [Source:HGNC Symbol;Acc:11215]	-0.315	0.0553	-0.8	0.00249
ACTN2	protein_coding	1	1	q43	236849754	236927931	actinin, alpha 2 [Source:HGNC Symbol;Acc:164]	-0.0956	0.259	-0.278	0.0292
GPR137B	protein_coding	1	1	q42.3	236305832	236385165	G protein-coupled receptor 137B [Source:HGNC Symbol;Acc:11862]	0.183	0.00152	0.459	1.22e-06
NAALAD2	protein_coding	11	1	q14.3	89864683	89926062	N-acetylated alpha-linked acidic dipeptidase 2 [Source:HGNC Symbol;Acc:14526]	-0.0564	0.52	-0.369	0.000741
SLC25A43	protein_coding	X	1	q24	118533023	118588441	solute carrier family 25, member 43 [Source:HGNC Symbol;Acc:30557]	0.28	1.03e-05	0.474	7.31e-06
FGFR1	protein_coding	8	-1	p11.22	38268656	38326352	fibroblast growth factor receptor 1 [Source:HGNC Symbol;Acc:3688]	0.147	0.0231	0.344	0.00121
MAP2	protein_coding	2	1	q34	210288782	210598842	microtubule-associated protein 2 [Source:HGNC Symbol;Acc:6839]	-0.192	0.0186	-0.478	0.000319
PIAS2	protein_coding	18	-1	q21.1	44388353	44500123	protein inhibitor of activated STAT, 2 [Source:HGNC Symbol;Acc:17311]	-0.0561	0.025	-0.112	0.00713
ARAF	protein_coding	X	1	p11.23	47420516	47431307	v-raf murine sarcoma 3611 viral oncogene homolog [Source:HGNC Symbol;Acc:646]	0.1	0.0389	0.196	0.015
NEBL	protein_coding	10	-1	p12.31	21068902	21463116	nebulette [Source:HGNC Symbol;Acc:16932]	0.0901	0.0807	0.182	0.0326
UBE2K	protein_coding	4	1	p14	39699664	39784412	ubiquitin-conjugating enzyme E2K [Source:HGNC Symbol;Acc:4914]	-0.116	0.0162	-0.205	0.0119
PIK3C3	protein_coding	18	1	q12.3	39535171	39667794	phosphatidylinositol 3-kinase, catalytic subunit type 3 [Source:HGNC Symbol;Acc:8974]	-0.0609	0.0212	-0.182	1.72e-05
N4BP2	protein_coding	4	1	p14	40058446	40159872	NEDD4 binding protein 2 [Source:HGNC Symbol;Acc:29851]	0.184	0.0023	0.234	0.0271
C12orf5	protein_coding	12	1	p13.32	4430371	4462338	chromosome 12 open reading frame 5 [Source:HGNC Symbol;Acc:1185]	-0.115	0.0599	-0.336	0.000517
TULP3	protein_coding	12	1	p13.33	2986389	3050306	tubby like protein 3 [Source:HGNC Symbol;Acc:12425]	0.116	0.12	0.399	0.000448
SYNJ2	protein_coding	6	1	q25.3	158402888	158520208	synaptojanin 2 [Source:HGNC Symbol;Acc:11504]	-0.214	0.0432	-0.63	0.000178
RBFOX1	protein_coding	16	1	p13.3	6069095	7763340	RNA binding protein, fox-1 homolog (C. elegans) 1 [Source:HGNC Symbol;Acc:18222]	-0.234	0.00849	-0.453	0.0023
GNB1	protein_coding	1	-1	p36.33	1716729	1822495	guanine nucleotide binding protein (G protein), beta polypeptide 1 [Source:HGNC Symbol;Acc:4396]	-0.114	0.00436	-0.207	0.00204
EDN1	protein_coding	6	1	p24.1	12290596	12297427	endothelin 1 [Source:HGNC Symbol;Acc:3176]	0.125	0.48	0.734	0.0013
ADCYAP1R1	protein_coding	7	1	p14.3	31092076	31151089	adenylate cyclase activating polypeptide 1 (pituitary) receptor type I [Source:HGNC Symbol;Acc:242]	0.131	0.0382	0.421	2.58e-05
ITM2A	protein_coding	X	-1	q21.1	78615881	78623164	integral membrane protein 2A [Source:HGNC Symbol;Acc:6173]	-0.222	0.0134	-0.451	0.00255
NRD1	protein_coding	1	-1	p32.3	52254863	52344477	nardilysin (N-arginine dibasic convertase) [Source:HGNC Symbol;Acc:7995]	-0.0589	0.0272	-0.153	0.000395
VDAC3	protein_coding	8	1	p11.21	42249142	42263415	voltage-dependent anion channel 3 [Source:HGNC Symbol;Acc:12674]	-0.125	0.00541	-0.191	0.0134
PCM1	protein_coding	8	1	p22	17780349	17885478	pericentriolar material 1 [Source:HGNC Symbol;Acc:8727]	-0.0209	0.552	-0.0931	0.0422
CBFA2T2	protein_coding	20	1	q11.21	32077881	32237842	core-binding factor, runt domain, alpha subunit 2; translocated to, 2 [Source:HGNC Symbol;Acc:1536]	-0.00834	0.877	0.152	0.00356
BRINP1	protein_coding	9	-1	q33.1	121915736	122131745	bone morphogenetic protein/retinoic acid inducible neural-specific 1 [Source:HGNC Symbol;Acc:2687]	-0.124	0.0595	-0.25	0.0222
MYH7B	protein_coding	20	1	q11.22	33563206	33590240	myosin, heavy chain 7B, cardiac muscle, beta [Source:HGNC Symbol;Acc:15906]	-0.228	0.0411	-0.789	7.1e-06
UBE2D4	protein_coding	7	1	p13	43966037	43995735	ubiquitin-conjugating enzyme E2D 4 (putative) [Source:HGNC Symbol;Acc:21647]	-0.0407	0.275	-0.18	0.000647
OSBPL6	protein_coding	2	1	q31.2	179059208	179264160	oxysterol binding protein-like 6 [Source:HGNC Symbol;Acc:16388]	-0.115	0.0462	-0.285	0.00216
SLC1A3	protein_coding	5	1	p13.2	36606457	36688436	solute carrier family 1 (glial high affinity glutamate transporter), member 3 [Source:HGNC Symbol;Acc:10941]	0.26	0.0163	0.951	3.83e-08
LXN	protein_coding	3	-1	q25.32	158363611	158390482	latexin [Source:HGNC Symbol;Acc:13347]	0.112	0.501	-0.448	0.0467
REXO1	protein_coding	19	-1	p13.3	1815248	1848452	REX1, RNA exonuclease 1 homolog (S. cerevisiae) [Source:HGNC Symbol;Acc:24616]	-0.144	0.0209	-0.31	0.00268
CDC14A	protein_coding	1	1	p21.2	100810584	100985833	cell division cycle 14A [Source:HGNC Symbol;Acc:1718]	0.246	0.00231	0.372	0.0071
PAFAH1B3	protein_coding	19	-1	q13.2	42801185	42807698	platelet-activating factor acetylhydrolase 1b, catalytic subunit 3 (29kDa) [Source:HGNC Symbol;Acc:8576]	0.0461	0.536	0.193	0.0497
OPHN1	protein_coding	X	-1	q12	67262186	67653755	oligophrenin 1 [Source:HGNC Symbol;Acc:8148]	0.107	0.043	0.338	4.94e-05
LRRC16A	protein_coding	6	1	p22.2	25279306	25620758	leucine rich repeat containing 16A [Source:HGNC Symbol;Acc:21581]	0.135	0.0447	0.269	0.016
PGM1	protein_coding	1	1	p31.3	64058947	64125916	phosphoglucomutase 1 [Source:HGNC Symbol;Acc:8905]	0.0511	0.301	0.202	0.0041
DDX1	protein_coding	2	1	p24.3	15731302	15771235	DEAD (Asp-Glu-Ala-Asp) box helicase 1 [Source:HGNC Symbol;Acc:2734]	-0.137	0.000525	-0.275	2.99e-05
STX7	protein_coding	6	-1	q23.2	132767006	132834337	syntaxin 7 [Source:HGNC Symbol;Acc:11442]	-0.0517	0.0944	-0.153	0.00151
RAB21	protein_coding	12	1	q21.1	72148654	72184699	RAB21, member RAS oncogene family [Source:HGNC Symbol;Acc:18263]	0.0579	0.12	0.164	0.0046
SLC4A4	protein_coding	4	1	q13.3	72053003	72437804	solute carrier family 4 (sodium bicarbonate cotransporter), member 4 [Source:HGNC Symbol;Acc:11030]	0.146	0.232	0.507	0.00483
COL5A3	protein_coding	19	-1	p13.2	10070237	10121147	collagen, type V, alpha 3 [Source:HGNC Symbol;Acc:14864]	-0.126	0.223	-0.375	0.0162
KCNN2	protein_coding	5	1	q22.3	113696642	113832337	potassium intermediate/small conductance calcium-activated channel, subfamily N, member 2 [Source:HGNC Symbol;Acc:6291]	0.0144	0.907	-0.291	0.0125
HSP90AA1	protein_coding	14	-1	q32.31	102547075	102606036	heat shock protein 90kDa alpha (cytosolic), class A member 1 [Source:HGNC Symbol;Acc:5253]	0.0888	0.207	0.28	0.00801
CROCCP3	pseudogene	1	-1	p36.13	16793931	16825752	ciliary rootlet coiled-coil, rootletin pseudogene 3 [Source:HGNC Symbol;Acc:29405]	-0.0303	0.682	-0.212	0.0139
CXCL2	protein_coding	4	-1	q13.3	74962752	74965010	chemokine (C-X-C motif) ligand 2 [Source:HGNC Symbol;Acc:4603]	0.337	0.274	1.04	0.0233
CDH7	protein_coding	18	1	q22.1	63417488	63548638	cadherin 7, type 2 [Source:HGNC Symbol;Acc:1766]	-0.138	0.235	-0.37	0.0369
ARG2	protein_coding	14	1	q24.1	68086515	68118437	arginase 2 [Source:HGNC Symbol;Acc:664]	-0.0907	0.338	-0.371	0.00522
STK17B	protein_coding	2	-1	q32.3	196998290	197041227	serine/threonine kinase 17b [Source:HGNC Symbol;Acc:11396]	0.422	1.43e-05	0.763	2.29e-06
ZNF510	protein_coding	9	-1	q22.33	99518147	99540411	zinc finger protein 510 [Source:HGNC Symbol;Acc:29161]	-0.0104	0.838	-0.125	0.0174
JMJD4	protein_coding	1	-1	q42.13	227918126	227923112	jumonji domain containing 4 [Source:HGNC Symbol;Acc:25724]	-0.0403	0.408	-0.159	0.0178
CADPS2	protein_coding	7	-1	q31.32	121958481	122526813	Ca++-dependent secretion activator 2 [Source:HGNC Symbol;Acc:16018]	-0.144	0.311	-0.577	0.00422
PCDHGA2	protein_coding	5	1	q31.3	140718539	140892546	protocadherin gamma subfamily A, 2 [Source:HGNC Symbol;Acc:8700]	0.0562	0.51	0.539	2.85e-07
SMARCD3	protein_coding	7	-1	q36.1	150935850	150974982	SWI/SNF related, matrix associated, actin dependent regulator of chromatin, subfamily d, member 3 [Source:HGNC Symbol;Acc:11108]	0.0404	0.558	0.256	0.00264
PGR	protein_coding	11	-1	q22.1	100900355	101001255	progesterone receptor [Source:HGNC Symbol;Acc:8910]	-0.172	0.338	-0.532	0.0428
C5orf22	protein_coding	5	1	p13.3	31532373	31555165	chromosome 5 open reading frame 22 [Source:HGNC Symbol;Acc:25639]	-0.124	0.00394	-0.245	0.000629
COL19A1	protein_coding	6	1	q13	70576463	70919679	collagen, type XIX, alpha 1 [Source:HGNC Symbol;Acc:2196]	-0.235	0.0118	-0.349	0.0312
EPB41L3	protein_coding	18	-1	p11.31	5392383	5630699	erythrocyte membrane protein band 4.1-like 3 [Source:HGNC Symbol;Acc:3380]	-0.168	0.00196	-0.394	1.01e-05
DLG3	protein_coding	X	1	q13.1	69664711	69725337	discs, large homolog 3 (Drosophila) [Source:HGNC Symbol;Acc:2902]	-0.193	0.00518	-0.312	0.00801
SERTAD4	protein_coding	1	1	q32.2	210406144	210419976	SERTA domain containing 4 [Source:HGNC Symbol;Acc:25236]	-0.462	8.89e-05	-1.29	2.41e-11
GSK3B	protein_coding	3	-1	q13.33	119540170	119813264	glycogen synthase kinase 3 beta [Source:HGNC Symbol;Acc:4617]	-0.178	6.18e-05	-0.229	0.00252
ITGB5	protein_coding	3	-1	q21.2	124480795	124620265	integrin, beta 5 [Source:HGNC Symbol;Acc:6160]	0.138	0.0449	0.262	0.0229
XPO1	protein_coding	2	-1	p15	61704984	61765761	exportin 1 (CRM1 homolog, yeast) [Source:HGNC Symbol;Acc:12825]	0.153	2.57e-07	0.28	1.79e-08
PALB2	protein_coding	16	-1	p12.2	23614488	23652631	partner and localizer of BRCA2 [Source:HGNC Symbol;Acc:26144]	-0.0247	0.626	-0.167	0.00564
DOPEY1	protein_coding	6	1	q14.1	83777385	83881069	dopey family member 1 [Source:HGNC Symbol;Acc:21194]	-0.0924	0.0105	-0.165	0.00664
LYRM2	protein_coding	6	-1	q15	90277863	90348472	LYR motif containing 2 [Source:HGNC Symbol;Acc:25229]	-0.013	0.773	-0.103	0.0409
KAT6A	protein_coding	8	-1	p11.21	41786997	41909508	K(lysine) acetyltransferase 6A [Source:HGNC Symbol;Acc:13013]	0.0521	0.114	0.107	0.0469
ULK2	protein_coding	17	-1	p11.2	19674142	19771249	unc-51 like autophagy activating kinase 2 [Source:HGNC Symbol;Acc:13480]	-0.0605	0.0926	-0.131	0.0247
TNPO1	protein_coding	5	1	q13.2	72112139	72212560	transportin 1 [Source:HGNC Symbol;Acc:6401]	0.0784	0.00789	0.128	0.0109
PLOD1	protein_coding	1	1	p36.22	11994262	12035595	procollagen-lysine, 2-oxoglutarate 5-dioxygenase 1 [Source:HGNC Symbol;Acc:9081]	0.218	1.12e-05	0.335	5.38e-05
TDRD3	protein_coding	13	1	q21.2	60970591	61148012	tudor domain containing 3 [Source:HGNC Symbol;Acc:20612]	-0.0181	0.776	-0.148	0.0371
PDS5B	protein_coding	13	1	q13.1	33160564	33352157	PDS5, regulator of cohesion maintenance, homolog B (S. cerevisiae) [Source:HGNC Symbol;Acc:20418]	-0.105	0.0319	-0.349	6.52e-06
ZNF264	protein_coding	19	1	q13.43	57702868	57724724	zinc finger protein 264 [Source:HGNC Symbol;Acc:13057]	0.00237	0.964	0.108	0.0206
CHMP2B	protein_coding	3	1	p11.2	87276421	87304698	charged multivesicular body protein 2B [Source:HGNC Symbol;Acc:24537]	-0.0687	0.108	-0.138	0.0497
SMAP2	protein_coding	1	1	p34.2	40810522	40888998	small ArfGAP2 [Source:HGNC Symbol;Acc:25082]	-0.138	0.0215	-0.233	0.0232
PPIE	protein_coding	1	1	p34.2	40157854	40229586	peptidylprolyl isomerase E (cyclophilin E) [Source:HGNC Symbol;Acc:9258]	-0.0456	0.288	-0.129	0.0451
GSTP1	protein_coding	11	1	q13.2	67351066	67354131	glutathione S-transferase pi 1 [Source:HGNC Symbol;Acc:4638]	0.152	0.000363	0.333	2.11e-06
KIAA1467	protein_coding	12	1	p13.1	13197218	13295455	KIAA1467 [Source:HGNC Symbol;Acc:29288]	-0.192	0.00495	-0.277	0.0192
COL16A1	protein_coding	1	-1	p35.2	32117848	32169920	collagen, type XVI, alpha 1 [Source:HGNC Symbol;Acc:2193]	-0.103	0.199	-0.258	0.0403
AGBL5	protein_coding	2	1	p23.3	27265232	27293490	ATP/GTP binding protein-like 5 [Source:HGNC Symbol;Acc:26147]	-0.014	0.807	-0.214	0.000271
HADHA	protein_coding	2	-1	p23.3	26413504	26467594	hydroxyacyl-CoA dehydrogenase/3-ketoacyl-CoA thiolase/enoyl-CoA hydratase (trifunctional protein), alpha subunit [Source:HGNC Symbol;Acc:4801]	0.111	0.00873	0.26	0.000176
CD59	protein_coding	11	-1	p13	33719807	33757991	CD59 molecule, complement regulatory protein [Source:HGNC Symbol;Acc:1689]	0.166	0.00168	0.326	0.000213
SCAMP1	protein_coding	5	1	q14.1	77656339	77776562	secretory carrier membrane protein 1 [Source:HGNC Symbol;Acc:10563]	-0.127	0.0044	-0.246	0.000918
PREP	protein_coding	6	-1	q21	105725440	105850959	prolyl endopeptidase [Source:HGNC Symbol;Acc:9358]	-0.167	0.00895	-0.295	0.00618
HACE1	protein_coding	6	-1	q16.3	105175968	105307794	HECT domain and ankyrin repeat containing E3 ubiquitin protein ligase 1 [Source:HGNC Symbol;Acc:21033]	-0.0559	0.123	-0.171	0.00218
SEH1L	protein_coding	18	1	p11.21	12947132	12987535	SEH1-like (S. cerevisiae) [Source:HGNC Symbol;Acc:30379]	-0.112	0.0156	-0.297	8.05e-05
CPNE3	protein_coding	8	1	q21.3	87497059	87573726	copine III [Source:HGNC Symbol;Acc:2316]	0.205	0.000214	0.401	1.28e-05
RRN3	protein_coding	16	-1	p13.11	15153879	15188174	RRN3 RNA polymerase I transcription factor homolog (S. cerevisiae) [Source:HGNC Symbol;Acc:30346]	0.0717	0.0455	0.245	1.36e-05
MTIF2	protein_coding	2	-1	p16.1	55463731	55496483	mitochondrial translational initiation factor 2 [Source:HGNC Symbol;Acc:7441]	-0.0355	0.436	-0.193	0.00128
DDHD2	protein_coding	8	1	p11.23	38082736	38133076	DDHD domain containing 2 [Source:HGNC Symbol;Acc:29106]	-0.189	1.64e-07	-0.334	2.49e-08
TTC39A	protein_coding	1	-1	p32.3	51752930	51810788	tetratricopeptide repeat domain 39A [Source:HGNC Symbol;Acc:18657]	-0.216	0.0756	-0.427	0.0344
EPS15	protein_coding	1	-1	p32.3	51819935	51985000	epidermal growth factor receptor pathway substrate 15 [Source:HGNC Symbol;Acc:3419]	-0.121	0.00119	-0.204	0.00121
ATG16L1	protein_coding	2	1	q37.1	234118697	234204320	autophagy related 16-like 1 (S. cerevisiae) [Source:HGNC Symbol;Acc:21498]	-0.145	0.000977	-0.341	2.22e-06
B4GALT1	protein_coding	9	-1	p21.1	33104080	33167354	UDP-Gal:betaGlcNAc beta 1,4- galactosyltransferase, polypeptide 1 [Source:HGNC Symbol;Acc:924]	0.283	0.00777	0.609	0.000517
EIF2AK1	protein_coding	7	-1	p22.1	6061881	6098861	eukaryotic translation initiation factor 2-alpha kinase 1 [Source:HGNC Symbol;Acc:24921]	-0.061	0.0402	-0.116	0.0201
SNX10	protein_coding	7	1	p15.2	26331541	26413949	sorting nexin 10 [Source:HGNC Symbol;Acc:14974]	-0.184	0.0413	-0.425	0.00389
SEPHS1	protein_coding	10	-1	p13	13359424	13390297	selenophosphate synthetase 1 [Source:HGNC Symbol;Acc:19685]	-0.0601	0.0803	-0.124	0.0278
MRPL28	protein_coding	16	-1	p13.3	417384	420527	mitochondrial ribosomal protein L28 [Source:HGNC Symbol;Acc:14484]	-0.0752	0.112	-0.228	0.0018
ZFAND6	protein_coding	15	1	q25.1	80351910	80430735	zinc finger, AN1-type domain 6 [Source:HGNC Symbol;Acc:30164]	0.119	0.00154	0.139	0.0375
MTMR2	protein_coding	11	-1	q21	95566046	95658479	myotubularin related protein 2 [Source:HGNC Symbol;Acc:7450]	-0.0947	0.0477	-0.2	0.0112
PPP1R15A	protein_coding	19	1	q13.33	49375649	49379314	protein phosphatase 1, regulatory subunit 15A [Source:HGNC Symbol;Acc:14375]	0.259	0.00215	0.622	7.23e-06
HSD17B14	protein_coding	19	-1	q13.33	49316274	49339935	hydroxysteroid (17-beta) dehydrogenase 14 [Source:HGNC Symbol;Acc:23238]	0.114	0.104	0.317	0.00386
TRIP6	protein_coding	7	1	q22.1	100464760	100471076	thyroid hormone receptor interactor 6 [Source:HGNC Symbol;Acc:12311]	0.266	0.000161	0.314	0.0105
FTL	protein_coding	19	1	q13.33	49468558	49470135	ferritin, light polypeptide [Source:HGNC Symbol;Acc:3999]	0.405	7.62e-10	0.581	2.82e-07
NLK	protein_coding	17	1	q11.2	26368763	26523407	nemo-like kinase [Source:HGNC Symbol;Acc:29858]	-0.135	0.0279	-0.318	0.00146
ATXN7L3	protein_coding	17	-1	q21.31	42269173	42277481	ataxin 7-like 3 [Source:HGNC Symbol;Acc:25416]	-0.154	0.00552	-0.301	0.00115
PGS1	protein_coding	17	1	q25.3	76374721	76421195	phosphatidylglycerophosphate synthase 1 [Source:HGNC Symbol;Acc:30029]	0.0425	0.199	0.146	0.00311
PSMC5	protein_coding	17	1	q23.3	61904512	61909379	proteasome (prosome, macropain) 26S subunit, ATPase, 5 [Source:HGNC Symbol;Acc:9552]	-0.0634	0.0746	-0.178	0.00155
CETP	protein_coding	16	1	q13	56995762	57017757	cholesteryl ester transfer protein, plasma [Source:HGNC Symbol;Acc:1869]	-0.419	0.108	-0.855	0.0452
GMCL1	protein_coding	2	1	p13.3	70056774	70108528	germ cell-less, spermatogenesis associated 1 [Source:HGNC Symbol;Acc:23843]	-0.0482	0.252	-0.171	0.00535
KLHL42	protein_coding	12	1	p11.22	27932953	27955973	kelch-like family member 42 [Source:HGNC Symbol;Acc:29252]	-0.133	0.000191	-0.181	0.00295
DNM1L	protein_coding	12	1	p11.21	32832134	32898486	dynamin 1-like [Source:HGNC Symbol;Acc:2973]	-0.163	5.05e-05	-0.202	0.00347
PIR	protein_coding	X	-1	p22.2	15402921	15511687	pirin (iron-binding nuclear protein) [Source:HGNC Symbol;Acc:30048]	0.215	0.00309	0.641	6.44e-08
RFX2	protein_coding	19	-1	p13.3	5993175	6199583	regulatory factor X, 2 (influences HLA class II expression) [Source:HGNC Symbol;Acc:9983]	0.192	0.00396	0.236	0.0461
METTL2A	protein_coding	17	1	q23.2	60501228	60527454	methyltransferase like 2A [Source:HGNC Symbol;Acc:25755]	-0.0619	0.0776	-0.119	0.0419
ASAP3	protein_coding	1	-1	p36.12	23755056	23811061	ArfGAP with SH3 domain, ankyrin repeat and PH domain 3 [Source:HGNC Symbol;Acc:14987]	0.222	4.48e-05	0.566	2.51e-10
REM1	protein_coding	20	1	q11.21	30063096	30072708	RAS (RAD and GEM)-like GTP-binding 1 [Source:HGNC Symbol;Acc:15922]	-0.26	0.335	-1.36	0.000236
EPB41L1	protein_coding	20	1	q11.23	34679426	34820721	erythrocyte membrane protein band 4.1-like 1 [Source:HGNC Symbol;Acc:3378]	-0.145	0.0202	-0.343	0.000795
ANKRD10	protein_coding	13	-1	q34	111530887	111567416	ankyrin repeat domain 10 [Source:HGNC Symbol;Acc:20265]	0.058	0.0966	0.138	0.0138
DOCK3	protein_coding	3	1	p21.2	50712672	51421629	dedicator of cytokinesis 3 [Source:HGNC Symbol;Acc:2989]	-0.195	0.000724	-0.253	0.0113
C3orf18	protein_coding	3	-1	p21.2	50595462	50608458	chromosome 3 open reading frame 18 [Source:HGNC Symbol;Acc:24837]	-0.0978	0.0495	-0.216	0.00789
KIF9	protein_coding	3	-1	p21.31	47269516	47324941	kinesin family member 9 [Source:HGNC Symbol;Acc:16666]	-0.102	0.122	-0.449	5.28e-06
ATRN	protein_coding	20	1	p13	3451687	3631769	attractin [Source:HGNC Symbol;Acc:885]	-0.16	0.000109	-0.239	0.000603
SMOX	protein_coding	20	1	p13	4101627	4168394	spermine oxidase [Source:HGNC Symbol;Acc:15862]	0.182	0.00683	0.389	0.000468
LZTS3	protein_coding	20	-1	p13	3143263	3154192	Homo sapiens leucine zipper, putative tumor suppressor family member 3 (LZTS3), mRNA. [Source:RefSeq mRNA;Acc:NM_001282533]	-0.111	0.115	-0.31	0.00481
TESC	protein_coding	12	-1	q24.22	117476728	117537284	tescalcin [Source:HGNC Symbol;Acc:26065]	-0.264	0.00141	-0.819	1.24e-09
SNX5	protein_coding	20	-1	p11.23	17922241	17949623	sorting nexin 5 [Source:HGNC Symbol;Acc:14969]	0.0858	0.012	0.14	0.0165
MAPKAPK5	protein_coding	12	1	q24.12	112279782	112334343	mitogen-activated protein kinase-activated protein kinase 5 [Source:HGNC Symbol;Acc:6889]	-0.0512	0.0713	-0.171	0.000103
ANAPC5	protein_coding	12	-1	q24.31	121746048	121837699	anaphase promoting complex subunit 5 [Source:HGNC Symbol;Acc:15713]	-0.12	0.00348	-0.189	0.00663
SLC8B1	protein_coding	12	-1	q24.13	113736564	113797298	solute carrier family 8 (sodium/lithium/calcium exchanger), member B1 [Source:HGNC Symbol;Acc:26175]	0.169	0.000977	0.338	6.72e-05
DZANK1	protein_coding	20	-1	p11.23	18364011	18447925	double zinc ribbon and ankyrin repeat domains 1 [Source:HGNC Symbol;Acc:15858]	-0.0458	0.464	-0.246	0.00267
KDM2B	protein_coding	12	-1	q24.31	121866900	122018920	lysine (K)-specific demethylase 2B [Source:HGNC Symbol;Acc:13610]	-0.0688	0.0322	-0.155	0.00314
C20orf26	protein_coding	20	1	p11.23	20033158	20341346	chromosome 20 open reading frame 26 [Source:HGNC Symbol;Acc:15872]	-0.0464	0.727	-0.441	0.00281
TASP1	protein_coding	20	-1	p12.1	13246709	13619587	taspase, threonine aspartase, 1 [Source:HGNC Symbol;Acc:15859]	-0.0818	0.0855	-0.238	0.00145
GCN1L1	protein_coding	12	-1	q24.23	120565007	120632513	GCN1 general control of amino-acid synthesis 1-like 1 (yeast) [Source:HGNC Symbol;Acc:4199]	0.0196	0.6	0.116	0.0112
RPLP0	protein_coding	12	-1	q24.23	120634489	120639038	ribosomal protein, large, P0 [Source:HGNC Symbol;Acc:10371]	0.157	0.00183	0.202	0.0225
PXN	protein_coding	12	-1	q24.31	120648250	120703574	paxillin [Source:HGNC Symbol;Acc:9718]	0.355	3.31e-06	0.576	6.04e-06
RPH3A	protein_coding	12	1	q24.13	113008184	113336686	rabphilin 3A homolog (mouse) [Source:HGNC Symbol;Acc:17056]	-0.351	0.000381	-0.709	1.46e-05
KIF16B	protein_coding	20	-1	p12.1	16252749	16554078	kinesin family member 16B [Source:HGNC Symbol;Acc:15869]	0.0109	0.861	-0.135	0.0364
TRMT6	protein_coding	20	-1	p12.3	5917881	5931182	tRNA methyltransferase 6 homolog (S. cerevisiae) [Source:HGNC Symbol;Acc:20900]	-0.0572	0.271	-0.164	0.035
PEBP1	protein_coding	12	1	q24.23	118573663	118583389	phosphatidylethanolamine binding protein 1 [Source:HGNC Symbol;Acc:8630]	-0.0934	0.00433	-0.14	0.0124
FUS	protein_coding	16	1	p11.2	31191431	31203127	fused in sarcoma [Source:HGNC Symbol;Acc:4010]	-0.0552	0.196	-0.192	0.00249
GRAMD1A	protein_coding	19	1	q13.11	35485688	35517375	GRAM domain containing 1A [Source:HGNC Symbol;Acc:29305]	0.0202	0.743	0.205	0.00239
HEPH	protein_coding	X	1	q12	65382391	65488709	hephaestin [Source:HGNC Symbol;Acc:4866]	0.145	0.136	0.468	0.00162
CDIP1	protein_coding	16	-1	p13.3	4560676	4588829	cell death-inducing p53 target 1 [Source:HGNC Symbol;Acc:13234]	-0.0931	0.0625	-0.168	0.0471
MLF2	protein_coding	12	-1	p13.31	6857170	6876641	myeloid leukemia factor 2 [Source:HGNC Symbol;Acc:7126]	-0.157	0.00157	-0.224	0.0087
ANKRD24	protein_coding	19	1	p13.3	4183351	4224811	ankyrin repeat domain 24 [Source:HGNC Symbol;Acc:29424]	-0.181	0.0317	-0.518	0.000127
BLVRB	protein_coding	19	-1	q13.2	40953696	40971747	biliverdin reductase B (flavin reductase (NADPH)) [Source:HGNC Symbol;Acc:1063]	0.131	0.00461	0.349	3.55e-06
SLC9A1	protein_coding	1	-1	p36.11	27425306	27493472	solute carrier family 9, subfamily A (NHE1, cation proton antiporter 1), member 1 [Source:HGNC Symbol;Acc:11071]	-0.196	0.0105	-0.289	0.0293
PAPOLA	protein_coding	14	1	q32.2	96967770	97033448	poly(A) polymerase alpha [Source:HGNC Symbol;Acc:14981]	0.0877	0.00167	0.115	0.0177
CCNK	protein_coding	14	1	q32.2	99947506	100001381	cyclin K [Source:HGNC Symbol;Acc:1596]	0.0572	0.233	0.171	0.0176
RGS1	protein_coding	1	1	q31.2	192544857	192549161	regulator of G-protein signaling 1 [Source:HGNC Symbol;Acc:9991]	0.336	0.334	1.29	0.00863
MRPS33	protein_coding	7	-1	q34	140705854	140715028	mitochondrial ribosomal protein S33 [Source:HGNC Symbol;Acc:16634]	-0.016	0.789	-0.207	0.00087
NDUFB2	protein_coding	7	1	q34	140390577	140422590	NADH dehydrogenase (ubiquinone) 1 beta subcomplex, 2, 8kDa [Source:HGNC Symbol;Acc:7697]	-0.0618	0.218	-0.158	0.0411
ICAM1	protein_coding	19	1	p13.2	10381511	10397291	intercellular adhesion molecule 1 [Source:HGNC Symbol;Acc:5344]	0.548	0.00139	1.33	2.4e-06
STRN4	protein_coding	19	-1	q13.32	47222764	47250251	striatin, calmodulin binding protein 4 [Source:HGNC Symbol;Acc:15721]	-0.126	0.00449	-0.197	0.00895
IRAK3	protein_coding	12	1	q14.3	66582659	66648402	interleukin-1 receptor-associated kinase 3 [Source:HGNC Symbol;Acc:17020]	0.189	0.0597	0.338	0.0467
RAB11FIP3	protein_coding	16	1	p13.3	475619	573011	RAB11 family interacting protein 3 (class II) [Source:HGNC Symbol;Acc:17224]	-0.0831	0.0591	-0.231	0.000959
MCOLN1	protein_coding	19	1	p13.2	7587512	7598895	mucolipin 1 [Source:HGNC Symbol;Acc:13356]	-0.157	0.00517	-0.454	7.15e-07
EFNB1	protein_coding	X	1	q13.1	68048840	68061990	ephrin-B1 [Source:HGNC Symbol;Acc:3226]	0.264	8.63e-05	0.27	0.0232
PDPR	protein_coding	16	1	q22.1	70147529	70195203	pyruvate dehydrogenase phosphatase regulatory subunit [Source:HGNC Symbol;Acc:30264]	0.0808	0.111	0.178	0.0293
PLEKHG2	protein_coding	19	1	q13.2	39903225	39919054	pleckstrin homology domain containing, family G (with RhoGef domain) member 2 [Source:HGNC Symbol;Acc:29515]	0.279	0.0071	0.513	0.00322
EXOC1	protein_coding	4	1	q12	56719782	56771200	exocyst complex component 1 [Source:HGNC Symbol;Acc:30380]	-0.0573	0.0568	-0.109	0.0294
DTX2	protein_coding	7	1	q11.23	76090993	76135312	deltex homolog 2 (Drosophila) [Source:HGNC Symbol;Acc:15973]	0.116	0.112	0.276	0.0169
PUS7	protein_coding	7	-1	q22.3	105080108	105162714	pseudouridylate synthase 7 homolog (S. cerevisiae) [Source:HGNC Symbol;Acc:26033]	-0.0684	0.114	-0.357	3.48e-08
LAMB1	protein_coding	7	-1	q31.1	107564244	107643700	laminin, beta 1 [Source:HGNC Symbol;Acc:6486]	-0.19	0.0694	-0.48	0.00401
DLD	protein_coding	7	1	q31.1	107531415	107572175	dihydrolipoamide dehydrogenase [Source:HGNC Symbol;Acc:2898]	-0.13	0.000361	-0.176	0.00493
WDR7	protein_coding	18	1	q21.31	54318574	54698828	WD repeat domain 7 [Source:HGNC Symbol;Acc:13490]	-0.113	0.00355	-0.138	0.0462
TXNL1	protein_coding	18	-1	q21.31	54264439	54318831	thioredoxin-like 1 [Source:HGNC Symbol;Acc:12436]	-0.0367	0.378	-0.16	0.00507
ITGA6	protein_coding	2	1	q31.1	173292082	173371181	integrin, alpha 6 [Source:HGNC Symbol;Acc:6142]	0.0913	0.272	0.417	0.00039
SMPX	protein_coding	X	-1	p22.12	21724090	21776281	small muscle protein, X-linked [Source:HGNC Symbol;Acc:11122]	-0.195	0.494	-0.781	0.0426
SPAG7	protein_coding	17	-1	p13.2	4862521	4871167	sperm associated antigen 7 [Source:HGNC Symbol;Acc:11216]	-0.108	0.00529	-0.183	0.00522
ZFHX4	protein_coding	8	1	q21.11	77593454	77779521	zinc finger homeobox 4 [Source:HGNC Symbol;Acc:30939]	0.048	0.663	0.291	0.0272
CD200	protein_coding	3	1	q13.2	112051194	112081659	CD200 molecule [Source:HGNC Symbol;Acc:7203]	-0.128	0.0687	-0.246	0.0353
PSME1	protein_coding	14	1	q12	24605367	24608176	proteasome (prosome, macropain) activator subunit 1 (PA28 alpha) [Source:HGNC Symbol;Acc:9568]	0.143	0.00791	0.221	0.0172
HAUS4	protein_coding	14	-1	q11.2	23415437	23426370	HAUS augmin-like complex, subunit 4 [Source:HGNC Symbol;Acc:20163]	0.143	0.0864	0.301	0.0276
SLC7A8	protein_coding	14	-1	q11.2	23594504	23652883	solute carrier family 7 (amino acid transporter light chain, L system), member 8 [Source:HGNC Symbol;Acc:11066]	-0.164	0.0321	-0.379	0.00242
OSGEP	protein_coding	14	-1	q11.2	20914570	20923264	O-sialoglycoprotein endopeptidase [Source:HGNC Symbol;Acc:18028]	-0.0819	0.084	-0.21	0.00517
SCFD1	protein_coding	14	1	q12	31091318	31205018	sec1 family domain containing 1 [Source:HGNC Symbol;Acc:20726]	-0.0175	0.676	-0.167	0.000404
HECTD1	protein_coding	14	-1	q12	31569318	31677010	HECT domain containing E3 ubiquitin protein ligase 1 [Source:HGNC Symbol;Acc:20157]	-0.0473	0.111	-0.124	0.00789
SUPT16H	protein_coding	14	-1	q11.2	21819631	21852425	suppressor of Ty 16 homolog (S. cerevisiae) [Source:HGNC Symbol;Acc:11465]	-0.0742	0.0224	-0.179	0.00074
TYRO3	protein_coding	15	1	q15.1	41849873	41871536	TYRO3 protein tyrosine kinase [Source:HGNC Symbol;Acc:12446]	-0.101	0.0714	-0.224	0.0145
SNAP23	protein_coding	15	1	q15.1	42783431	42837547	synaptosomal-associated protein, 23kDa [Source:HGNC Symbol;Acc:11131]	0.249	0.000178	0.364	0.00126
COL9A3	protein_coding	20	1	q13.33	61447596	61472511	collagen, type IX, alpha 3 [Source:HGNC Symbol;Acc:2219]	-0.264	0.0284	-0.468	0.0216
EZR	protein_coding	6	-1	q25.3	159186773	159240444	ezrin [Source:HGNC Symbol;Acc:12691]	0.216	0.00668	0.573	1e-05
AGO1	protein_coding	1	1	p34.3	36335409	36395211	argonaute RISC catalytic component 1 [Source:HGNC Symbol;Acc:3262]	-0.0473	0.112	-0.111	0.0195
UNC13D	protein_coding	17	-1	q25.1	73823306	73840798	unc-13 homolog D (C. elegans) [Source:HGNC Symbol;Acc:23147]	0.21	0.0363	0.387	0.0223
TGFB2	protein_coding	1	1	q41	218519577	218617961	transforming growth factor, beta 2 [Source:HGNC Symbol;Acc:11768]	0.257	0.00104	0.609	2.27e-06
COMT	protein_coding	22	1	q11.21	19929130	19957498	catechol-O-methyltransferase [Source:HGNC Symbol;Acc:2228]	0.122	0.00722	0.31	2.87e-05
CECR1	protein_coding	22	-1	q11.1	17660194	17702879	cat eye syndrome chromosome region, candidate 1 [Source:HGNC Symbol;Acc:1839]	0.179	0.037	0.335	0.0205
XXbac-B461K10.4	processed_transcript	22	-1	q11.21	18270418	18294263		0.0343	0.747	0.265	0.0283
LRRFIP2	protein_coding	3	-1	p22.2	37094117	37225180	leucine rich repeat (in FLII) interacting protein 2 [Source:HGNC Symbol;Acc:6703]	-0.0237	0.605	-0.168	0.00211
XYLB	protein_coding	3	1	p22.2	38388251	38462839	xylulokinase homolog (H. influenzae) [Source:HGNC Symbol;Acc:12839]	-0.0126	0.906	-0.228	0.0271
CDC23	protein_coding	5	-1	q31.2	137523339	137549032	cell division cycle 23 [Source:HGNC Symbol;Acc:1724]	-0.00556	0.913	0.102	0.0384
CBX5	protein_coding	12	-1	q13.13	54624724	54673886	chromobox homolog 5 [Source:HGNC Symbol;Acc:1555]	-0.0557	0.181	-0.147	0.0232
MSH2	protein_coding	2	1	p21	47630108	47789450	mutS homolog 2 [Source:HGNC Symbol;Acc:7325]	-0.0566	0.144	-0.178	0.00253
PSMD5	protein_coding	9	-1	q33.2	123577774	123605262	proteasome (prosome, macropain) 26S subunit, non-ATPase, 5 [Source:HGNC Symbol;Acc:9563]	0.00298	0.964	-0.183	0.00146
CRAT	protein_coding	9	-1	q34.11	131857089	131873468	carnitine O-acetyltransferase [Source:HGNC Symbol;Acc:2342]	-0.00293	0.967	0.233	0.000128
IKZF5	protein_coding	10	-1	q26.13	124750322	124768333	IKAROS family zinc finger 5 (Pegasus) [Source:HGNC Symbol;Acc:14283]	0.00531	0.953	0.185	0.023
CRTAC1	protein_coding	10	-1	q24.2	99624757	99790585	cartilage acidic protein 1 [Source:HGNC Symbol;Acc:14882]	-0.326	0.00115	-0.577	0.000599
WAC	protein_coding	10	1	p12.1	28821422	28912041	WW domain containing adaptor with coiled-coil [Source:HGNC Symbol;Acc:17327]	-0.0168	0.673	-0.0979	0.0403
CREM	protein_coding	10	1	p11.21	35415719	35501886	cAMP responsive element modulator [Source:HGNC Symbol;Acc:2352]	0.115	0.0791	0.238	0.027
HIVEP1	protein_coding	6	1	p24.1	12008995	12165232	human immunodeficiency virus type I enhancer binding protein 1 [Source:HGNC Symbol;Acc:4920]	-0.055	0.367	-0.257	0.00208
BRPF3	protein_coding	6	1	p21.31	36164521	36200567	bromodomain and PHD finger containing, 3 [Source:HGNC Symbol;Acc:14256]	-0.0756	0.165	-0.189	0.027
TMEM14A	protein_coding	6	1	p12.2	52535907	52551386	transmembrane protein 14A [Source:HGNC Symbol;Acc:21076]	-0.104	0.116	-0.291	0.00484
ACOT7	protein_coding	1	-1	p36.31	6324329	6454451	acyl-CoA thioesterase 7 [Source:HGNC Symbol;Acc:24157]	-0.22	0.00146	-0.284	0.0183
SH3GLB1	protein_coding	1	1	p22.3	87170259	87213867	SH3-domain GRB2-like endophilin B1 [Source:HGNC Symbol;Acc:10833]	0.126	0.000775	0.291	2.35e-06
CDC7	protein_coding	1	1	p22.2	91966408	91991321	cell division cycle 7 [Source:HGNC Symbol;Acc:1745]	-0.116	0.0446	-0.283	0.00262
PCSK5	protein_coding	9	1	q21.13	78505560	78977255	proprotein convertase subtilisin/kexin type 5 [Source:HGNC Symbol;Acc:8747]	0.209	0.000642	0.377	0.00023
HSD17B7P2	pseudogene	10	1	p11.1	38645305	38667433	hydroxysteroid (17-beta) dehydrogenase 7 pseudogene 2 [Source:HGNC Symbol;Acc:28120]	0.152	0.12	0.328	0.0377
FBXL19	protein_coding	16	1	p11.2	30934376	30960104	F-box and leucine-rich repeat protein 19 [Source:HGNC Symbol;Acc:25300]	-0.0922	0.114	-0.202	0.0326
STX1B	protein_coding	16	-1	p11.2	31000577	31021949	syntaxin 1B [Source:HGNC Symbol;Acc:18539]	-0.256	0.00209	-0.429	0.00229
HSD3B7	protein_coding	16	1	p11.2	30996519	31000473	hydroxy-delta-5-steroid dehydrogenase, 3 beta- and steroid delta-isomerase 7 [Source:HGNC Symbol;Acc:18324]	0.239	0.0239	0.427	0.0175
CIRBP	protein_coding	19	1	p13.3	1259384	1274879	cold inducible RNA binding protein [Source:HGNC Symbol;Acc:1982]	-0.136	0.00478	-0.222	0.0067
ATP5D	protein_coding	19	1	p13.3	1241749	1244824	ATP synthase, H+ transporting, mitochondrial F1 complex, delta subunit [Source:HGNC Symbol;Acc:837]	-0.152	0.000695	-0.243	0.00139
C19orf26	protein_coding	19	-1	p13.3	1228286	1238026	chromosome 19 open reading frame 26 [Source:HGNC Symbol;Acc:28617]	-0.167	0.0632	-0.337	0.0234
PCDH11Y	protein_coding	Y	1	p11.2	4868267	5610265	protocadherin 11 Y-linked [Source:HGNC Symbol;Acc:15813]	-0.217	0.12	-0.593	0.00635
2020-03-02	protein_coding	19	1	p13.2	8478154	8503901	membrane-associated ring finger (C3HC4) 2, E3 ubiquitin protein ligase [Source:HGNC Symbol;Acc:28038]	-0.0701	0.11	-0.155	0.0286
NDUFB7	protein_coding	19	-1	p13.12	14676890	14682874	NADH dehydrogenase (ubiquinone) 1 beta subcomplex, 7, 18kDa [Source:HGNC Symbol;Acc:7702]	-0.0648	0.0887	-0.156	0.0101
TIMM13	protein_coding	19	-1	p13.3	2425622	2427892	translocase of inner mitochondrial membrane 13 homolog (yeast) [Source:HGNC Symbol;Acc:11816]	-0.0689	0.0339	-0.158	0.00303
MISP	protein_coding	19	1	p13.3	751126	764319	mitotic spindle positioning [Source:HGNC Symbol;Acc:27000]	0.228	0.384	0.996	0.00562
CEP170B	protein_coding	14	1	q32.33	105331617	105363107	centrosomal protein 170B [Source:HGNC Symbol;Acc:20362]	-0.167	0.0153	-0.278	0.0178
POLR2E	protein_coding	19	-1	p13.3	1086594	1095598	polymerase (RNA) II (DNA directed) polypeptide E, 25kDa [Source:HGNC Symbol;Acc:9192]	-0.0784	0.0367	-0.152	0.0157
POLRMT	protein_coding	19	-1	p13.3	617223	633597	polymerase (RNA) mitochondrial (DNA directed) [Source:HGNC Symbol;Acc:9200]	-0.0707	0.0493	-0.138	0.0213
HCN2	protein_coding	19	1	p13.3	589893	617159	hyperpolarization activated cyclic nucleotide-gated potassium channel 2 [Source:HGNC Symbol;Acc:4846]	-0.205	0.00546	-0.275	0.0339
RASSF7	protein_coding	11	1	p15.5	560404	564021	Ras association (RalGDS/AF-6) domain family (N-terminal) member 7 [Source:HGNC Symbol;Acc:1166]	-0.117	0.101	-0.282	0.013
GADD45B	protein_coding	19	1	p13.3	2476120	2478257	growth arrest and DNA-damage-inducible, beta [Source:HGNC Symbol;Acc:4096]	0.548	0.000162	1.15	1.9e-06
MKNK2	protein_coding	19	-1	p13.3	2037470	2051243	MAP kinase interacting serine/threonine kinase 2 [Source:HGNC Symbol;Acc:7111]	0.25	1.08e-05	0.301	0.00206
CRKL	protein_coding	22	1	q11.21	21271714	21308037	v-crk avian sarcoma virus CT10 oncogene homolog-like [Source:HGNC Symbol;Acc:2363]	0.0502	0.102	0.179	0.000139
LZTR1	protein_coding	22	1	q11.21	21333751	21353327	leucine-zipper-like transcription regulator 1 [Source:HGNC Symbol;Acc:6742]	0.0365	0.275	0.117	0.017
MMP11	protein_coding	22	1	q11.23	24110413	24126503	matrix metallopeptidase 11 (stromelysin 3) [Source:HGNC Symbol;Acc:7157]	0.27	0.0336	0.432	0.0498
P2RX6	protein_coding	22	1	q11.21	21364097	21383119	purinergic receptor P2X, ligand-gated ion channel, 6 [Source:HGNC Symbol;Acc:8538]	-0.113	0.342	-0.525	0.00146
SLC7A4	protein_coding	22	-1	q11.21	21383007	21387129	solute carrier family 7, member 4 [Source:HGNC Symbol;Acc:11062]	-0.2	0.0559	-0.376	0.0321
OSM	protein_coding	22	-1	q12.2	30658818	30662829	oncostatin M [Source:HGNC Symbol;Acc:8506]	0.429	0.155	1.16	0.0131
CABIN1	protein_coding	22	1	q11.23	24407642	24574596	calcineurin binding protein 1 [Source:HGNC Symbol;Acc:24187]	-0.0303	0.483	-0.146	0.00995
TBC1D10A	protein_coding	22	-1	q12.2	30687979	30723035	TBC1 domain family, member 10A [Source:HGNC Symbol;Acc:23609]	0.0372	0.633	0.198	0.0389
SLC25A1	protein_coding	22	-1	q11.21	19163095	19166343	solute carrier family 25 (mitochondrial carrier; citrate transporter), member 1 [Source:HGNC Symbol;Acc:10979]	0.139	0.00684	0.371	8.99e-06
ADRBK2	protein_coding	22	1	q12.1	25960816	26125261	adrenergic, beta, receptor kinase 2 [Source:HGNC Symbol;Acc:290]	-0.113	0.0982	-0.325	0.00232
HIRA	protein_coding	22	-1	q11.21	19318221	19435224	histone cell cycle regulator [Source:HGNC Symbol;Acc:4916]	-0.0704	0.034	-0.205	0.000112
PIK3IP1	protein_coding	22	-1	q12.2	31677579	31688520	phosphoinositide-3-kinase interacting protein 1 [Source:HGNC Symbol;Acc:24942]	0.02	0.824	0.254	0.00602
PATZ1	protein_coding	22	-1	q12.2	31721790	31742218	POZ (BTB) and AT hook containing zinc finger 1 [Source:HGNC Symbol;Acc:13071]	0.0443	0.443	0.196	0.0115
CRYBB1	protein_coding	22	-1	q12.1	26995242	27014052	crystallin, beta B1 [Source:HGNC Symbol;Acc:2397]	-0.223	0.259	-0.916	0.00126
ANKRD54	protein_coding	22	-1	q13.1	38226862	38245334	ankyrin repeat domain 54 [Source:HGNC Symbol;Acc:25185]	-0.0814	0.02	-0.124	0.0412
NHP2L1	protein_coding	22	-1	q13.2	42069934	42086508	NHP2 non-histone chromosome protein 2-like 1 (S. cerevisiae) [Source:HGNC Symbol;Acc:7819]	-0.0946	0.0171	-0.229	0.000402
DEPDC5	protein_coding	22	1	q12.2	32149944	32303012	DEP domain containing 5 [Source:HGNC Symbol;Acc:18423]	-0.105	0.00364	-0.203	0.000816
PICK1	protein_coding	22	1	q13.1	38452318	38471708	protein interacting with PRKCA 1 [Source:HGNC Symbol;Acc:9394]	-0.132	0.00429	-0.26	0.000727
TCF20	protein_coding	22	-1	q13.2	42556019	42739622	transcription factor 20 (AR1) [Source:HGNC Symbol;Acc:11631]	-0.0398	0.345	-0.128	0.0373
TOMM22	protein_coding	22	1	q13.1	39077953	39080818	translocase of outer mitochondrial membrane 22 homolog (yeast) [Source:HGNC Symbol;Acc:18002]	-0.0585	0.171	-0.188	0.00352
XBP1	protein_coding	22	-1	q12.1	29190543	29196585	X-box binding protein 1 [Source:HGNC Symbol;Acc:12801]	0.248	3.25e-05	0.4	6.15e-05
GTPBP1	protein_coding	22	1	q13.1	39101728	39134304	GTP binding protein 1 [Source:HGNC Symbol;Acc:4669]	-0.00229	0.974	0.129	0.0365
POLDIP3	protein_coding	22	-1	q13.2	42979727	43010968	polymerase (DNA-directed), delta interacting protein 3 [Source:HGNC Symbol;Acc:23782]	0.0517	0.145	0.12	0.0334
PPP6R2	protein_coding	22	1	q13.33	50781733	50883514	protein phosphatase 6, regulatory subunit 2 [Source:HGNC Symbol;Acc:19253]	-0.0982	0.000285	-0.146	0.00147
CYB5R3	protein_coding	22	-1	q13.2	43013846	43045574	cytochrome b5 reductase 3 [Source:HGNC Symbol;Acc:2873]	0.0219	0.78	0.211	0.0128
DNAL4	protein_coding	22	-1	q13.1	39174513	39190203	dynein, axonemal, light chain 4 [Source:HGNC Symbol;Acc:2955]	-0.0981	0.215	-0.285	0.0173
NEFH	protein_coding	22	1	q12.2	29876219	29887379	neurofilament, heavy polypeptide [Source:HGNC Symbol;Acc:7737]	-0.46	0.00712	-0.912	0.00137
HMOX1	protein_coding	22	1	q12.3	35776354	35790207	heme oxygenase (decycling) 1 [Source:HGNC Symbol;Acc:5013]	0.761	6.88e-08	1.31	2.6e-08
MCAT	protein_coding	22	-1	q13.2	43528212	43539400	malonyl CoA:ACP acyltransferase (mitochondrial) [Source:HGNC Symbol;Acc:29622]	-0.145	0.00212	-0.306	9.13e-05
THOC5	protein_coding	22	-1	q12.2	29901868	29951205	THO complex 5 [Source:HGNC Symbol;Acc:19074]	-0.0707	0.0198	-0.208	1.96e-05
TSPO	protein_coding	22	1	q13.2	43547520	43559248	translocator protein (18kDa) [Source:HGNC Symbol;Acc:1158]	0.291	0.000934	0.6	3.74e-05
CBX7	protein_coding	22	-1	q13.1	39516172	39548679	chromobox homolog 7 [Source:HGNC Symbol;Acc:1557]	-0.119	0.0147	-0.241	0.00306
CABP7	protein_coding	22	1	q12.2	30116073	30127828	calcium binding protein 7 [Source:HGNC Symbol;Acc:20834]	-0.192	0.169	-0.493	0.023
ZMAT5	protein_coding	22	-1	q12.2	30126945	30163000	zinc finger, matrin-type 5 [Source:HGNC Symbol;Acc:28046]	0.0975	0.013	0.171	0.00995
MTMR3	protein_coding	22	1	q12.2	30279144	30426855	myotubularin related protein 3 [Source:HGNC Symbol;Acc:7451]	0.0691	0.014	0.229	4.01e-07
SAMM50	protein_coding	22	1	q13.31	44351301	44406411	SAMM50 sorting and assembly machinery component [Source:HGNC Symbol;Acc:24276]	-0.0908	0.0018	-0.19	8.1e-05
PVALB	protein_coding	22	-1	q12.3	37196728	37215523	parvalbumin [Source:HGNC Symbol;Acc:9704]	-0.666	0.00928	-1.72	3.77e-05
CSF2RB	protein_coding	22	1	q12.3	37309670	37336491	colony stimulating factor 2 receptor, beta, low-affinity (granulocyte-macrophage) [Source:HGNC Symbol;Acc:2436]	0.402	0.00138	0.749	0.000362
SLC25A17	protein_coding	22	-1	q13.2	41165634	41215403	solute carrier family 25 (mitochondrial carrier; peroxisomal membrane protein, 34kDa), member 17 [Source:HGNC Symbol;Acc:10987]	-0.0869	0.103	-0.244	0.00342
ST13	protein_coding	22	-1	q13.2	41220539	41253026	suppression of tumorigenicity 13 (colon carcinoma) (Hsp70 interacting protein) [Source:HGNC Symbol;Acc:11343]	0.0951	0.00557	0.193	0.000718
ZC3H7B	protein_coding	22	1	q13.2	41697526	41756151	zinc finger CCCH-type containing 7B [Source:HGNC Symbol;Acc:30869]	-0.0621	0.106	-0.221	0.000159
DESI1	protein_coding	22	-1	q13.2	41994032	42017100	desumoylating isopeptidase 1 [Source:HGNC Symbol;Acc:24577]	-0.0765	0.0179	-0.149	0.0058
CERK	protein_coding	22	-1	q13.31	47080308	47134158	ceramide kinase [Source:HGNC Symbol;Acc:19256]	-0.135	0.0118	-0.305	0.000567
MLC1	protein_coding	22	-1	q13.33	50497820	50524331	megalencephalic leukoencephalopathy with subcortical cysts 1 [Source:HGNC Symbol;Acc:17082]	0.196	0.0234	0.521	0.000202
ABHD4	protein_coding	14	1	q11.2	23067146	23081265	abhydrolase domain containing 4 [Source:HGNC Symbol;Acc:20154]	0.261	0.000471	0.665	6.34e-08
KHNYN	protein_coding	14	1	q12	24898492	24910540	KH and NYN domain containing [Source:HGNC Symbol;Acc:20166]	0.164	0.00634	0.391	7.63e-05
FKBP3	protein_coding	14	-1	q21.2	45584803	45604522	FK506 binding protein 3, 25kDa [Source:HGNC Symbol;Acc:3719]	-0.0346	0.38	-0.135	0.0143
RBM23	protein_coding	14	-1	q11.2	23369854	23388393	RNA binding motif protein 23 [Source:HGNC Symbol;Acc:20155]	-0.0354	0.279	-0.121	0.0113
AP4S1	protein_coding	14	1	q12	31494312	31562818	adaptor-related protein complex 4, sigma 1 subunit [Source:HGNC Symbol;Acc:575]	-0.0659	0.186	-0.168	0.0303
[truncated: 4,844 more rows]
