# Supplementary material for: Single-cell analysis of dup15q syndrome reveals developmental and postnatal molecular changes in autism
Source: Nat Commun. 2025 Jul 4;16:6177. doi: 10.1038/s41467-025-61184-4 (PMC12227528; doi:10.1038/s41467-025-61184-4)
Supplement: Supplementary file 8 — Supplementary Dataset S6 [file 41467_2025_61184_MOESM8_ESM.xlsx]

## Sheet: all_org_TF_targets
cell_type	TF	gene
L2-3_vs_L2_3	BCL11A	STK35
L2-3_vs_L2_3	BCL11A	SNX5
L2-3_vs_L2_3	BCL11A	SNORD17
L2-3_vs_L2_3	BCL11A	MGME1
L2-3_vs_L2_3	BCL11A	PTMAP3
L2-3_vs_L2_3	BCL11A	BCL2L1
L2-3_vs_L2_3	BCL11A	TPX2
L2-3_vs_L2_3	BCL11A	KIF3B
L2-3_vs_L2_3	BCL11A	AL121897.1
L2-3_vs_L2_3	BCL11A	PHF20
L2-3_vs_L2_3	BCL11A	C20orf24
L2-3_vs_L2_3	BCL11A	SNORA71D
L2-3_vs_L2_3	BCL11A	SNHG17
L2-3_vs_L2_3	BCL11A	SNORA71
L2-3_vs_L2_3	BCL11A	SNHG11
L2-3_vs_L2_3	BCL11A	SNORA71E
L2-3_vs_L2_3	BCL11A	SNORA60
L2-3_vs_L2_3	BCL11A	PPP1R16B
L2-3_vs_L2_3	BCL11A	SLC35C2
L2-3_vs_L2_3	BCL11A	RP11-394O2.3
L2-3_vs_L2_3	BCL11A	ELMO2
L2-3_vs_L2_3	BCL11A	RNU6-919P
L2-3_vs_L2_3	BCL11A	SLC9A8
L2-3_vs_L2_3	BCL11A	RP5-1041C10.3
L2-3_vs_L2_3	BCL11A	SPATA2
L2-3_vs_L2_3	BCL11A	UBE2V1
L2-3_vs_L2_3	BCL11A	PPP4R1L
L2-3_vs_L2_3	BCL11A	LAMA5
L2-3_vs_L2_3	BCL11A	RP5-908M14.10
L2-3_vs_L2_3	BCL11A	CABLES2
L2-3_vs_L2_3	BCL11A	DIDO1
L2-3_vs_L2_3	BCL11A	RP4-563E14.1
L2-3_vs_L2_3	BCL11A	SLC17A9
L2-3_vs_L2_3	BCL11A	ZNF512B
L2-3_vs_L2_3	BCL11A	SAMD10
L2-3_vs_L2_3	BCL11A	PRPF6
L2-3_vs_L2_3	BCL11A	LINC00176
L2-3_vs_L2_3	BCL11A	SOX18
L2-3_vs_L2_3	BCL11A	TCEA2
L2-3_vs_L2_3	BCL11A	RP13-152O15.5
L2-3_vs_L2_3	BCL11A	MIR6813
L2-3_vs_L2_3	BCL11A	RGS19
L2-3_vs_L2_3	BCL11A	OPRL1
L2-3_vs_L2_3	BCL11A	LKAAEAR1
L2-3_vs_L2_3	BCL11A	RP11-218M22.1
L2-3_vs_L2_3	BCL11A	NINJ2
L2-3_vs_L2_3	BCL11A	RP11-218M22.2
L2-3_vs_L2_3	BCL11A	WNK1
L2-3_vs_L2_3	BCL11A	RP1-96H9.5
L2-3_vs_L2_3	BCL11A	PLEKHG6
L2-3_vs_L2_3	BCL11A	ATN1
L2-3_vs_L2_3	BCL11A	C12orf57
L2-3_vs_L2_3	BCL11A	RNU7-1
L2-3_vs_L2_3	BCL11A	RNU7-1
L2-3_vs_L2_3	BCL11A	PTPN6
L2-3_vs_L2_3	BCL11A	U47924.27
L2-3_vs_L2_3	BCL11A	MIR200C
L2-3_vs_L2_3	BCL11A	MIR141
L2-3_vs_L2_3	BCL11A	U47924.29
L2-3_vs_L2_3	BCL11A	PHB2
L2-3_vs_L2_3	BCL11A	SCARNA12
L2-3_vs_L2_3	BCL11A	EMG1
L2-3_vs_L2_3	BCL11A	U47924.30
L2-3_vs_L2_3	BCL11A	LPCAT3
L2-3_vs_L2_3	BCL11A	RP11-277P12.9
L2-3_vs_L2_3	BCL11A	RP11-277P12.20
L2-3_vs_L2_3	BCL11A	KLRK1
L2-3_vs_L2_3	BCL11A	KLRC4
L2-3_vs_L2_3	BCL11A	KLRC4-KLRK1
L2-3_vs_L2_3	BCL11A	ETV6
L2-3_vs_L2_3	BCL11A	DUSP16
L2-3_vs_L2_3	BCL11A	RP11-158N24.1
L2-3_vs_L2_3	BCL11A	CREBL2
L2-3_vs_L2_3	BCL11A	RPL21P136
L2-3_vs_L2_3	BCL11A	RP11-180M15.6
L2-3_vs_L2_3	BCL11A	CDKN1B
L2-3_vs_L2_3	BCL11A	RP11-180M15.7
L2-3_vs_L2_3	BCL11A	RP11-180M15.4
L2-3_vs_L2_3	BCL11A	APOLD1
L2-3_vs_L2_3	BCL11A	RPL30P11
L2-3_vs_L2_3	BCL11A	ATF7IP
L2-3_vs_L2_3	BCL11A	BCAT1
L2-3_vs_L2_3	BCL11A	RP11-662I13.3
L2-3_vs_L2_3	BCL11A	RP11-662I13.2
L2-3_vs_L2_3	BCL11A	C12orf77
L2-3_vs_L2_3	BCL11A	RP11-713N11.5
L2-3_vs_L2_3	BCL11A	LRMP
L2-3_vs_L2_3	BCL11A	ITPR2
L2-3_vs_L2_3	BCL11A	RARSP1
L2-3_vs_L2_3	BCL11A	PPFIBP1
L2-3_vs_L2_3	BCL11A	RP11-709A23.1
L2-3_vs_L2_3	BCL11A	AC012150.1
L2-3_vs_L2_3	BCL11A	RP11-946L16.1
L2-3_vs_L2_3	BCL11A	FAR2
L2-3_vs_L2_3	BCL11A	RP11-946L16.2
L2-3_vs_L2_3	BCL11A	HDAC7
L2-3_vs_L2_3	BCL11A	RP5-1057I20.6
L2-3_vs_L2_3	BCL11A	PRPF40B
L2-3_vs_L2_3	BCL11A	FMNL3
L2-3_vs_L2_3	BCL11A	TMBIM6
L2-3_vs_L2_3	BCL11A	RP11-133N21.12
L2-3_vs_L2_3	BCL11A	LSM6P2
L2-3_vs_L2_3	BCL11A	RP3-405J10.2
L2-3_vs_L2_3	BCL11A	RP3-405J10.4
L2-3_vs_L2_3	BCL11A	LIMA1
L2-3_vs_L2_3	BCL11A	MIR1293
L2-3_vs_L2_3	BCL11A	NR4A1
L2-3_vs_L2_3	BCL11A	RP11-1100L3.8
L2-3_vs_L2_3	BCL11A	ATG101
L2-3_vs_L2_3	BCL11A	OR7E47P
L2-3_vs_L2_3	BCL11A	RP11-1100L3.7
L2-3_vs_L2_3	BCL11A	OR7E47P
L2-3_vs_L2_3	BCL11A	ZNF740
L2-3_vs_L2_3	BCL11A	ITGB7
L2-3_vs_L2_3	BCL11A	RARG
L2-3_vs_L2_3	BCL11A	OR10P1
L2-3_vs_L2_3	BCL11A	OR10AE3P
L2-3_vs_L2_3	BCL11A	RP11-644F5.15
L2-3_vs_L2_3	BCL11A	RP11-644F5.16
L2-3_vs_L2_3	BCL11A	RP11-644F5.17
L2-3_vs_L2_3	BCL11A	ITGA7
L2-3_vs_L2_3	BCL11A	RP11-644F5.10
L2-3_vs_L2_3	BCL11A	BLOC1S1
L2-3_vs_L2_3	BCL11A	RDH5
L2-3_vs_L2_3	BCL11A	CD63
L2-3_vs_L2_3	BCL11A	RP11-644F5.11
L2-3_vs_L2_3	BCL11A	Metazoa_SRP
L2-3_vs_L2_3	BCL11A	RP11-644F5.12
L2-3_vs_L2_3	BCL11A	CTDSP2
L2-3_vs_L2_3	BCL11A	RP11-620J15.1
L2-3_vs_L2_3	BCL11A	TBK1
L2-3_vs_L2_3	BCL11A	SLC35E3
L2-3_vs_L2_3	BCL11A	RP11-611O2.2
L2-3_vs_L2_3	BCL11A	MDM2
L2-3_vs_L2_3	BCL11A	MIR3913-1
L2-3_vs_L2_3	BCL11A	THAP2
L2-3_vs_L2_3	BCL11A	ZFC3H1
L2-3_vs_L2_3	BCL11A	TMEM19
L2-3_vs_L2_3	BCL11A	ZDHHC17
L2-3_vs_L2_3	BCL11A	TMTC2
L2-3_vs_L2_3	BCL11A	EEA1
L2-3_vs_L2_3	BCL11A	RNU6-1329P
L2-3_vs_L2_3	BCL11A	PLXNC1
L2-3_vs_L2_3	BCL11A	ELK3
L2-3_vs_L2_3	BCL11A	RP11-394J1.2
L2-3_vs_L2_3	BCL11A	GNN
L2-3_vs_L2_3	BCL11A	HSP90B1
L2-3_vs_L2_3	BCL11A	MIR3652
L2-3_vs_L2_3	BCL11A	C12orf73
L2-3_vs_L2_3	BCL11A	CHST11
L2-3_vs_L2_3	BCL11A	SLC41A2
L2-3_vs_L2_3	BCL11A	KRT18P20
L2-3_vs_L2_3	BCL11A	TCP11L2
L2-3_vs_L2_3	BCL11A	CKAP4
L2-3_vs_L2_3	BCL11A	FAM216A
L2-3_vs_L2_3	BCL11A	PPTC7
L2-3_vs_L2_3	BCL11A	TCTN1
L2-3_vs_L2_3	BCL11A	RN7SL387P
L2-3_vs_L2_3	BCL11A	AC144522.1
L2-3_vs_L2_3	BCL11A	HSPA8P14
L2-3_vs_L2_3	BCL11A	RP3-473L9.4
L2-3_vs_L2_3	BCL11A	SH2B3
L2-3_vs_L2_3	BCL11A	ATXN2
L2-3_vs_L2_3	BCL11A	HECTD4
L2-3_vs_L2_3	BCL11A	RP11-116D17.5
L2-3_vs_L2_3	BCL11A	RP11-116D17.1
L2-3_vs_L2_3	BCL11A	VSIG10
L2-3_vs_L2_3	BCL11A	PXN
L2-3_vs_L2_3	BCL11A	RNU4-2
L2-3_vs_L2_3	BCL11A	RNU4-1
L2-3_vs_L2_3	BCL11A	RP11-711D18.2
L2-3_vs_L2_3	BCL11A	ANAPC5
L2-3_vs_L2_3	BCL11A	RNF34
L2-3_vs_L2_3	BCL11A	KDM2B
L2-3_vs_L2_3	BCL11A	RHOF
L2-3_vs_L2_3	BCL11A	RP11-347I19.8
L2-3_vs_L2_3	BCL11A	RP11-347I19.7
L2-3_vs_L2_3	BCL11A	LINC01089
L2-3_vs_L2_3	BCL11A	SETD1B
L2-3_vs_L2_3	BCL11A	PSMD9
L2-3_vs_L2_3	BCL11A	RP11-87C12.2
L2-3_vs_L2_3	BCL11A	WDR66
L2-3_vs_L2_3	BCL11A	RP11-15J22.5
L2-3_vs_L2_3	BCL11A	ZCCHC8
L2-3_vs_L2_3	BCL11A	SNORA9
L2-3_vs_L2_3	BCL11A	RP11-15J22.8
L2-3_vs_L2_3	BCL11A	RSRC2
L2-3_vs_L2_3	BCL11A	KNTC1
L2-3_vs_L2_3	BCL11A	MIR8072
L2-3_vs_L2_3	BCL11A	SBNO1
L2-3_vs_L2_3	BCL11A	MIR8072
L2-3_vs_L2_3	BCL11A	SETD8
L2-3_vs_L2_3	BCL11A	RILPL1
L2-3_vs_L2_3	BCL11A	SCARB1
L2-3_vs_L2_3	BCL11A	RNU6-927P
L2-3_vs_L2_3	BCL11A	UBC
L2-3_vs_L2_3	BCL11A	MIR5188
L2-3_vs_L2_3	BCL11A	RPL22P19
L2-3_vs_L2_3	BCL11A	DUSP22
L2-3_vs_L2_3	BCL11A	HTATSF1P2
L2-3_vs_L2_3	BCL11A	RP1-90J20.14
L2-3_vs_L2_3	BCL11A	SLC22A23
L2-3_vs_L2_3	BCL11A	RREB1
L2-3_vs_L2_3	BCL11A	RP11-405O10.2
L2-3_vs_L2_3	BCL11A	Y_RNA
L2-3_vs_L2_3	BCL11A	KIF13A
L2-3_vs_L2_3	BCL11A	ALDH5A1
L2-3_vs_L2_3	BCL11A	GPLD1
L2-3_vs_L2_3	BCL11A	U91328.21
L2-3_vs_L2_3	BCL11A	HIST1H1PS2
L2-3_vs_L2_3	BCL11A	HIST1H1A
L2-3_vs_L2_3	BCL11A	HIST1H3A
L2-3_vs_L2_3	BCL11A	HIST1H4A
L2-3_vs_L2_3	BCL11A	HIST1H4B
L2-3_vs_L2_3	BCL11A	HIST1H3B
L2-3_vs_L2_3	BCL11A	HIST1H2AB
L2-3_vs_L2_3	BCL11A	HIST1H2BB
L2-3_vs_L2_3	BCL11A	U91328.2
L2-3_vs_L2_3	BCL11A	HIST1H3C
L2-3_vs_L2_3	BCL11A	HIST1H2BD
L2-3_vs_L2_3	BCL11A	LARP1P1
L2-3_vs_L2_3	BCL11A	HIST1H2BE
L2-3_vs_L2_3	BCL11A	HIST1H4D
L2-3_vs_L2_3	BCL11A	HIST1H1PS1
L2-3_vs_L2_3	BCL11A	RANP1
L2-3_vs_L2_3	BCL11A	HLA-E
L2-3_vs_L2_3	BCL11A	XXbac-BPG249D20.9
L2-3_vs_L2_3	BCL11A	GNL1
L2-3_vs_L2_3	BCL11A	PRR3
L2-3_vs_L2_3	BCL11A	ABCF1
L2-3_vs_L2_3	BCL11A	MDC1
L2-3_vs_L2_3	BCL11A	TUBB
L2-3_vs_L2_3	BCL11A	XXbac-BPG252P9.9
L2-3_vs_L2_3	BCL11A	Y_RNA
L2-3_vs_L2_3	BCL11A	FLOT1
L2-3_vs_L2_3	BCL11A	XXbac-BPG252P9.10
L2-3_vs_L2_3	BCL11A	IER3
L2-3_vs_L2_3	BCL11A	RN7SL353P
L2-3_vs_L2_3	BCL11A	HCG20
L2-3_vs_L2_3	BCL11A	POU5F1
L2-3_vs_L2_3	BCL11A	XXbac-BPG299F13.17
L2-3_vs_L2_3	BCL11A	HCG27
L2-3_vs_L2_3	BCL11A	XXbac-BPG299F13.14
L2-3_vs_L2_3	BCL11A	PPIAP9
L2-3_vs_L2_3	BCL11A	RPL15P4
L2-3_vs_L2_3	BCL11A	MCCD1
L2-3_vs_L2_3	BCL11A	DDX39B
L2-3_vs_L2_3	BCL11A	AL662801.1
L2-3_vs_L2_3	BCL11A	SNORD117
L2-3_vs_L2_3	BCL11A	SNORD84
L2-3_vs_L2_3	BCL11A	DDX39B-AS1
L2-3_vs_L2_3	BCL11A	ATP6V1G2-DDX39B
L2-3_vs_L2_3	BCL11A	ATP6V1G2
L2-3_vs_L2_3	BCL11A	NFKBIL1
L2-3_vs_L2_3	BCL11A	LTA
L2-3_vs_L2_3	BCL11A	TNF
L2-3_vs_L2_3	BCL11A	LTB
L2-3_vs_L2_3	BCL11A	LST1
L2-3_vs_L2_3	BCL11A	NCR3
L2-3_vs_L2_3	BCL11A	CLIC1
L2-3_vs_L2_3	BCL11A	VWA7
L2-3_vs_L2_3	BCL11A	VARS
L2-3_vs_L2_3	BCL11A	Y_RNA
L2-3_vs_L2_3	BCL11A	HSPA1L
L2-3_vs_L2_3	BCL11A	HSPA1A
L2-3_vs_L2_3	BCL11A	HSPA1B
L2-3_vs_L2_3	BCL11A	C6orf48
L2-3_vs_L2_3	BCL11A	SNORD48
L2-3_vs_L2_3	BCL11A	SNORD52
L2-3_vs_L2_3	BCL11A	AGER
L2-3_vs_L2_3	BCL11A	XXbac-BPG300A18.13
L2-3_vs_L2_3	BCL11A	PBX2
L2-3_vs_L2_3	BCL11A	GPSM3
L2-3_vs_L2_3	BCL11A	NOTCH4
L2-3_vs_L2_3	BCL11A	TAP2
L2-3_vs_L2_3	BCL11A	TAP2
L2-3_vs_L2_3	BCL11A	PSMB8
L2-3_vs_L2_3	BCL11A	PSMB8-AS1
L2-3_vs_L2_3	BCL11A	PSMB9
L2-3_vs_L2_3	BCL11A	TAP1
L2-3_vs_L2_3	BCL11A	HLA-DMB
L2-3_vs_L2_3	BCL11A	AL645941.1
L2-3_vs_L2_3	BCL11A	HLA-DMA
L2-3_vs_L2_3	BCL11A	XXbac-BPG181M17.5
L2-3_vs_L2_3	BCL11A	BRD2
L2-3_vs_L2_3	BCL11A	BRD2-IT1
L2-3_vs_L2_3	BCL11A	XXbac-BPG181M17.6
L2-3_vs_L2_3	BCL11A	Metazoa_SRP
L2-3_vs_L2_3	BCL11A	BAK1
L2-3_vs_L2_3	BCL11A	GGNBP1
L2-3_vs_L2_3	BCL11A	LINC00336
L2-3_vs_L2_3	BCL11A	ZNF76
L2-3_vs_L2_3	BCL11A	FKBP5
L2-3_vs_L2_3	BCL11A	RP3-510O8.4
L2-3_vs_L2_3	BCL11A	ARMC12
L2-3_vs_L2_3	BCL11A	PXT1
L2-3_vs_L2_3	BCL11A	RNU1-88P
L2-3_vs_L2_3	BCL11A	Y_RNA
L2-3_vs_L2_3	BCL11A	LAP3P2
L2-3_vs_L2_3	BCL11A	CDKN1A
L2-3_vs_L2_3	BCL11A	RAB44
L2-3_vs_L2_3	BCL11A	RP3-441A12.1
L2-3_vs_L2_3	BCL11A	ZFAND3
L2-3_vs_L2_3	BCL11A	RN7SL285P
L2-3_vs_L2_3	BCL11A	FRS3
L2-3_vs_L2_3	BCL11A	RPS2P28
L2-3_vs_L2_3	BCL11A	RP11-213N20.1
L2-3_vs_L2_3	BCL11A	ZNF318
L2-3_vs_L2_3	BCL11A	HSP90AB1
L2-3_vs_L2_3	BCL11A	MIR4647
L2-3_vs_L2_3	BCL11A	SLC35B2
L2-3_vs_L2_3	BCL11A	NFKBIE
L2-3_vs_L2_3	BCL11A	TMEM151B
L2-3_vs_L2_3	BCL11A	DST
L2-3_vs_L2_3	BCL11A	EEF1A1
L2-3_vs_L2_3	BCL11A	RP11-505P4.7
L2-3_vs_L2_3	BCL11A	RP11-505P4.5
L2-3_vs_L2_3	BCL11A	COX7A2
L2-3_vs_L2_3	BCL11A	TMEM30A
L2-3_vs_L2_3	BCL11A	RP1-234P15.4
L2-3_vs_L2_3	BCL11A	FILIP1
L2-3_vs_L2_3	BCL11A	IBTK
L2-3_vs_L2_3	BCL11A	NT5E
L2-3_vs_L2_3	BCL11A	SNX14
L2-3_vs_L2_3	BCL11A	SYNCRIP
L2-3_vs_L2_3	BCL11A	AKIRIN2
L2-3_vs_L2_3	BCL11A	snoU13
L2-3_vs_L2_3	BCL11A	UBE2J1
L2-3_vs_L2_3	BCL11A	PRDM1
L2-3_vs_L2_3	BCL11A	RP1-134E15.3
L2-3_vs_L2_3	BCL11A	ATG5
L2-3_vs_L2_3	BCL11A	FOXO3
L2-3_vs_L2_3	BCL11A	AL109947.1
L2-3_vs_L2_3	BCL11A	PPIL6
L2-3_vs_L2_3	BCL11A	SMPD2
L2-3_vs_L2_3	BCL11A	MICAL1
L2-3_vs_L2_3	BCL11A	ZUFSP
L2-3_vs_L2_3	BCL11A	KPNA5
L2-3_vs_L2_3	BCL11A	MYB
L2-3_vs_L2_3	BCL11A	RP11-356I2.4
L2-3_vs_L2_3	BCL11A	TNFAIP3
L2-3_vs_L2_3	BCL11A	HIVEP2
L2-3_vs_L2_3	BCL11A	RP11-439L18.1
L2-3_vs_L2_3	BCL11A	UTRN
L2-3_vs_L2_3	BCL11A	TAB2
L2-3_vs_L2_3	BCL11A	ZC3H12D
L2-3_vs_L2_3	BCL11A	RP1-281H8.3
L2-3_vs_L2_3	BCL11A	FBXO5
L2-3_vs_L2_3	BCL11A	RP1-101K10.6
L2-3_vs_L2_3	BCL11A	IPCEF1
L2-3_vs_L2_3	BCL11A	SNX9
L2-3_vs_L2_3	BCL11A	RP11-52J3.3
L2-3_vs_L2_3	BCL11A	EZR-AS1
L2-3_vs_L2_3	BCL11A	EZR
L2-3_vs_L2_3	BCL11A	OSTCP1
L2-3_vs_L2_3	BCL11A	C6orf99
L2-3_vs_L2_3	BCL11A	IGF2R
L2-3_vs_L2_3	BCL11A	SFT2D1
L2-3_vs_L2_3	BCL11A	HNRNPA1P49
L2-3_vs_L2_3	BCL11A	NLRP6
L2-3_vs_L2_3	BCL11A	IFITM5
L2-3_vs_L2_3	BCL11A	RP11-326C3.4
L2-3_vs_L2_3	BCL11A	IFITM2
L2-3_vs_L2_3	BCL11A	RP11-326C3.7
L2-3_vs_L2_3	BCL11A	IFITM1
L2-3_vs_L2_3	BCL11A	RP11-326C3.11
L2-3_vs_L2_3	BCL11A	IFITM3
L2-3_vs_L2_3	BCL11A	RP11-326C3.10
L2-3_vs_L2_3	BCL11A	RP11-326C3.14
L2-3_vs_L2_3	BCL11A	RP11-326C3.13
L2-3_vs_L2_3	BCL11A	RP11-326C3.12
L2-3_vs_L2_3	BCL11A	RP11-326C3.15
L2-3_vs_L2_3	BCL11A	RHOG
L2-3_vs_L2_3	BCL11A	STIM1
L2-3_vs_L2_3	BCL11A	AC090587.4
L2-3_vs_L2_3	BCL11A	AC090587.5
L2-3_vs_L2_3	BCL11A	MIR4687
L2-3_vs_L2_3	BCL11A	PRKCDBP
L2-3_vs_L2_3	BCL11A	TPP1
L2-3_vs_L2_3	BCL11A	RP11-732A19.9
L2-3_vs_L2_3	BCL11A	RP11-732A19.5
L2-3_vs_L2_3	BCL11A	RP11-732A19.6
L2-3_vs_L2_3	BCL11A	DCHS1
L2-3_vs_L2_3	BCL11A	CTD-2516F10.2
L2-3_vs_L2_3	BCL11A	PPFIBP2
L2-3_vs_L2_3	BCL11A	RPL27A
L2-3_vs_L2_3	BCL11A	SNORA45A
L2-3_vs_L2_3	BCL11A	ST5
L2-3_vs_L2_3	BCL11A	SBF2
L2-3_vs_L2_3	BCL11A	RP11-351I24.1
L2-3_vs_L2_3	BCL11A	ADM
L2-3_vs_L2_3	BCL11A	AMPD3
L2-3_vs_L2_3	BCL11A	CTR9
L2-3_vs_L2_3	BCL11A	SNORD97
L2-3_vs_L2_3	BCL11A	EIF4G2
L2-3_vs_L2_3	BCL11A	SNORD97
L2-3_vs_L2_3	BCL11A	RP11-685M7.3
L2-3_vs_L2_3	BCL11A	GTF2H1
L2-3_vs_L2_3	BCL11A	MIR3159
L2-3_vs_L2_3	BCL11A	LDHA
L2-3_vs_L2_3	BCL11A	MIR4694
L2-3_vs_L2_3	BCL11A	NAV2
L2-3_vs_L2_3	BCL11A	DDB2
L2-3_vs_L2_3	BCL11A	RP11-17G12.2
L2-3_vs_L2_3	BCL11A	AP000662.4
L2-3_vs_L2_3	BCL11A	CLP1
L2-3_vs_L2_3	BCL11A	YPEL4
L2-3_vs_L2_3	BCL11A	C11orf31
L2-3_vs_L2_3	BCL11A	CTNND1
L2-3_vs_L2_3	BCL11A	LPXN
L2-3_vs_L2_3	BCL11A	ZFP91
L2-3_vs_L2_3	BCL11A	ZFP91-CNTF
L2-3_vs_L2_3	BCL11A	DTX4
L2-3_vs_L2_3	BCL11A	MPEG1
L2-3_vs_L2_3	BCL11A	RN7SL42P
L2-3_vs_L2_3	BCL11A	PRPF19
L2-3_vs_L2_3	BCL11A	RP11-881M11.2
L2-3_vs_L2_3	BCL11A	TMEM109
L2-3_vs_L2_3	BCL11A	RP11-881M11.1
L2-3_vs_L2_3	BCL11A	TMEM132A
L2-3_vs_L2_3	BCL11A	RP11-881M11.4
L2-3_vs_L2_3	BCL11A	SLC15A3
L2-3_vs_L2_3	BCL11A	FTH1
L2-3_vs_L2_3	BCL11A	RP11-810P12.7
L2-3_vs_L2_3	BCL11A	RP11-810P12.1
L2-3_vs_L2_3	BCL11A	AHNAK
L2-3_vs_L2_3	BCL11A	RP11-864I4.3
L2-3_vs_L2_3	BCL11A	RP11-864I4.4
L2-3_vs_L2_3	BCL11A	MIR6747
L2-3_vs_L2_3	BCL11A	EEF1G
L2-3_vs_L2_3	BCL11A	MIR3654
L2-3_vs_L2_3	BCL11A	TUT1
L2-3_vs_L2_3	BCL11A	MTA2
L2-3_vs_L2_3	BCL11A	EML3
L2-3_vs_L2_3	BCL11A	RP11-831H9.3
L2-3_vs_L2_3	BCL11A	ROM1
L2-3_vs_L2_3	BCL11A	B3GAT3
L2-3_vs_L2_3	BCL11A	MARK2
L2-3_vs_L2_3	BCL11A	FERMT3
L2-3_vs_L2_3	BCL11A	TRPT1
L2-3_vs_L2_3	BCL11A	NUDT22
L2-3_vs_L2_3	BCL11A	DNAJC4
L2-3_vs_L2_3	BCL11A	RP11-783K16.14
L2-3_vs_L2_3	BCL11A	VEGFB
L2-3_vs_L2_3	BCL11A	FKBP2
L2-3_vs_L2_3	BCL11A	PPP1R14B
L2-3_vs_L2_3	BCL11A	RP11-783K16.5
L2-3_vs_L2_3	BCL11A	RP11-783K16.13
L2-3_vs_L2_3	BCL11A	PLCB3
L2-3_vs_L2_3	BCL11A	CDC42BPG
L2-3_vs_L2_3	BCL11A	EHD1
L2-3_vs_L2_3	BCL11A	AP001187.11
L2-3_vs_L2_3	BCL11A	MIR192
L2-3_vs_L2_3	BCL11A	MIR194-2
L2-3_vs_L2_3	BCL11A	MIR194-2
L2-3_vs_L2_3	BCL11A	SLC25A45
L2-3_vs_L2_3	BCL11A	FRMD8
L2-3_vs_L2_3	BCL11A	NEAT1
L2-3_vs_L2_3	BCL11A	NEAT1_1
L2-3_vs_L2_3	BCL11A	NEAT1_2
L2-3_vs_L2_3	BCL11A	NEAT1_3
L2-3_vs_L2_3	BCL11A	MIR612
L2-3_vs_L2_3	BCL11A	mascRNA-menRNA
L2-3_vs_L2_3	BCL11A	CMB9-22P13.1
L2-3_vs_L2_3	BCL11A	CMB9-22P13.2
L2-3_vs_L2_3	BCL11A	MALAT1
L2-3_vs_L2_3	BCL11A	AP000769.7
L2-3_vs_L2_3	BCL11A	MALAT1
L2-3_vs_L2_3	BCL11A	MALAT1;
L2-3_vs_L2_3	BCL11A	mascRNA-menRNA
L2-3_vs_L2_3	BCL11A	SNRPGP19
L2-3_vs_L2_3	BCL11A	SSSCA1-AS1
L2-3_vs_L2_3	BCL11A	SSSCA1
L2-3_vs_L2_3	BCL11A	FAM89B
L2-3_vs_L2_3	BCL11A	EHBP1L1
L2-3_vs_L2_3	BCL11A	SIPA1
L2-3_vs_L2_3	BCL11A	MIR4690
L2-3_vs_L2_3	BCL11A	RELA
L2-3_vs_L2_3	BCL11A	RP11-755F10.3
L2-3_vs_L2_3	BCL11A	KLC2
L2-3_vs_L2_3	BCL11A	RP11-867G23.1
L2-3_vs_L2_3	BCL11A	RP11-867G23.2
L2-3_vs_L2_3	BCL11A	RAB1B
L2-3_vs_L2_3	BCL11A	RP11-867G23.4
L2-3_vs_L2_3	BCL11A	CNIH2
L2-3_vs_L2_3	BCL11A	RP11-867G23.3
L2-3_vs_L2_3	BCL11A	KDM2A
L2-3_vs_L2_3	BCL11A	ADRBK1
L2-3_vs_L2_3	BCL11A	RAD9A
L2-3_vs_L2_3	BCL11A	POLD4
L2-3_vs_L2_3	BCL11A	CTC-1337H24.3
L2-3_vs_L2_3	BCL11A	RN7SKP239
L2-3_vs_L2_3	BCL11A	AP003419.11
L2-3_vs_L2_3	BCL11A	CLCF1
L2-3_vs_L2_3	BCL11A	CTC-1337H24.4
L2-3_vs_L2_3	BCL11A	PPP1CA
L2-3_vs_L2_3	BCL11A	TBC1D10C
L2-3_vs_L2_3	BCL11A	UNC93B1
L2-3_vs_L2_3	BCL11A	RP5-901A4.1
L2-3_vs_L2_3	BCL11A	NDUFS8
L2-3_vs_L2_3	BCL11A	MIR7113
L2-3_vs_L2_3	BCL11A	MIR4691
L2-3_vs_L2_3	BCL11A	TCIRG1
L2-3_vs_L2_3	BCL11A	MIR6753
L2-3_vs_L2_3	BCL11A	RP11-802E16.3
L2-3_vs_L2_3	BCL11A	CHKA
L2-3_vs_L2_3	BCL11A	RP11-167N4.2
L2-3_vs_L2_3	BCL11A	UCP2
L2-3_vs_L2_3	BCL11A	RP11-167N4.5
L2-3_vs_L2_3	BCL11A	RP11-167N4.4
L2-3_vs_L2_3	BCL11A	UCP3
L2-3_vs_L2_3	BCL11A	RNF169
L2-3_vs_L2_3	BCL11A	ARRB1
L2-3_vs_L2_3	BCL11A	GDPD5
L2-3_vs_L2_3	BCL11A	GAB2
L2-3_vs_L2_3	BCL11A	NARS2
L2-3_vs_L2_3	BCL11A	RNU6-311P
L2-3_vs_L2_3	BCL11A	PICALM
L2-3_vs_L2_3	BCL11A	RP11-12D16.2
L2-3_vs_L2_3	BCL11A	FNTAL1
L2-3_vs_L2_3	BCL11A	Metazoa_SRP
L2-3_vs_L2_3	BCL11A	RP11-864G5.8
L2-3_vs_L2_3	BCL11A	RNU6-952P
L2-3_vs_L2_3	BCL11A	BIRC3
L2-3_vs_L2_3	BCL11A	BIRC2
L2-3_vs_L2_3	BCL11A	SLC35F2
L2-3_vs_L2_3	BCL11A	ZC3H12C
L2-3_vs_L2_3	BCL11A	SIK3
L2-3_vs_L2_3	BCL11A	AP000936.4
L2-3_vs_L2_3	BCL11A	IL10RA
L2-3_vs_L2_3	BCL11A	RP11-652L8.4
L2-3_vs_L2_3	BCL11A	DKFZP313A047
L2-3_vs_L2_3	BCL11A	AMICA1
L2-3_vs_L2_3	BCL11A	HSPE1P18
L2-3_vs_L2_3	BCL11A	MPZL3
L2-3_vs_L2_3	BCL11A	MPZL2
L2-3_vs_L2_3	BCL11A	UBE4A
L2-3_vs_L2_3	BCL11A	CXCR5
L2-3_vs_L2_3	BCL11A	RP11-158I9.5
L2-3_vs_L2_3	BCL11A	UPK2
L2-3_vs_L2_3	BCL11A	BCL9L
L2-3_vs_L2_3	BCL11A	POU2F3
L2-3_vs_L2_3	BCL11A	ARHGEF12
L2-3_vs_L2_3	BCL11A	SNORD14E
L2-3_vs_L2_3	BCL11A	SNORD14D
L2-3_vs_L2_3	BCL11A	HSPA8
L2-3_vs_L2_3	BCL11A	SNORD14C
L2-3_vs_L2_3	BCL11A	AP000708.1
L2-3_vs_L2_3	BCL11A	FEZ1
L2-3_vs_L2_3	BCL11A	ETS1
L2-3_vs_L2_3	BCL11A	MIR6090
L2-3_vs_L2_3	BCL11A	RP11-1007G5.2
L2-3_vs_L2_3	BCL11A	ANKRD33B-AS1
L2-3_vs_L2_3	BCL11A	RP11-215G15.5
L2-3_vs_L2_3	BCL11A	RP11-54F2.1
L2-3_vs_L2_3	BCL11A	RP11-215G15.4
L2-3_vs_L2_3	BCL11A	TRIO
L2-3_vs_L2_3	BCL11A	WDR70
L2-3_vs_L2_3	BCL11A	PARP8
L2-3_vs_L2_3	BCL11A	DHX29
L2-3_vs_L2_3	BCL11A	SKIV2L2
L2-3_vs_L2_3	BCL11A	ZSWIM6
L2-3_vs_L2_3	BCL11A	CTD-2033C11.1
L2-3_vs_L2_3	BCL11A	ERBB2IP
L2-3_vs_L2_3	BCL11A	SNORA76
L2-3_vs_L2_3	BCL11A	ENC1
L2-3_vs_L2_3	BCL11A	HEXB
L2-3_vs_L2_3	BCL11A	POC5
L2-3_vs_L2_3	BCL11A	IQGAP2
L2-3_vs_L2_3	BCL11A	SCAMP1
L2-3_vs_L2_3	BCL11A	ARSB
L2-3_vs_L2_3	BCL11A	SERINC5
L2-3_vs_L2_3	BCL11A	MEF2C
L2-3_vs_L2_3	BCL11A	RNU4-90P
L2-3_vs_L2_3	BCL11A	RP11-213H15.1
L2-3_vs_L2_3	BCL11A	LUCAT1
L2-3_vs_L2_3	BCL11A	RP11-213H15.4
L2-3_vs_L2_3	BCL11A	Metazoa_SRP
L2-3_vs_L2_3	BCL11A	AC008592.3
L2-3_vs_L2_3	BCL11A	AC008592.8
L2-3_vs_L2_3	BCL11A	LINC01554
L2-3_vs_L2_3	BCL11A	AC008592.4
L2-3_vs_L2_3	BCL11A	AC008592.5
L2-3_vs_L2_3	BCL11A	ELL2
L2-3_vs_L2_3	BCL11A	CTD-2337A12.1
L2-3_vs_L2_3	BCL11A	LNPEP
L2-3_vs_L2_3	BCL11A	CTD-2260A17.2
L2-3_vs_L2_3	BCL11A	AC008850.3
L2-3_vs_L2_3	BCL11A	Y_RNA
L2-3_vs_L2_3	BCL11A	ST8SIA4
L2-3_vs_L2_3	BCL11A	C5orf30
L2-3_vs_L2_3	BCL11A	FER
L2-3_vs_L2_3	BCL11A	PJA2
L2-3_vs_L2_3	BCL11A	AC012603.1
L2-3_vs_L2_3	BCL11A	CTC-332L22.1
L2-3_vs_L2_3	BCL11A	MAN2A1
L2-3_vs_L2_3	BCL11A	RN7SKP230
L2-3_vs_L2_3	BCL11A	MCC
L2-3_vs_L2_3	BCL11A	AC010226.4
L2-3_vs_L2_3	BCL11A	TICAM2
L2-3_vs_L2_3	BCL11A	TMED7-TICAM2
L2-3_vs_L2_3	BCL11A	TMED7
L2-3_vs_L2_3	BCL11A	RP11-434D11.4
L2-3_vs_L2_3	BCL11A	LMNB1
L2-3_vs_L2_3	BCL11A	AC034220.3
L2-3_vs_L2_3	BCL11A	C5orf56
L2-3_vs_L2_3	BCL11A	AC116366.5
L2-3_vs_L2_3	BCL11A	KIF3A
L2-3_vs_L2_3	BCL11A	ZCCHC10
L2-3_vs_L2_3	BCL11A	PPP2CA
L2-3_vs_L2_3	BCL11A	MIR3661
L2-3_vs_L2_3	BCL11A	CTD-2410N18.5
L2-3_vs_L2_3	BCL11A	CTD-2410N18.3
L2-3_vs_L2_3	BCL11A	UBE2D2
L2-3_vs_L2_3	BCL11A	CTD-3224K15.3
L2-3_vs_L2_3	BCL11A	CXXC5
L2-3_vs_L2_3	BCL11A	CTD-3224K15.2
L2-3_vs_L2_3	BCL11A	CTB-35F21.1
L2-3_vs_L2_3	BCL11A	Y_RNA
L2-3_vs_L2_3	BCL11A	DIAPH1
L2-3_vs_L2_3	BCL11A	ARHGEF37
L2-3_vs_L2_3	BCL11A	TCOF1
L2-3_vs_L2_3	BCL11A	CD74
L2-3_vs_L2_3	BCL11A	CCDC69
L2-3_vs_L2_3	BCL11A	GM2A
L2-3_vs_L2_3	BCL11A	FAM114A2
L2-3_vs_L2_3	BCL11A	MFAP3
L2-3_vs_L2_3	BCL11A	LARP1
L2-3_vs_L2_3	BCL11A	STK10
L2-3_vs_L2_3	BCL11A	EFCAB9
L2-3_vs_L2_3	BCL11A	BOD1
L2-3_vs_L2_3	BCL11A	PDLIM7
L2-3_vs_L2_3	BCL11A	RP11-1334A24.6
L2-3_vs_L2_3	BCL11A	DOK3
L2-3_vs_L2_3	BCL11A	DDX41
L2-3_vs_L2_3	BCL11A	N4BP3
L2-3_vs_L2_3	BCL11A	LTC4S
L2-3_vs_L2_3	BCL11A	MIR1229
L2-3_vs_L2_3	BCL11A	MGAT4B
L2-3_vs_L2_3	BCL11A	SQSTM1
L2-3_vs_L2_3	BCL11A	RP11-737O24.1
L2-3_vs_L2_3	BCL11A	LPIN2
L2-3_vs_L2_3	BCL11A	SNRPCP4
L2-3_vs_L2_3	BCL11A	MYOM1
L2-3_vs_L2_3	BCL11A	RP13-270P17.3
L2-3_vs_L2_3	BCL11A	MYL12A
L2-3_vs_L2_3	BCL11A	RP13-270P17.1
L2-3_vs_L2_3	BCL11A	MYL12B
L2-3_vs_L2_3	BCL11A	RP11-838N2.5
L2-3_vs_L2_3	BCL11A	RP11-710M11.1
L2-3_vs_L2_3	BCL11A	DLGAP1-AS1
L2-3_vs_L2_3	BCL11A	DLGAP1-AS2
L2-3_vs_L2_3	BCL11A	RAB12
L2-3_vs_L2_3	BCL11A	RP11-403A21.1
L2-3_vs_L2_3	BCL11A	TTC39C
L2-3_vs_L2_3	BCL11A	TTC39C-AS1
L2-3_vs_L2_3	BCL11A	CFAP53
L2-3_vs_L2_3	BCL11A	MBD1
L2-3_vs_L2_3	BCL11A	CXXC1
L2-3_vs_L2_3	BCL11A	RP11-1030E3.1
L2-3_vs_L2_3	BCL11A	SNORA37
L2-3_vs_L2_3	BCL11A	MBD2
L2-3_vs_L2_3	BCL11A	ALPK2
L2-3_vs_L2_3	BCL11A	RPL9P31
L2-3_vs_L2_3	BCL11A	RP11-126O1.6
L2-3_vs_L2_3	BCL11A	PMAIP1
L2-3_vs_L2_3	BCL11A	RP11-866E20.1
L2-3_vs_L2_3	BCL11A	PHLPP1
L2-3_vs_L2_3	BCL11A	USP25
L2-3_vs_L2_3	BCL11A	MIR155HG
L2-3_vs_L2_3	BCL11A	MIR155
L2-3_vs_L2_3	BCL11A	LINC00515
L2-3_vs_L2_3	BCL11A	MRPL39
L2-3_vs_L2_3	BCL11A	BACH1
L2-3_vs_L2_3	BCL11A	IFNAR2
L2-3_vs_L2_3	BCL11A	IL10RB-AS1
L2-3_vs_L2_3	BCL11A	IL10RB
L2-3_vs_L2_3	BCL11A	AP000295.10
L2-3_vs_L2_3	BCL11A	IFNAR1
L2-3_vs_L2_3	BCL11A	RCAN1
L2-3_vs_L2_3	BCL11A	RUNX1
L2-3_vs_L2_3	BCL11A	SRSF9P1
L2-3_vs_L2_3	BCL11A	MORC3
L2-3_vs_L2_3	BCL11A	AP000692.10
L2-3_vs_L2_3	BCL11A	TTC3-AS1
L2-3_vs_L2_3	BCL11A	TTC3
L2-3_vs_L2_3	BCL11A	DSCR9
L2-3_vs_L2_3	BCL11A	RN7SL678P
L2-3_vs_L2_3	BCL11A	AP001432.14
L2-3_vs_L2_3	BCL11A	MX1
L2-3_vs_L2_3	BCL11A	AGPAT3
L2-3_vs_L2_3	BCL11A	HMHA1
L2-3_vs_L2_3	BCL11A	POLR2E
L2-3_vs_L2_3	BCL11A	GPX4
L2-3_vs_L2_3	BCL11A	SBNO2
L2-3_vs_L2_3	BCL11A	STK11
L2-3_vs_L2_3	BCL11A	CTB-31O20.6
L2-3_vs_L2_3	BCL11A	CTB-31O20.8
L2-3_vs_L2_3	BCL11A	KLF16
L2-3_vs_L2_3	BCL11A	CTB-31O20.9
L2-3_vs_L2_3	BCL11A	CTB-31O20.2
L2-3_vs_L2_3	BCL11A	ABHD17A
L2-3_vs_L2_3	BCL11A	SCAMP4
L2-3_vs_L2_3	BCL11A	ADAT3
L2-3_vs_L2_3	BCL11A	AC007136.1
L2-3_vs_L2_3	BCL11A	BTBD2
L2-3_vs_L2_3	BCL11A	MKNK2
L2-3_vs_L2_3	BCL11A	MOB3A
L2-3_vs_L2_3	BCL11A	IZUMO4
L2-3_vs_L2_3	BCL11A	AP3D1
L2-3_vs_L2_3	BCL11A	DOT1L
L2-3_vs_L2_3	BCL11A	PLEKHJ1
L2-3_vs_L2_3	BCL11A	MIR1227
L2-3_vs_L2_3	BCL11A	MIR6789
L2-3_vs_L2_3	BCL11A	SF3A2
L2-3_vs_L2_3	BCL11A	AMH
L2-3_vs_L2_3	BCL11A	MIR4321
L2-3_vs_L2_3	BCL11A	JSRP1
L2-3_vs_L2_3	BCL11A	OAZ1
L2-3_vs_L2_3	BCL11A	LLfos-48D6.2
L2-3_vs_L2_3	BCL11A	C19orf35
L2-3_vs_L2_3	BCL11A	LINGO3
L2-3_vs_L2_3	BCL11A	AC005624.2
L2-3_vs_L2_3	BCL11A	GADD45B
L2-3_vs_L2_3	BCL11A	RN7SL121P
L2-3_vs_L2_3	BCL11A	CTC-265F19.2
L2-3_vs_L2_3	BCL11A	MIR7850
L2-3_vs_L2_3	BCL11A	CTC-265F19.3
L2-3_vs_L2_3	BCL11A	MFSD12
L2-3_vs_L2_3	BCL11A	AC005786.5
L2-3_vs_L2_3	BCL11A	CTB-66B24.1
L2-3_vs_L2_3	BCL11A	RFX2
L2-3_vs_L2_3	BCL11A	C3
L2-3_vs_L2_3	BCL11A	GPR108
L2-3_vs_L2_3	BCL11A	TRIP10
L2-3_vs_L2_3	BCL11A	SH2D3A
L2-3_vs_L2_3	BCL11A	VAV1
L2-3_vs_L2_3	BCL11A	DNMT1
L2-3_vs_L2_3	BCL11A	CTD-2369P2.2
L2-3_vs_L2_3	BCL11A	MIR4322
L2-3_vs_L2_3	BCL11A	S1PR2
L2-3_vs_L2_3	BCL11A	MRPL4
L2-3_vs_L2_3	BCL11A	CTD-2369P2.4
L2-3_vs_L2_3	BCL11A	ICAM1
L2-3_vs_L2_3	BCL11A	CTD-2369P2.5
L2-3_vs_L2_3	BCL11A	ICAM4
L2-3_vs_L2_3	BCL11A	CTD-2369P2.8
L2-3_vs_L2_3	BCL11A	ICAM5
L2-3_vs_L2_3	BCL11A	ZGLP1
L2-3_vs_L2_3	BCL11A	CTD-2369P2.10
L2-3_vs_L2_3	BCL11A	FDX1L
L2-3_vs_L2_3	BCL11A	TYK2
L2-3_vs_L2_3	BCL11A	ELOF1
L2-3_vs_L2_3	BCL11A	ZNF627
L2-3_vs_L2_3	BCL11A	ACP5
L2-3_vs_L2_3	BCL11A	GAPDHP76
L2-3_vs_L2_3	BCL11A	ZNF700
L2-3_vs_L2_3	BCL11A	ZNF763
L2-3_vs_L2_3	BCL11A	ZNF763
L2-3_vs_L2_3	BCL11A	CTD-2006C1.2
L2-3_vs_L2_3	BCL11A	RNA5SP464
L2-3_vs_L2_3	BCL11A	HOOK2
L2-3_vs_L2_3	BCL11A	CTD-2659N19.9
L2-3_vs_L2_3	BCL11A	MIR5684
L2-3_vs_L2_3	BCL11A	JUNB
L2-3_vs_L2_3	BCL11A	CTD-2659N19.10
L2-3_vs_L2_3	BCL11A	CTC-250I14.6
L2-3_vs_L2_3	BCL11A	CACNA1A
L2-3_vs_L2_3	BCL11A	CCDC130
L2-3_vs_L2_3	BCL11A	ZSWIM4
L2-3_vs_L2_3	BCL11A	CTD-3252C9.2
L2-3_vs_L2_3	BCL11A	CTD-3252C9.4
L2-3_vs_L2_3	BCL11A	MIR24-2
L2-3_vs_L2_3	BCL11A	MIR27A
L2-3_vs_L2_3	BCL11A	MIR23A
L2-3_vs_L2_3	BCL11A	NANOS3
L2-3_vs_L2_3	BCL11A	MIR181C
L2-3_vs_L2_3	BCL11A	MIR181D
L2-3_vs_L2_3	BCL11A	C19orf57
L2-3_vs_L2_3	BCL11A	RFX1
L2-3_vs_L2_3	BCL11A	CTB-55O6.13
L2-3_vs_L2_3	BCL11A	RLN3
L2-3_vs_L2_3	BCL11A	CTB-55O6.4
L2-3_vs_L2_3	BCL11A	IL27RA
L2-3_vs_L2_3	BCL11A	CTC-548K16.2
L2-3_vs_L2_3	BCL11A	CD97
L2-3_vs_L2_3	BCL11A	TPM4
L2-3_vs_L2_3	BCL11A	CTD-2231E14.2
L2-3_vs_L2_3	BCL11A	CTD-2231E14.5
L2-3_vs_L2_3	BCL11A	RAB8A
L2-3_vs_L2_3	BCL11A	RN7SL146P
L2-3_vs_L2_3	BCL11A	CHERP
L2-3_vs_L2_3	BCL11A	CTD-3222D19.12
L2-3_vs_L2_3	BCL11A	SLC35E1
L2-3_vs_L2_3	BCL11A	CTD-3222D19.10
L2-3_vs_L2_3	BCL11A	CTD-3222D19.8
L2-3_vs_L2_3	BCL11A	MED26
L2-3_vs_L2_3	BCL11A	CTD-3222D19.9
L2-3_vs_L2_3	BCL11A	CTD-3222D19.5
L2-3_vs_L2_3	BCL11A	HAUS8
L2-3_vs_L2_3	BCL11A	MYO9B
L2-3_vs_L2_3	BCL11A	CTD-2528A14.5
L2-3_vs_L2_3	BCL11A	CTD-2521M24.5
L2-3_vs_L2_3	BCL11A	BST2
L2-3_vs_L2_3	BCL11A	CTD-2521M24.9
L2-3_vs_L2_3	BCL11A	MVB12A
L2-3_vs_L2_3	BCL11A	MAP1S
L2-3_vs_L2_3	BCL11A	CTD-3149D2.4
L2-3_vs_L2_3	BCL11A	FCHO1
L2-3_vs_L2_3	BCL11A	CTB-52I2.4
L2-3_vs_L2_3	BCL11A	CTB-52I2.3
L2-3_vs_L2_3	BCL11A	RPS18P13
L2-3_vs_L2_3	BCL11A	IL12RB1
L2-3_vs_L2_3	BCL11A	ELL
L2-3_vs_L2_3	BCL11A	CTB-184G21.3
L2-3_vs_L2_3	BCL11A	GATAD2A
L2-3_vs_L2_3	BCL11A	MIR640
L2-3_vs_L2_3	BCL11A	LPAR2
L2-3_vs_L2_3	BCL11A	GMIP
L2-3_vs_L2_3	BCL11A	LSM14A
L2-3_vs_L2_3	BCL11A	LSR
L2-3_vs_L2_3	BCL11A	AC002128.5
L2-3_vs_L2_3	BCL11A	SIPA1L3
L2-3_vs_L2_3	BCL11A	DPF1
L2-3_vs_L2_3	BCL11A	SAMD4B
L2-3_vs_L2_3	BCL11A	PAF1
L2-3_vs_L2_3	BCL11A	MED29
L2-3_vs_L2_3	BCL11A	ZFP36
L2-3_vs_L2_3	BCL11A	MIR4530
L2-3_vs_L2_3	BCL11A	PLEKHG2
L2-3_vs_L2_3	BCL11A	RPS16
L2-3_vs_L2_3	BCL11A	SUPT5H
L2-3_vs_L2_3	BCL11A	ZNF546
L2-3_vs_L2_3	BCL11A	HNRNPUL1
L2-3_vs_L2_3	BCL11A	TGFB1
L2-3_vs_L2_3	BCL11A	CTC-435M10.3
L2-3_vs_L2_3	BCL11A	TMEM91
L2-3_vs_L2_3	BCL11A	B9D2
L2-3_vs_L2_3	BCL11A	POU2F2
L2-3_vs_L2_3	BCL11A	GSK3A
L2-3_vs_L2_3	BCL11A	AC006486.10
L2-3_vs_L2_3	BCL11A	ERF
L2-3_vs_L2_3	BCL11A	AC006486.9
L2-3_vs_L2_3	BCL11A	CTB-171A8.1
L2-3_vs_L2_3	BCL11A	snoZ6
L2-3_vs_L2_3	BCL11A	BCL3
L2-3_vs_L2_3	BCL11A	MIR8085
L2-3_vs_L2_3	BCL11A	RELB
L2-3_vs_L2_3	BCL11A	CLASRP
L2-3_vs_L2_3	BCL11A	ZNF296
L2-3_vs_L2_3	BCL11A	GEMIN7
L2-3_vs_L2_3	BCL11A	MARK4
L2-3_vs_L2_3	BCL11A	CTB-179K24.3
L2-3_vs_L2_3	BCL11A	PPP1R37
L2-3_vs_L2_3	BCL11A	EIF5AP3
L2-3_vs_L2_3	BCL11A	ERCC1
L2-3_vs_L2_3	BCL11A	MIR6088
L2-3_vs_L2_3	BCL11A	PPM1N
L2-3_vs_L2_3	BCL11A	VASP
L2-3_vs_L2_3	BCL11A	DMPK
L2-3_vs_L2_3	BCL11A	DMWD
L2-3_vs_L2_3	BCL11A	ZC3H4
L2-3_vs_L2_3	BCL11A	SAE1
L2-3_vs_L2_3	BCL11A	CARD8
L2-3_vs_L2_3	BCL11A	CTC-453G23.8
L2-3_vs_L2_3	BCL11A	BAX
L2-3_vs_L2_3	BCL11A	CTD-2639E6.9
L2-3_vs_L2_3	BCL11A	FTL
L2-3_vs_L2_3	BCL11A	GYS1
L2-3_vs_L2_3	BCL11A	RUVBL2
L2-3_vs_L2_3	BCL11A	CCDC155
L2-3_vs_L2_3	BCL11A	SLC17A7
L2-3_vs_L2_3	BCL11A	PIH1D1
L2-3_vs_L2_3	BCL11A	FLT3LG
L2-3_vs_L2_3	BCL11A	CTD-3148I10.15
L2-3_vs_L2_3	BCL11A	TBC1D17
L2-3_vs_L2_3	BCL11A	MIR4750
L2-3_vs_L2_3	BCL11A	IL4I1
L2-3_vs_L2_3	BCL11A	NUP62
L2-3_vs_L2_3	BCL11A	ATF5
L2-3_vs_L2_3	BCL11A	MIR4751
L2-3_vs_L2_3	BCL11A	ZNF787
L2-3_vs_L2_3	BCL11A	CTD-2621I17.8
L2-3_vs_L2_3	BCL11A	ZNF444
L2-3_vs_L2_3	BCL11A	SMARCA2
L2-3_vs_L2_3	BCL11A	RP11-264I13.2
L2-3_vs_L2_3	BCL11A	HNRNPA1P41
L2-3_vs_L2_3	BCL11A	AL158147.1
L2-3_vs_L2_3	BCL11A	JAK2
L2-3_vs_L2_3	BCL11A	RIC1
L2-3_vs_L2_3	BCL11A	GLDC
L2-3_vs_L2_3	BCL11A	RP11-106A1.2
L2-3_vs_L2_3	BCL11A	RP11-390F4.6
L2-3_vs_L2_3	BCL11A	RN7SL123P
L2-3_vs_L2_3	BCL11A	RPS3AP54
L2-3_vs_L2_3	BCL11A	RNF2P1
L2-3_vs_L2_3	BCL11A	RP11-390F4.2
L2-3_vs_L2_3	BCL11A	KDM4C
L2-3_vs_L2_3	BCL11A	DENND4C
L2-3_vs_L2_3	BCL11A	B4GALT1-AS1
L2-3_vs_L2_3	BCL11A	B4GALT1
L2-3_vs_L2_3	BCL11A	RNU4ATAC15P
L2-3_vs_L2_3	BCL11A	VCP
L2-3_vs_L2_3	BCL11A	FANCG
L2-3_vs_L2_3	BCL11A	PIGO
L2-3_vs_L2_3	BCL11A	RP11-182N22.8
L2-3_vs_L2_3	BCL11A	STOML2
L2-3_vs_L2_3	BCL11A	FAM214B
L2-3_vs_L2_3	BCL11A	CD72
L2-3_vs_L2_3	BCL11A	RP11-331F9.3
L2-3_vs_L2_3	BCL11A	RP11-331F9.4
L2-3_vs_L2_3	BCL11A	SIT1
L2-3_vs_L2_3	BCL11A	RNase_MRP
L2-3_vs_L2_3	BCL11A	RMRP
L2-3_vs_L2_3	BCL11A	CCDC107
L2-3_vs_L2_3	BCL11A	ARHGEF39
L2-3_vs_L2_3	BCL11A	RN7SL22P
L2-3_vs_L2_3	BCL11A	CA9
L2-3_vs_L2_3	BCL11A	TLN1
L2-3_vs_L2_3	BCL11A	CREB3
L2-3_vs_L2_3	BCL11A	MIR6853
L2-3_vs_L2_3	BCL11A	GBA2
L2-3_vs_L2_3	BCL11A	RGP1
L2-3_vs_L2_3	BCL11A	MSMP
L2-3_vs_L2_3	BCL11A	RP11-112J3.15
L2-3_vs_L2_3	BCL11A	RNF38
L2-3_vs_L2_3	BCL11A	ANXA1
L2-3_vs_L2_3	BCL11A	FGD3
L2-3_vs_L2_3	BCL11A	SUSD3
L2-3_vs_L2_3	BCL11A	RP11-274J16.5
L2-3_vs_L2_3	BCL11A	C9orf89
L2-3_vs_L2_3	BCL11A	NINJ1
L2-3_vs_L2_3	BCL11A	RP11-370F5.4
L2-3_vs_L2_3	BCL11A	RP11-96L7.2
L2-3_vs_L2_3	BCL11A	RN7SL794P
L2-3_vs_L2_3	BCL11A	ALG2
L2-3_vs_L2_3	BCL11A	SEC61B
L2-3_vs_L2_3	BCL11A	ZNF462
L2-3_vs_L2_3	BCL11A	RAD23B
L2-3_vs_L2_3	BCL11A	TMEM245
L2-3_vs_L2_3	BCL11A	UGCG
L2-3_vs_L2_3	BCL11A	MIR4668
L2-3_vs_L2_3	BCL11A	FKBP15
L2-3_vs_L2_3	BCL11A	SLC31A1
L2-3_vs_L2_3	BCL11A	RGS3
L2-3_vs_L2_3	BCL11A	AKNA
L2-3_vs_L2_3	BCL11A	RP11-9M16.2
L2-3_vs_L2_3	BCL11A	MAPKAP1
L2-3_vs_L2_3	BCL11A	PPP2R4
L2-3_vs_L2_3	BCL11A	RP11-65J3.14
L2-3_vs_L2_3	BCL11A	LINC00963
L2-3_vs_L2_3	BCL11A	RP11-492E3.51
L2-3_vs_L2_3	BCL11A	USP20
L2-3_vs_L2_3	BCL11A	MIR6855
L2-3_vs_L2_3	BCL11A	RP11-409K20.7
L2-3_vs_L2_3	BCL11A	FNBP1
L2-3_vs_L2_3	BCL11A	RP11-138E2.1
L2-3_vs_L2_3	BCL11A	GPR107
L2-3_vs_L2_3	BCL11A	ABL1
L2-3_vs_L2_3	BCL11A	C9orf139
L2-3_vs_L2_3	BCL11A	MAN1B1-AS1
L2-3_vs_L2_3	BCL11A	MAN1B1
L2-3_vs_L2_3	BCL11A	TUBB4B
L2-3_vs_L2_3	BCL11A	FAM166A
L2-3_vs_L2_3	BCL11A	C9orf173
L2-3_vs_L2_3	BCL11A	C9orf173-AS1
L2-3_vs_L2_3	BCL11A	NELFB
L2-3_vs_L2_3	BCL11A	TOR4A
L2-3_vs_L2_3	BCL11A	RNASE11
L2-3_vs_L2_3	BCL11A	RNASE11
L2-3_vs_L2_3	BCL11A	RP11-14J7.1
L2-3_vs_L2_3	BCL11A	HNRNPC
L2-3_vs_L2_3	BCL11A	RNA5SP383
L2-3_vs_L2_3	BCL11A	RNF31
L2-3_vs_L2_3	BCL11A	IRF9
L2-3_vs_L2_3	BCL11A	REC8
L2-3_vs_L2_3	BCL11A	IPO4
L2-3_vs_L2_3	BCL11A	TM9SF1
L2-3_vs_L2_3	BCL11A	RP11-468E2.10
L2-3_vs_L2_3	BCL11A	RP11-468E2.11
L2-3_vs_L2_3	BCL11A	TSSK4
L2-3_vs_L2_3	BCL11A	CHMP4A
L2-3_vs_L2_3	BCL11A	TM9SF1
L2-3_vs_L2_3	BCL11A	MDP1
L2-3_vs_L2_3	BCL11A	AL136419.6
L2-3_vs_L2_3	BCL11A	NEDD8
L2-3_vs_L2_3	BCL11A	TINF2
L2-3_vs_L2_3	BCL11A	HECTD1
L2-3_vs_L2_3	BCL11A	CFL2
L2-3_vs_L2_3	BCL11A	BAZ1A
L2-3_vs_L2_3	BCL11A	RPS29
L2-3_vs_L2_3	BCL11A	RN7SL1
L2-3_vs_L2_3	BCL11A	Metazoa_SRP
L2-3_vs_L2_3	BCL11A	Y_RNA
L2-3_vs_L2_3	BCL11A	LRR1
L2-3_vs_L2_3	BCL11A	RHOQP1
L2-3_vs_L2_3	BCL11A	RP11-649E7.8
L2-3_vs_L2_3	BCL11A	RPL36AL
L2-3_vs_L2_3	BCL11A	MGAT2
L2-3_vs_L2_3	BCL11A	RP11-649E7.5
L2-3_vs_L2_3	BCL11A	RP11-649E7.7
L2-3_vs_L2_3	BCL11A	AL139099.1
L2-3_vs_L2_3	BCL11A	DNAAF2
L2-3_vs_L2_3	BCL11A	RP11-58E21.4
L2-3_vs_L2_3	BCL11A	MIR6076
L2-3_vs_L2_3	BCL11A	C14orf182
L2-3_vs_L2_3	BCL11A	C14orf182
L2-3_vs_L2_3	BCL11A	RP11-58E21.3
L2-3_vs_L2_3	BCL11A	PDLIM1P1
L2-3_vs_L2_3	BCL11A	RP11-58E21.1
L2-3_vs_L2_3	BCL11A	GNG2
L2-3_vs_L2_3	BCL11A	DDHD1
L2-3_vs_L2_3	BCL11A	AL356020.1
L2-3_vs_L2_3	BCL11A	RP11-547D23.1
L2-3_vs_L2_3	BCL11A	AL163953.3
L2-3_vs_L2_3	BCL11A	SAMD4A
L2-3_vs_L2_3	BCL11A	PSMA3
L2-3_vs_L2_3	BCL11A	HIF1A
L2-3_vs_L2_3	BCL11A	TMEM229B
L2-3_vs_L2_3	BCL11A	RAD51B
L2-3_vs_L2_3	BCL11A	ZFP36L1
L2-3_vs_L2_3	BCL11A	RP1-261D10.2
L2-3_vs_L2_3	BCL11A	SIPA1L1
L2-3_vs_L2_3	BCL11A	RP1-261D10.1
L2-3_vs_L2_3	BCL11A	HEATR4
L2-3_vs_L2_3	BCL11A	ELMSAN1
L2-3_vs_L2_3	BCL11A	MIR4505
L2-3_vs_L2_3	BCL11A	ALDH6A1
L2-3_vs_L2_3	BCL11A	LIN52
L2-3_vs_L2_3	BCL11A	RP11-293M10.2
L2-3_vs_L2_3	BCL11A	RP11-293M10.1
L2-3_vs_L2_3	BCL11A	U2
L2-3_vs_L2_3	BCL11A	FOS
L2-3_vs_L2_3	BCL11A	BATF
L2-3_vs_L2_3	BCL11A	ANGEL1
L2-3_vs_L2_3	BCL11A	LRRC74A
L2-3_vs_L2_3	BCL11A	RP11-7F17.7
L2-3_vs_L2_3	BCL11A	RN7SL356P
L2-3_vs_L2_3	BCL11A	RP11-7F17.1
L2-3_vs_L2_3	BCL11A	RP11-7F17.8
L2-3_vs_L2_3	BCL11A	IRF2BPL
L2-3_vs_L2_3	BCL11A	RP11-7F17.5
L2-3_vs_L2_3	BCL11A	GSTZ1
L2-3_vs_L2_3	BCL11A	RP11-33N16.2
L2-3_vs_L2_3	BCL11A	FOXN3
L2-3_vs_L2_3	BCL11A	FOXN3-AS1
L2-3_vs_L2_3	BCL11A	C14orf159
L2-3_vs_L2_3	BCL11A	CCDC88C
L2-3_vs_L2_3	BCL11A	RP11-895M11.3
L2-3_vs_L2_3	BCL11A	RP11-895M11.2
L2-3_vs_L2_3	BCL11A	MARK3
L2-3_vs_L2_3	BCL11A	KLC1
L2-3_vs_L2_3	BCL11A	TMSB4X
L2-3_vs_L2_3	BCL11A	BCOR
L2-3_vs_L2_3	BCL11A	CASK
L2-3_vs_L2_3	BCL11A	ZNF674
L2-3_vs_L2_3	BCL11A	ZNF674-AS1
L2-3_vs_L2_3	BCL11A	Metazoa_SRP
L2-3_vs_L2_3	BCL11A	MKI67P1
L2-3_vs_L2_3	BCL11A	CHST7
L2-3_vs_L2_3	BCL11A	TIMP1
L2-3_vs_L2_3	BCL11A	MIR4769
L2-3_vs_L2_3	BCL11A	CFP
L2-3_vs_L2_3	BCL11A	AMER1
L2-3_vs_L2_3	BCL11A	MSN
L2-3_vs_L2_3	BCL11A	TSC22D3
L2-3_vs_L2_3	BCL11A	HCFC1-AS1
L2-3_vs_L2_3	BCL11A	HCFC1
L2-3_vs_L2_3	BCL11A	TMEM187
L2-3_vs_L2_3	BCL11A	IRAK1
L2-3_vs_L2_3	BCL11A	RP11-115C21.2
L2-3_vs_L2_3	BCL11A	MCPH1
L2-3_vs_L2_3	BCL11A	CTD-2541M15.1
L2-3_vs_L2_3	BCL11A	RP11-589N15.2
L2-3_vs_L2_3	BCL11A	CTSB
L2-3_vs_L2_3	BCL11A	RP11-589N15.1
L2-3_vs_L2_3	BCL11A	RNU6-336P
L2-3_vs_L2_3	BCL11A	PPP3CC
L2-3_vs_L2_3	BCL11A	SORBS3
L2-3_vs_L2_3	BCL11A	PDLIM2
L2-3_vs_L2_3	BCL11A	C8orf58
L2-3_vs_L2_3	BCL11A	CCAR2
L2-3_vs_L2_3	BCL11A	CTD-3247F14.2
L2-3_vs_L2_3	BCL11A	RP11-459E5.1
L2-3_vs_L2_3	BCL11A	EGR3
L2-3_vs_L2_3	BCL11A	TNFRSF10B
L2-3_vs_L2_3	BCL11A	RP11-875O11.2
L2-3_vs_L2_3	BCL11A	RP11-875O11.3
L2-3_vs_L2_3	BCL11A	TNFRSF10C
L2-3_vs_L2_3	BCL11A	RP11-1149O23.1
L2-3_vs_L2_3	BCL11A	RP11-1149O23.3
L2-3_vs_L2_3	BCL11A	TNFRSF10A
L2-3_vs_L2_3	BCL11A	RP11-1149O23.4
L2-3_vs_L2_3	BCL11A	CHMP7
L2-3_vs_L2_3	BCL11A	ZNF395
L2-3_vs_L2_3	BCL11A	AC084262.3
L2-3_vs_L2_3	BCL11A	RP11-486M23.1
L2-3_vs_L2_3	BCL11A	RP11-486M23.2
L2-3_vs_L2_3	BCL11A	ERLIN2
L2-3_vs_L2_3	BCL11A	RP11-863K10.7
L2-3_vs_L2_3	BCL11A	TACC1
L2-3_vs_L2_3	BCL11A	RP11-723D22.2
L2-3_vs_L2_3	BCL11A	PLEKHA2
L2-3_vs_L2_3	BCL11A	HGSNAT
L2-3_vs_L2_3	BCL11A	RP11-546K22.1
L2-3_vs_L2_3	BCL11A	RP11-546K22.2
L2-3_vs_L2_3	BCL11A	LYN
L2-3_vs_L2_3	BCL11A	YTHDF3-AS1
L2-3_vs_L2_3	BCL11A	YTHDF3
L2-3_vs_L2_3	BCL11A	ZC2HC1A
L2-3_vs_L2_3	BCL11A	Y_RNA
L2-3_vs_L2_3	BCL11A	ZBTB10
L2-3_vs_L2_3	BCL11A	RP11-48B3.5
L2-3_vs_L2_3	BCL11A	KB-1247B1.1
L2-3_vs_L2_3	BCL11A	CDH17
L2-3_vs_L2_3	BCL11A	RNF19A
L2-3_vs_L2_3	BCL11A	ANKRD46
L2-3_vs_L2_3	BCL11A	GAPDHP62
L2-3_vs_L2_3	BCL11A	YWHAZ
L2-3_vs_L2_3	BCL11A	NCALD
L2-3_vs_L2_3	BCL11A	MIR5680
L2-3_vs_L2_3	BCL11A	UBR5
L2-3_vs_L2_3	BCL11A	KLF10
L2-3_vs_L2_3	BCL11A	KB-1732A1.1
L2-3_vs_L2_3	BCL11A	AZIN1
L2-3_vs_L2_3	BCL11A	NDUFA5P2
L2-3_vs_L2_3	BCL11A	LRP12
L2-3_vs_L2_3	BCL11A	ZFPM2
L2-3_vs_L2_3	BCL11A	RP11-713M15.1
L2-3_vs_L2_3	BCL11A	PVT1
L2-3_vs_L2_3	BCL11A	PVT1_1
L2-3_vs_L2_3	BCL11A	MIR1204
L2-3_vs_L2_3	BCL11A	ASAP1
L2-3_vs_L2_3	BCL11A	ST3GAL1
L2-3_vs_L2_3	BCL11A	RP11-629O1.2
L2-3_vs_L2_3	BCL11A	PTK2
L2-3_vs_L2_3	BCL11A	ZC3H3
L2-3_vs_L2_3	BCL11A	RP11-661A12.4
L2-3_vs_L2_3	BCL11A	7SK
L2-3_vs_L2_3	BCL11A	RP11-661A12.5
L2-3_vs_L2_3	BCL11A	GSDMD
L2-3_vs_L2_3	BCL11A	RP11-95P2.3
L2-3_vs_L2_3	BCL11A	GLIS2
L2-3_vs_L2_3	BCL11A	AC005356.1
L2-3_vs_L2_3	BCL11A	CORO7
L2-3_vs_L2_3	BCL11A	USP7
L2-3_vs_L2_3	BCL11A	SNN
L2-3_vs_L2_3	BCL11A	TXNDC11
L2-3_vs_L2_3	BCL11A	ZC3H7A
L2-3_vs_L2_3	BCL11A	RP11-486I11.2
L2-3_vs_L2_3	BCL11A	SMG1P3
L2-3_vs_L2_3	BCL11A	SLC7A5P2
L2-3_vs_L2_3	BCL11A	EEF2K
L2-3_vs_L2_3	BCL11A	ARHGAP17
L2-3_vs_L2_3	BCL11A	RP11-266L9.1
L2-3_vs_L2_3	BCL11A	RP11-266L9.4
L2-3_vs_L2_3	BCL11A	NSMCE1
L2-3_vs_L2_3	BCL11A	FLJ21408
L2-3_vs_L2_3	BCL11A	IL4R
L2-3_vs_L2_3	BCL11A	CTD-3203P2.3
L2-3_vs_L2_3	BCL11A	ALDOA
L2-3_vs_L2_3	BCL11A	CTD-2515O10.5
L2-3_vs_L2_3	BCL11A	TBX6
L2-3_vs_L2_3	BCL11A	YPEL3
L2-3_vs_L2_3	BCL11A	ITGAL
L2-3_vs_L2_3	BCL11A	RP11-297C4.3
L2-3_vs_L2_3	BCL11A	RNU7-61P
L2-3_vs_L2_3	BCL11A	RP11-297C4.2
L2-3_vs_L2_3	BCL11A	ZNF768
L2-3_vs_L2_3	BCL11A	AC002310.14
L2-3_vs_L2_3	BCL11A	RBM22P13
L2-3_vs_L2_3	BCL11A	RP11-170L3.2
L2-3_vs_L2_3	BCL11A	ZNF267
L2-3_vs_L2_3	BCL11A	ITFG1
L2-3_vs_L2_3	BCL11A	PHKB
L2-3_vs_L2_3	BCL11A	N4BP1
L2-3_vs_L2_3	BCL11A	RP11-44I10.3
L2-3_vs_L2_3	BCL11A	CTC-527H23.1
L2-3_vs_L2_3	BCL11A	CTC-527H23.2
L2-3_vs_L2_3	BCL11A	RP11-467J12.4
L2-3_vs_L2_3	BCL11A	CHD9
L2-3_vs_L2_3	BCL11A	RP11-343H19.1
L2-3_vs_L2_3	BCL11A	NUP93
L2-3_vs_L2_3	BCL11A	SLC12A3
L2-3_vs_L2_3	BCL11A	RPS24P17
L2-3_vs_L2_3	BCL11A	HERPUD1
L2-3_vs_L2_3	BCL11A	RP11-325K4.3
L2-3_vs_L2_3	BCL11A	RP11-325K4.2
L2-3_vs_L2_3	BCL11A	AC012181.1
L2-3_vs_L2_3	BCL11A	NAE1
L2-3_vs_L2_3	BCL11A	PDP2
L2-3_vs_L2_3	BCL11A	CBFB
L2-3_vs_L2_3	BCL11A	LRRC29
L2-3_vs_L2_3	BCL11A	TMEM208
L2-3_vs_L2_3	BCL11A	FHOD1
L2-3_vs_L2_3	BCL11A	SLC9A5
L2-3_vs_L2_3	BCL11A	SLC12A4
L2-3_vs_L2_3	BCL11A	DPEP3
L2-3_vs_L2_3	BCL11A	DUS2
L2-3_vs_L2_3	BCL11A	DPEP2
L2-3_vs_L2_3	BCL11A	RNU6-22P
L2-3_vs_L2_3	BCL11A	SNTB2
L2-3_vs_L2_3	BCL11A	Y_RNA
L2-3_vs_L2_3	BCL11A	NFAT5
L2-3_vs_L2_3	BCL11A	MIR1538
L2-3_vs_L2_3	BCL11A	DDX19A
L2-3_vs_L2_3	BCL11A	RP11-417N10.4
L2-3_vs_L2_3	BCL11A	ZNF821
L2-3_vs_L2_3	BCL11A	RP11-498D10.3
L2-3_vs_L2_3	BCL11A	IST1
L2-3_vs_L2_3	BCL11A	MLKL
L2-3_vs_L2_3	BCL11A	NUDT7
L2-3_vs_L2_3	BCL11A	WWOX
L2-3_vs_L2_3	BCL11A	RP11-118F19.1
L2-3_vs_L2_3	BCL11A	CTD-2542L18.1
L2-3_vs_L2_3	BCL11A	SLC7A5
L2-3_vs_L2_3	BCL11A	CA5A
L2-3_vs_L2_3	BCL11A	GS1-21A4.2
L2-3_vs_L2_3	BCL11A	GS1-21A4.1
L2-3_vs_L2_3	BCL11A	ANKRD11
L2-3_vs_L2_3	BCL11A	SPG7
L2-3_vs_L2_3	BCL11A	RP11-104N10.1
L2-3_vs_L2_3	BCL11A	BCL2L13
L2-3_vs_L2_3	BCL11A	BID
L2-3_vs_L2_3	BCL11A	MAPK1
L2-3_vs_L2_3	BCL11A	KB-1125A3.12
L2-3_vs_L2_3	BCL11A	SLC2A11
L2-3_vs_L2_3	BCL11A	UPB1
L2-3_vs_L2_3	BCL11A	AP000355.2
L2-3_vs_L2_3	BCL11A	GUCD1
L2-3_vs_L2_3	BCL11A	SNRPD3
L2-3_vs_L2_3	BCL11A	HPS4
L2-3_vs_L2_3	BCL11A	CTA-292E10.9
L2-3_vs_L2_3	BCL11A	XBP1
L2-3_vs_L2_3	BCL11A	CTA-292E10.6
L2-3_vs_L2_3	BCL11A	CTA-292E10.8
L2-3_vs_L2_3	BCL11A	CTA-292E10.7
L2-3_vs_L2_3	BCL11A	SFI1
L2-3_vs_L2_3	BCL11A	PISD
L2-3_vs_L2_3	BCL11A	LARGE
L2-3_vs_L2_3	BCL11A	LL22NC03-32F9.1
L2-3_vs_L2_3	BCL11A	TOM1
L2-3_vs_L2_3	BCL11A	HMOX1
L2-3_vs_L2_3	BCL11A	MCM5
L2-3_vs_L2_3	BCL11A	MB
L2-3_vs_L2_3	BCL11A	CITF22-62D4.1
L2-3_vs_L2_3	BCL11A	APOL6
L2-3_vs_L2_3	BCL11A	MYH9
L2-3_vs_L2_3	BCL11A	RP4-633O19__A.1
L2-3_vs_L2_3	BCL11A	SSTR3
L2-3_vs_L2_3	BCL11A	RP1-151B14.9
L2-3_vs_L2_3	BCL11A	RAC2
L2-3_vs_L2_3	BCL11A	CYTH4
L2-3_vs_L2_3	BCL11A	GGA1
L2-3_vs_L2_3	BCL11A	SH3BP1
L2-3_vs_L2_3	BCL11A	PDXP
L2-3_vs_L2_3	BCL11A	RN7SL385P
L2-3_vs_L2_3	BCL11A	LGALS1
L2-3_vs_L2_3	BCL11A	NOL12
L2-3_vs_L2_3	BCL11A	APOBEC3A
L2-3_vs_L2_3	BCL11A	APOBEC3B
L2-3_vs_L2_3	BCL11A	APOBEC3B-AS1
L2-3_vs_L2_3	BCL11A	APOBEC3C
L2-3_vs_L2_3	BCL11A	APOBEC3D
L2-3_vs_L2_3	BCL11A	CTA-150C2.20
L2-3_vs_L2_3	BCL11A	APOBEC3G
L2-3_vs_L2_3	BCL11A	RP3-333H23.8
L2-3_vs_L2_3	BCL11A	RPL3
L2-3_vs_L2_3	BCL11A	SNORD83B
L2-3_vs_L2_3	BCL11A	SNORD83A
L2-3_vs_L2_3	BCL11A	SNORD43
L2-3_vs_L2_3	BCL11A	SGSM3
L2-3_vs_L2_3	BCL11A	CTA-268H5.14
L2-3_vs_L2_3	BCL11A	CTA-268H5.9
L2-3_vs_L2_3	BCL11A	UPK3A
L2-3_vs_L2_3	BCL11A	FAM118A
L2-3_vs_L2_3	BCL11A	CTA-29F11.1
L2-3_vs_L2_3	BCL11A	TBC1D22A
L2-3_vs_L2_3	BCL11A	MIR4715
L2-3_vs_L2_3	BCL11A	ATP10A
L2-3_vs_L2_3	BCL11A	RP11-2C7.1
L2-3_vs_L2_3	BCL11A	NDNL2
L2-3_vs_L2_3	BCL11A	KLF13
L2-3_vs_L2_3	BCL11A	RP11-1008C21.1
L2-3_vs_L2_3	BCL11A	RP11-1008C21.2
L2-3_vs_L2_3	BCL11A	RP11-37C7.3
L2-3_vs_L2_3	BCL11A	FSIP1
L2-3_vs_L2_3	BCL11A	EIF2AK4
L2-3_vs_L2_3	BCL11A	Y_RNA
L2-3_vs_L2_3	BCL11A	PATL2
L2-3_vs_L2_3	BCL11A	B2M
L2-3_vs_L2_3	BCL11A	TRIM69
L2-3_vs_L2_3	BCL11A	CTD-2651B20.6
L2-3_vs_L2_3	BCL11A	SHF
L2-3_vs_L2_3	BCL11A	SPPL2A
L2-3_vs_L2_3	BCL11A	CTD-2378E12.1
L2-3_vs_L2_3	BCL11A	AP4E1
L2-3_vs_L2_3	BCL11A	LEO1
L2-3_vs_L2_3	BCL11A	MAPK6
L2-3_vs_L2_3	BCL11A	CTD-2650P22.2
L2-3_vs_L2_3	BCL11A	CTD-2650P22.1
L2-3_vs_L2_3	BCL11A	RP11-430B1.1
L2-3_vs_L2_3	BCL11A	AC010999.1
L2-3_vs_L2_3	BCL11A	BNIP2
L2-3_vs_L2_3	BCL11A	RP11-361D15.2
L2-3_vs_L2_3	BCL11A	RPS27L
L2-3_vs_L2_3	BCL11A	AC007950.1
L2-3_vs_L2_3	BCL11A	AC007950.2
L2-3_vs_L2_3	BCL11A	USP3
L2-3_vs_L2_3	BCL11A	MIR422A
L2-3_vs_L2_3	BCL11A	RNU5A-1
L2-3_vs_L2_3	BCL11A	PARP16
L2-3_vs_L2_3	BCL11A	RP11-349G13.2
L2-3_vs_L2_3	BCL11A	RNU5B-1
L2-3_vs_L2_3	BCL11A	RPL9P25
L2-3_vs_L2_3	BCL11A	TIPIN
L2-3_vs_L2_3	BCL11A	MAP2K1
L2-3_vs_L2_3	BCL11A	ANP32A
L2-3_vs_L2_3	BCL11A	MIR4312
L2-3_vs_L2_3	BCL11A	SPESP1
L2-3_vs_L2_3	BCL11A	RP11-696L21.2
L2-3_vs_L2_3	BCL11A	KIF23
L2-3_vs_L2_3	BCL11A	RP11-279F6.1
L2-3_vs_L2_3	BCL11A	PKM
L2-3_vs_L2_3	BCL11A	PARP6
L2-3_vs_L2_3	BCL11A	MIR6881
L2-3_vs_L2_3	BCL11A	SEMA7A
L2-3_vs_L2_3	BCL11A	UBL7
L2-3_vs_L2_3	BCL11A	UBL7-AS1
L2-3_vs_L2_3	BCL11A	ARID3B
L2-3_vs_L2_3	BCL11A	RPL36AP45
L2-3_vs_L2_3	BCL11A	C15orf39
L2-3_vs_L2_3	BCL11A	RP11-69H7.3
L2-3_vs_L2_3	BCL11A	RP11-758M2.1
L2-3_vs_L2_3	BCL11A	ZFAND6
L2-3_vs_L2_3	BCL11A	FAH
L2-3_vs_L2_3	BCL11A	MESDC2
L2-3_vs_L2_3	BCL11A	RP11-775C24.3
L2-3_vs_L2_3	BCL11A	SEC11A
L2-3_vs_L2_3	BCL11A	ZNF592
L2-3_vs_L2_3	BCL11A	RP11-7M10.2
L2-3_vs_L2_3	BCL11A	ADAMTS7P4
L2-3_vs_L2_3	BCL11A	AKAP13
L2-3_vs_L2_3	BCL11A	hsa-mir-7706
L2-3_vs_L2_3	BCL11A	CTD-2262B20.1
L2-3_vs_L2_3	BCL11A	AEN
L2-3_vs_L2_3	BCL11A	ISG20
L2-3_vs_L2_3	BCL11A	ABHD2
L2-3_vs_L2_3	BCL11A	RP11-326A19.5
L2-3_vs_L2_3	BCL11A	U7
L2-3_vs_L2_3	BCL11A	RP11-617F23.1
L2-3_vs_L2_3	BCL11A	ZNF710
L2-3_vs_L2_3	BCL11A	IDH2
L2-3_vs_L2_3	BCL11A	CTD-2315E11.1
L2-3_vs_L2_3	BCL11A	SEMA4B
L2-3_vs_L2_3	BCL11A	RPS12P26
L2-3_vs_L2_3	BCL11A	SLCO3A1
L2-3_vs_L2_3	BCL11A	CTD-2313J17.3
L2-3_vs_L2_3	BCL11A	FAM174B
L2-3_vs_L2_3	BCL11A	ASB9P1
L2-3_vs_L2_3	BCL11A	CTD-2313J17.6
L2-3_vs_L2_3	BCL11A	CTD-2313J17.1
L2-3_vs_L2_3	BCL11A	CTD-2313J17.7
L2-3_vs_L2_3	BCL11A	SLC43A2
L2-3_vs_L2_3	BCL11A	RN7SL105P
L2-3_vs_L2_3	BCL11A	SCARF1
L2-3_vs_L2_3	BCL11A	RILP
L2-3_vs_L2_3	BCL11A	PRPF8
L2-3_vs_L2_3	BCL11A	TLCD2
L2-3_vs_L2_3	BCL11A	MIR22
L2-3_vs_L2_3	BCL11A	MIR22HG
L2-3_vs_L2_3	BCL11A	WDR81
L2-3_vs_L2_3	BCL11A	SERPINF1
L2-3_vs_L2_3	BCL11A	DPH1
L2-3_vs_L2_3	BCL11A	OVCA2
L2-3_vs_L2_3	BCL11A	RP11-667K14.4
L2-3_vs_L2_3	BCL11A	RP11-667K14.3
L2-3_vs_L2_3	BCL11A	MIR132
L2-3_vs_L2_3	BCL11A	MIR212
L2-3_vs_L2_3	BCL11A	HIC1
L2-3_vs_L2_3	BCL11A	SMG6
L2-3_vs_L2_3	BCL11A	RP11-667K14.14
L2-3_vs_L2_3	BCL11A	RP11-667K14.5
L2-3_vs_L2_3	BCL11A	RP11-667K14.13
L2-3_vs_L2_3	BCL11A	ATP2A3
L2-3_vs_L2_3	BCL11A	GP1BA
L2-3_vs_L2_3	BCL11A	SLC25A11
L2-3_vs_L2_3	BCL11A	RNF167
L2-3_vs_L2_3	BCL11A	PFN1
L2-3_vs_L2_3	BCL11A	ENO3
L2-3_vs_L2_3	BCL11A	SPAG7
L2-3_vs_L2_3	BCL11A	RP5-1050D4.3
L2-3_vs_L2_3	BCL11A	CAMTA2
L2-3_vs_L2_3	BCL11A	MIR6864
L2-3_vs_L2_3	BCL11A	MIR6865
L2-3_vs_L2_3	BCL11A	RP5-1050D4.2
L2-3_vs_L2_3	BCL11A	KIF1C
L2-3_vs_L2_3	BCL11A	PER1
L2-3_vs_L2_3	BCL11A	MIR6883
L2-3_vs_L2_3	BCL11A	VAMP2
L2-3_vs_L2_3	BCL11A	RP11-599B13.6
L2-3_vs_L2_3	BCL11A	PIGL
L2-3_vs_L2_3	BCL11A	UBB
L2-3_vs_L2_3	BCL11A	RP11-138I1.4
L2-3_vs_L2_3	BCL11A	FTLP12
L2-3_vs_L2_3	BCL11A	TRPV2
L2-3_vs_L2_3	BCL11A	RP11-138I1.2
L2-3_vs_L2_3	BCL11A	AC093484.4
L2-3_vs_L2_3	BCL11A	SMCR2_1
L2-3_vs_L2_3	BCL11A	SMCR2_2
L2-3_vs_L2_3	BCL11A	SMCR2
L2-3_vs_L2_3	BCL11A	RAI1
L2-3_vs_L2_3	BCL11A	FAM83G
L2-3_vs_L2_3	BCL11A	MIR4522
L2-3_vs_L2_3	BCL11A	WSB1
L2-3_vs_L2_3	BCL11A	RP11-173M1.8
L2-3_vs_L2_3	BCL11A	RP11-173M1.7
L2-3_vs_L2_3	BCL11A	RP11-173M1.4
L2-3_vs_L2_3	BCL11A	UNC119
L2-3_vs_L2_3	BCL11A	PIGS
L2-3_vs_L2_3	BCL11A	RP11-192H23.5
L2-3_vs_L2_3	BCL11A	SPAG5-AS1
L2-3_vs_L2_3	BCL11A	SPAG5
L2-3_vs_L2_3	BCL11A	RPL21P123
L2-3_vs_L2_3	BCL11A	RP11-82O19.1
L2-3_vs_L2_3	BCL11A	SSH2
L2-3_vs_L2_3	BCL11A	EFCAB5
L2-3_vs_L2_3	BCL11A	RAB11FIP4
L2-3_vs_L2_3	BCL11A	RP1-41C23.2
L2-3_vs_L2_3	BCL11A	MIR4724
L2-3_vs_L2_3	BCL11A	MIR193A
L2-3_vs_L2_3	BCL11A	RP1-41C23.4
L2-3_vs_L2_3	BCL11A	MIR4725
L2-3_vs_L2_3	BCL11A	MIR365B
L2-3_vs_L2_3	BCL11A	RP1-41C23.1
L2-3_vs_L2_3	BCL11A	RFFL
L2-3_vs_L2_3	BCL11A	RP5-837J1.4
L2-3_vs_L2_3	BCL11A	RP5-837J1.1
L2-3_vs_L2_3	BCL11A	MIR4734
L2-3_vs_L2_3	BCL11A	CTB-58E17.1
L2-3_vs_L2_3	BCL11A	MLLT6
L2-3_vs_L2_3	BCL11A	CTB-58E17.3
L2-3_vs_L2_3	BCL11A	MIR4726
L2-3_vs_L2_3	BCL11A	CTB-58E17.9
L2-3_vs_L2_3	BCL11A	AC006449.2
L2-3_vs_L2_3	BCL11A	CISD3
L2-3_vs_L2_3	BCL11A	5S_rRNA
L2-3_vs_L2_3	BCL11A	PCGF2
L2-3_vs_L2_3	BCL11A	CTB-58E17.5
L2-3_vs_L2_3	BCL11A	PSMB3
L2-3_vs_L2_3	BCL11A	U6
L2-3_vs_L2_3	BCL11A	GRB7
L2-3_vs_L2_3	BCL11A	RP11-94L15.2
L2-3_vs_L2_3	BCL11A	IKZF3
L2-3_vs_L2_3	BCL11A	NR1D1
L2-3_vs_L2_3	BCL11A	RP11-749I16.3
L2-3_vs_L2_3	BCL11A	MSL1
L2-3_vs_L2_3	BCL11A	CASC3
L2-3_vs_L2_3	BCL11A	AC068669.1
L2-3_vs_L2_3	BCL11A	RARA
L2-3_vs_L2_3	BCL11A	RP5-1028K7.1
L2-3_vs_L2_3	BCL11A	SMARCE1
L2-3_vs_L2_3	BCL11A	RP11-458J1.1
L2-3_vs_L2_3	BCL11A	PSMC3IP
L2-3_vs_L2_3	BCL11A	CTD-3014M21.1
L2-3_vs_L2_3	BCL11A	SLC25A39
L2-3_vs_L2_3	BCL11A	RP5-1067M6.3
L2-3_vs_L2_3	BCL11A	NMT1
L2-3_vs_L2_3	BCL11A	KANSL1
L2-3_vs_L2_3	BCL11A	KANSL1-AS1
L2-3_vs_L2_3	BCL11A	RP5-890E16.2
L2-3_vs_L2_3	BCL11A	NFE2L1
L2-3_vs_L2_3	BCL11A	AC004477.1
L2-3_vs_L2_3	BCL11A	SAMD14
L2-3_vs_L2_3	BCL11A	AC002401.1
L2-3_vs_L2_3	BCL11A	PPP1R9B
L2-3_vs_L2_3	BCL11A	RP11-893F2.13
L2-3_vs_L2_3	BCL11A	SGCA
L2-3_vs_L2_3	BCL11A	RP11-893F2.14
L2-3_vs_L2_3	BCL11A	HILS1
L2-3_vs_L2_3	BCL11A	MMD
L2-3_vs_L2_3	BCL11A	RP11-515E23.2
L2-3_vs_L2_3	BCL11A	CUEDC1
L2-3_vs_L2_3	BCL11A	RP11-159D12.11
L2-3_vs_L2_3	BCL11A	VEZF1
L2-3_vs_L2_3	BCL11A	RP11-159D12.3
L2-3_vs_L2_3	BCL11A	RP11-159D12.2
L2-3_vs_L2_3	BCL11A	BZRAP1
L2-3_vs_L2_3	BCL11A	BZRAP1-AS1
L2-3_vs_L2_3	BCL11A	MIR142
L2-3_vs_L2_3	BCL11A	MIR142
L2-3_vs_L2_3	BCL11A	MIR4736
L2-3_vs_L2_3	BCL11A	SUPT4H1
L2-3_vs_L2_3	BCL11A	RNF43
L2-3_vs_L2_3	BCL11A	U3
L2-3_vs_L2_3	BCL11A	CTD-2200P10.1
L2-3_vs_L2_3	BCL11A	RNU1-108P
L2-3_vs_L2_3	BCL11A	CTD-2200P10.3
L2-3_vs_L2_3	BCL11A	RNU1-52P
L2-3_vs_L2_3	BCL11A	RNU1-85P
L2-3_vs_L2_3	BCL11A	DHX40
L2-3_vs_L2_3	BCL11A	CLTC
L2-3_vs_L2_3	BCL11A	RP11-758H9.2
L2-3_vs_L2_3	BCL11A	VMP1
L2-3_vs_L2_3	BCL11A	MIR21
L2-3_vs_L2_3	BCL11A	RNU6-450P
L2-3_vs_L2_3	BCL11A	MED13
L2-3_vs_L2_3	BCL11A	ERN1
L2-3_vs_L2_3	BCL11A	AMZ2P1
L2-3_vs_L2_3	BCL11A	RP11-583F2.5
L2-3_vs_L2_3	BCL11A	GNA13
L2-3_vs_L2_3	BCL11A	RP11-160O5.1
L2-3_vs_L2_3	BCL11A	AMZ2
L2-3_vs_L2_3	BCL11A	RP11-147L13.2
L2-3_vs_L2_3	BCL11A	ARSG
L2-3_vs_L2_3	BCL11A	SLC16A6
L2-3_vs_L2_3	BCL11A	LINC01152
L2-3_vs_L2_3	BCL11A	NUP85
L2-3_vs_L2_3	BCL11A	GRB2
L2-3_vs_L2_3	BCL11A	KIAA0195
L2-3_vs_L2_3	BCL11A	GALK1
L2-3_vs_L2_3	BCL11A	H3F3B
L2-3_vs_L2_3	BCL11A	MIR4738
L2-3_vs_L2_3	BCL11A	UNK
L2-3_vs_L2_3	BCL11A	RNF157
L2-3_vs_L2_3	BCL11A	UBALD2
L2-3_vs_L2_3	BCL11A	JMJD6
L2-3_vs_L2_3	BCL11A	uc_338
L2-3_vs_L2_3	BCL11A	METTL23
L2-3_vs_L2_3	BCL11A	SRSF2
L2-3_vs_L2_3	BCL11A	MFSD11
L2-3_vs_L2_3	BCL11A	MIR636
L2-3_vs_L2_3	BCL11A	SEC14L1
L2-3_vs_L2_3	BCL11A	SNHG20
L2-3_vs_L2_3	BCL11A	SCARNA16
L2-3_vs_L2_3	BCL11A	RP11-285E9.6
L2-3_vs_L2_3	BCL11A	SEPT9
L2-3_vs_L2_3	BCL11A	RNU1-80P
L2-3_vs_L2_3	BCL11A	RP13-766D20.2
L2-3_vs_L2_3	BCL11A	ACTG1
L2-3_vs_L2_3	BCL11A	C17orf70
L2-3_vs_L2_3	BCL11A	NPLOC4
L2-3_vs_L2_3	BCL11A	Y_RNA
L2-3_vs_L2_3	BCL11A	C17orf62
L2-3_vs_L2_3	BCL11A	NARF
L2-3_vs_L2_3	BCL11A	SUN1
L2-3_vs_L2_3	BCL11A	MAD1L1
L2-3_vs_L2_3	BCL11A	LFNG
L2-3_vs_L2_3	BCL11A	MIR4648
L2-3_vs_L2_3	BCL11A	BRAT1
L2-3_vs_L2_3	BCL11A	IQCE
L2-3_vs_L2_3	BCL11A	GLCCI1
L2-3_vs_L2_3	BCL11A	IGF2BP3
L2-3_vs_L2_3	BCL11A	HOTAIRM1
L2-3_vs_L2_3	BCL11A	HOXA1
L2-3_vs_L2_3	BCL11A	HOTAIRM1_1
L2-3_vs_L2_3	BCL11A	HOTAIRM1_2
L2-3_vs_L2_3	BCL11A	HOTAIRM1_3
L2-3_vs_L2_3	BCL11A	HOTAIRM1_4
L2-3_vs_L2_3	BCL11A	HOTAIRM1_5
L2-3_vs_L2_3	BCL11A	HOXA2
L2-3_vs_L2_3	BCL11A	CREB5
L2-3_vs_L2_3	BCL11A	ZNRF2
L2-3_vs_L2_3	BCL11A	NOD1
L2-3_vs_L2_3	BCL11A	GGCT
L2-3_vs_L2_3	BCL11A	AC005154.7
L2-3_vs_L2_3	BCL11A	RP4-777O23.2
L2-3_vs_L2_3	BCL11A	HERPUD2
L2-3_vs_L2_3	BCL11A	RP11-379H18.1
L2-3_vs_L2_3	BCL11A	AC018647.3
L2-3_vs_L2_3	BCL11A	ELMO1
L2-3_vs_L2_3	BCL11A	AC011738.1
L2-3_vs_L2_3	BCL11A	STK17A
L2-3_vs_L2_3	BCL11A	UPP1
L2-3_vs_L2_3	BCL11A	NSUN5
L2-3_vs_L2_3	BCL11A	LIMK1
L2-3_vs_L2_3	BCL11A	RFC2
L2-3_vs_L2_3	BCL11A	CLIP2
L2-3_vs_L2_3	BCL11A	GTF2IRD1
L2-3_vs_L2_3	BCL11A	RP5-1186P10.2
L2-3_vs_L2_3	BCL11A	GTF2I
L2-3_vs_L2_3	BCL11A	RP11-229D13.3
L2-3_vs_L2_3	BCL11A	STYXL1
L2-3_vs_L2_3	BCL11A	MDH2
L2-3_vs_L2_3	BCL11A	GNAI1
L2-3_vs_L2_3	BCL11A	CDK6
L2-3_vs_L2_3	BCL11A	AC002454.1
L2-3_vs_L2_3	BCL11A	PON2
L2-3_vs_L2_3	BCL11A	AC004012.1
L2-3_vs_L2_3	BCL11A	ASB4
L2-3_vs_L2_3	BCL11A	SLC25A13
L2-3_vs_L2_3	BCL11A	C7orf43
L2-3_vs_L2_3	BCL11A	MIR4658
L2-3_vs_L2_3	BCL11A	STAG3
L2-3_vs_L2_3	BCL11A	MUC12
L2-3_vs_L2_3	BCL11A	RP11-395B7.4
L2-3_vs_L2_3	BCL11A	MUC17
L2-3_vs_L2_3	BCL11A	RP11-325F22.2
L2-3_vs_L2_3	BCL11A	SRPK2
L2-3_vs_L2_3	BCL11A	SYPL1
L2-3_vs_L2_3	BCL11A	RNA5SP239
L2-3_vs_L2_3	BCL11A	ST7-AS1_1
L2-3_vs_L2_3	BCL11A	ST7-AS1_2
L2-3_vs_L2_3	BCL11A	ST7
L2-3_vs_L2_3	BCL11A	ST7-OT4
L2-3_vs_L2_3	BCL11A	ST7-AS1
L2-3_vs_L2_3	BCL11A	ST7-OT4_1
L2-3_vs_L2_3	BCL11A	ST7-OT4_2
L2-3_vs_L2_3	BCL11A	ST7-OT4_3
L2-3_vs_L2_3	BCL11A	ST7-OT4_4
L2-3_vs_L2_3	BCL11A	AC106873.4
L2-3_vs_L2_3	BCL11A	TPM3P1
L2-3_vs_L2_3	BCL11A	UBE2H
L2-3_vs_L2_3	BCL11A	RP11-306G20.1
L2-3_vs_L2_3	BCL11A	Y_RNA
L2-3_vs_L2_3	BCL11A	MIR29B1
L2-3_vs_L2_3	BCL11A	LINC-PINT
L2-3_vs_L2_3	BCL11A	C7orf49
L2-3_vs_L2_3	BCL11A	RP11-134L10.1
L2-3_vs_L2_3	BCL11A	MIR6509
L2-3_vs_L2_3	BCL11A	WDR91
L2-3_vs_L2_3	BCL11A	MKRN1
L2-3_vs_L2_3	BCL11A	REPIN1
L2-3_vs_L2_3	BCL11A	ZNF775
L2-3_vs_L2_3	BCL11A	RP4-584D14.5
L2-3_vs_L2_3	BCL11A	RP4-584D14.6
L2-3_vs_L2_3	BCL11A	NUB1
L2-3_vs_L2_3	BCL11A	RHEB
L2-3_vs_L2_3	BCL11A	USP12-AS1
L2-3_vs_L2_3	BCL11A	USP12
L2-3_vs_L2_3	BCL11A	USP12-AS2
L2-3_vs_L2_3	BCL11A	HMGB1
L2-3_vs_L2_3	BCL11A	USPL1
L2-3_vs_L2_3	BCL11A	RGS17P1
L2-3_vs_L2_3	BCL11A	ELF1
L2-3_vs_L2_3	BCL11A	WBP4
L2-3_vs_L2_3	BCL11A	AKAP11
L2-3_vs_L2_3	BCL11A	GPALPP1
L2-3_vs_L2_3	BCL11A	GTF2F2
L2-3_vs_L2_3	BCL11A	TPT1-AS1
L2-3_vs_L2_3	BCL11A	SLC25A30
L2-3_vs_L2_3	BCL11A	RB1
L2-3_vs_L2_3	BCL11A	RCBTB2
L2-3_vs_L2_3	BCL11A	RP11-165D7.5
L2-3_vs_L2_3	BCL11A	FNDC3A
L2-3_vs_L2_3	BCL11A	RP11-156K23.3
L2-3_vs_L2_3	BCL11A	RNU6-60P
L2-3_vs_L2_3	BCL11A	DLEU1
L2-3_vs_L2_3	BCL11A	DHRS12
L2-3_vs_L2_3	BCL11A	RP11-327P2.5
L2-3_vs_L2_3	BCL11A	TBC1D4
L2-3_vs_L2_3	BCL11A	CLN5
L2-3_vs_L2_3	BCL11A	FBXL3
L2-3_vs_L2_3	BCL11A	NDFIP2
L2-3_vs_L2_3	BCL11A	NDFIP2-AS1
L2-3_vs_L2_3	BCL11A	GAPDHP22
L2-3_vs_L2_3	BCL11A	UBAC2-AS1
L2-3_vs_L2_3	BCL11A	UBAC2
L2-3_vs_L2_3	BCL11A	RN7SKP9
L2-3_vs_L2_3	BCL11A	H2AFZP3
L2-3_vs_L2_3	BCL11A	RP11-29B2.6
L2-3_vs_L2_3	BCL11A	RP11-472K17.3
L2-3_vs_L2_3	BCL11A	RAB20
L2-3_vs_L2_3	BCL11A	CARKD
L2-3_vs_L2_3	BCL11A	RP11-90L1.8
L2-3_vs_L2_3	BCL11A	GAK
L2-3_vs_L2_3	BCL11A	TMEM175
L2-3_vs_L2_3	BCL11A	SH3BP2
L2-3_vs_L2_3	BCL11A	ADD1
L2-3_vs_L2_3	BCL11A	GRK4
L2-3_vs_L2_3	BCL11A	RNU6-204P
L2-3_vs_L2_3	BCL11A	HTT-AS1_1
L2-3_vs_L2_3	BCL11A	HTT-AS1_2
L2-3_vs_L2_3	BCL11A	HTT-AS
L2-3_vs_L2_3	BCL11A	HTT
L2-3_vs_L2_3	BCL11A	SH3TC1
L2-3_vs_L2_3	BCL11A	AC104650.1
L2-3_vs_L2_3	BCL11A	RNA5SP152
L2-3_vs_L2_3	BCL11A	ACOX3
L2-3_vs_L2_3	BCL11A	TRMT44
L2-3_vs_L2_3	BCL11A	WDR1
L2-3_vs_L2_3	BCL11A	RBPJ
L2-3_vs_L2_3	BCL11A	RNA5SP158
L2-3_vs_L2_3	BCL11A	TLR10
L2-3_vs_L2_3	BCL11A	TLR1
L2-3_vs_L2_3	BCL11A	TLR6
L2-3_vs_L2_3	BCL11A	TMEM156
L2-3_vs_L2_3	BCL11A	KLHL5
L2-3_vs_L2_3	BCL11A	RHOH
L2-3_vs_L2_3	BCL11A	AC195454.1
L2-3_vs_L2_3	BCL11A	RBM47
L2-3_vs_L2_3	BCL11A	SCARB2
L2-3_vs_L2_3	BCL11A	FAM47E
L2-3_vs_L2_3	BCL11A	SHROOM3
L2-3_vs_L2_3	BCL11A	ANTXR2
L2-3_vs_L2_3	BCL11A	C4orf36
L2-3_vs_L2_3	BCL11A	AFF1
L2-3_vs_L2_3	BCL11A	TECRP1
L2-3_vs_L2_3	BCL11A	PPM1K
L2-3_vs_L2_3	BCL11A	RP11-10L7.1
L2-3_vs_L2_3	BCL11A	RP11-571L19.7
L2-3_vs_L2_3	BCL11A	EIF4E
L2-3_vs_L2_3	BCL11A	AC019131.1
L2-3_vs_L2_3	BCL11A	RP11-15B17.4
L2-3_vs_L2_3	BCL11A	DNAJB14
L2-3_vs_L2_3	BCL11A	RP11-15B17.1
L2-3_vs_L2_3	BCL11A	H2AFZ
L2-3_vs_L2_3	BCL11A	ELOVL6
L2-3_vs_L2_3	BCL11A	CAMK2D
L2-3_vs_L2_3	BCL11A	ANXA5
L2-3_vs_L2_3	BCL11A	RP11-170N16.1
L2-3_vs_L2_3	BCL11A	FGF2
L2-3_vs_L2_3	BCL11A	AC021205.1
L2-3_vs_L2_3	BCL11A	HSPA4L
L2-3_vs_L2_3	BCL11A	RP11-130C6.1
L2-3_vs_L2_3	BCL11A	GATB
L2-3_vs_L2_3	BCL11A	FBXW7
L2-3_vs_L2_3	BCL11A	ARFIP1
L2-3_vs_L2_3	BCL11A	NEK1
L2-3_vs_L2_3	BCL11A	CLCN3
L2-3_vs_L2_3	BCL11A	AC079080.1
L2-3_vs_L2_3	BCL11A	RN7SL28P
L2-3_vs_L2_3	BCL11A	RP11-162O12.2
L2-3_vs_L2_3	BCL11A	RP11-326I11.5
L2-3_vs_L2_3	BCL11A	IRF2
L2-3_vs_L2_3	BCL11A	RP11-326I11.3
L2-3_vs_L2_3	BCL11A	RP11-326I11.4
L2-3_vs_L2_3	BCL11A	MIR200A
L2-3_vs_L2_3	BCL11A	MIR429
L2-3_vs_L2_3	BCL11A	RP11-465B22.8
L2-3_vs_L2_3	BCL11A	TTLL10
L2-3_vs_L2_3	BCL11A	TTLL10-AS1
L2-3_vs_L2_3	BCL11A	TNFRSF18
L2-3_vs_L2_3	BCL11A	TNFRSF4
L2-3_vs_L2_3	BCL11A	SDF4
L2-3_vs_L2_3	BCL11A	NADK
L2-3_vs_L2_3	BCL11A	GNB1
L2-3_vs_L2_3	BCL11A	RP11-312B8.1
L2-3_vs_L2_3	BCL11A	CAMTA1
L2-3_vs_L2_3	BCL11A	RERE
L2-3_vs_L2_3	BCL11A	RP5-1115A15.1
L2-3_vs_L2_3	BCL11A	PIK3CD
L2-3_vs_L2_3	BCL11A	PIK3CD-AS1
L2-3_vs_L2_3	BCL11A	RP5-1077B9.5
L2-3_vs_L2_3	BCL11A	MIIP
L2-3_vs_L2_3	BCL11A	Y_RNA
L2-3_vs_L2_3	BCL11A	MIR6729
L2-3_vs_L2_3	BCL11A	CELA2B
L2-3_vs_L2_3	BCL11A	CASP9
L2-3_vs_L2_3	BCL11A	DNAJC16
L2-3_vs_L2_3	BCL11A	RP11-169K16.8
L2-3_vs_L2_3	BCL11A	SPEN
L2-3_vs_L2_3	BCL11A	FLJ37453
L2-3_vs_L2_3	BCL11A	ZBTB17
L2-3_vs_L2_3	BCL11A	RP11-5P18.1
L2-3_vs_L2_3	BCL11A	C1orf64
L2-3_vs_L2_3	BCL11A	RP11-5P18.5
L2-3_vs_L2_3	BCL11A	HSPB7
L2-3_vs_L2_3	BCL11A	CLCNKA
L2-3_vs_L2_3	BCL11A	RP11-108M9.6
L2-3_vs_L2_3	BCL11A	TMCO4
L2-3_vs_L2_3	BCL11A	ECE1
L2-3_vs_L2_3	BCL11A	RP5-1071N3.1
L2-3_vs_L2_3	BCL11A	RP1-224A6.3
L2-3_vs_L2_3	BCL11A	LINC00339
L2-3_vs_L2_3	BCL11A	E2F2
L2-3_vs_L2_3	BCL11A	RP1-150O5.3
L2-3_vs_L2_3	BCL11A	ID3
L2-3_vs_L2_3	BCL11A	MDS2
L2-3_vs_L2_3	BCL11A	CNR2
L2-3_vs_L2_3	BCL11A	GRHL3
L2-3_vs_L2_3	BCL11A	RCC1
L2-3_vs_L2_3	BCL11A	SNHG3
L2-3_vs_L2_3	BCL11A	SNORA73A
L2-3_vs_L2_3	BCL11A	SNORA73B
L2-3_vs_L2_3	BCL11A	TAF12
L2-3_vs_L2_3	BCL11A	RP11-442N24__B.1
L2-3_vs_L2_3	BCL11A	RNU11
L2-3_vs_L2_3	BCL11A	U11
L2-3_vs_L2_3	BCL11A	MATN1-AS1
L2-3_vs_L2_3	BCL11A	MATN1
L2-3_vs_L2_3	BCL11A	MIR4420
L2-3_vs_L2_3	BCL11A	LAPTM5
L2-3_vs_L2_3	BCL11A	PTP4A2
L2-3_vs_L2_3	BCL11A	RP11-84A19.4
L2-3_vs_L2_3	BCL11A	RP4-534N18.2
L2-3_vs_L2_3	BCL11A	CCDC28B
L2-3_vs_L2_3	BCL11A	MTMR9LP
L2-3_vs_L2_3	BCL11A	FAM167B
L2-3_vs_L2_3	BCL11A	LCK
L2-3_vs_L2_3	BCL11A	AZIN2
L2-3_vs_L2_3	BCL11A	TRAPPC3
L2-3_vs_L2_3	BCL11A	MAP7D1
L2-3_vs_L2_3	BCL11A	STK40
L2-3_vs_L2_3	BCL11A	LSM10
L2-3_vs_L2_3	BCL11A	RNU4-27P
L2-3_vs_L2_3	BCL11A	CAP1
L2-3_vs_L2_3	BCL11A	RLF
L2-3_vs_L2_3	BCL11A	SMAP2
L2-3_vs_L2_3	BCL11A	C1orf228
L2-3_vs_L2_3	BCL11A	RNU5F-1
L2-3_vs_L2_3	BCL11A	RNU5D-1
L2-3_vs_L2_3	BCL11A	KIF2C
L2-3_vs_L2_3	BCL11A	ZSWIM5
L2-3_vs_L2_3	BCL11A	TESK2
L2-3_vs_L2_3	BCL11A	MMACHC
L2-3_vs_L2_3	BCL11A	PRDX1
L2-3_vs_L2_3	BCL11A	HMGB1P48
L2-3_vs_L2_3	BCL11A	OSBPL9
L2-3_vs_L2_3	BCL11A	NDC1
L2-3_vs_L2_3	BCL11A	AK4
L2-3_vs_L2_3	BCL11A	RP4-700A9.1
L2-3_vs_L2_3	BCL11A	PDE4B
L2-3_vs_L2_3	BCL11A	LRRC8C
L2-3_vs_L2_3	BCL11A	RP11-413E1.2
L2-3_vs_L2_3	BCL11A	FAM69A
L2-3_vs_L2_3	BCL11A	BCAR3
L2-3_vs_L2_3	BCL11A	RP4-575N6.4
L2-3_vs_L2_3	BCL11A	S1PR1
L2-3_vs_L2_3	BCL11A	RP4-575N6.5
L2-3_vs_L2_3	BCL11A	RP4-575N6.2
L2-3_vs_L2_3	BCL11A	PPIAP7
L2-3_vs_L2_3	BCL11A	VAV3
L2-3_vs_L2_3	BCL11A	VAV3-AS1
L2-3_vs_L2_3	BCL11A	SORT1
L2-3_vs_L2_3	BCL11A	PSMA5
L2-3_vs_L2_3	BCL11A	CSF1
L2-3_vs_L2_3	BCL11A	DDX20
L2-3_vs_L2_3	BCL11A	FAM212B
L2-3_vs_L2_3	BCL11A	CTTNBP2NL
L2-3_vs_L2_3	BCL11A	WNT2B
L2-3_vs_L2_3	BCL11A	PHTF1
L2-3_vs_L2_3	BCL11A	RSBN1
L2-3_vs_L2_3	BCL11A	TSPAN2
L2-3_vs_L2_3	BCL11A	RP4-666F24.3
L2-3_vs_L2_3	BCL11A	ATP1A1
L2-3_vs_L2_3	BCL11A	RNU6-817P
L2-3_vs_L2_3	BCL11A	ATP1A1-AS1
L2-3_vs_L2_3	BCL11A	RP11-495P10.4
L2-3_vs_L2_3	BCL11A	RP11-495P10.3
L2-3_vs_L2_3	BCL11A	Y_RNA
L2-3_vs_L2_3	BCL11A	RNU1-122P
L2-3_vs_L2_3	BCL11A	RP11-54A4.2
L2-3_vs_L2_3	BCL11A	ADAMTSL4
L2-3_vs_L2_3	BCL11A	ADAMTSL4-AS1
L2-3_vs_L2_3	BCL11A	Metazoa_SRP
L2-3_vs_L2_3	BCL11A	Metazoa_SRP
L2-3_vs_L2_3	BCL11A	MCL1
L2-3_vs_L2_3	BCL11A	SNORA40
L2-3_vs_L2_3	BCL11A	U4
L2-3_vs_L2_3	BCL11A	POGZ
L2-3_vs_L2_3	BCL11A	PMVK
L2-3_vs_L2_3	BCL11A	RP11-307C12.13
L2-3_vs_L2_3	BCL11A	Metazoa_SRP
L2-3_vs_L2_3	BCL11A	PBXIP1
L2-3_vs_L2_3	BCL11A	PYGO2
L2-3_vs_L2_3	BCL11A	RP11-307C12.12
L2-3_vs_L2_3	BCL11A	SHC1
L2-3_vs_L2_3	BCL11A	FLAD1
L2-3_vs_L2_3	BCL11A	LENEP
L2-3_vs_L2_3	BCL11A	ZBTB7B
L2-3_vs_L2_3	BCL11A	KIAA0907
L2-3_vs_L2_3	BCL11A	SCARNA4
L2-3_vs_L2_3	BCL11A	RXFP4
L2-3_vs_L2_3	BCL11A	MIR6738
L2-3_vs_L2_3	BCL11A	ARHGEF2
L2-3_vs_L2_3	BCL11A	RP11-336K24.12
L2-3_vs_L2_3	BCL11A	RP11-336K24.5
L2-3_vs_L2_3	BCL11A	SSR2
L2-3_vs_L2_3	BCL11A	LMNA
L2-3_vs_L2_3	BCL11A	C1orf61
L2-3_vs_L2_3	BCL11A	MIR9-1
L2-3_vs_L2_3	BCL11A	RP11-98G7.1
L2-3_vs_L2_3	BCL11A	MEF2D
L2-3_vs_L2_3	BCL11A	Y_RNA
L2-3_vs_L2_3	BCL11A	CYCSP52
L2-3_vs_L2_3	BCL11A	ETV3
L2-3_vs_L2_3	BCL11A	RP11-71G12.1
L2-3_vs_L2_3	BCL11A	CFAP45
L2-3_vs_L2_3	BCL11A	hsa-mir-4259
L2-3_vs_L2_3	BCL11A	RP11-190A12.9
L2-3_vs_L2_3	BCL11A	TAGLN2
L2-3_vs_L2_3	BCL11A	IGSF9
L2-3_vs_L2_3	BCL11A	AL591806.1
L2-3_vs_L2_3	BCL11A	ARHGAP30
L2-3_vs_L2_3	BCL11A	PVRL4
L2-3_vs_L2_3	BCL11A	RP11-544M22.8
L2-3_vs_L2_3	BCL11A	KLHDC9
L2-3_vs_L2_3	BCL11A	FCRLA
L2-3_vs_L2_3	BCL11A	FCRLB
L2-3_vs_L2_3	BCL11A	RN7SL466P
L2-3_vs_L2_3	BCL11A	DUSP12
L2-3_vs_L2_3	BCL11A	DDR2
L2-3_vs_L2_3	BCL11A	RCSD1
L2-3_vs_L2_3	BCL11A	RP3-455J7.4
L2-3_vs_L2_3	BCL11A	SFT2D2
L2-3_vs_L2_3	BCL11A	RP11-576I22.2
L2-3_vs_L2_3	BCL11A	GORAB
L2-3_vs_L2_3	BCL11A	RC3H1-IT1
L2-3_vs_L2_3	BCL11A	RC3H1
L2-3_vs_L2_3	BCL11A	RP11-160H22.3
L2-3_vs_L2_3	BCL11A	RABGAP1L
L2-3_vs_L2_3	BCL11A	RNU6-307P
L2-3_vs_L2_3	BCL11A	CACYBP
L2-3_vs_L2_3	BCL11A	RP11-177A2.5
L2-3_vs_L2_3	BCL11A	TOR3A
L2-3_vs_L2_3	BCL11A	STX6
L2-3_vs_L2_3	BCL11A	MR1
L2-3_vs_L2_3	BCL11A	IER5
L2-3_vs_L2_3	BCL11A	RGS16
L2-3_vs_L2_3	BCL11A	RP11-317P15.4
L2-3_vs_L2_3	BCL11A	LAMC1
L2-3_vs_L2_3	BCL11A	LAMC2
L2-3_vs_L2_3	BCL11A	SMG7-AS1
L2-3_vs_L2_3	BCL11A	SMG7
L2-3_vs_L2_3	BCL11A	IVNS1ABP
L2-3_vs_L2_3	BCL11A	GS1-279B7.2
L2-3_vs_L2_3	BCL11A	GS1-279B7.1
L2-3_vs_L2_3	BCL11A	DENND1B
L2-3_vs_L2_3	BCL11A	ELK4
L2-3_vs_L2_3	BCL11A	SLC45A3
L2-3_vs_L2_3	BCL11A	IKBKE
L2-3_vs_L2_3	BCL11A	MIR6769B
L2-3_vs_L2_3	BCL11A	C1orf147
L2-3_vs_L2_3	BCL11A	RP11-534L20.5
L2-3_vs_L2_3	BCL11A	RASSF5
L2-3_vs_L2_3	BCL11A	MAPKAPK2
L2-3_vs_L2_3	BCL11A	RP11-343H5.4
L2-3_vs_L2_3	BCL11A	C1orf132
L2-3_vs_L2_3	BCL11A	SNORA26
L2-3_vs_L2_3	BCL11A	INTS7
L2-3_vs_L2_3	BCL11A	DTL
L2-3_vs_L2_3	BCL11A	TMEM206
L2-3_vs_L2_3	BCL11A	RP11-61J19.5
L2-3_vs_L2_3	BCL11A	ATF3
L2-3_vs_L2_3	BCL11A	NSL1
L2-3_vs_L2_3	BCL11A	TATDN3
L2-3_vs_L2_3	BCL11A	LYPLAL1
L2-3_vs_L2_3	BCL11A	LYPLAL1-AS1
L2-3_vs_L2_3	BCL11A	RP11-365O16.1
L2-3_vs_L2_3	BCL11A	DEGS1
L2-3_vs_L2_3	BCL11A	SNORA72
L2-3_vs_L2_3	BCL11A	RP11-365O16.3
L2-3_vs_L2_3	BCL11A	CNIH3
L2-3_vs_L2_3	BCL11A	GTPBP4
L2-3_vs_L2_3	BCL11A	RP11-363N22.3
L2-3_vs_L2_3	BCL11A	RP11-184A2.3
L2-3_vs_L2_3	BCL11A	RP11-184A2.2
L2-3_vs_L2_3	BCL11A	KLF6
L2-3_vs_L2_3	BCL11A	RP11-464C19.2
L2-3_vs_L2_3	BCL11A	IL2RA
L2-3_vs_L2_3	BCL11A	RP11-414H17.2
L2-3_vs_L2_3	BCL11A	RBM17
L2-3_vs_L2_3	BCL11A	UPF2
L2-3_vs_L2_3	BCL11A	DHTKD1
L2-3_vs_L2_3	BCL11A	CDC123
L2-3_vs_L2_3	BCL11A	RP11-186N15.3
L2-3_vs_L2_3	BCL11A	FRMD4A
L2-3_vs_L2_3	BCL11A	RP11-142M10.2
L2-3_vs_L2_3	BCL11A	TRDMT1
L2-3_vs_L2_3	BCL11A	VIM-AS1
L2-3_vs_L2_3	BCL11A	VIM
L2-3_vs_L2_3	BCL11A	RP11-124N14.3
L2-3_vs_L2_3	BCL11A	STAM-AS1
L2-3_vs_L2_3	BCL11A	STAM
L2-3_vs_L2_3	BCL11A	MAP3K8
L2-3_vs_L2_3	BCL11A	RP11-253D19.1
L2-3_vs_L2_3	BCL11A	RN7SL63P
L2-3_vs_L2_3	BCL11A	RP11-253D19.2
L2-3_vs_L2_3	BCL11A	RP11-297A16.2
L2-3_vs_L2_3	BCL11A	CREM
L2-3_vs_L2_3	BCL11A	RNU7-77P
L2-3_vs_L2_3	BCL11A	ATP6V1G1P4
L2-3_vs_L2_3	BCL11A	HNRNPF
L2-3_vs_L2_3	BCL11A	U3
L2-3_vs_L2_3	BCL11A	RP11-517P14.2
L2-3_vs_L2_3	BCL11A	ZNF487
L2-3_vs_L2_3	BCL11A	RNU7-193P
L2-3_vs_L2_3	BCL11A	SGMS1
L2-3_vs_L2_3	BCL11A	UBE2D1
L2-3_vs_L2_3	BCL11A	TFAM
L2-3_vs_L2_3	BCL11A	ADO
L2-3_vs_L2_3	BCL11A	RP11-436D10.3
L2-3_vs_L2_3	BCL11A	EGR2
L2-3_vs_L2_3	BCL11A	JMJD1C
L2-3_vs_L2_3	BCL11A	SRGN
L2-3_vs_L2_3	BCL11A	Metazoa_SRP
L2-3_vs_L2_3	BCL11A	AIFM2
L2-3_vs_L2_3	BCL11A	SAR1A
L2-3_vs_L2_3	BCL11A	CALM2P2
L2-3_vs_L2_3	BCL11A	EIF4EBP2
L2-3_vs_L2_3	BCL11A	PALD1
L2-3_vs_L2_3	BCL11A	YY1P1
L2-3_vs_L2_3	BCL11A	RP11-472G21.2
L2-3_vs_L2_3	BCL11A	AC073370.1
L2-3_vs_L2_3	BCL11A	ASCC1
L2-3_vs_L2_3	BCL11A	DDIT4
L2-3_vs_L2_3	BCL11A	RP11-442H21.2
L2-3_vs_L2_3	BCL11A	KAT6B
[truncated: 130,744 more rows]

## Sheet: primary_TF_targets
cell_type	TF	gene
L2-3_vs_L2_3	BCL11A	NR4A1
L2-3_vs_L2_3	BCL11A	KIF13A
L2-3_vs_L2_3	BCL11A	HSPA1A
L2-3_vs_L2_3	BCL11A	HSPA1B
L2-3_vs_L2_3	BCL11A	HIVEP2
L2-3_vs_L2_3	BCL11A	ARHGEF12
L2-3_vs_L2_3	BCL11A	ELL2
L2-3_vs_L2_3	BCL11A	FER
L2-3_vs_L2_3	BCL11A	MAN2A1
L2-3_vs_L2_3	BCL11A	POU2F2
L2-3_vs_L2_3	BCL11A	MARK3
L2-3_vs_L2_3	BCL11A	ANKRD46
L2-3_vs_L2_3	BCL11A	UBR5
L2-3_vs_L2_3	BCL11A	PVT1
L2-3_vs_L2_3	BCL11A	MAPK1
L2-3_vs_L2_3	BCL11A	MAPK6
L2-3_vs_L2_3	BCL11A	SHROOM3
L2-3_vs_L2_3	BCL11A	PPM1K
L2-3_vs_L2_3	BCL11A	HSPA4L
L2-3_vs_L2_3	BCL11A	TESK2
L2-3_vs_L2_3	BCL11A	SORT1
L2-3_vs_L2_3	BCL11A	CACYBP
L2-3_vs_L2_3	BCL11A	GRID1
L2-3_vs_L2_3	BCL11A	RFTN1
L2-3_vs_L2_3	BCL11A	WDR82
L2-3_vs_L2_3	BCL11A	MBNL1
L2-3_vs_L2_3	BCL11A	NCOA1
L2-3_vs_L2_3	BCL11A	BCL11A
L2-3_vs_L2_3	BCL11A	SPRED2
L2-3_vs_L2_3	BCL11A	FGD4
L2-3_vs_L2_3	USF1	VGF
L2-3_vs_L2_3	USF1	MAPK1
L2-3_vs_L2_3	USF1	MIAT
L2-3_vs_L2_3	USF1	SMAD3
L2-3_vs_L2_3	USF1	XPO1
L2-3_vs_L2_3	USF1	ARMC9
L2-3_vs_L2_3	USF1	ZNF706
L2-3_vs_L2_3	USF1	TRAPPC9
L2-3_vs_L2_3	USF1	RTN4RL1
L2-3_vs_L2_3	USF1	THRA
L2-3_vs_L2_3	USF1	ANKRD33B
L2-3_vs_L2_3	USF1	MICAL2
L2-3_vs_L2_3	USF1	STIP1
L2-3_vs_L2_3	USF1	SYT12
L2-3_vs_L2_3	USF1	PDCD4
L2-3_vs_L2_3	USF1	CIRBP
L2-3_vs_L2_3	USF1	NOVA2
L2-3_vs_L2_3	USF1	MAPRE2
L2-3_vs_L2_3	USF1	ZNF516
L2-3_vs_L2_3	USF1	SLC38A1
L2-3_vs_L2_3	USF1	SPRYD3
L2-3_vs_L2_3	USF1	PNMA1
L2-3_vs_L2_3	USF1	RPS6KA5
L2-3_vs_L2_3	USF1	UNC79
L2-3_vs_L2_3	USF1	INF2
L2-3_vs_L2_3	USF1	SYNJ2
L2-3_vs_L2_3	USF1	CDKL1
L2-3_vs_L2_3	USF1	CYP46A1
L2-3_vs_L2_3	USF1	DNAJB1
L2-3_vs_L2_3	USF1	PHTF2
L2-3_vs_L2_3	USF1	RHOT1
L2-3_vs_L2_3	USF1	TIMP2
L2-3_vs_L2_3	USF1	PRRT1
L2-3_vs_L2_3	USF1	SNHG5
L2-3_vs_L2_3	USF1	HIVEP2
L2-3_vs_L2_3	USF1	PHACTR2
L2-3_vs_L2_3	USF1	MBNL1
L2-3_vs_L2_3	USF1	EML6
L2-3_vs_L2_3	USF1	NPAS2
L2-3_vs_L2_3	USF1	PER2
L2-3_vs_L2_3	USF1	ARID5B
L2-3_vs_L2_3	USF1	GSE1
L2-3_vs_L2_3	USF1	MAPK6
L2-3_vs_L2_3	USF1	TCF12
L2-3_vs_L2_3	USF1	PIAS1
L2-3_vs_L2_3	USF1	FEM1B
L2-3_vs_L2_3	USF1	B4GALNT3
L2-3_vs_L2_3	USF1	GRASP
L2-3_vs_L2_3	USF1	NR4A1
L2-3_vs_L2_3	USF1	TLE1
L2-3_vs_L2_3	USF1	CTNNAL1
L2-3_vs_L2_3	USF1	PLCH2
L2-3_vs_L2_3	USF1	LRRC8B
L2-3_vs_L2_3	USF1	MAGI3
L2-3_vs_L2_3	USF1	RASAL2
L2-3_vs_L2_3	USF1	PLEKHA6
L2-3_vs_L2_3	USF1	TEAD1
L2-3_vs_L2_3	USF1	ANKRD46
L2-3_vs_L2_3	USF1	PPP1R12B
L2-3_vs_L2_3	USF1	DOCK4
L2-3_vs_L2_3	USF1	BACH2
L2-3_vs_L2_3	USF1	DLGAP3
L2-3_vs_L2_3	USF1	LZTS1
L2-3_vs_L2_3	USF1	RSRP1
L2-3_vs_L2_3	USF1	SSBP4
L2-3_vs_L2_3	USF1	PAFAH1B2
L2-3_vs_L2_3	USF1	SORT1
L2-3_vs_L2_3	USF1	MARK3
L2-3_vs_L2_3	USF1	UBR2
L2-3_vs_L2_3	USF1	SCAI
L2-3_vs_L2_3	USF1	INPP4B
L2-3_vs_L2_3	CTNNB1	ZMYND8
L2-3_vs_L2_3	NR2F2	RSRP1
L2-3_vs_L2_3	NR2F2	NFIA
L2-3_vs_L2_3	NR2F2	JAK1
L2-3_vs_L2_3	NR2F2	LEPR
L2-3_vs_L2_3	NR2F2	LRRC8B
L2-3_vs_L2_3	NR2F2	SORT1
L2-3_vs_L2_3	NR2F2	PEA15
L2-3_vs_L2_3	NR2F2	ADCY10
L2-3_vs_L2_3	NR2F2	CACYBP
L2-3_vs_L2_3	NR2F2	NEK7
L2-3_vs_L2_3	NR2F2	PPP1R12B
L2-3_vs_L2_3	NR2F2	PLEKHA6
L2-3_vs_L2_3	NR2F2	SUSD4
L2-3_vs_L2_3	NR2F2	TARBP1
L2-3_vs_L2_3	NR2F2	CNST
L2-3_vs_L2_3	NR2F2	SUGT1
L2-3_vs_L2_3	NR2F2	LIFR
L2-3_vs_L2_3	NR2F2	FCHO2
L2-3_vs_L2_3	NR2F2	SSBP2
L2-3_vs_L2_3	NR2F2	TMEM161B-AS1
L2-3_vs_L2_3	NR2F2	DCP2
L2-3_vs_L2_3	NR2F2	CSNK1A1
L2-3_vs_L2_3	NR2F2	CREBRF
L2-3_vs_L2_3	NR2F2	CANX
L2-3_vs_L2_3	NR2F2	USP47
L2-3_vs_L2_3	NR2F2	MICAL2
L2-3_vs_L2_3	NR2F2	TEAD1
L2-3_vs_L2_3	NR2F2	LIN7C
L2-3_vs_L2_3	NR2F2	DGKZ
L2-3_vs_L2_3	NR2F2	STIP1
L2-3_vs_L2_3	NR2F2	PDE2A
L2-3_vs_L2_3	NR2F2	PAFAH1B2
L2-3_vs_L2_3	NR2F2	ARHGAP22
L2-3_vs_L2_3	NR2F2	ARID5B
L2-3_vs_L2_3	NR2F2	PCGF5
L2-3_vs_L2_3	NR2F2	LCOR
L2-3_vs_L2_3	NR2F2	SHOC2
L2-3_vs_L2_3	NR2F2	THRA
L2-3_vs_L2_3	NR2F2	CACNA1G
L2-3_vs_L2_3	NR2F2	BNIP3L
L2-3_vs_L2_3	NR2F2	PABPC1
L2-3_vs_L2_3	NR2F2	UBR5
L2-3_vs_L2_3	NR2F2	PVT1
L2-3_vs_L2_3	NR2F2	TRAPPC9
L2-3_vs_L2_3	NR2F2	ATP2B2
L2-3_vs_L2_3	NR2F2	WDR82
L2-3_vs_L2_3	NR2F2	ZBTB20
L2-3_vs_L2_3	NR2F2	TFDP2
L2-3_vs_L2_3	NR2F2	MBNL1
L2-3_vs_L2_3	NR2F2	MAPRE2
L2-3_vs_L2_3	NR2F2	ZNF516
L2-3_vs_L2_3	NR2F2	CIRBP
L2-3_vs_L2_3	NR2F2	DNAJB1
L2-3_vs_L2_3	NR2F2	SSBP4
L2-3_vs_L2_3	NR2F2	SHROOM3
L2-3_vs_L2_3	NR2F2	KLHL29
L2-3_vs_L2_3	NR2F2	SOS1
L2-3_vs_L2_3	NR2F2	ACYP2
L2-3_vs_L2_3	NR2F2	SPRED2
L2-3_vs_L2_3	NR2F2	TSGA10
L2-3_vs_L2_3	NR2F2	FHL2
L2-3_vs_L2_3	NR2F2	FAM126B
L2-3_vs_L2_3	NR2F2	KIAA2012
L2-3_vs_L2_3	NR2F2	PCED1B
L2-3_vs_L2_3	NR2F2	GRASP
L2-3_vs_L2_3	NR2F2	NR4A1
L2-3_vs_L2_3	NR2F2	SPRYD3
L2-3_vs_L2_3	NR2F2	R3HDM2
L2-3_vs_L2_3	NR2F2	CHPT1
L2-3_vs_L2_3	NR2F2	TESC
L2-3_vs_L2_3	NR2F2	CCDC92
L2-3_vs_L2_3	NR2F2	NCOR2
L2-3_vs_L2_3	NR2F2	IDS
L2-3_vs_L2_3	NR2F2	PHACTR1
L2-3_vs_L2_3	NR2F2	E2F3
L2-3_vs_L2_3	NR2F2	HSPA1A
L2-3_vs_L2_3	NR2F2	HSPA1B
L2-3_vs_L2_3	NR2F2	PRRT1
L2-3_vs_L2_3	NR2F2	MTCH1
L2-3_vs_L2_3	NR2F2	ZNF451
L2-3_vs_L2_3	NR2F2	MAN1A1
L2-3_vs_L2_3	NR2F2	PHACTR2
L2-3_vs_L2_3	NR2F2	SYNJ2
L2-3_vs_L2_3	NR2F2	UBE2R2
L2-3_vs_L2_3	NR2F2	CTNNAL1
L2-3_vs_L2_3	NR2F2	GSE1
L2-3_vs_L2_3	NR2F2	CCPG1
L2-3_vs_L2_3	NR2F2	RPL4
L2-3_vs_L2_3	NR2F2	SMAD3
L2-3_vs_L2_3	NR2F2	FEM1B
L2-3_vs_L2_3	NR2F2	CDKL1
L2-3_vs_L2_3	NR2F2	TRAF3
L2-3_vs_L2_3	NR2F2	MARK3
L2-3_vs_L2_3	NR2F2	INF2
L2-3_vs_L2_3	NR2F2	PHF14
L2-3_vs_L2_3	NR2F2	PHTF2
L2-3_vs_L2_3	NR2F2	VGF
L2-3_vs_L2_3	NR2F2	COL26A1
L2-3_vs_L2_3	NR2F2	CDHR3
L2-3_vs_L2_3	NR2F2	LAMB1
L2-3_vs_L2_3	NR2F2	DOCK4
L2-3_vs_L2_3	NR2F2	AC002066.1
L2-3_vs_L2_3	NR2F2	MAPK1
L2-3_vs_L2_3	NR2F2	BCR
L2-3_vs_L2_3	NR2F2	EFR3B
L2-3_vs_L2_3	NR2F2	PRKCE
L2-3_vs_L2_3	NR2F2	EML6
L2-3_vs_L2_3	NR2F2	NPAS2
L2-3_vs_L2_3	NR2F2	MYO1B
L2-3_vs_L2_3	NR2F2	ARMC9
L2-3_vs_L2_3	NR2F2	GPC1
L2-3_vs_L2_3	NR2F2	PARD3
L2-3_vs_L2_3	NR2F2	PDCD4
L2-3_vs_L2_3	NR2F2	PLEKHA1
L2-3_vs_L2_3	NR2F2	RTN4RL1
L2-3_vs_L2_3	NR2F2	MSI2
L2-3_vs_L2_3	NR2F2	YPEL2
L2-3_vs_L2_3	NR2F2	ATXN1
L2-3_vs_L2_3	NR2F2	HMGN3
L2-3_vs_L2_3	NR2F2	BACH2
L2-3_vs_L2_3	NR2F2	SESN1
L2-3_vs_L2_3	NR2F2	EPB41L2
L2-3_vs_L2_3	NR2F2	HIVEP2
L2-3_vs_L2_3	NR2F2	PACRG
L2-3_vs_L2_3	NR2F2	ARHGAP5
L2-3_vs_L2_3	NR2F2	MAP4K5
L2-3_vs_L2_3	NR2F2	FRMD6
L2-3_vs_L2_3	NR2F2	PNMA1
L2-3_vs_L2_3	NR2F2	FMN1
L2-3_vs_L2_3	NR2F2	LINGO1
L2-3_vs_L2_3	NR2F2	RASGRF1
L2-3_vs_L2_3	NR2F2	ANKRD12
L2-3_vs_L2_3	NR2F2	PTPN2
L2-3_vs_L2_3	NR2F2	LDLRAD4
L2-3_vs_L2_3	NR2F2	ZBTB7C
L2-3_vs_L2_3	NR2F2	MPPED2
L2-3_vs_L2_3	NR2F2	SYT12
L2-3_vs_L2_3	NR2F2	ARHGAP32
L2-3_vs_L2_3	NR2F2	FGD4
L2-3_vs_L2_3	NR2F2	PRICKLE1
L2-3_vs_L2_3	NR2F2	SLC38A1
L2-3_vs_L2_3	NR2F2	SRGAP1
L2-3_vs_L2_3	NR2F2	MED13L
L2-3_vs_L2_3	NR2F2	GALNT9
L2-3_vs_L2_3	NR2F2	PDZD2
L2-3_vs_L2_3	NR2F2	ELL2
L2-3_vs_L2_3	NR2F2	ARHGAP26
L2-3_vs_L2_3	NR2F2	SNX31
L2-3_vs_L2_3	NR2F2	PLCH2
L2-3_vs_L2_3	NR2F2	TESK2
L2-3_vs_L2_3	NR2F2	MAGI3
L2-3_vs_L2_3	NR2F2	LINC00862
L2-3_vs_L2_3	NR2F2	RFTN1
L2-3_vs_L2_3	NR2F2	H1FX
L2-3_vs_L2_3	NR2F2	CCDC146
L2-3_vs_L2_3	NR2F2	TTYH1
L2-3_vs_L2_3	NR2F2	ABLIM2
L2-3_vs_L2_3	NR2F2	N4BP2
L2-3_vs_L2_3	NR2F2	SMAD1
L2-3_vs_L2_3	NR2F2	PALLD
L2-3_vs_L2_3	NR2F2	ADAM10
L2-3_vs_L2_3	NR2F2	WDR19
L2-3_vs_L2_3	NR2F2	DENND5B
L2-3_vs_L2_3	NR2F2	PCMTD2
L2-3_vs_L2_3	NR2F2	USP45
L2-3_vs_L2_3	NR2F2	ANKRD46
L2-3_vs_L2_3	NR2F2	KHDRBS3
L2-3_vs_L2_3	NR2F2	MRPS6
L2-3_vs_L2_3	NR2F2	SLC5A3
L2-3_vs_L2_3	NR2F2	KCTD1
L2-3_vs_L2_3	NR2F2	RNF165
L2-3_vs_L2_3	NR2F2	ZNF407
L2-3_vs_L2_3	NR2F2	TSHZ1
L2-3_vs_L2_3	NR2F2	ADCY2
L2-3_vs_L2_3	NR2F2	ANKRD33B
L2-3_vs_L2_3	NR2F2	MAN2A1
L2-3_vs_L2_3	NR2F2	NREP
L2-3_vs_L2_3	NR2F2	C5orf24
L2-3_vs_L2_3	NR2F2	PRELID2
L2-3_vs_L2_3	NR2F2	ADRA1B
L2-3_vs_L2_3	NR2F2	PTPRS
L2-3_vs_L2_3	NR2F2	YJEFN3
L2-3_vs_L2_3	NR2F2	TSHZ3
L2-3_vs_L2_3	NR2F2	POU2F2
L2-3_vs_L2_3	NR2F2	DDRGK1
L2-3_vs_L2_3	NR2F2	PLCB4
L2-3_vs_L2_3	NR2F2	ZNF365
L2-3_vs_L2_3	NR2F2	HERC4
L2-3_vs_L2_3	NR2F2	HECTD2
L2-3_vs_L2_3	NR2F2	RPS6KA5
L2-3_vs_L2_3	NR2F2	UNC79
L2-3_vs_L2_3	NR2F2	PAPOLA
L2-3_vs_L2_3	NR2F2	CYP46A1
L2-3_vs_L2_3	NR2F2	CRKL
L2-3_vs_L2_3	NR2F2	B4GALNT3
L2-3_vs_L2_3	NR2F2	RAB3IP
L2-3_vs_L2_3	NR2F2	CABP1
L2-3_vs_L2_3	NR2F2	CDK5R1
L2-3_vs_L2_3	NR2F2	CALCOCO2
L2-3_vs_L2_3	NR2F2	SLC39A11
L2-3_vs_L2_3	NR2F2	TIMP2
L2-3_vs_L2_3	NR2F2	XYLT1
L2-3_vs_L2_3	NR2F2	CDH11
L2-3_vs_L2_3	NR2F2	MTUS2
L2-3_vs_L2_3	NR2F2	TJP1
L2-3_vs_L2_3	NR2F2	SPRED1
L2-3_vs_L2_3	NR2F2	OIP5-AS1
L2-3_vs_L2_3	NR2F2	DENND4A
L2-3_vs_L2_3	NR2F2	PIAS1
L2-3_vs_L2_3	NR2F2	CORO2B
L2-3_vs_L2_3	NR2F2	TRAF6
L2-3_vs_L2_3	NR2F2	ITSN2
L2-3_vs_L2_3	NR2F2	NCOA1
L2-3_vs_L2_3	NR2F2	BCL11A
L2-3_vs_L2_3	NR2F2	XPO1
L2-3_vs_L2_3	NR2F2	PELI1
L2-3_vs_L2_3	NR2F2	CCNT2-AS1
L2-3_vs_L2_3	NR2F2	FAM107A
L2-3_vs_L2_3	NR2F2	OGFRL1
L2-3_vs_L2_3	NR2F2	FRYL
L2-3_vs_L2_3	NR2F2	PPM1K
L2-3_vs_L2_3	NR2F2	ZNF706
L2-3_vs_L2_3	NR2F2	ARC
L2-3_vs_L2_3	NR2F2	DLGAP3
L2-3_vs_L2_3	NR2F2	RASAL2
L2-3_vs_L2_3	NR2F2	SCAI
L2-3_vs_L2_3	NR2F2	TCF12
L4_vs_L4	CTNNB1	ZMYND8
L4_vs_L4	CTNNB1	CDC14B
L2-4_vs_L2_4	USF1	ATXN7L1
L2-4_vs_L2_4	USF1	MICAL3
L2-4_vs_L2_4	USF1	MAPK1
L2-4_vs_L2_4	USF1	TEF
L2-4_vs_L2_4	USF1	HES4
L2-4_vs_L2_4	USF1	ENO1
L2-4_vs_L2_4	USF1	PNRC2
L2-4_vs_L2_4	USF1	DNMT3A
L2-4_vs_L2_4	USF1	XPO1
L2-4_vs_L2_4	USF1	ARMC9
L2-4_vs_L2_4	USF1	ZNF706
L2-4_vs_L2_4	USF1	TRAPPC9
L2-4_vs_L2_4	USF1	FLCN
L2-4_vs_L2_4	USF1	WSB1
L2-4_vs_L2_4	USF1	THRA
L2-4_vs_L2_4	USF1	NR1D1
L2-4_vs_L2_4	USF1	CCDC57
L2-4_vs_L2_4	USF1	TSC22D3
L2-4_vs_L2_4	USF1	MICAL2
L2-4_vs_L2_4	USF1	STIP1
L2-4_vs_L2_4	USF1	SYT12
L2-4_vs_L2_4	USF1	IQSEC1
L2-4_vs_L2_4	USF1	NR1D2
L2-4_vs_L2_4	USF1	DLG1
L2-4_vs_L2_4	USF1	HNRNPH3
L2-4_vs_L2_4	USF1	PDCD4
L2-4_vs_L2_4	USF1	CIRBP
L2-4_vs_L2_4	USF1	GSK3A
L2-4_vs_L2_4	USF1	NOVA2
L2-4_vs_L2_4	USF1	DBP
L2-4_vs_L2_4	USF1	PTOV1
L2-4_vs_L2_4	USF1	TMEM241
L2-4_vs_L2_4	USF1	MAPRE2
L2-4_vs_L2_4	USF1	ZNF516
L2-4_vs_L2_4	USF1	STARD13
L2-4_vs_L2_4	USF1	IRS2
L2-4_vs_L2_4	USF1	ZCCHC8
L2-4_vs_L2_4	USF1	RPS6KA5
L2-4_vs_L2_4	USF1	SYNJ2
L2-4_vs_L2_4	USF1	CDKL1
L2-4_vs_L2_4	USF1	SEL1L
L2-4_vs_L2_4	USF1	DNAJB1
L2-4_vs_L2_4	USF1	PURB
L2-4_vs_L2_4	USF1	PHTF2
L2-4_vs_L2_4	USF1	UBE2H
L2-4_vs_L2_4	USF1	RHOT1
L2-4_vs_L2_4	USF1	HLF
L2-4_vs_L2_4	USF1	HELZ
L2-4_vs_L2_4	USF1	TIMP2
L2-4_vs_L2_4	USF1	FNIP2
L2-4_vs_L2_4	USF1	KIAA1671
L2-4_vs_L2_4	USF1	MIATNB
L2-4_vs_L2_4	USF1	PRRT1
L2-4_vs_L2_4	USF1	PHACTR2
L2-4_vs_L2_4	USF1	CNBP
L2-4_vs_L2_4	USF1	MBNL1
L2-4_vs_L2_4	USF1	R3HDM1
L2-4_vs_L2_4	USF1	PER2
L2-4_vs_L2_4	USF1	ARID5B
L2-4_vs_L2_4	USF1	CTBP2
L2-4_vs_L2_4	USF1	CYLD
L2-4_vs_L2_4	USF1	GSE1
L2-4_vs_L2_4	USF1	PAG1
L2-4_vs_L2_4	USF1	AZIN1
L2-4_vs_L2_4	USF1	UTP23
L2-4_vs_L2_4	USF1	MAPK6
L2-4_vs_L2_4	USF1	FEM1B
L2-4_vs_L2_4	USF1	NR4A1
L2-4_vs_L2_4	USF1	CTNNA1
L2-4_vs_L2_4	USF1	IFI6
L2-4_vs_L2_4	USF1	YARS
L2-4_vs_L2_4	USF1	CAP1
L2-4_vs_L2_4	USF1	MAGI3
L2-4_vs_L2_4	USF1	TEAD1
L2-4_vs_L2_4	USF1	DTNA
L2-4_vs_L2_4	USF1	ATP8B1
L2-4_vs_L2_4	USF1	MTHFD1L
L2-4_vs_L2_4	USF1	ANKRD46
L2-4_vs_L2_4	USF1	PPP1R12B
L2-4_vs_L2_4	USF1	DLGAP3
L2-4_vs_L2_4	USF1	SREBF2
L2-4_vs_L2_4	USF1	LZTS1
L2-4_vs_L2_4	USF1	TMEM245
L2-4_vs_L2_4	USF1	DNAJB2
L2-4_vs_L2_4	USF1	USP11
L2-4_vs_L2_4	USF1	PAFAH1B2
L2-4_vs_L2_4	USF1	CNN3
L2-4_vs_L2_4	USF1	SORT1
L2-4_vs_L2_4	USF1	RAP1GAP2
L2-4_vs_L2_4	USF1	GRK5
L2-4_vs_L2_4	NR2F2	ENO1
L2-4_vs_L2_4	NR2F2	YARS
L2-4_vs_L2_4	NR2F2	CAP1
L2-4_vs_L2_4	NR2F2	NFIA
L2-4_vs_L2_4	NR2F2	JAK1
L2-4_vs_L2_4	NR2F2	LEPR
L2-4_vs_L2_4	NR2F2	KIAA1324
L2-4_vs_L2_4	NR2F2	SORT1
L2-4_vs_L2_4	NR2F2	PEA15
L2-4_vs_L2_4	NR2F2	ADCY10
L2-4_vs_L2_4	NR2F2	CACYBP
L2-4_vs_L2_4	NR2F2	NEK7
L2-4_vs_L2_4	NR2F2	PPP1R12B
L2-4_vs_L2_4	NR2F2	TARBP1
L2-4_vs_L2_4	NR2F2	CNST
L2-4_vs_L2_4	NR2F2	SUGT1
L2-4_vs_L2_4	NR2F2	LIFR
L2-4_vs_L2_4	NR2F2	SSBP2
L2-4_vs_L2_4	NR2F2	TMEM161B-AS1
L2-4_vs_L2_4	NR2F2	DCP2
L2-4_vs_L2_4	NR2F2	CTNNA1
L2-4_vs_L2_4	NR2F2	CSNK1A1
L2-4_vs_L2_4	NR2F2	WWC1
L2-4_vs_L2_4	NR2F2	CREBRF
L2-4_vs_L2_4	NR2F2	CANX
L2-4_vs_L2_4	NR2F2	USP47
L2-4_vs_L2_4	NR2F2	MICAL2
L2-4_vs_L2_4	NR2F2	TEAD1
L2-4_vs_L2_4	NR2F2	STIP1
L2-4_vs_L2_4	NR2F2	PAFAH1B2
L2-4_vs_L2_4	NR2F2	ARHGAP22
L2-4_vs_L2_4	NR2F2	ARID5B
L2-4_vs_L2_4	NR2F2	CFAP70
L2-4_vs_L2_4	NR2F2	ANXA11
L2-4_vs_L2_4	NR2F2	PCGF5
L2-4_vs_L2_4	NR2F2	SHOC2
L2-4_vs_L2_4	NR2F2	ACACA
L2-4_vs_L2_4	NR2F2	THRA
L2-4_vs_L2_4	NR2F2	NR1D1
L2-4_vs_L2_4	NR2F2	CACNA1G
L2-4_vs_L2_4	NR2F2	MFSD11
L2-4_vs_L2_4	NR2F2	CCDC57
L2-4_vs_L2_4	NR2F2	BNIP3L
L2-4_vs_L2_4	NR2F2	BAG4
L2-4_vs_L2_4	NR2F2	PABPC1
L2-4_vs_L2_4	NR2F2	UBR5
L2-4_vs_L2_4	NR2F2	AZIN1
L2-4_vs_L2_4	NR2F2	TRAPPC9
L2-4_vs_L2_4	NR2F2	IQSEC1
L2-4_vs_L2_4	NR2F2	NR1D2
L2-4_vs_L2_4	NR2F2	WDR82
L2-4_vs_L2_4	NR2F2	PPP4R2
L2-4_vs_L2_4	NR2F2	ZBTB20
L2-4_vs_L2_4	NR2F2	MYLK
L2-4_vs_L2_4	NR2F2	CNBP
L2-4_vs_L2_4	NR2F2	UBA5
L2-4_vs_L2_4	NR2F2	TFDP2
L2-4_vs_L2_4	NR2F2	MBNL1
L2-4_vs_L2_4	NR2F2	ST6GAL1
L2-4_vs_L2_4	NR2F2	CFAP61
L2-4_vs_L2_4	NR2F2	DPM1
L2-4_vs_L2_4	NR2F2	MAPRE2
L2-4_vs_L2_4	NR2F2	ZNF516
L2-4_vs_L2_4	NR2F2	CIRBP
L2-4_vs_L2_4	NR2F2	DNAJB1
L2-4_vs_L2_4	NR2F2	GSK3A
L2-4_vs_L2_4	NR2F2	DBP
L2-4_vs_L2_4	NR2F2	RBPJ
L2-4_vs_L2_4	NR2F2	MOB1B
L2-4_vs_L2_4	NR2F2	FNIP2
L2-4_vs_L2_4	NR2F2	RNF144A
L2-4_vs_L2_4	NR2F2	KLHL29
L2-4_vs_L2_4	NR2F2	DNMT3A
L2-4_vs_L2_4	NR2F2	SOS1
L2-4_vs_L2_4	NR2F2	ACYP2
L2-4_vs_L2_4	NR2F2	SPRED2
L2-4_vs_L2_4	NR2F2	ITGAV
L2-4_vs_L2_4	NR2F2	FAM126B
L2-4_vs_L2_4	NR2F2	DNAJB2
L2-4_vs_L2_4	NR2F2	CCND2-AS1
L2-4_vs_L2_4	NR2F2	NR4A1
L2-4_vs_L2_4	NR2F2	R3HDM2
L2-4_vs_L2_4	NR2F2	CDK17
L2-4_vs_L2_4	NR2F2	NCOR2
L2-4_vs_L2_4	NR2F2	HSPA1A
L2-4_vs_L2_4	NR2F2	HSPA1B
L2-4_vs_L2_4	NR2F2	PRRT1
L2-4_vs_L2_4	NR2F2	ZNF451
L2-4_vs_L2_4	NR2F2	MAN1A1
L2-4_vs_L2_4	NR2F2	PHACTR2
L2-4_vs_L2_4	NR2F2	MTHFD1L
L2-4_vs_L2_4	NR2F2	SYNJ2
L2-4_vs_L2_4	NR2F2	QKI
L2-4_vs_L2_4	NR2F2	TMEM245
L2-4_vs_L2_4	NR2F2	CCP110
L2-4_vs_L2_4	NR2F2	IST1
L2-4_vs_L2_4	NR2F2	GSE1
L2-4_vs_L2_4	NR2F2	TRIM69
L2-4_vs_L2_4	NR2F2	CCPG1
L2-4_vs_L2_4	NR2F2	RPL4
L2-4_vs_L2_4	NR2F2	FEM1B
L2-4_vs_L2_4	NR2F2	DNAJA4
L2-4_vs_L2_4	NR2F2	CDKL1
L2-4_vs_L2_4	NR2F2	SAMD4A
L2-4_vs_L2_4	NR2F2	PRKCH
L2-4_vs_L2_4	NR2F2	TRAF3
L2-4_vs_L2_4	NR2F2	PHF14
L2-4_vs_L2_4	NR2F2	PLEKHA8
L2-4_vs_L2_4	NR2F2	PHTF2
L2-4_vs_L2_4	NR2F2	COL26A1
L2-4_vs_L2_4	NR2F2	CDHR3
L2-4_vs_L2_4	NR2F2	LAMB1
L2-4_vs_L2_4	NR2F2	UBE2H
L2-4_vs_L2_4	NR2F2	MAPK1
L2-4_vs_L2_4	NR2F2	GNAZ
L2-4_vs_L2_4	NR2F2	BCR
L2-4_vs_L2_4	NR2F2	EWSR1
L2-4_vs_L2_4	NR2F2	TEF
L2-4_vs_L2_4	NR2F2	EFR3B
L2-4_vs_L2_4	NR2F2	MYO1B
L2-4_vs_L2_4	NR2F2	ARMC9
L2-4_vs_L2_4	NR2F2	NMT2
L2-4_vs_L2_4	NR2F2	DLG5
L2-4_vs_L2_4	NR2F2	PDCD4
L2-4_vs_L2_4	NR2F2	PLEKHA1
L2-4_vs_L2_4	NR2F2	CTBP2
L2-4_vs_L2_4	NR2F2	TSC22D3
L2-4_vs_L2_4	NR2F2	UTRN
L2-4_vs_L2_4	NR2F2	ARHGAP5
L2-4_vs_L2_4	NR2F2	MAP4K5
L2-4_vs_L2_4	NR2F2	FRMD6
L2-4_vs_L2_4	NR2F2	MPP5
L2-4_vs_L2_4	NR2F2	SEL1L
L2-4_vs_L2_4	NR2F2	MICAL3
L2-4_vs_L2_4	NR2F2	KIAA1671
L2-4_vs_L2_4	NR2F2	STARD13
L2-4_vs_L2_4	NR2F2	MBNL2
L2-4_vs_L2_4	NR2F2	FSIP1
L2-4_vs_L2_4	NR2F2	RASGRF1
L2-4_vs_L2_4	NR2F2	ANKRD12
L2-4_vs_L2_4	NR2F2	PTPN2
L2-4_vs_L2_4	NR2F2	TMEM241
L2-4_vs_L2_4	NR2F2	DTNA
L2-4_vs_L2_4	NR2F2	ZBTB7C
L2-4_vs_L2_4	NR2F2	ATP8B1
L2-4_vs_L2_4	NR2F2	MPPED2
L2-4_vs_L2_4	NR2F2	SYT12
L2-4_vs_L2_4	NR2F2	PPP6R3
L2-4_vs_L2_4	NR2F2	ARHGAP32
L2-4_vs_L2_4	NR2F2	PRICKLE1
L2-4_vs_L2_4	NR2F2	TMTC2
L2-4_vs_L2_4	NR2F2	PDZD2
L2-4_vs_L2_4	NR2F2	ELL2
L2-4_vs_L2_4	NR2F2	ARHGAP26
L2-4_vs_L2_4	NR2F2	PSD3
L2-4_vs_L2_4	NR2F2	SNX31
L2-4_vs_L2_4	NR2F2	HES4
L2-4_vs_L2_4	NR2F2	PNRC2
L2-4_vs_L2_4	NR2F2	TESK2
L2-4_vs_L2_4	NR2F2	VAV3
L2-4_vs_L2_4	NR2F2	MAGI3
L2-4_vs_L2_4	NR2F2	PRKAB2
L2-4_vs_L2_4	NR2F2	LINC00862
L2-4_vs_L2_4	NR2F2	RFTN1
L2-4_vs_L2_4	NR2F2	OSBPL10
L2-4_vs_L2_4	NR2F2	H1FX
L2-4_vs_L2_4	NR2F2	HSPB1
L2-4_vs_L2_4	NR2F2	ATXN7L1
L2-4_vs_L2_4	NR2F2	HRH3
L2-4_vs_L2_4	NR2F2	ABLIM2
L2-4_vs_L2_4	NR2F2	N4BP2
L2-4_vs_L2_4	NR2F2	SMAD1
L2-4_vs_L2_4	NR2F2	ARHGAP10
L2-4_vs_L2_4	NR2F2	DENND5B
L2-4_vs_L2_4	NR2F2	PCMTD2
L2-4_vs_L2_4	NR2F2	CPD
L2-4_vs_L2_4	NR2F2	HLF
L2-4_vs_L2_4	NR2F2	HELZ
L2-4_vs_L2_4	NR2F2	USP45
L2-4_vs_L2_4	NR2F2	ANKRD46
L2-4_vs_L2_4	NR2F2	BBX
L2-4_vs_L2_4	NR2F2	SLC5A3
L2-4_vs_L2_4	NR2F2	PIKFYVE
L2-4_vs_L2_4	NR2F2	RIOK3
L2-4_vs_L2_4	NR2F2	RNF165
L2-4_vs_L2_4	NR2F2	TSHZ1
L2-4_vs_L2_4	NR2F2	KDM6A
L2-4_vs_L2_4	NR2F2	USP11
L2-4_vs_L2_4	NR2F2	PLK2
L2-4_vs_L2_4	NR2F2	RASGRF2
L2-4_vs_L2_4	NR2F2	PRELID2
L2-4_vs_L2_4	NR2F2	ADRA1B
L2-4_vs_L2_4	NR2F2	POU2F2
L2-4_vs_L2_4	NR2F2	PTOV1
L2-4_vs_L2_4	NR2F2	GRK5
L2-4_vs_L2_4	NR2F2	HNRNPC
L2-4_vs_L2_4	NR2F2	MAPK1IP1L
L2-4_vs_L2_4	NR2F2	FBXO34
L2-4_vs_L2_4	NR2F2	RPS6KA5
L2-4_vs_L2_4	NR2F2	PAPOLA
L2-4_vs_L2_4	NR2F2	CRKL
L2-4_vs_L2_4	NR2F2	ACVR1B
L2-4_vs_L2_4	NR2F2	RAB3IP
L2-4_vs_L2_4	NR2F2	ZCCHC8
L2-4_vs_L2_4	NR2F2	FLCN
L2-4_vs_L2_4	NR2F2	CDK5R1
L2-4_vs_L2_4	NR2F2	CALCOCO2
L2-4_vs_L2_4	NR2F2	SLC39A11
L2-4_vs_L2_4	NR2F2	TIMP2
L2-4_vs_L2_4	NR2F2	XYLT1
L2-4_vs_L2_4	NR2F2	CYLD
L2-4_vs_L2_4	NR2F2	CDH11
L2-4_vs_L2_4	NR2F2	HSPH1
L2-4_vs_L2_4	NR2F2	TJP1
L2-4_vs_L2_4	NR2F2	SPRED1
L2-4_vs_L2_4	NR2F2	DENND4A
L2-4_vs_L2_4	NR2F2	PEAK1
L2-4_vs_L2_4	NR2F2	AKAP13
L2-4_vs_L2_4	NR2F2	TRAF6
L2-4_vs_L2_4	NR2F2	TENM4
L2-4_vs_L2_4	NR2F2	PURB
L2-4_vs_L2_4	NR2F2	NCOA1
L2-4_vs_L2_4	NR2F2	HNRNPLL
L2-4_vs_L2_4	NR2F2	MAP4K3
L2-4_vs_L2_4	NR2F2	XPO1
L2-4_vs_L2_4	NR2F2	PELI1
L2-4_vs_L2_4	NR2F2	RPL37A
L2-4_vs_L2_4	NR2F2	ARL4C
L2-4_vs_L2_4	NR2F2	CRELD1
L2-4_vs_L2_4	NR2F2	CEP70
L2-4_vs_L2_4	NR2F2	SERP1
L2-4_vs_L2_4	NR2F2	IL1RAP
L2-4_vs_L2_4	NR2F2	DLG1
L2-4_vs_L2_4	NR2F2	OGFRL1
L2-4_vs_L2_4	NR2F2	TSPYL1
L2-4_vs_L2_4	NR2F2	PPIL4
L2-4_vs_L2_4	NR2F2	ZDHHC14
L2-4_vs_L2_4	NR2F2	PPM1K
L2-4_vs_L2_4	NR2F2	HGSNAT
L2-4_vs_L2_4	NR2F2	ZNF706
L2-4_vs_L2_4	NR2F2	DLGAP3
L2-4_vs_L2_4	NR2F2	CDC42BPA
L2-4_vs_L2_4	JUN	TMEM241
L2-4_vs_L2_4	JUN	MAPRE2
L2-4_vs_L2_4	JUN	ATP8B1
L2-4_vs_L2_4	JUN	UBQLN1
L2-4_vs_L2_4	JUN	SHC3
L2-4_vs_L2_4	JUN	TMEM245
L2-4_vs_L2_4	JUN	CIRBP
L2-4_vs_L2_4	JUN	DNAJB1
L2-4_vs_L2_4	JUN	POU2F2
L2-4_vs_L2_4	JUN	GSK3A
L2-4_vs_L2_4	JUN	ZNF235
L2-4_vs_L2_4	JUN	DBP
L2-4_vs_L2_4	JUN	PTOV1
L2-4_vs_L2_4	JUN	CRKL
L2-4_vs_L2_4	JUN	BCR
L2-4_vs_L2_4	JUN	ST13
L2-4_vs_L2_4	JUN	TEF
L2-4_vs_L2_4	JUN	SREBF2
L2-4_vs_L2_4	JUN	HES4
L2-4_vs_L2_4	JUN	ENO1
L2-4_vs_L2_4	JUN	IFI6
L2-4_vs_L2_4	JUN	LEPR
L2-4_vs_L2_4	JUN	ANKRD13C
L2-4_vs_L2_4	JUN	KIAA1324
L2-4_vs_L2_4	JUN	PEA15
L2-4_vs_L2_4	JUN	CACYBP
L2-4_vs_L2_4	JUN	PPP1R12B
L2-4_vs_L2_4	JUN	TARBP1
L2-4_vs_L2_4	JUN	HNRNPC
L2-4_vs_L2_4	JUN	SAMD4A
L2-4_vs_L2_4	JUN	FBXO34
L2-4_vs_L2_4	JUN	PRKCH
L2-4_vs_L2_4	JUN	NRN1
L2-4_vs_L2_4	JUN	KIF13A
L2-4_vs_L2_4	JUN	PPP1R10
L2-4_vs_L2_4	JUN	FAM184A
L2-4_vs_L2_4	JUN	PLAGL1
L2-4_vs_L2_4	JUN	SYNJ2
L2-4_vs_L2_4	JUN	QKI
L2-4_vs_L2_4	JUN	GSPT1
L2-4_vs_L2_4	JUN	CCP110
L2-4_vs_L2_4	JUN	IST1
L2-4_vs_L2_4	JUN	GSE1
L2-4_vs_L2_4	JUN	LIFR
L2-4_vs_L2_4	JUN	ELL2
L2-4_vs_L2_4	JUN	DCP2
L2-4_vs_L2_4	JUN	LINC01184
L2-4_vs_L2_4	JUN	FSTL4
L2-4_vs_L2_4	JUN	CTNNA1
L2-4_vs_L2_4	JUN	ARHGAP26
L2-4_vs_L2_4	JUN	PRELID2
L2-4_vs_L2_4	JUN	CSNK1A1
L2-4_vs_L2_4	JUN	WWC1
L2-4_vs_L2_4	JUN	NCOA1
L2-4_vs_L2_4	JUN	MAP4K3
L2-4_vs_L2_4	JUN	ACYP2
L2-4_vs_L2_4	JUN	PELI1
L2-4_vs_L2_4	JUN	SPRED2
L2-4_vs_L2_4	JUN	ZNF638
L2-4_vs_L2_4	JUN	DYSF
L2-4_vs_L2_4	JUN	MYO1B
L2-4_vs_L2_4	JUN	ARMC9
L2-4_vs_L2_4	JUN	ARL4C
L2-4_vs_L2_4	JUN	CRBN
L2-4_vs_L2_4	JUN	CRELD1
L2-4_vs_L2_4	JUN	HRH1
L2-4_vs_L2_4	JUN	IQSEC1
L2-4_vs_L2_4	JUN	RARB
L2-4_vs_L2_4	JUN	WDR82
L2-4_vs_L2_4	JUN	ZBTB20
L2-4_vs_L2_4	JUN	CPNE4
L2-4_vs_L2_4	JUN	SERP1
L2-4_vs_L2_4	JUN	MBNL1
L2-4_vs_L2_4	JUN	DGKG
L2-4_vs_L2_4	JUN	ST6GAL1
L2-4_vs_L2_4	JUN	MICAL2
L2-4_vs_L2_4	JUN	TEAD1
L2-4_vs_L2_4	JUN	CSTF3
L2-4_vs_L2_4	JUN	CEP57
L2-4_vs_L2_4	JUN	PAFAH1B2
L2-4_vs_L2_4	JUN	DSCAML1
L2-4_vs_L2_4	JUN	ARHGEF12
L2-4_vs_L2_4	JUN	PRNP
L2-4_vs_L2_4	JUN	CDH22
L2-4_vs_L2_4	JUN	APBA2
L2-4_vs_L2_4	JUN	TJP1
L2-4_vs_L2_4	JUN	RYR3
L2-4_vs_L2_4	JUN	TRIM69
L2-4_vs_L2_4	JUN	MAPK6
L2-4_vs_L2_4	JUN	DENND4A
L2-4_vs_L2_4	JUN	RASGRF1
L2-4_vs_L2_4	JUN	WSB1
L2-4_vs_L2_4	JUN	CPD
L2-4_vs_L2_4	JUN	NF1
L2-4_vs_L2_4	JUN	NR1D1
L2-4_vs_L2_4	JUN	CALCOCO2
L2-4_vs_L2_4	JUN	HLF
L2-4_vs_L2_4	JUN	HELZ
L2-4_vs_L2_4	JUN	MFSD11
L2-4_vs_L2_4	JUN	TIMP2
L2-4_vs_L2_4	JUN	CCND2-AS1
L2-4_vs_L2_4	JUN	R3HDM2
L2-4_vs_L2_4	JUN	NUDT4
L2-4_vs_L2_4	JUN	SCYL2
L2-4_vs_L2_4	JUN	ZCCHC8
L2-4_vs_L2_4	JUN	NCOR2
L2-4_vs_L2_4	JUN	ZNF10
L2-4_vs_L2_4	JUN	MBNL2
L2-4_vs_L2_4	JUN	RBPJ
L2-4_vs_L2_4	JUN	N4BP2
L2-4_vs_L2_4	JUN	INTU
L2-4_vs_L2_4	JUN	FNIP2
L2-4_vs_L2_4	JUN	KDM6A
L2-4_vs_L2_4	JUN	DLG5
L2-4_vs_L2_4	JUN	ANXA11
L2-4_vs_L2_4	JUN	PCGF5
L2-4_vs_L2_4	JUN	SLC25A28
L2-4_vs_L2_4	JUN	SKAP2
L2-4_vs_L2_4	JUN	H2AFV
L2-4_vs_L2_4	JUN	PURB
L2-4_vs_L2_4	JUN	CDHR3
L2-4_vs_L2_4	JUN	UBE2H
L2-4_vs_L2_4	JUN	XKR6
L2-4_vs_L2_4	JUN	STMN4
L2-4_vs_L2_4	JUN	HGSNAT
L2-4_vs_L2_4	JUN	ZNF706
L2-4_vs_L2_4	JUN	AZIN1
L2-4_vs_L2_4	JUN	BAALC
L2-4_vs_L2_4	JUN	TMEM65
L2-4_vs_L2_4	JUN	CAP1
L2-4_vs_L2_4	JUN	MOB1B
L2-4_vs_L2_4	JUN	ICA1
L2-4_vs_L2_4	JUN	BNIP3L
L2-4_vs_L2_4	JUN	TRAF6
L2-4_vs_L2_4	JUN	SYT12
L2-4_vs_L2_4	JUN	ARHGAP32
L2-4_vs_L2_4	JUN	PDZD2
L2-4_vs_L2_4	JUN	ZNF770
L2-4_vs_L2_4	JUN	FSIP1
L2-4_vs_L2_4	JUN	AKAP13
L2-4_vs_L2_4	JUN	PNRC2
L2-4_vs_L2_4	JUN	RNF11
L2-4_vs_L2_4	JUN	NFIA
L2-4_vs_L2_4	JUN	JAK1
L2-4_vs_L2_4	JUN	VAV3
L2-4_vs_L2_4	JUN	NEK7
L2-4_vs_L2_4	JUN	CNST
L2-4_vs_L2_4	JUN	STARD13
L2-4_vs_L2_4	JUN	SUPT20H
L2-4_vs_L2_4	JUN	HSPB1
L2-4_vs_L2_4	JUN	LAMB1
L2-4_vs_L2_4	JUN	PLXNA4
L2-4_vs_L2_4	JUN	ANKRD12
L2-4_vs_L2_4	JUN	DTNA
L2-4_vs_L2_4	JUN	TSHZ1
L2-4_vs_L2_4	JUN	TIAM1
L2-4_vs_L2_4	JUN	BACE2
L2-4_vs_L2_4	JUN	KIAA1671
L2-4_vs_L2_4	JUN	RAP1GAP2
L2-4_vs_L2_4	JUN	RHOT1
L2-4_vs_L2_4	JUN	ACACA
L2-4_vs_L2_4	JUN	LRRC37A
L2-4_vs_L2_4	JUN	CCDC57
L2-4_vs_L2_4	JUN	XYLT1
L2-4_vs_L2_4	JUN	CDH11
L2-4_vs_L2_4	JUN	CSGALNACT1
L2-4_vs_L2_4	JUN	SDCBP
L2-4_vs_L2_4	JUN	PAG1
L2-4_vs_L2_4	JUN	PABPC1
L2-4_vs_L2_4	JUN	EIF3E
L2-4_vs_L2_4	JUN	SLIT2
L2-4_vs_L2_4	JUN	SMAD1
L2-4_vs_L2_4	JUN	ARHGAP10
L2-4_vs_L2_4	JUN	ATG7
L2-4_vs_L2_4	JUN	RFTN1
L2-4_vs_L2_4	JUN	NR1D2
L2-4_vs_L2_4	JUN	OSBPL10
L2-4_vs_L2_4	JUN	ADAMTS9-AS2
L2-4_vs_L2_4	JUN	BBX
L2-4_vs_L2_4	JUN	MYLK
L2-4_vs_L2_4	JUN	CNBP
L2-4_vs_L2_4	JUN	IL1RAP
L2-4_vs_L2_4	JUN	TRIB2
L2-4_vs_L2_4	JUN	SOS1
L2-4_vs_L2_4	JUN	XPO1
L2-4_vs_L2_4	JUN	NPHP1
L2-4_vs_L2_4	JUN	ITGAV
L2-4_vs_L2_4	JUN	RPL37A
L2-4_vs_L2_4	JUN	EEF1A1
L2-4_vs_L2_4	JUN	PDE7B
L2-4_vs_L2_4	JUN	PHACTR2
L2-4_vs_L2_4	JUN	UTRN
L2-4_vs_L2_4	JUN	EPM2A
L2-4_vs_L2_4	JUN	ZDHHC14
L2-4_vs_L2_4	JUN	ACVR1B
L2-4_vs_L2_4	JUN	CDK17
L2-4_vs_L2_4	JUN	MAP4K5
L2-4_vs_L2_4	JUN	FRMD6
L2-4_vs_L2_4	JUN	MAPK1IP1L
L2-4_vs_L2_4	JUN	RPS6KA5
L2-4_vs_L2_4	JUN	MPP7
L2-4_vs_L2_4	JUN	ARHGAP22
L2-4_vs_L2_4	JUN	FAM13C
L2-4_vs_L2_4	JUN	ARID5B
L2-4_vs_L2_4	JUN	TFDP2
L2-4_vs_L2_4	JUN	ETV5
L2-4_vs_L2_4	JUN	SPRED1
L2-4_vs_L2_4	JUN	GLCE
L2-4_vs_L2_4	JUN	RAB3GAP1
L2-4_vs_L2_4	JUN	DNAJB2
L2-4_vs_L2_4	JUN	YARS
L2-4_vs_L2_4	JUN	LINC00862
L2-4_vs_L2_4	JUN	CDC42BPA
L2-4_vs_L2_4	JUN	SRPK1
L2-4_vs_L2_4	JUN	MICAL3
L2-4_vs_L2_4	JUN	ADRA1B
L2-4_vs_L2_4	JUN	ANKRD46
L2-4_vs_L2_4	JUN	TRAPPC9
L2-4_vs_L2_4	JUN	SHOC2
L2-4_vs_L2_4	JUN	NMT2
L2-4_vs_L2_4	JUN	HNRNPLL
L2-4_vs_L2_4	JUN	FAM126B
L2-4_vs_L2_4	JUN	PER2
L2-4_vs_L2_4	JUN	PLK2
L2-4_vs_L2_4	JUN	CANX
L2-4_vs_L2_4	JUN	RIOK3
L2-4_vs_L2_4	JUN	USP11
L2-4_vs_L2_4	JUN	ADAM32
L2-4_vs_L2_4	JUN	HSPA4L
L2-4_vs_L2_4	JUN	ZNF451
L2-4_vs_L2_4	JUN	USP45
L2-4_vs_L2_4	JUN	TUBE1
L2-4_vs_L2_4	JUN	MAN1A1
L2-4_vs_L2_4	JUN	HSPH1
L2-4_vs_L2_4	JUN	ZNF207
L2-4_vs_L2_4	JUN	DPM1
L2-4_vs_L2_4	JUN	CYLD
L2-4_vs_L2_4	JUN	NUDT21
L2-4_vs_L2_4	JUN	CNN3
L2-4_vs_L2_4	JUN	LINC00970
L2-4_vs_L2_4	JUN	ZBTB18
L2-4_vs_L2_4	JUN	EPM2AIP1
L2-4_vs_L2_4	JUN	UBA5
L2-4_vs_L2_4	JUN	MAPK1
L2-4_vs_L2_4	JUN	EWSR1
L2-4_vs_L2_4	JUN	PRRT1
L2-4_vs_L2_4	JUN	DENND5B
L2-4_vs_L2_4	JUN	PSAT1
L2-4_vs_L2_4	JUN	SLC39A11
L2-4_vs_L2_4	JUN	PGM2L1
L2-4_vs_L2_4	JUN	KIRREL3
L2-4_vs_L2_4	JUN	PLEKHA1
L2-4_vs_L2_4	JUN	ADAMTS3
L2-4_vs_L2_4	JUN	CEP70
L2-4_vs_L2_4	JUN	GARS
L2-4_vs_L2_4	JUN	BLOC1S6
L2-4_vs_L2_4	JUN	SLC39A6
L2-4_vs_L2_4	JUN	ZBTB7C
L2-4_vs_L2_4	JUN	HSPA1B
L2-4_vs_L2_4	JUN	MPP5
L2-4_vs_L2_4	JUN	SFPQ
L2-4_vs_L2_4	JUN	ADAMTS8
L2-4_vs_L2_4	JUN	RAD21
L2-4_vs_L2_4	JUN	ARL5A
L2-4_vs_L2_4	JUN	TMEM246
L2-4_vs_L2_4	JUN	RPL4
L2-4_vs_L2_4	JUN	STIP1
L2-4_vs_L2_4	JUN	HSPA1A
L2-4_vs_L2_4	JUN	TSPYL1
L2-4_vs_L2_4	JUN	MTHFD1L
L2-4_vs_L2_4	JUN	PAPOLA
L2-4_vs_L2_4	JUN	SNX31
L2-4_vs_L2_4	JUN	CCNH
L2-4_vs_L2_4	JUN	MTERF1
L2-4_vs_L2_4	JUN	UTP23
L2-4_vs_L2_4	JUN	FXR1
L2-4_vs_L2_4	JUN	DLG1
L2-4_vs_L2_4	JUN	EFR3B
L2-4_vs_L2_4	JUN	SH3RF3
L2-4_vs_L2_4	JUN	NOVA2
L2-4_vs_L2_4	JUN	CFAP61
L2-4_vs_L2_4	JUN	PRKAB2
L2-4_vs_L2_4	JUN	FLG-AS1
L2-4_vs_L2_4	JUN	ZNF516
L2-4_vs_L2_4	JUN	GRK5
L2-4_vs_L2_4	JUN	UBE3A
L2-4_vs_L2_4	JUN	CDKL1
L2-4_vs_L2_4	JUN	TRAF3
L2-4_vs_L2_4	JUN	HSPA13
L2-4_vs_L2_4	JUN	THRA
L2-4_vs_L2_4	JUN	PPP6R3
L2-4_vs_L2_4	JUN	TENM4
L2-4_vs_L2_4	JUN	TPK1
L2-4_vs_L2_4	JUN	PSD3
L2-4_vs_L2_4	BACH2	TRIM69
L2-4_vs_L2_4	BACH2	MAPK6
L2-4_vs_L2_4	BACH2	DENND4A
L2-4_vs_L2_4	BACH2	RAP1GAP2
L2-4_vs_L2_4	BACH2	MFSD11
L2-4_vs_L2_4	BACH2	UBQLN1
L2-4_vs_L2_4	BACH2	MIATNB
L2-4_vs_L2_4	BACH2	EWSR1
L2-4_vs_L2_4	BACH2	ENO1
L2-4_vs_L2_4	BACH2	RNF11
L2-4_vs_L2_4	BACH2	ACYP2
L2-4_vs_L2_4	BACH2	SPRED2
L2-4_vs_L2_4	BACH2	DNAJB2
L2-4_vs_L2_4	BACH2	CREBRF
L2-4_vs_L2_4	BACH2	CANX
L2-4_vs_L2_4	BACH2	CIRBP
L2-4_vs_L2_4	BACH2	IQSEC1
L2-4_vs_L2_4	BACH2	RFTN1
L2-4_vs_L2_4	BACH2	OSBPL10
L2-4_vs_L2_4	BACH2	EPM2AIP1
L2-4_vs_L2_4	BACH2	SERP1
L2-4_vs_L2_4	BACH2	ETV5
L2-4_vs_L2_4	BACH2	DGKG
L2-4_vs_L2_4	BACH2	ST6GAL1
L2-4_vs_L2_4	BACH2	MPP5
L2-4_vs_L2_4	BACH2	SRPK1
L2-4_vs_L2_4	BACH2	MAN1A1
L2-4_vs_L2_4	BACH2	UTRN
L2-4_vs_L2_4	BACH2	MPP7
L2-4_vs_L2_4	BACH2	SKAP2
L2-4_vs_L2_4	BACH2	PURB
L2-4_vs_L2_4	BACH2	PSD3
L2-4_vs_L2_4	BACH2	MAPRE2
L2-4_vs_L2_4	BACH2	RAB21
L2-4_vs_L2_4	BACH2	SMAD1
Imm_AST_vs_AST	HMGN3	FOXO3
Imm_AST_vs_AST	NR2F2	FBXO2
Imm_AST_vs_AST	NR2F2	ASAP3
Imm_AST_vs_AST	NR2F2	EPB41
Imm_AST_vs_AST	NR2F2	ST3GAL3
Imm_AST_vs_AST	NR2F2	OSBPL9
Imm_AST_vs_AST	NR2F2	SORT1
Imm_AST_vs_AST	NR2F2	AHCYL1
Imm_AST_vs_AST	NR2F2	PIP5K1A
Imm_AST_vs_AST	NR2F2	SERINC5
Imm_AST_vs_AST	NR2F2	TMEM161B-AS1
Imm_AST_vs_AST	NR2F2	RHOBTB3
Imm_AST_vs_AST	NR2F2	CSNK1A1
Imm_AST_vs_AST	NR2F2	SBF2
Imm_AST_vs_AST	NR2F2	HIPK3
Imm_AST_vs_AST	NR2F2	NEAT1
Imm_AST_vs_AST	NR2F2	GAB2
Imm_AST_vs_AST	NR2F2	RASSF4
Imm_AST_vs_AST	NR2F2	DDIT4
Imm_AST_vs_AST	NR2F2	CAMK2G
Imm_AST_vs_AST	NR2F2	VCL
Imm_AST_vs_AST	NR2F2	KAT6B
Imm_AST_vs_AST	NR2F2	BAG3
Imm_AST_vs_AST	NR2F2	ACACA
Imm_AST_vs_AST	NR2F2	STAT3
Imm_AST_vs_AST	NR2F2	TOB1
Imm_AST_vs_AST	NR2F2	PPP3CC
Imm_AST_vs_AST	NR2F2	ASPH
Imm_AST_vs_AST	NR2F2	SETD5
Imm_AST_vs_AST	NR2F2	SEMA3B
Imm_AST_vs_AST	NR2F2	FOXP1
Imm_AST_vs_AST	NR2F2	ATP2C1
Imm_AST_vs_AST	NR2F2	PLSCR1
Imm_AST_vs_AST	NR2F2	MBNL1
Imm_AST_vs_AST	NR2F2	FNDC3B
Imm_AST_vs_AST	NR2F2	GPCPD1
Imm_AST_vs_AST	NR2F2	B4GALT5
Imm_AST_vs_AST	NR2F2	RAB31
Imm_AST_vs_AST	NR2F2	MAPRE2
Imm_AST_vs_AST	NR2F2	ZNF516
Imm_AST_vs_AST	NR2F2	CIRBP
Imm_AST_vs_AST	NR2F2	FTL
Imm_AST_vs_AST	NR2F2	ZFYVE28
Imm_AST_vs_AST	NR2F2	AFF1
Imm_AST_vs_AST	NR2F2	FBXO11
Imm_AST_vs_AST	NR2F2	LIMS1
Imm_AST_vs_AST	NR2F2	CLASP1
Imm_AST_vs_AST	NR2F2	ITGAV
Imm_AST_vs_AST	NR2F2	RAPGEF3
Imm_AST_vs_AST	NR2F2	DIP2B
Imm_AST_vs_AST	NR2F2	HIP1R
Imm_AST_vs_AST	NR2F2	TBL1X
Imm_AST_vs_AST	NR2F2	HSPA1A
Imm_AST_vs_AST	NR2F2	HSPA1B
Imm_AST_vs_AST	NR2F2	FOXO3
Imm_AST_vs_AST	NR2F2	FAM120B
Imm_AST_vs_AST	NR2F2	AK3
Imm_AST_vs_AST	NR2F2	NEK6
Imm_AST_vs_AST	NR2F2	NFAT5
Imm_AST_vs_AST	NR2F2	WWOX
Imm_AST_vs_AST	NR2F2	CMIP
Imm_AST_vs_AST	NR2F2	UBR1
Imm_AST_vs_AST	NR2F2	SMAD3
Imm_AST_vs_AST	NR2F2	PTPN9
Imm_AST_vs_AST	NR2F2	IGF1R
Imm_AST_vs_AST	NR2F2	NDRG2
Imm_AST_vs_AST	NR2F2	PABPN1
Imm_AST_vs_AST	NR2F2	EGLN3
Imm_AST_vs_AST	NR2F2	SAMD4A
Imm_AST_vs_AST	NR2F2	LGALS3
Imm_AST_vs_AST	NR2F2	DCAF5
Imm_AST_vs_AST	NR2F2	MARK3
Imm_AST_vs_AST	NR2F2	UMAD1
Imm_AST_vs_AST	NR2F2	AVL9
Imm_AST_vs_AST	NR2F2	KMT2E
Imm_AST_vs_AST	NR2F2	UBE2H
Imm_AST_vs_AST	NR2F2	MKLN1
Imm_AST_vs_AST	NR2F2	SON
Imm_AST_vs_AST	NR2F2	CRIM1
Imm_AST_vs_AST	NR2F2	ZFP36L2
Imm_AST_vs_AST	NR2F2	PSME4
Imm_AST_vs_AST	NR2F2	KLF7
Imm_AST_vs_AST	NR2F2	FRMPD2
Imm_AST_vs_AST	NR2F2	SOX9
Imm_AST_vs_AST	NR2F2	RANBP9
Imm_AST_vs_AST	NR2F2	ANKRD12
Imm_AST_vs_AST	NR2F2	PACS1
Imm_AST_vs_AST	NR2F2	PPP6R3
Imm_AST_vs_AST	NR2F2	ST8SIA1
Imm_AST_vs_AST	NR2F2	ACSS3
Imm_AST_vs_AST	NR2F2	TMTC2
Imm_AST_vs_AST	NR2F2	TRIO
Imm_AST_vs_AST	NR2F2	ELL2
Imm_AST_vs_AST	NR2F2	CPEB4
Imm_AST_vs_AST	NR2F2	PTGDS
Imm_AST_vs_AST	NR2F2	LINC01301
Imm_AST_vs_AST	NR2F2	SGK3
Imm_AST_vs_AST	NR2F2	MAGI3
Imm_AST_vs_AST	NR2F2	OTUD7B
Imm_AST_vs_AST	NR2F2	RGL1
Imm_AST_vs_AST	NR2F2	C1orf21
Imm_AST_vs_AST	NR2F2	OSBPL11
Imm_AST_vs_AST	NR2F2	PLSCR4
Imm_AST_vs_AST	NR2F2	WWTR1
Imm_AST_vs_AST	NR2F2	LPP
Imm_AST_vs_AST	NR2F2	RIN2
Imm_AST_vs_AST	NR2F2	TBC1D1
Imm_AST_vs_AST	NR2F2	PDS5A
Imm_AST_vs_AST	NR2F2	ELF2
Imm_AST_vs_AST	NR2F2	PALLD
Imm_AST_vs_AST	NR2F2	IL6ST
Imm_AST_vs_AST	NR2F2	PRRC2B
Imm_AST_vs_AST	NR2F2	FARP1
Imm_AST_vs_AST	NR2F2	DENND5B
Imm_AST_vs_AST	NR2F2	CBFA2T2
Imm_AST_vs_AST	NR2F2	ARHGAP35
Imm_AST_vs_AST	NR2F2	HELZ
Imm_AST_vs_AST	NR2F2	SLC25A33
Imm_AST_vs_AST	NR2F2	DAAM2
Imm_AST_vs_AST	NR2F2	BBX
Imm_AST_vs_AST	NR2F2	ALDH1L1
Imm_AST_vs_AST	NR2F2	SPIRE1
Imm_AST_vs_AST	NR2F2	OSMR-AS1
Imm_AST_vs_AST	NR2F2	OSMR
Imm_AST_vs_AST	NR2F2	SH3PXD2B
Imm_AST_vs_AST	NR2F2	ZFP36
Imm_AST_vs_AST	NR2F2	SNRNP70
Imm_AST_vs_AST	NR2F2	DIP2C
Imm_AST_vs_AST	NR2F2	MAPK1IP1L
Imm_AST_vs_AST	NR2F2	RPS6KA5
Imm_AST_vs_AST	NR2F2	PAPOLA
Imm_AST_vs_AST	NR2F2	CYP46A1
Imm_AST_vs_AST	NR2F2	ETV6
Imm_AST_vs_AST	NR2F2	VPS53
Imm_AST_vs_AST	NR2F2	TAOK1
Imm_AST_vs_AST	NR2F2	SPOP
Imm_AST_vs_AST	NR2F2	SRRM2
Imm_AST_vs_AST	NR2F2	EEF2K
Imm_AST_vs_AST	NR2F2	GINS3
Imm_AST_vs_AST	NR2F2	TJP1
Imm_AST_vs_AST	NR2F2	DENND4A
Imm_AST_vs_AST	NR2F2	MYO9A
Imm_AST_vs_AST	NR2F2	AKAP13
Imm_AST_vs_AST	NR2F2	CHD2
Imm_AST_vs_AST	NR2F2	FAM168A
Imm_AST_vs_AST	NR2F2	YAP1
Imm_AST_vs_AST	NR2F2	TPST1
Imm_AST_vs_AST	NR2F2	MAP4K3
Imm_AST_vs_AST	NR2F2	XPO1
Imm_AST_vs_AST	NR2F2	MAP4K4
Imm_AST_vs_AST	NR2F2	GLI2
Imm_AST_vs_AST	NR2F2	HHATL
Imm_AST_vs_AST	NR2F2	FAM107A
Imm_AST_vs_AST	NR2F2	PARP9
Imm_AST_vs_AST	NR2F2	BCL6
Imm_AST_vs_AST	NR2F2	TIAM2
Imm_AST_vs_AST	NR2F2	RNF150
Imm_AST_vs_AST	NR2F2	FAT1
Imm_AST_vs_AST	NR2F2	DPYSL2
Imm_AST_vs_AST	NR2F2	GPSM2
Imm_AST_vs_AST	NR2F2	ITPKB
Imm_AST_vs_AST	NR2F2	NSMF
Imm_AST_vs_AST	TRIM24	LINC01301
Imm_AST_vs_AST	TRIM24	PRRC2B
Imm_AST_vs_AST	USF1	CBFA2T2
Imm_AST_vs_AST	USF1	KMT2E
Imm_AST_vs_AST	USF1	MKLN1
Imm_AST_vs_AST	USF1	SLC25A33
Imm_AST_vs_AST	USF1	EPB41
Imm_AST_vs_AST	USF1	OSBPL9
Imm_AST_vs_AST	USF1	SMAD3
Imm_AST_vs_AST	USF1	IGF1R
Imm_AST_vs_AST	USF1	ZFP36L2
Imm_AST_vs_AST	USF1	XPO1
Imm_AST_vs_AST	USF1	EEF2K
Imm_AST_vs_AST	USF1	CMIP
Imm_AST_vs_AST	USF1	ASPH
Imm_AST_vs_AST	USF1	STAT3
Imm_AST_vs_AST	USF1	RHOBTB3
Imm_AST_vs_AST	USF1	ALDH1L1
Imm_AST_vs_AST	USF1	FNDC3B
Imm_AST_vs_AST	USF1	DDIT4
Imm_AST_vs_AST	USF1	CIRBP
Imm_AST_vs_AST	USF1	FTL
Imm_AST_vs_AST	USF1	NSMF
Imm_AST_vs_AST	USF1	RAB31
Imm_AST_vs_AST	USF1	MAPRE2
Imm_AST_vs_AST	USF1	ZNF516
Imm_AST_vs_AST	USF1	IRS2
Imm_AST_vs_AST	USF1	RAPGEF3
Imm_AST_vs_AST	USF1	EGLN3
Imm_AST_vs_AST	USF1	RPS6KA5
Imm_AST_vs_AST	USF1	FOXO3
Imm_AST_vs_AST	USF1	CYP46A1
Imm_AST_vs_AST	USF1	ZFP36
Imm_AST_vs_AST	USF1	ARHGAP35
Imm_AST_vs_AST	USF1	SNRNP70
Imm_AST_vs_AST	USF1	TPST1
Imm_AST_vs_AST	USF1	UBE2H
Imm_AST_vs_AST	USF1	SPOP
Imm_AST_vs_AST	USF1	TOB1
Imm_AST_vs_AST	USF1	HELZ
Imm_AST_vs_AST	USF1	ZFYVE28
Imm_AST_vs_AST	USF1	ELF2
Imm_AST_vs_AST	USF1	FOXP1
Imm_AST_vs_AST	USF1	MBNL1
Imm_AST_vs_AST	USF1	LPP
Imm_AST_vs_AST	USF1	NFAT5
Imm_AST_vs_AST	USF1	PPP3CC
Imm_AST_vs_AST	USF1	CHD2
Imm_AST_vs_AST	USF1	HIP1R
Imm_AST_vs_AST	USF1	PTGDS
Imm_AST_vs_AST	USF1	TRIO
Imm_AST_vs_AST	USF1	SERINC5
Imm_AST_vs_AST	USF1	MAGI3
Imm_AST_vs_AST	USF1	NEAT1
Imm_AST_vs_AST	USF1	WWTR1
Imm_AST_vs_AST	USF1	VCL
Imm_AST_vs_AST	USF1	SETD5
Imm_AST_vs_AST	USF1	CNN3
Imm_AST_vs_AST	USF1	SORT1
Imm_AST_vs_AST	USF1	MARK3
Imm_AST_vs_AST	USF1	PRRC2B
Imm_AST_vs_AST	JUNB	TRIO
Imm_AST_vs_AST	JUNB	RHOBTB3
Imm_AST_vs_AST	JUNB	MRVI1
Imm_AST_vs_AST	JUNB	GAB2
Imm_AST_vs_AST	JUNB	B4GALT5
Imm_AST_vs_AST	JUNB	DLEU2
Imm_AST_vs_AST	JUNB	MAP4K3
Imm_AST_vs_AST	JUNB	PSME4
Imm_AST_vs_AST	JUNB	NDRG2
Imm_AST_vs_AST	JUNB	SAMD4A
Imm_AST_vs_AST	JUNB	ST8SIA1
Imm_AST_vs_AST	JUNB	ANO6
Imm_AST_vs_AST	JUNB	RAPGEF3
Imm_AST_vs_AST	JUNB	EEF2K
Imm_AST_vs_AST	JUNB	GINS3
Imm_AST_vs_AST	JUNB	GLG1
Imm_AST_vs_AST	JUNB	CMIP
Imm_AST_vs_AST	JUNB	AKAP10
Imm_AST_vs_AST	JUNB	STAT3
Imm_AST_vs_AST	JUNB	HELZ
Imm_AST_vs_AST	JUNB	APBA2
Imm_AST_vs_AST	JUNB	SMAD3
Imm_AST_vs_AST	JUNB	IGF1R
Imm_AST_vs_AST	JUNB	FNDC3B
Imm_AST_vs_AST	JUNB	WASF2
Imm_AST_vs_AST	JUNB	EPB41
Imm_AST_vs_AST	JUNB	OSBPL9
Imm_AST_vs_AST	JUNB	SORT1
Imm_AST_vs_AST	JUNB	AHCYL1
Imm_AST_vs_AST	JUNB	VCL
Imm_AST_vs_AST	JUNB	BAG3
Imm_AST_vs_AST	JUNB	CIRBP
Imm_AST_vs_AST	JUNB	ZFP36
Imm_AST_vs_AST	JUNB	FTL
Imm_AST_vs_AST	JUNB	AFF1
Imm_AST_vs_AST	JUNB	MAPRE2
Imm_AST_vs_AST	JUNB	DPYSL2
Imm_AST_vs_AST	JUNB	ASPH
Imm_AST_vs_AST	JUNB	FYN
Imm_AST_vs_AST	JUNB	TIAM2
Imm_AST_vs_AST	JUNB	CACNB4
Imm_AST_vs_AST	JUNB	NCOR1
Imm_AST_vs_AST	JUNB	CCDC7
Imm_AST_vs_AST	MAFF	NEAT1
Imm_AST_vs_AST	MAFF	STAT3
Imm_AST_vs_AST	MAFF	TOB1
Imm_AST_vs_AST	MAFF	MAPK1IP1L
Imm_AST_vs_AST	MAFF	MYO9A
Imm_AST_vs_AST	MAFF	MAPRE2
Imm_AST_vs_AST	MAFF	ZNF516
Imm_AST_vs_AST	MAFF	ST8SIA1
Imm_AST_vs_AST	MAFF	ANO6
Imm_AST_vs_AST	MAFF	RAPGEF3
Imm_AST_vs_AST	MAFF	ZFP36
Imm_AST_vs_AST	MAFF	TIAM2
Imm_AST_vs_AST	MAFF	RUFY3
Imm_AST_vs_AST	MAFF	AFF1
Imm_AST_vs_AST	MAFF	MAP4K3
Imm_AST_vs_AST	MAFF	PSME4
Imm_AST_vs_AST	MAFF	LIMS1
Imm_AST_vs_AST	MAFF	CLASP1
Imm_AST_vs_AST	MAFF	MKLN1
Imm_AST_vs_AST	MAFF	NFAT5
Imm_AST_vs_AST	MAFF	RHOBTB3
Imm_AST_vs_AST	TCF4	WWTR1
Imm_AST_vs_AST	TCF4	C1orf21
Imm_AST_vs_AST	TCF4	CDC14B
Imm_AST_vs_AST	TCF4	AFF1
Imm_AST_vs_AST	TCF4	KLF7
Imm_AST_vs_AST	TCF4	WASF2
Imm_AST_vs_AST	TCF4	CHD2
Imm_AST_vs_AST	TCF4	TJP1
Imm_AST_vs_AST	TCF4	SGK3
L5-6_vs_L5	USF1	RALGAPA2
L5-6_vs_L5	USF1	ETV1
L5-6_vs_L5	USF1	VGF
L5-6_vs_L5	USF1	LINC01004
L5-6_vs_L5	USF1	MAPK1
L5-6_vs_L5	USF1	MIAT
L5-6_vs_L5	USF1	TEF
L5-6_vs_L5	USF1	PNRC2
L5-6_vs_L5	USF1	ZBTB8OS
L5-6_vs_L5	USF1	PRPF3
L5-6_vs_L5	USF1	SHC1
L5-6_vs_L5	USF1	SEMA4A
L5-6_vs_L5	USF1	KLF13
L5-6_vs_L5	USF1	PPCDC
L5-6_vs_L5	USF1	XPO1
L5-6_vs_L5	USF1	FAM161A
L5-6_vs_L5	USF1	PCBP1-AS1
L5-6_vs_L5	USF1	PCBP1
L5-6_vs_L5	USF1	GIGYF2
L5-6_vs_L5	USF1	CDIP1
L5-6_vs_L5	USF1	EEF2K
L5-6_vs_L5	USF1	HSF4
L5-6_vs_L5	USF1	DDX19B
L5-6_vs_L5	USF1	COTL1
L5-6_vs_L5	USF1	ZNF706
L5-6_vs_L5	USF1	FLCN
L5-6_vs_L5	USF1	WSB1
L5-6_vs_L5	USF1	THRA
L5-6_vs_L5	USF1	EIF1
L5-6_vs_L5	USF1	STAT3
L5-6_vs_L5	USF1	EFCAB13
L5-6_vs_L5	USF1	GNA13
L5-6_vs_L5	USF1	ANKRD33B
L5-6_vs_L5	USF1	TSC22D3
L5-6_vs_L5	USF1	CARS
L5-6_vs_L5	USF1	MICAL2
L5-6_vs_L5	USF1	STIP1
L5-6_vs_L5	USF1	SYT12
L5-6_vs_L5	USF1	FCHSD2
L5-6_vs_L5	USF1	USP28
L5-6_vs_L5	USF1	SRGAP3
L5-6_vs_L5	USF1	IQSEC1
L5-6_vs_L5	USF1	NR1D2
L5-6_vs_L5	USF1	ST3GAL6
L5-6_vs_L5	USF1	PDIA5
L5-6_vs_L5	USF1	SIAH2
L5-6_vs_L5	USF1	HNRNPF
L5-6_vs_L5	USF1	SUPV3L1
L5-6_vs_L5	USF1	TLL2
L5-6_vs_L5	USF1	SUMO3
L5-6_vs_L5	USF1	CIRBP
L5-6_vs_L5	USF1	NOVA2
L5-6_vs_L5	USF1	CA11
L5-6_vs_L5	USF1	PTOV1
L5-6_vs_L5	USF1	MAPRE2
L5-6_vs_L5	USF1	ZNF516
L5-6_vs_L5	USF1	DOCK9
L5-6_vs_L5	USF1	IRS2
L5-6_vs_L5	USF1	AMN1
L5-6_vs_L5	USF1	RASSF3
L5-6_vs_L5	USF1	NT5DC3
L5-6_vs_L5	USF1	P2RX7
L5-6_vs_L5	USF1	ZCCHC8
L5-6_vs_L5	USF1	PNMA1
L5-6_vs_L5	USF1	RPS6KA5
L5-6_vs_L5	USF1	SYNJ2
L5-6_vs_L5	USF1	L3MBTL1
L5-6_vs_L5	USF1	TOMM34
L5-6_vs_L5	USF1	RNF114
L5-6_vs_L5	USF1	BCAS4
L5-6_vs_L5	USF1	CDKL1
L5-6_vs_L5	USF1	DNAJB1
L5-6_vs_L5	USF1	ANO8
L5-6_vs_L5	USF1	BCAT2
L5-6_vs_L5	USF1	SLC17A7
L5-6_vs_L5	USF1	MED25
L5-6_vs_L5	USF1	PHTF2
L5-6_vs_L5	USF1	UBE2H
L5-6_vs_L5	USF1	PRKAG2
L5-6_vs_L5	USF1	DNAJB6
L5-6_vs_L5	USF1	RHOT1
L5-6_vs_L5	USF1	TOB1
L5-6_vs_L5	USF1	HLF
L5-6_vs_L5	USF1	TIMP2
L5-6_vs_L5	USF1	SETD7
L5-6_vs_L5	USF1	KIAA1671
L5-6_vs_L5	USF1	PRRT1
L5-6_vs_L5	USF1	SNHG5
L5-6_vs_L5	USF1	HIVEP2
L5-6_vs_L5	USF1	PLS1
L5-6_vs_L5	USF1	MBNL1
L5-6_vs_L5	USF1	LPP
L5-6_vs_L5	USF1	PPP1CB
L5-6_vs_L5	USF1	EML6
L5-6_vs_L5	USF1	SLC4A5
L5-6_vs_L5	USF1	NPAS2
L5-6_vs_L5	USF1	STAT4
L5-6_vs_L5	USF1	IRS1
L5-6_vs_L5	USF1	PER2
L5-6_vs_L5	USF1	ARID5B
L5-6_vs_L5	USF1	CTBP2
L5-6_vs_L5	USF1	CARHSP1
L5-6_vs_L5	USF1	METTL9
L5-6_vs_L5	USF1	GSE1
L5-6_vs_L5	USF1	ZCCHC14
L5-6_vs_L5	USF1	DLC1
L5-6_vs_L5	USF1	HMBOX1
L5-6_vs_L5	USF1	ZNF704
L5-6_vs_L5	USF1	UTP23
L5-6_vs_L5	USF1	ST3GAL1
L5-6_vs_L5	USF1	MAPK6
L5-6_vs_L5	USF1	USP3
L5-6_vs_L5	USF1	PIAS1
L5-6_vs_L5	USF1	FEM1B
L5-6_vs_L5	USF1	B4GALNT3
L5-6_vs_L5	USF1	GRASP
L5-6_vs_L5	USF1	MCC
L5-6_vs_L5	USF1	P4HA2
L5-6_vs_L5	USF1	CTNNA1
L5-6_vs_L5	USF1	ETS2
L5-6_vs_L5	USF1	ECE1
L5-6_vs_L5	USF1	SESN2
L5-6_vs_L5	USF1	TRNAU1AP
L5-6_vs_L5	USF1	YARS
L5-6_vs_L5	USF1	LRRC8B
L5-6_vs_L5	USF1	MAGI3
L5-6_vs_L5	USF1	TEAD1
L5-6_vs_L5	USF1	C11orf80
L5-6_vs_L5	USF1	CLMP
L5-6_vs_L5	USF1	DTNA
L5-6_vs_L5	USF1	ANKRD46
L5-6_vs_L5	USF1	ZHX2
L5-6_vs_L5	USF1	PPP1R12B
L5-6_vs_L5	USF1	FAR2
L5-6_vs_L5	USF1	G3BP1
L5-6_vs_L5	USF1	DOCK4
L5-6_vs_L5	USF1	BACH2
L5-6_vs_L5	USF1	SEMA5B
L5-6_vs_L5	USF1	DLGAP3
L5-6_vs_L5	USF1	C1orf61
L5-6_vs_L5	USF1	RASGEF1B
L5-6_vs_L5	USF1	STARD9
L5-6_vs_L5	USF1	TMEM245
L5-6_vs_L5	USF1	DNAJB2
L5-6_vs_L5	USF1	LGR4
L5-6_vs_L5	USF1	PAFAH1B2
L5-6_vs_L5	USF1	TARDBP
L5-6_vs_L5	USF1	CHERP
L5-6_vs_L5	USF1	UBR2
L5-6_vs_L5	USF1	PPIL6
L5-6_vs_L5	USF1	INPP4B
L5-6_vs_L5	USF1	TRIM16
L5-6_vs_L5	MEF2C	HIVEP1
L5-6_vs_L5	MEF2C	NR3C1
L5-6_vs_L5	MEF2C	MAPRE2
L5-6_vs_L5	MEF2C	ARID5B
L5-6_vs_L5	MEF2C	FBXO34
L5-6_vs_L5	MEF2C	PLCL2
L5-6_vs_L5	MEF2C	NR1D2
L5-6_vs_L5	MEF2C	DNAJB2
L5-6_vs_L5	MEF2C	HDAC9
L5-6_vs_L5	MEF2C	MTPN
L5-6_vs_L5	FOXP1	CCND2
L5-6_vs_L5	FOXP1	KLRG1
L5-6_vs_L5	FOXP1	PTPRO
L5-6_vs_L5	FOXP1	EPS8
L5-6_vs_L5	FOXP1	R3HDM2
L5-6_vs_L5	FOXP1	PTPRR
L5-6_vs_L5	FOXP1	PDK3
L5-6_vs_L5	FOXP1	LDLR
L5-6_vs_L5	FOXP1	LYPD5
L5-6_vs_L5	FOXP1	PSIP1
L5-6_vs_L5	FOXP1	RAPGEF1
L5-6_vs_L5	FOXP1	MICAL2
L5-6_vs_L5	FOXP1	TRIM69
L5-6_vs_L5	FOXP1	GABPB1-AS1
L5-6_vs_L5	FOXP1	GABPB1
L5-6_vs_L5	FOXP1	USP3
L5-6_vs_L5	FOXP1	MORF4L1
L5-6_vs_L5	FOXP1	DLG4
L5-6_vs_L5	FOXP1	LINC00511
L5-6_vs_L5	FOXP1	CCDC146
L5-6_vs_L5	FOXP1	UBE2H
L5-6_vs_L5	FOXP1	MAPRE2
L5-6_vs_L5	FOXP1	YPEL5
L5-6_vs_L5	FOXP1	EML6
L5-6_vs_L5	FOXP1	SERTAD2
L5-6_vs_L5	FOXP1	SPRED2
L5-6_vs_L5	FOXP1	FHL2
L5-6_vs_L5	FOXP1	RAB3GAP1
L5-6_vs_L5	FOXP1	UPP2
L5-6_vs_L5	FOXP1	TANK
L5-6_vs_L5	FOXP1	SPATS2L
L5-6_vs_L5	FOXP1	CFLAR
L5-6_vs_L5	FOXP1	PAM
L5-6_vs_L5	FOXP1	FAM53C
L5-6_vs_L5	FOXP1	CTNNA1
L5-6_vs_L5	FOXP1	ARHGAP26
L5-6_vs_L5	FOXP1	PRELID2
L5-6_vs_L5	FOXP1	HRH1
L5-6_vs_L5	FOXP1	TESK2
L5-6_vs_L5	FOXP1	NFIA
L5-6_vs_L5	FOXP1	LMO4
L5-6_vs_L5	FOXP1	RBM15
L5-6_vs_L5	FOXP1	MAGI3
L5-6_vs_L5	FOXP1	RSBN1
L5-6_vs_L5	FOXP1	CNST
L5-6_vs_L5	FOXP1	MAN1A1
L5-6_vs_L5	FOXP1	KLF3-AS1
L5-6_vs_L5	FOXP1	N4BP2
L5-6_vs_L5	FOXP1	AFF1
L5-6_vs_L5	FOXP1	GAB1
L5-6_vs_L5	FOXP1	KIAA1217
L5-6_vs_L5	FOXP1	ARID5B
L5-6_vs_L5	FOXP1	ADD3
L5-6_vs_L5	FOXP1	PHKB
L5-6_vs_L5	FOXP1	IST1
L5-6_vs_L5	FOXP1	ANKRD12
L5-6_vs_L5	FOXP1	PTPN2
L5-6_vs_L5	FOXP1	ROCK1
L5-6_vs_L5	FOXP1	OSBPL1A
L5-6_vs_L5	FOXP1	KCTD1
L5-6_vs_L5	FOXP1	DTNA
L5-6_vs_L5	FOXP1	ZNF516
L5-6_vs_L5	FOXP1	JARID2
L5-6_vs_L5	FOXP1	SOX4
L5-6_vs_L5	FOXP1	ATAT1
L5-6_vs_L5	FOXP1	PRRT1
L5-6_vs_L5	FOXP1	MAPK14
L5-6_vs_L5	FOXP1	HSP90AB1
L5-6_vs_L5	FOXP1	OGFRL1
L5-6_vs_L5	FOXP1	BACH2
L5-6_vs_L5	FOXP1	USP45
L5-6_vs_L5	FOXP1	SESN1
L5-6_vs_L5	FOXP1	PPIL6
L5-6_vs_L5	FOXP1	PTPRK
L5-6_vs_L5	FOXP1	MAP3K5
L5-6_vs_L5	FOXP1	HIVEP2
L5-6_vs_L5	FOXP1	PLAGL1
L5-6_vs_L5	FOXP1	TIAM2
L5-6_vs_L5	FOXP1	SYNJ2
L5-6_vs_L5	FOXP1	SOD2
L5-6_vs_L5	FOXP1	SDK1
L5-6_vs_L5	FOXP1	RAC1
L5-6_vs_L5	FOXP1	MALSU1
L5-6_vs_L5	FOXP1	CREB5
L5-6_vs_L5	FOXP1	HSPB1
L5-6_vs_L5	FOXP1	YWHAG
L5-6_vs_L5	FOXP1	PEG10
L5-6_vs_L5	FOXP1	VGF
L5-6_vs_L5	FOXP1	COL26A1
L5-6_vs_L5	FOXP1	LINC01004
L5-6_vs_L5	FOXP1	CDHR3
L5-6_vs_L5	FOXP1	DOCK4
L5-6_vs_L5	FOXP1	WASL
L5-6_vs_L5	FOXP1	TNPO3
L5-6_vs_L5	FOXP1	PRKAG2
L5-6_vs_L5	FOXP1	PER3
L5-6_vs_L5	FOXP1	DFFA
L5-6_vs_L5	FOXP1	TARDBP
L5-6_vs_L5	FOXP1	HP1BP3
L5-6_vs_L5	FOXP1	ECE1
L5-6_vs_L5	FOXP1	RAP1GAP
L5-6_vs_L5	FOXP1	PNRC2
L5-6_vs_L5	FOXP1	SESN2
L5-6_vs_L5	FOXP1	YARS
L5-6_vs_L5	FOXP1	RIMS3
L5-6_vs_L5	FOXP1	SPATA6
L5-6_vs_L5	FOXP1	RNF11
L5-6_vs_L5	FOXP1	ITGB3BP
L5-6_vs_L5	FOXP1	JAK1
L5-6_vs_L5	FOXP1	USP33
L5-6_vs_L5	FOXP1	PKN2-AS1
L5-6_vs_L5	FOXP1	FNBP1L
L5-6_vs_L5	FOXP1	TMEM167B
L5-6_vs_L5	FOXP1	PRKAB2
L5-6_vs_L5	FOXP1	PRPF3
L5-6_vs_L5	FOXP1	SHC1
L5-6_vs_L5	FOXP1	UBQLN4
L5-6_vs_L5	FOXP1	SEMA4A
L5-6_vs_L5	FOXP1	C1orf61
L5-6_vs_L5	FOXP1	PRDX6
L5-6_vs_L5	FOXP1	CACYBP
L5-6_vs_L5	FOXP1	NEK7
L5-6_vs_L5	FOXP1	PPP1R12B
L5-6_vs_L5	FOXP1	PLXNA2
L5-6_vs_L5	FOXP1	PPP2R5A
L5-6_vs_L5	FOXP1	C1orf115
L5-6_vs_L5	FOXP1	AIDA
L5-6_vs_L5	FOXP1	RNF187
L5-6_vs_L5	FOXP1	TARBP1
L5-6_vs_L5	FOXP1	ANKRD33B
L5-6_vs_L5	FOXP1	PDZD2
L5-6_vs_L5	FOXP1	TTC33
L5-6_vs_L5	FOXP1	ARL15
L5-6_vs_L5	FOXP1	MAST4
L5-6_vs_L5	FOXP1	ZBED3-AS1
L5-6_vs_L5	FOXP1	RASGRF2
L5-6_vs_L5	FOXP1	ELL2
L5-6_vs_L5	FOXP1	KCNN2
L5-6_vs_L5	FOXP1	TICAM2
L5-6_vs_L5	FOXP1	ALDH7A1
L5-6_vs_L5	FOXP1	CDC42SE2
L5-6_vs_L5	FOXP1	P4HA2
L5-6_vs_L5	FOXP1	SOWAHA
L5-6_vs_L5	FOXP1	PSD2
L5-6_vs_L5	FOXP1	NR3C1
L5-6_vs_L5	FOXP1	G3BP1
L5-6_vs_L5	FOXP1	GPRIN1
L5-6_vs_L5	FOXP1	SNCB
L5-6_vs_L5	FOXP1	RNF130
L5-6_vs_L5	FOXP1	RASGEF1C
L5-6_vs_L5	FOXP1	NRIP1
L5-6_vs_L5	FOXP1	USP25
L5-6_vs_L5	FOXP1	BACE2
L5-6_vs_L5	FOXP1	SUMO3
L5-6_vs_L5	FOXP1	CARS
L5-6_vs_L5	FOXP1	TEAD1
L5-6_vs_L5	FOXP1	MPPED2
L5-6_vs_L5	FOXP1	TRAF6
L5-6_vs_L5	FOXP1	TSPAN18
L5-6_vs_L5	FOXP1	DGKZ
L5-6_vs_L5	FOXP1	RTN4RL2
L5-6_vs_L5	FOXP1	STIP1
L5-6_vs_L5	FOXP1	C11orf68
L5-6_vs_L5	FOXP1	C11orf80
L5-6_vs_L5	FOXP1	FCHSD2
L5-6_vs_L5	FOXP1	NARS2
L5-6_vs_L5	FOXP1	PICALM
L5-6_vs_L5	FOXP1	ZC3H12C
L5-6_vs_L5	FOXP1	ARHGAP20
L5-6_vs_L5	FOXP1	SIK2
L5-6_vs_L5	FOXP1	USP28
L5-6_vs_L5	FOXP1	ZBTB16
L5-6_vs_L5	FOXP1	USP2
L5-6_vs_L5	FOXP1	ARHGEF12
L5-6_vs_L5	FOXP1	GRIK4
L5-6_vs_L5	FOXP1	CLMP
L5-6_vs_L5	FOXP1	ROBO3
L5-6_vs_L5	FOXP1	ARHGAP32
L5-6_vs_L5	FOXP1	PRNP
L5-6_vs_L5	FOXP1	RALGAPA2
L5-6_vs_L5	FOXP1	KIZ
L5-6_vs_L5	FOXP1	ACSS2
L5-6_vs_L5	FOXP1	MMP24
L5-6_vs_L5	FOXP1	TOMM34
L5-6_vs_L5	FOXP1	ZMYND8
L5-6_vs_L5	FOXP1	SULF2
L5-6_vs_L5	FOXP1	RNF114
L5-6_vs_L5	FOXP1	BCAS4
L5-6_vs_L5	FOXP1	RAE1
L5-6_vs_L5	FOXP1	MORC4
L5-6_vs_L5	FOXP1	TJP1
L5-6_vs_L5	FOXP1	MTMR10
L5-6_vs_L5	FOXP1	KLF13
L5-6_vs_L5	FOXP1	ZNF770
L5-6_vs_L5	FOXP1	SPRED1
L5-6_vs_L5	FOXP1	TYRO3
L5-6_vs_L5	FOXP1	SNAP23
L5-6_vs_L5	FOXP1	FRMD5
L5-6_vs_L5	FOXP1	SECISBP2L
L5-6_vs_L5	FOXP1	MAPK6
L5-6_vs_L5	FOXP1	RAB8B
L5-6_vs_L5	FOXP1	DENND4A
L5-6_vs_L5	FOXP1	PIAS1
L5-6_vs_L5	FOXP1	FEM1B
L5-6_vs_L5	FOXP1	CORO2B
L5-6_vs_L5	FOXP1	UBE2Q2
L5-6_vs_L5	FOXP1	SCAPER
L5-6_vs_L5	FOXP1	G2E3
L5-6_vs_L5	FOXP1	SOS2
L5-6_vs_L5	FOXP1	CDKL1
L5-6_vs_L5	FOXP1	FBXO34
L5-6_vs_L5	FOXP1	PELI2
L5-6_vs_L5	FOXP1	PRKCH
L5-6_vs_L5	FOXP1	ZBTB1
L5-6_vs_L5	FOXP1	PNMA1
L5-6_vs_L5	FOXP1	CEP128
L5-6_vs_L5	FOXP1	EML5
L5-6_vs_L5	FOXP1	TDP1
L5-6_vs_L5	FOXP1	TRAF3
L5-6_vs_L5	FOXP1	EDEM1
L5-6_vs_L5	FOXP1	LMCD1-AS1
L5-6_vs_L5	FOXP1	IQSEC1
L5-6_vs_L5	FOXP1	PLCL2
L5-6_vs_L5	FOXP1	KAT2B
L5-6_vs_L5	FOXP1	UBE2E1
L5-6_vs_L5	FOXP1	NR1D2
L5-6_vs_L5	FOXP1	ACVR2B
L5-6_vs_L5	FOXP1	GNAI2
L5-6_vs_L5	FOXP1	FLNB
L5-6_vs_L5	FOXP1	PPP4R2
L5-6_vs_L5	FOXP1	PDZRN3
L5-6_vs_L5	FOXP1	NFKBIZ
L5-6_vs_L5	FOXP1	BBX
L5-6_vs_L5	FOXP1	ZBTB20
L5-6_vs_L5	FOXP1	SEMA5B
L5-6_vs_L5	FOXP1	PDIA5
L5-6_vs_L5	FOXP1	H1FX
L5-6_vs_L5	FOXP1	NPHP3
L5-6_vs_L5	FOXP1	SIAH2
L5-6_vs_L5	FOXP1	LINC00886
L5-6_vs_L5	FOXP1	SERPINI1
L5-6_vs_L5	FOXP1	PRKCI
L5-6_vs_L5	FOXP1	ST6GAL1
L5-6_vs_L5	FOXP1	LPP
L5-6_vs_L5	FOXP1	CCDC50
L5-6_vs_L5	FOXP1	B4GALNT3
L5-6_vs_L5	FOXP1	FKBP4
L5-6_vs_L5	FOXP1	CDKN1B
L5-6_vs_L5	FOXP1	TMTC1
L5-6_vs_L5	FOXP1	AMN1
L5-6_vs_L5	FOXP1	TUBA1B
L5-6_vs_L5	FOXP1	SLC4A8
L5-6_vs_L5	FOXP1	GRASP
L5-6_vs_L5	FOXP1	RASSF3
L5-6_vs_L5	FOXP1	SLC35E3
L5-6_vs_L5	FOXP1	CPSF6
L5-6_vs_L5	FOXP1	RAB3IP
L5-6_vs_L5	FOXP1	CSRP2
L5-6_vs_L5	FOXP1	NUDT4
L5-6_vs_L5	FOXP1	CDK17
L5-6_vs_L5	FOXP1	NT5DC3
L5-6_vs_L5	FOXP1	ALDH2
L5-6_vs_L5	FOXP1	MED13L
L5-6_vs_L5	FOXP1	CABP1
L5-6_vs_L5	FOXP1	CCDC62
L5-6_vs_L5	FOXP1	MMP17
L5-6_vs_L5	FOXP1	GALNT9
L5-6_vs_L5	FOXP1	SMARCA2
L5-6_vs_L5	FOXP1	TTC39B
L5-6_vs_L5	FOXP1	ACO1
L5-6_vs_L5	FOXP1	UBE2R2
L5-6_vs_L5	FOXP1	C9orf24
L5-6_vs_L5	FOXP1	C9orf85
L5-6_vs_L5	FOXP1	ZFAND5
L5-6_vs_L5	FOXP1	NAA35
L5-6_vs_L5	FOXP1	FANCC
L5-6_vs_L5	FOXP1	TRIM14
L5-6_vs_L5	FOXP1	SLC44A1
L5-6_vs_L5	FOXP1	TMEM245
L5-6_vs_L5	FOXP1	CIRBP
L5-6_vs_L5	FOXP1	TUBB4A
L5-6_vs_L5	FOXP1	DNAJB1
L5-6_vs_L5	FOXP1	ANO8
L5-6_vs_L5	FOXP1	PBX4
L5-6_vs_L5	FOXP1	TSHZ3
L5-6_vs_L5	FOXP1	CEBPG
L5-6_vs_L5	FOXP1	NOVA2
L5-6_vs_L5	FOXP1	CA11
L5-6_vs_L5	FOXP1	BCAT2
L5-6_vs_L5	FOXP1	SLC17A7
L5-6_vs_L5	FOXP1	MED25
L5-6_vs_L5	FOXP1	PTOV1
L5-6_vs_L5	FOXP1	PPP2R1A
L5-6_vs_L5	FOXP1	ZNF766
L5-6_vs_L5	FOXP1	ZNF83
L5-6_vs_L5	FOXP1	TTYH1
L5-6_vs_L5	FOXP1	CARHSP1
L5-6_vs_L5	FOXP1	C16orf72
L5-6_vs_L5	FOXP1	METTL9
L5-6_vs_L5	FOXP1	EEF2K
L5-6_vs_L5	FOXP1	PRKCB
L5-6_vs_L5	FOXP1	NUDT21
L5-6_vs_L5	FOXP1	HSF4
L5-6_vs_L5	FOXP1	GAN
L5-6_vs_L5	FOXP1	COTL1
L5-6_vs_L5	FOXP1	GSE1
L5-6_vs_L5	FOXP1	ZCCHC14
L5-6_vs_L5	FOXP1	USP6NL
L5-6_vs_L5	FOXP1	ARL5B
L5-6_vs_L5	FOXP1	MPP7
L5-6_vs_L5	FOXP1	WAC
L5-6_vs_L5	FOXP1	ARHGAP12
L5-6_vs_L5	FOXP1	HNRNPF
L5-6_vs_L5	FOXP1	HERC4
L5-6_vs_L5	FOXP1	P4HA1
L5-6_vs_L5	FOXP1	CFAP70
L5-6_vs_L5	FOXP1	KCNMA1
L5-6_vs_L5	FOXP1	GRID1
L5-6_vs_L5	FOXP1	SORBS1
L5-6_vs_L5	FOXP1	TLL2
L5-6_vs_L5	FOXP1	LCOR
L5-6_vs_L5	FOXP1	CFAP43
L5-6_vs_L5	FOXP1	PLEKHA1
L5-6_vs_L5	FOXP1	CTBP2
L5-6_vs_L5	FOXP1	PTPRE
L5-6_vs_L5	FOXP1	RNF144A
L5-6_vs_L5	FOXP1	UBXN2A
L5-6_vs_L5	FOXP1	CRIM1
L5-6_vs_L5	FOXP1	SOS1
L5-6_vs_L5	FOXP1	PRKCE
L5-6_vs_L5	FOXP1	BCL11A
L5-6_vs_L5	FOXP1	XPO1
L5-6_vs_L5	FOXP1	PCBP1-AS1
L5-6_vs_L5	FOXP1	PCBP1
L5-6_vs_L5	FOXP1	ZNF638
L5-6_vs_L5	FOXP1	TET3
L5-6_vs_L5	FOXP1	RNF149
L5-6_vs_L5	FOXP1	MAP4K4
L5-6_vs_L5	FOXP1	LIMS1
L5-6_vs_L5	FOXP1	NPHP1
L5-6_vs_L5	FOXP1	ARL6IP6
L5-6_vs_L5	FOXP1	ITGA6
L5-6_vs_L5	FOXP1	TTN-AS1
L5-6_vs_L5	FOXP1	SESTD1
L5-6_vs_L5	FOXP1	HIBCH
L5-6_vs_L5	FOXP1	TYW5
L5-6_vs_L5	FOXP1	KANSL1L
L5-6_vs_L5	FOXP1	AC006994.2
L5-6_vs_L5	FOXP1	DNAJB2
L5-6_vs_L5	FOXP1	IRS1
L5-6_vs_L5	FOXP1	PER2
L5-6_vs_L5	FOXP1	GPC1
L5-6_vs_L5	FOXP1	CRKL
L5-6_vs_L5	FOXP1	SGSM1
L5-6_vs_L5	FOXP1	KIAA1671
L5-6_vs_L5	FOXP1	MIAT
L5-6_vs_L5	FOXP1	TTC28
L5-6_vs_L5	FOXP1	CCDC117
L5-6_vs_L5	FOXP1	DUSP18
L5-6_vs_L5	FOXP1	SYN3
L5-6_vs_L5	FOXP1	H1F0
L5-6_vs_L5	FOXP1	ST13
L5-6_vs_L5	FOXP1	TEF
L5-6_vs_L5	FOXP1	POLR1D
L5-6_vs_L5	FOXP1	MTUS2
L5-6_vs_L5	FOXP1	CKAP2
L5-6_vs_L5	FOXP1	DOCK9
L5-6_vs_L5	FOXP1	IRS2
L5-6_vs_L5	FOXP1	DLC1
L5-6_vs_L5	FOXP1	HMBOX1
L5-6_vs_L5	FOXP1	TPD52
L5-6_vs_L5	FOXP1	ZNF704
L5-6_vs_L5	FOXP1	ANKRD46
L5-6_vs_L5	FOXP1	PABPC1
L5-6_vs_L5	FOXP1	ZNF706
L5-6_vs_L5	FOXP1	UBR5
L5-6_vs_L5	FOXP1	ZHX2
L5-6_vs_L5	FOXP1	ATAD2
L5-6_vs_L5	FOXP1	NDRG1
L5-6_vs_L5	FOXP1	ST3GAL1
L5-6_vs_L5	FOXP1	KHDRBS3
L5-6_vs_L5	FOXP1	NCOR1
L5-6_vs_L5	FOXP1	ALKBH5
L5-6_vs_L5	FOXP1	WSB1
L5-6_vs_L5	FOXP1	LRRC37B
L5-6_vs_L5	FOXP1	RHOT1
L5-6_vs_L5	FOXP1	CDK5R1
L5-6_vs_L5	FOXP1	THRA
L5-6_vs_L5	FOXP1	EIF1
L5-6_vs_L5	FOXP1	STAT3
L5-6_vs_L5	FOXP1	EFCAB13
L5-6_vs_L5	FOXP1	HLF
L5-6_vs_L5	FOXP1	MMD
L5-6_vs_L5	FOXP1	C17orf67
L5-6_vs_L5	FOXP1	YPEL2
L5-6_vs_L5	FOXP1	GNA13
L5-6_vs_L5	FOXP1	SLC39A11
L5-6_vs_L5	FOXP1	MFSD11
L5-6_vs_L5	FOXP1	TIMP2
L5-6_vs_L5	FOXP1	MXD4
L5-6_vs_L5	FOXP1	WDR19
L5-6_vs_L5	FOXP1	ATP8A1
L5-6_vs_L5	FOXP1	FRYL
L5-6_vs_L5	FOXP1	PPAT
L5-6_vs_L5	FOXP1	MOB1B
L5-6_vs_L5	FOXP1	RASGEF1B
L5-6_vs_L5	FOXP1	PPM1K
L5-6_vs_L5	FOXP1	SH3RF1
L5-6_vs_L5	FOXP1	WWC2
L5-6_vs_L5	FOXP1	FAT1
L5-6_vs_L5	FOXP1	SMAD1
L5-6_vs_L5	FOXP1	ZNF709
L5-6_vs_L5	FOXP1	ANKDD1A
L5-6_vs_L5	FOXP1	DNAJA4
L5-6_vs_L5	FOXP1	INTS2
L5-6_vs_L5	FOXP1	ZBED5
L5-6_vs_L5	FOXP1	PAFAH1B2
L5-6_vs_L5	FOXP1	TRNAU1AP
L5-6_vs_L5	FOXP1	MTPN
L5-6_vs_L5	FOXP1	SRGAP3
L5-6_vs_L5	FOXP1	OSBPL10
L5-6_vs_L5	FOXP1	SHQ1
L5-6_vs_L5	FOXP1	MBNL1
L5-6_vs_L5	FOXP1	UBR2
L5-6_vs_L5	FOXP1	SLC2A12
L5-6_vs_L5	FOXP1	THAP2
L5-6_vs_L5	FOXP1	CHPT1
L5-6_vs_L5	FOXP1	TTC39C
L5-6_vs_L5	FOXP1	SNX31
L5-6_vs_L5	FOXP1	BAALC-AS1
L5-6_vs_L5	FOXP1	SNHG10
L5-6_vs_L5	FOXP1	FKBP8
L5-6_vs_L5	FOXP1	MT-ND4L
L5-6_vs_L5	FOXP1	MT-ND4
L5-6_vs_L5	FOXP1	MT-ND5
L5-6_vs_L5	FOXP1	LRMP
L5-6_vs_L5	FOXP1	RPH3A
L5-6_vs_L5	FOXP1	PEA15
L5-6_vs_L5	FOXP1	STAT4
L5-6_vs_L5	CTNNB1	ZMYND8
L5-6_vs_L5	BCL11A	CDKN1B
L5-6_vs_L5	BCL11A	LRMP
L5-6_vs_L5	BCL11A	FAR2
L5-6_vs_L5	BCL11A	SLC35E3
L5-6_vs_L5	BCL11A	THAP2
L5-6_vs_L5	BCL11A	ZCCHC8
L5-6_vs_L5	BCL11A	KIF13A
L5-6_vs_L5	BCL11A	HSPA1A
L5-6_vs_L5	BCL11A	HSPA1B
L5-6_vs_L5	BCL11A	HSP90AB1
L5-6_vs_L5	BCL11A	EEF1A1
L5-6_vs_L5	BCL11A	PPIL6
L5-6_vs_L5	BCL11A	HIVEP2
L5-6_vs_L5	BCL11A	RNF169
L5-6_vs_L5	BCL11A	NARS2
L5-6_vs_L5	BCL11A	PICALM
L5-6_vs_L5	BCL11A	ZC3H12C
L5-6_vs_L5	BCL11A	ARHGEF12
L5-6_vs_L5	BCL11A	PARP8
L5-6_vs_L5	BCL11A	ELL2
L5-6_vs_L5	BCL11A	FER
L5-6_vs_L5	BCL11A	MCC
L5-6_vs_L5	BCL11A	TICAM2
L5-6_vs_L5	BCL11A	TTC39C
L5-6_vs_L5	BCL11A	USP25
L5-6_vs_L5	BCL11A	CHERP
L5-6_vs_L5	BCL11A	SLC17A7
L5-6_vs_L5	BCL11A	SMARCA2
L5-6_vs_L5	BCL11A	TMEM245
L5-6_vs_L5	BCL11A	TSC22D3
L5-6_vs_L5	BCL11A	ANKRD46
L5-6_vs_L5	BCL11A	UBR5
L5-6_vs_L5	BCL11A	ZFPM2
L5-6_vs_L5	BCL11A	ST3GAL1
L5-6_vs_L5	BCL11A	EEF2K
L5-6_vs_L5	BCL11A	PHKB
L5-6_vs_L5	BCL11A	IST1
L5-6_vs_L5	BCL11A	MAPK1
L5-6_vs_L5	BCL11A	ATP10A
L5-6_vs_L5	BCL11A	KLF13
L5-6_vs_L5	BCL11A	TRIM69
L5-6_vs_L5	BCL11A	MAPK6
L5-6_vs_L5	BCL11A	USP3
L5-6_vs_L5	BCL11A	WSB1
L5-6_vs_L5	BCL11A	MMD
L5-6_vs_L5	BCL11A	GNA13
L5-6_vs_L5	BCL11A	JMJD6
L5-6_vs_L5	BCL11A	MFSD11
L5-6_vs_L5	BCL11A	CREB5
L5-6_vs_L5	BCL11A	UBE2H
L5-6_vs_L5	BCL11A	NUB1
L5-6_vs_L5	BCL11A	AFF1
L5-6_vs_L5	BCL11A	PPM1K
L5-6_vs_L5	BCL11A	HSPA4L
L5-6_vs_L5	BCL11A	ECE1
L5-6_vs_L5	BCL11A	TESK2
L5-6_vs_L5	BCL11A	RSBN1
L5-6_vs_L5	BCL11A	SHC1
L5-6_vs_L5	BCL11A	C1orf61
L5-6_vs_L5	BCL11A	CACYBP
L5-6_vs_L5	BCL11A	IKBKE
L5-6_vs_L5	BCL11A	NSL1
L5-6_vs_L5	BCL11A	HNRNPF
L5-6_vs_L5	BCL11A	GRID1
L5-6_vs_L5	BCL11A	ADD3
L5-6_vs_L5	BCL11A	EDEM1
L5-6_vs_L5	BCL11A	RFTN1
L5-6_vs_L5	BCL11A	UBE2E1
L5-6_vs_L5	BCL11A	WDR82
L5-6_vs_L5	BCL11A	SHQ1
L5-6_vs_L5	BCL11A	SIAH2
L5-6_vs_L5	BCL11A	MBNL1
L5-6_vs_L5	BCL11A	LINC00886
L5-6_vs_L5	BCL11A	NCOA1
L5-6_vs_L5	BCL11A	YPEL5
L5-6_vs_L5	BCL11A	BCL11A
L5-6_vs_L5	BCL11A	SERTAD2
L5-6_vs_L5	BCL11A	SPRED2
L5-6_vs_L5	BCL11A	SPATS2L
L5-6_vs_L5	BCL11A	CFLAR
L5-6_vs_L5	BCL11A	IRS1
L5-6_vs_L5	BCL11A	WWC2
L5-6_vs_L5	BCL11A	FAM53C
L5-6_vs_L5	SMARCA4	PCBP1-AS1
L5-6_vs_L5	SMARCA4	CTNNA1
L5-6_vs_L5	SMARCA4	LGR4
L5-6_vs_L5	SMARCA4	BCR
L5-6_vs_L5	SMARCA4	MIAT
L5-6_vs_L5	SMARCA4	RASGRF1
L5-6_vs_L5	SMARCA4	AKNAD1
L5-6_vs_L5	SMARCA4	NT5DC3
L5-6_vs_L5	SMARCA4	HNRNPF
L5-6_vs_L5	SMARCA4	TIMP2
L5-6_vs_L5	SMARCA4	USP3
L5-6_vs_L5	SMARCA4	HSP90AB1
L5-6_vs_L5	SMARCA4	ZBED5
L5-6_vs_L5	SMARCA4	STXBP3
L5-6_vs_L5	SMARCA4	SHC1
L5-6_vs_L5	SMARCA4	PCBP1
L5-6_vs_L5	SMARCA4	TFDP2
L5-6_vs_L5	SMARCA4	CCDC50
L5-6_vs_L5	SMARCA4	MBNL1
L5-6_vs_L5	SMARCA4	STIP1
L5-6_vs_L5	SMARCA4	PPCDC
L5-6_vs_L5	SMARCA4	RASGEF1C
L5-6_vs_L5	SMARCA4	MAPK14
L5-6_vs_L5	SMARCA4	EPS8
L5-6_vs_L5	SMARCA4	C16orf72
L5-6_vs_L5	SMARCA4	UBE2R2
[truncated: 676 more rows]

## Sheet: corresponding cell stats
	L2-3	L5-6
overlap	243	610
sample (primary DEGs)	593	1209
background overlap	6814	8290
background (expressed genes)	13955	15666
% overlap	0.409781	0.504549
P	5.2741e-05	0.0396584

## Sheet: RGC_TF targets in Primary Neu
Organoid_origin_cell_type	Primary_target_cell_type	TF	target_gene						target_cell_type	interactions
early_RGC	L2_3	LHX2	FGD4						L2_3	1746
early_RGC	L2_3	LHX2	NEK7						L2_4	2026
early_RGC	L2_3	LHX2	PCED1B						L4	1935
early_RGC	L2_3	LHX2	SHROOM3						L5_6_CC	1921
early_RGC	L2_3	LHX2	SPRED1						L5	517
early_RGC	L2_3	SOX3	N4BP2						L6	2076
early_RGC	L2_3	BHLHE40	ABLIM2
early_RGC	L2_3	BHLHE40	MTCH1
early_RGC	L2_3	BHLHE40	CACYBP
early_RGC	L2_3	BHLHE40	CDK5R1
early_RGC	L2_3	BHLHE40	TIMP2
early_RGC	L2_3	BHLHE40	PRKCE
early_RGC	L2_3	BHLHE40	MAPK6
early_RGC	L2_3	BHLHE40	NREP
early_RGC	L2_3	BHLHE40	YPEL1
early_RGC	L2_3	BHLHE40	MAPK1
early_RGC	L2_3	BHLHE40	NR4A1
early_RGC	L2_3	BHLHE40	CIRBP
early_RGC	L2_3	BHLHE40	CRKL
early_RGC	L2_3	BHLHE40	BCR
early_RGC	L2_3	BHLHE40	MIAT
early_RGC	L2_3	BHLHE40	ITSN2
early_RGC	L2_3	BHLHE40	NCOA1
early_RGC	L2_3	BHLHE40	ACYP2
early_RGC	L2_3	BHLHE40	PELI1
early_RGC	L2_3	BHLHE40	SPRED2
early_RGC	L2_3	BHLHE40	FHL2
early_RGC	L2_3	BHLHE40	FAM126B
early_RGC	L2_3	BHLHE40	ARMC9
early_RGC	L2_3	BHLHE40	WDR82
early_RGC	L2_3	BHLHE40	MBNL1
early_RGC	L2_3	BHLHE40	TCF12
early_RGC	L2_3	BHLHE40	SMAD3
early_RGC	L2_3	BHLHE40	PIAS1
early_RGC	L2_3	BHLHE40	FEM1B
early_RGC	L2_3	BHLHE40	CCDC146
early_RGC	L2_3	BHLHE40	PHTF2
early_RGC	L2_3	BHLHE40	VGF
early_RGC	L2_3	BHLHE40	CDHR3
early_RGC	L2_3	BHLHE40	DOCK4
early_RGC	L2_3	BHLHE40	PRKCB
early_RGC	L2_3	BHLHE40	GSE1
early_RGC	L2_3	BHLHE40	DDRGK1
early_RGC	L2_3	BHLHE40	RTN4RL1
early_RGC	L2_3	BHLHE40	THRA
early_RGC	L2_3	BHLHE40	CACNA1G
early_RGC	L2_3	BHLHE40	MSI2
early_RGC	L2_3	BHLHE40	DNAJB1
early_RGC	L2_3	BHLHE40	SSBP4
early_RGC	L2_3	BHLHE40	POU2F2
early_RGC	L2_3	BHLHE40	NOVA2
early_RGC	L2_3	BHLHE40	B4GALNT3
early_RGC	L2_3	BHLHE40	PCED1B
early_RGC	L2_3	BHLHE40	GRASP
early_RGC	L2_3	BHLHE40	R3HDM2
early_RGC	L2_3	BHLHE40	NCOR2
early_RGC	L2_3	BHLHE40	KAZN
early_RGC	L2_3	BHLHE40	RSRP1
early_RGC	L2_3	BHLHE40	NFIA
early_RGC	L2_3	BHLHE40	LRRC8B
early_RGC	L2_3	BHLHE40	PPP1R12B
early_RGC	L2_3	BHLHE40	PLEKHA6
early_RGC	L2_3	BHLHE40	TARBP1
early_RGC	L2_3	BHLHE40	CNST
early_RGC	L2_3	BHLHE40	ABI1
early_RGC	L2_3	BHLHE40	ARHGAP22
early_RGC	L2_3	BHLHE40	SYN1
early_RGC	L2_3	BHLHE40	PNMA1
early_RGC	L2_3	BHLHE40	MARK3
early_RGC	L2_3	BHLHE40	INF2
early_RGC	L2_3	BHLHE40	UBE2R2
early_RGC	L2_3	BHLHE40	ANKRD33B
early_RGC	L2_3	BHLHE40	SSBP2
early_RGC	L2_3	BHLHE40	ARHGAP26
early_RGC	L2_3	BHLHE40	CSNK1A1
early_RGC	L2_3	BHLHE40	KIF13A
early_RGC	L2_3	BHLHE40	HSPA1A
early_RGC	L2_3	BHLHE40	HSPA1B
early_RGC	L2_3	BHLHE40	PRRT1
early_RGC	L2_3	BHLHE40	UBR2
early_RGC	L2_3	BHLHE40	SNHG5
early_RGC	L2_3	BHLHE40	BACH2
early_RGC	L2_3	BHLHE40	EPB41L2
early_RGC	L2_3	BHLHE40	HIVEP2
early_RGC	L2_3	BHLHE40	SYNJ2
early_RGC	L2_3	BHLHE40	PACRG
early_RGC	L2_3	BHLHE40	MICAL2
early_RGC	L2_3	BHLHE40	TEAD1
early_RGC	L2_3	BHLHE40	DGKZ
early_RGC	L2_3	BHLHE40	STIP1
early_RGC	L2_3	BHLHE40	SYT12
early_RGC	L2_3	BHLHE40	PDE2A
early_RGC	L2_3	BHLHE40	PAFAH1B2
early_RGC	L2_3	BHLHE40	LZTS1
early_RGC	L2_3	BHLHE40	PABPC1
early_RGC	L2_3	BHLHE40	ZNF706
early_RGC	L2_3	BHLHE40	PVT1
early_RGC	L2_3	BHLHE40	TRAPPC9
early_RGC	L2_3	BHLHE40	TIAM1
early_RGC	L2_3	BHLHE40	RNF165
early_RGC	L2_3	BHLHE40	LAMB1
early_RGC	L2_3	TCF4	GSE1
early_RGC	L2_3	TCF4	THRA
early_RGC	L2_3	TCF4	HIVEP2
early_RGC	L2_3	TCF4	TLE1
early_RGC	L2_3	TCF4	NREP
early_RGC	L2_3	TCF4	TCF4
early_RGC	L2_3	TCF4	SORBS1
early_RGC	L2_3	TCF4	TJP1
early_RGC	L2_3	TCF4	CORO2B
early_RGC	L2_3	TCF4	FGD4
early_RGC	L2_3	BCL11A	NR4A1
early_RGC	L2_3	BCL11A	KIF13A
early_RGC	L2_3	BCL11A	HSPA1A
early_RGC	L2_3	BCL11A	HSPA1B
early_RGC	L2_3	BCL11A	HIVEP2
early_RGC	L2_3	BCL11A	ARHGEF12
early_RGC	L2_3	BCL11A	ELL2
early_RGC	L2_3	BCL11A	FER
early_RGC	L2_3	BCL11A	MAN2A1
early_RGC	L2_3	BCL11A	POU2F2
early_RGC	L2_3	BCL11A	MARK3
early_RGC	L2_3	BCL11A	ANKRD46
early_RGC	L2_3	BCL11A	UBR5
early_RGC	L2_3	BCL11A	PVT1
early_RGC	L2_3	BCL11A	MAPK1
early_RGC	L2_3	BCL11A	MAPK6
early_RGC	L2_3	BCL11A	SHROOM3
early_RGC	L2_3	BCL11A	PPM1K
early_RGC	L2_3	BCL11A	HSPA4L
early_RGC	L2_3	BCL11A	TESK2
early_RGC	L2_3	BCL11A	SORT1
early_RGC	L2_3	BCL11A	CACYBP
early_RGC	L2_3	BCL11A	GRID1
early_RGC	L2_3	BCL11A	RFTN1
early_RGC	L2_3	BCL11A	WDR82
early_RGC	L2_3	BCL11A	MBNL1
early_RGC	L2_3	BCL11A	NCOA1
early_RGC	L2_3	BCL11A	BCL11A
early_RGC	L2_3	BCL11A	SPRED2
early_RGC	L2_3	BCL11A	FGD4
early_RGC	L2_3	HEY1	CRKL
early_RGC	L2_3	HEY1	MAPK1
early_RGC	L2_3	HEY1	MIAT
early_RGC	L2_3	HEY1	PDCD4
early_RGC	L2_3	HEY1	SHOC2
early_RGC	L2_3	HEY1	LRRC8B
early_RGC	L2_3	HEY1	CACYBP
early_RGC	L2_3	HEY1	TARBP1
early_RGC	L2_3	HEY1	GFPT1
early_RGC	L2_3	HEY1	PER2
early_RGC	L2_3	HEY1	CSTF3
early_RGC	L2_3	HEY1	STIP1
early_RGC	L2_3	HEY1	CIRBP
early_RGC	L2_3	HEY1	SSBP2
early_RGC	L2_3	HEY1	PHACTR2
early_RGC	L2_3	SMARCC1	TRAF3
early_RGC	L2_3	SMARCC1	MARK3
early_RGC	L2_3	SMARCC1	INF2
early_RGC	L2_3	SMARCC1	ZBTB20
early_RGC	L2_3	SMARCC1	TFDP2
early_RGC	L2_3	SMARCC1	CRKL
early_RGC	L2_3	SMARCC1	TCF12
early_RGC	L2_3	SMARCC1	PALLD
early_RGC	L2_3	SMARCC1	NCOA1
early_RGC	L2_3	SMARCC1	GPC1
early_RGC	L2_3	SMARCC1	TRAPPC9
early_RGC	L2_3	SMARCC1	LAMB1
early_RGC	L2_3	SMARCC1	MAPRE2
early_RGC	L2_3	SMARCC1	SSBP4
early_RGC	L2_3	SMARCC1	PRRT1
early_RGC	L2_3	SMARCC1	BACH2
early_RGC	L2_3	SMARCC1	LRRC8B
early_RGC	L2_3	SMARCC1	AC002066.1
early_RGC	L2_3	SMARCC1	MRPS6
early_RGC	L2_3	SMARCC1	SLC5A3
early_RGC	L2_3	SMARCC1	EML6
early_RGC	L2_3	SMARCC1	SHC3
early_RGC	L2_3	XRN2	H1FX
early_RGC	L2_3	FOXP1	FGD4
early_RGC	L2_3	FOXP1	PTGES3
early_RGC	L2_3	FOXP1	R3HDM2
early_RGC	L2_3	FOXP1	PTPRR
early_RGC	L2_3	FOXP1	MICAL2
early_RGC	L2_3	FOXP1	SMAD3
early_RGC	L2_3	FOXP1	COBL
early_RGC	L2_3	FOXP1	CCDC146
early_RGC	L2_3	FOXP1	COG5
early_RGC	L2_3	FOXP1	MAPRE2
early_RGC	L2_3	FOXP1	EML6
early_RGC	L2_3	FOXP1	SPRED2
early_RGC	L2_3	FOXP1	FHL2
early_RGC	L2_3	FOXP1	RAB3GAP1
early_RGC	L2_3	FOXP1	ARHGAP26
early_RGC	L2_3	FOXP1	PRELID2
early_RGC	L2_3	FOXP1	KAZN
early_RGC	L2_3	FOXP1	TESK2
early_RGC	L2_3	FOXP1	NFIA
early_RGC	L2_3	FOXP1	MAGI3
early_RGC	L2_3	FOXP1	CNST
early_RGC	L2_3	FOXP1	INF2
early_RGC	L2_3	FOXP1	ATXN1
early_RGC	L2_3	FOXP1	MAN1A1
early_RGC	L2_3	FOXP1	PHACTR2
early_RGC	L2_3	FOXP1	N4BP2
early_RGC	L2_3	FOXP1	SHROOM3
early_RGC	L2_3	FOXP1	ARID5B
early_RGC	L2_3	FOXP1	ANKRD12
early_RGC	L2_3	FOXP1	PTPN2
early_RGC	L2_3	FOXP1	OSBPL1A
early_RGC	L2_3	FOXP1	KCTD1
early_RGC	L2_3	FOXP1	SETBP1
early_RGC	L2_3	FOXP1	ZBTB7C
early_RGC	L2_3	FOXP1	TCF4
early_RGC	L2_3	FOXP1	ZNF407
early_RGC	L2_3	FOXP1	ZNF516
early_RGC	L2_3	FOXP1	PRRT1
early_RGC	L2_3	FOXP1	MTCH1
early_RGC	L2_3	FOXP1	OGFRL1
early_RGC	L2_3	FOXP1	BACH2
early_RGC	L2_3	FOXP1	USP45
early_RGC	L2_3	FOXP1	SESN1
early_RGC	L2_3	FOXP1	EPB41L2
early_RGC	L2_3	FOXP1	HIVEP2
early_RGC	L2_3	FOXP1	PLAGL1
early_RGC	L2_3	FOXP1	SYNJ2
early_RGC	L2_3	FOXP1	SOD2
early_RGC	L2_3	FOXP1	PACRG
early_RGC	L2_3	FOXP1	PEG10
early_RGC	L2_3	FOXP1	VGF
early_RGC	L2_3	FOXP1	COL26A1
early_RGC	L2_3	FOXP1	CDHR3
early_RGC	L2_3	FOXP1	LAMB1
early_RGC	L2_3	FOXP1	DOCK4
early_RGC	L2_3	FOXP1	RSRP1
early_RGC	L2_3	FOXP1	RNF11
early_RGC	L2_3	FOXP1	JAK1
early_RGC	L2_3	FOXP1	PKN2-AS1
early_RGC	L2_3	FOXP1	SORT1
early_RGC	L2_3	FOXP1	CACYBP
early_RGC	L2_3	FOXP1	RASAL2
early_RGC	L2_3	FOXP1	NEK7
early_RGC	L2_3	FOXP1	PPP1R12B
early_RGC	L2_3	FOXP1	PLXNA2
early_RGC	L2_3	FOXP1	TARBP1
early_RGC	L2_3	FOXP1	ANKRD33B
early_RGC	L2_3	FOXP1	PDZD2
early_RGC	L2_3	FOXP1	ELL2
early_RGC	L2_3	FOXP1	KCNN2
early_RGC	L2_3	FOXP1	CSNK1A1
early_RGC	L2_3	FOXP1	CAMK2A
early_RGC	L2_3	FOXP1	CREBRF
early_RGC	L2_3	FOXP1	CANX
early_RGC	L2_3	FOXP1	MRPS6
early_RGC	L2_3	FOXP1	BACE2
early_RGC	L2_3	FOXP1	TEAD1
early_RGC	L2_3	FOXP1	MPPED2
early_RGC	L2_3	FOXP1	TRAF6
early_RGC	L2_3	FOXP1	DGKZ
early_RGC	L2_3	FOXP1	STIP1
early_RGC	L2_3	FOXP1	PDE2A
early_RGC	L2_3	FOXP1	ARHGEF12
early_RGC	L2_3	FOXP1	GRIK4
early_RGC	L2_3	FOXP1	ARHGAP32
early_RGC	L2_3	FOXP1	DDRGK1
early_RGC	L2_3	FOXP1	PLCB4
early_RGC	L2_3	FOXP1	KIZ
early_RGC	L2_3	FOXP1	ZMYND8
early_RGC	L2_3	FOXP1	PCMTD2
early_RGC	L2_3	FOXP1	IDS
early_RGC	L2_3	FOXP1	TJP1
early_RGC	L2_3	FOXP1	ZNF770
early_RGC	L2_3	FOXP1	SPRED1
early_RGC	L2_3	FOXP1	TYRO3
early_RGC	L2_3	FOXP1	MAPK6
early_RGC	L2_3	FOXP1	TCF12
early_RGC	L2_3	FOXP1	DENND4A
early_RGC	L2_3	FOXP1	PIAS1
early_RGC	L2_3	FOXP1	FEM1B
early_RGC	L2_3	FOXP1	CORO2B
early_RGC	L2_3	FOXP1	CDKL1
early_RGC	L2_3	FOXP1	PNMA1
early_RGC	L2_3	FOXP1	CYP46A1
early_RGC	L2_3	FOXP1	TRAF3
early_RGC	L2_3	FOXP1	MARK3
early_RGC	L2_3	FOXP1	ATG7
early_RGC	L2_3	FOXP1	PLCL2
early_RGC	L2_3	FOXP1	NEK10
early_RGC	L2_3	FOXP1	FAM107A
early_RGC	L2_3	FOXP1	ZBTB20
early_RGC	L2_3	FOXP1	H1FX
early_RGC	L2_3	FOXP1	NPHP3
early_RGC	L2_3	FOXP1	B4GALNT3
early_RGC	L2_3	FOXP1	SLC38A1
early_RGC	L2_3	FOXP1	PCED1B
early_RGC	L2_3	FOXP1	GRASP
early_RGC	L2_3	FOXP1	NR4A1
early_RGC	L2_3	FOXP1	SPRYD3
early_RGC	L2_3	FOXP1	SRGAP1
early_RGC	L2_3	FOXP1	CPSF6
early_RGC	L2_3	FOXP1	RAB3IP
early_RGC	L2_3	FOXP1	MED13L
early_RGC	L2_3	FOXP1	FBXO21
early_RGC	L2_3	FOXP1	CABP1
early_RGC	L2_3	FOXP1	GALNT9
early_RGC	L2_3	FOXP1	UBE2R2
early_RGC	L2_3	FOXP1	CTNNAL1
early_RGC	L2_3	FOXP1	SCAI
early_RGC	L2_3	FOXP1	CIRBP
early_RGC	L2_3	FOXP1	DNAJB1
early_RGC	L2_3	FOXP1	SSBP4
early_RGC	L2_3	FOXP1	YJEFN3
early_RGC	L2_3	FOXP1	TSHZ3
early_RGC	L2_3	FOXP1	POU2F2
early_RGC	L2_3	FOXP1	NOVA2
early_RGC	L2_3	FOXP1	TTYH1
early_RGC	L2_3	FOXP1	PRKCB
early_RGC	L2_3	FOXP1	NUDT21
early_RGC	L2_3	FOXP1	GSE1
early_RGC	L2_3	FOXP1	MPP7
early_RGC	L2_3	FOXP1	PARD3
early_RGC	L2_3	FOXP1	HERC4
early_RGC	L2_3	FOXP1	KCNMA1
early_RGC	L2_3	FOXP1	GRID1
early_RGC	L2_3	FOXP1	PCGF5
early_RGC	L2_3	FOXP1	SORBS1
early_RGC	L2_3	FOXP1	LCOR
early_RGC	L2_3	FOXP1	PDCD4
early_RGC	L2_3	FOXP1	SHOC2
early_RGC	L2_3	FOXP1	PLEKHA1
early_RGC	L2_3	FOXP1	SOS1
early_RGC	L2_3	FOXP1	PRKCE
early_RGC	L2_3	FOXP1	BCL11A
early_RGC	L2_3	FOXP1	XPO1
early_RGC	L2_3	FOXP1	RMND5A
early_RGC	L2_3	FOXP1	TSGA10
early_RGC	L2_3	FOXP1	MYO1B
early_RGC	L2_3	FOXP1	FAM126B
early_RGC	L2_3	FOXP1	KANSL1L
early_RGC	L2_3	FOXP1	IGFBP5
early_RGC	L2_3	FOXP1	ARMC9
early_RGC	L2_3	FOXP1	PER2
early_RGC	L2_3	FOXP1	GPC1
early_RGC	L2_3	FOXP1	CRKL
early_RGC	L2_3	FOXP1	MIAT
early_RGC	L2_3	FOXP1	ST13
early_RGC	L2_3	FOXP1	MTUS2
early_RGC	L2_3	FOXP1	ANKRD46
early_RGC	L2_3	FOXP1	PABPC1
early_RGC	L2_3	FOXP1	ZNF706
early_RGC	L2_3	FOXP1	UBR5
early_RGC	L2_3	FOXP1	RAD21
early_RGC	L2_3	FOXP1	ATAD2
early_RGC	L2_3	FOXP1	KHDRBS3
early_RGC	L2_3	FOXP1	TRAPPC9
early_RGC	L2_3	FOXP1	ARC
early_RGC	L2_3	FOXP1	RTN4RL1
early_RGC	L2_3	FOXP1	NCOR1
early_RGC	L2_3	FOXP1	RHOT1
early_RGC	L2_3	FOXP1	CDK5R1
early_RGC	L2_3	FOXP1	THRA
early_RGC	L2_3	FOXP1	MSI2
early_RGC	L2_3	FOXP1	YPEL2
early_RGC	L2_3	FOXP1	SLC39A11
early_RGC	L2_3	FOXP1	TIMP2
early_RGC	L2_3	FOXP1	ABLIM2
early_RGC	L2_3	FOXP1	WDR19
early_RGC	L2_3	FOXP1	FRYL
early_RGC	L2_3	FOXP1	RUFY3
early_RGC	L2_3	FOXP1	PPM1K
early_RGC	L2_3	FOXP1	PALLD
early_RGC	L2_3	FOXP1	SMAD1
early_RGC	L2_3	FOXP1	RPL4
early_RGC	L2_3	FOXP1	PAFAH1B2
early_RGC	L2_3	FOXP1	MBNL1
early_RGC	L2_3	FOXP1	UBR2
early_RGC	L2_3	FOXP1	CHPT1
early_RGC	L2_3	FOXP1	SNX31
early_RGC	L2_3	FOXP1	RPH3A
early_RGC	L2_3	FOXP1	PEA15
early_RGC	L2_3	HMGN3	GSE1
early_RGC	L2_3	JUN	MAPRE2
early_RGC	L2_3	JUN	SHC3
early_RGC	L2_3	JUN	CTNNAL1
early_RGC	L2_3	JUN	CIRBP
early_RGC	L2_3	JUN	PTPRS
early_RGC	L2_3	JUN	DNAJB1
early_RGC	L2_3	JUN	POU2F2
early_RGC	L2_3	JUN	CRKL
early_RGC	L2_3	JUN	BCR
early_RGC	L2_3	JUN	MIAT
early_RGC	L2_3	JUN	ST13
early_RGC	L2_3	JUN	KAZN
early_RGC	L2_3	JUN	RSRP1
early_RGC	L2_3	JUN	LEPR
early_RGC	L2_3	JUN	PEA15
early_RGC	L2_3	JUN	CACYBP
early_RGC	L2_3	JUN	PPP1R12B
early_RGC	L2_3	JUN	PLEKHA6
early_RGC	L2_3	JUN	PLXNA2
early_RGC	L2_3	JUN	TARBP1
early_RGC	L2_3	JUN	PNMA1
early_RGC	L2_3	JUN	MARK3
early_RGC	L2_3	JUN	INF2
early_RGC	L2_3	JUN	PHACTR1
early_RGC	L2_3	JUN	ATXN1
early_RGC	L2_3	JUN	KIF13A
early_RGC	L2_3	JUN	BACH2
early_RGC	L2_3	JUN	PLAGL1
early_RGC	L2_3	JUN	SYNJ2
early_RGC	L2_3	JUN	PACRG
early_RGC	L2_3	JUN	GSE1
early_RGC	L2_3	JUN	LIFR
early_RGC	L2_3	JUN	HOMER1
early_RGC	L2_3	JUN	ELL2
early_RGC	L2_3	JUN	FER
early_RGC	L2_3	JUN	DCP2
early_RGC	L2_3	JUN	FSTL4
early_RGC	L2_3	JUN	ARHGAP26
early_RGC	L2_3	JUN	PRELID2
early_RGC	L2_3	JUN	CSNK1A1
early_RGC	L2_3	JUN	NCOA1
early_RGC	L2_3	JUN	PRKCE
early_RGC	L2_3	JUN	ACYP2
early_RGC	L2_3	JUN	PELI1
early_RGC	L2_3	JUN	SPRED2
early_RGC	L2_3	JUN	FHL2
early_RGC	L2_3	JUN	MYO1B
early_RGC	L2_3	JUN	ARMC9
early_RGC	L2_3	JUN	NGEF
early_RGC	L2_3	JUN	GPC1
early_RGC	L2_3	JUN	WDR82
early_RGC	L2_3	JUN	ZBTB20
early_RGC	L2_3	JUN	SLC9A9
early_RGC	L2_3	JUN	MBNL1
early_RGC	L2_3	JUN	MICAL2
early_RGC	L2_3	JUN	TEAD1
early_RGC	L2_3	JUN	CSTF3
early_RGC	L2_3	JUN	PAFAH1B2
early_RGC	L2_3	JUN	ARHGEF12
early_RGC	L2_3	JUN	PLCB4
early_RGC	L2_3	JUN	CDH22
early_RGC	L2_3	JUN	ZMYND8
early_RGC	L2_3	JUN	TJP1
early_RGC	L2_3	JUN	RYR3
early_RGC	L2_3	JUN	MAPK6
early_RGC	L2_3	JUN	TCF12
early_RGC	L2_3	JUN	DENND4A
early_RGC	L2_3	JUN	SMAD3
early_RGC	L2_3	JUN	RASGRF1
early_RGC	L2_3	JUN	CALCOCO2
early_RGC	L2_3	JUN	MSI2
early_RGC	L2_3	JUN	TIMP2
early_RGC	L2_3	JUN	ARNTL2
early_RGC	L2_3	JUN	SLC38A1
early_RGC	L2_3	JUN	PCED1B
early_RGC	L2_3	JUN	R3HDM2
early_RGC	L2_3	JUN	PTPRR
early_RGC	L2_3	JUN	CCDC92
early_RGC	L2_3	JUN	NCOR2
early_RGC	L2_3	JUN	NAA16
early_RGC	L2_3	JUN	WDR19
early_RGC	L2_3	JUN	N4BP2
early_RGC	L2_3	JUN	FRYL
early_RGC	L2_3	JUN	RUFY3
early_RGC	L2_3	JUN	INTU
early_RGC	L2_3	JUN	SYN1
early_RGC	L2_3	JUN	ELK1
early_RGC	L2_3	JUN	IDS
early_RGC	L2_3	JUN	SPOCK2
early_RGC	L2_3	JUN	KCNMA1
early_RGC	L2_3	JUN	PCGF5
early_RGC	L2_3	JUN	SORBS1
early_RGC	L2_3	JUN	SKAP2
early_RGC	L2_3	JUN	H2AFV
early_RGC	L2_3	JUN	VGF
early_RGC	L2_3	JUN	CDHR3
early_RGC	L2_3	JUN	SLC26A4
early_RGC	L2_3	JUN	AC002066.1
early_RGC	L2_3	JUN	RGS20
early_RGC	L2_3	JUN	ZNF706
early_RGC	L2_3	JUN	BAALC
early_RGC	L2_3	JUN	PVT1
early_RGC	L2_3	JUN	ARC
early_RGC	L2_3	JUN	ICA1
early_RGC	L2_3	JUN	BNIP3L
early_RGC	L2_3	JUN	LCOR
early_RGC	L2_3	JUN	TRAF6
early_RGC	L2_3	JUN	SYT12
early_RGC	L2_3	JUN	ARHGAP32
early_RGC	L2_3	JUN	PDZD2
early_RGC	L2_3	JUN	MEF2C-AS1
early_RGC	L2_3	JUN	MAN2A1
early_RGC	L2_3	JUN	C5orf24
early_RGC	L2_3	JUN	DPYSL3
early_RGC	L2_3	JUN	FMN1
early_RGC	L2_3	JUN	ZNF770
early_RGC	L2_3	JUN	ADAM10
early_RGC	L2_3	JUN	CORO2B
early_RGC	L2_3	JUN	RNF11
early_RGC	L2_3	JUN	NFIA
early_RGC	L2_3	JUN	JAK1
early_RGC	L2_3	JUN	RASAL2
early_RGC	L2_3	JUN	NEK7
early_RGC	L2_3	JUN	CNST
early_RGC	L2_3	JUN	BMPER
early_RGC	L2_3	JUN	COG5
early_RGC	L2_3	JUN	LAMB1
early_RGC	L2_3	JUN	DOCK4
early_RGC	L2_3	JUN	PLXNA4
early_RGC	L2_3	JUN	ANKRD12
early_RGC	L2_3	JUN	LDLRAD4
early_RGC	L2_3	JUN	ABHD3
early_RGC	L2_3	JUN	TCF4
early_RGC	L2_3	JUN	TSHZ1
early_RGC	L2_3	JUN	TIAM1
early_RGC	L2_3	JUN	BACE2
early_RGC	L2_3	JUN	TLE1
early_RGC	L2_3	JUN	NCOR1
early_RGC	L2_3	JUN	RHOT1
early_RGC	L2_3	JUN	XYLT1
early_RGC	L2_3	JUN	CDH11
early_RGC	L2_3	JUN	SDCBP
early_RGC	L2_3	JUN	PABPC1
early_RGC	L2_3	JUN	KHDRBS3
early_RGC	L2_3	JUN	LDB2
early_RGC	L2_3	JUN	INPP4B
early_RGC	L2_3	JUN	SMAD1
early_RGC	L2_3	JUN	PALLD
early_RGC	L2_3	JUN	ATG7
early_RGC	L2_3	JUN	RFTN1
early_RGC	L2_3	JUN	NEK10
early_RGC	L2_3	JUN	FAM107A
early_RGC	L2_3	JUN	SOS1
early_RGC	L2_3	JUN	EML6
early_RGC	L2_3	JUN	BCL11A
early_RGC	L2_3	JUN	XPO1
early_RGC	L2_3	JUN	NPAS2
early_RGC	L2_3	JUN	E2F3
early_RGC	L2_3	JUN	PDE7B
early_RGC	L2_3	JUN	HIVEP2
early_RGC	L2_3	JUN	PHACTR2
early_RGC	L2_3	JUN	FGD4
early_RGC	L2_3	JUN	GRASP
early_RGC	L2_3	JUN	SRGAP1
early_RGC	L2_3	JUN	MAP4K5
early_RGC	L2_3	JUN	FRMD6
early_RGC	L2_3	JUN	RPS6KA5
early_RGC	L2_3	JUN	UNC79
early_RGC	L2_3	JUN	MPP7
early_RGC	L2_3	JUN	PARD3
early_RGC	L2_3	JUN	ARHGAP22
early_RGC	L2_3	JUN	ARID5B
early_RGC	L2_3	JUN	ZNF365
early_RGC	L2_3	JUN	KCTD1
early_RGC	L2_3	JUN	TFDP2
early_RGC	L2_3	JUN	ETV5
early_RGC	L2_3	JUN	SPRED1
early_RGC	L2_3	JUN	GLCE
early_RGC	L2_3	JUN	ARNT2
early_RGC	L2_3	JUN	RAB3GAP1
early_RGC	L2_3	JUN	DGKZ
early_RGC	L2_3	JUN	PDE2A
early_RGC	L2_3	JUN	SHROOM3
early_RGC	L2_3	JUN	LINC00862
early_RGC	L2_3	JUN	SRPK1
early_RGC	L2_3	JUN	EPB41L2
early_RGC	L2_3	JUN	ANKRD33B
early_RGC	L2_3	JUN	ADRA1B
early_RGC	L2_3	JUN	ANKRD46
early_RGC	L2_3	JUN	TRAPPC9
early_RGC	L2_3	JUN	SHOC2
early_RGC	L2_3	JUN	FAM126B
early_RGC	L2_3	JUN	PER2
early_RGC	L2_3	JUN	CLK4
early_RGC	L2_3	JUN	CANX
early_RGC	L2_3	JUN	UBE2W
early_RGC	L2_3	JUN	OIP5-AS1
early_RGC	L2_3	JUN	COBL
early_RGC	L2_3	JUN	HSPA4L
early_RGC	L2_3	JUN	ZNF451
early_RGC	L2_3	JUN	USP45
early_RGC	L2_3	JUN	MAN1A1
early_RGC	L2_3	JUN	NUDT21
early_RGC	L2_3	JUN	KCNN3
early_RGC	L2_3	JUN	TSGA10
early_RGC	L2_3	JUN	LRRC8B
early_RGC	L2_3	JUN	MAPK1
early_RGC	L2_3	JUN	PRRT1
early_RGC	L2_3	JUN	DENND5B
early_RGC	L2_3	JUN	TASP1
early_RGC	L2_3	JUN	SLC39A11
early_RGC	L2_3	JUN	KIRREL3
early_RGC	L2_3	JUN	PLEKHA1
early_RGC	L2_3	JUN	ADAMTS3
early_RGC	L2_3	JUN	PTGES3
early_RGC	L2_3	JUN	ZBTB7C
early_RGC	L2_3	JUN	HSPA1B
early_RGC	L2_3	JUN	NREP
early_RGC	L2_3	JUN	TRIM9
early_RGC	L2_3	JUN	ADAMTS8
early_RGC	L2_3	JUN	RAD21
early_RGC	L2_3	JUN	RPL4
early_RGC	L2_3	JUN	STIP1
early_RGC	L2_3	JUN	HSPA1A
early_RGC	L2_3	JUN	PAPOLA
early_RGC	L2_3	JUN	SNX31
early_RGC	L2_3	JUN	CCNH
early_RGC	L2_3	JUN	MTERF1
early_RGC	L2_3	JUN	ATP2B2
early_RGC	L2_3	JUN	PEX5L
early_RGC	L2_3	JUN	FXR1
early_RGC	L2_3	JUN	UBR2
early_RGC	L2_3	JUN	EFR3B
early_RGC	L2_3	JUN	KANSL1L
early_RGC	L2_3	JUN	NOVA2
early_RGC	L2_3	JUN	OSBPL1A
early_RGC	L2_3	JUN	DYM
early_RGC	L2_3	JUN	ZNF516
early_RGC	L2_3	JUN	UBE3A
early_RGC	L2_3	JUN	CDKL1
early_RGC	L2_3	JUN	TRAF3
early_RGC	L2_3	JUN	CAMK2A
early_RGC	L2_3	JUN	SPRYD3
early_RGC	L2_3	JUN	THRA
early_RGC	L2_3	JUN	YPEL2
early_RGC	L2_3	JUN	CCDC146
early_RGC	L2_3	MXI1	INF2
early_RGC	L2_3	MXI1	MIAT
early_RGC	L2_3	MXI1	GSE1
early_RGC	L2_3	MXI1	B4GALNT3
early_RGC	L2_3	MXI1	SPRYD3
early_RGC	L2_3	MXI1	PLEKHA6
early_RGC	L2_3	MXI1	CNST
early_RGC	L2_3	MXI1	MICAL2
early_RGC	L2_3	MXI1	TEAD1
early_RGC	L2_3	MXI1	DGKZ
early_RGC	L2_3	MXI1	STIP1
early_RGC	L2_3	MXI1	PDE2A
early_RGC	L2_3	MXI1	PAFAH1B2
early_RGC	L2_3	MXI1	CIRBP
early_RGC	L2_3	MXI1	DNAJB1
early_RGC	L2_3	MXI1	SSBP4
early_RGC	L2_3	MXI1	SCAI
early_RGC	L2_3	MXI1	HSPA1A
early_RGC	L2_3	MXI1	HSPA1B
early_RGC	L2_3	MXI1	MTCH1
early_RGC	L2_3	MXI1	TYRO3
early_RGC	L2_3	MXI1	DENND4A
early_RGC	L2_3	MXI1	SMAD3
early_RGC	L2_3	MXI1	PIAS1
early_RGC	L2_3	MXI1	FEM1B
early_RGC	L2_3	MXI1	PRKCE
early_RGC	L2_3	MXI1	ARMC9
early_RGC	L2_3	MXI1	PER2
early_RGC	L2_3	MXI1	PTPN2
early_RGC	L2_3	MXI1	MAPRE2
early_RGC	L2_3	MXI1	DYM
early_RGC	L2_3	MXI1	RTN4RL1
early_RGC	L2_3	MXI1	THRA
early_RGC	L2_3	MXI1	TIMP2
early_RGC	L2_3	MXI1	VGF
early_RGC	L2_3	MXI1	BCR
early_RGC	L2_3	MXI1	CDK5R1
early_RGC	L2_3	MXI1	NOVA2
early_RGC	L2_3	MXI1	MARK3
early_RGC	L2_3	MXI1	RAB3IP
early_RGC	L2_3	MXI1	PACRG
early_RGC	L2_3	MXI1	FGD4
early_RGC	L2_3	MXI1	LRRC8B
early_RGC	L2_3	MXI1	SORT1
early_RGC	L2_3	MXI1	TRAPPC9
early_RGC	L2_3	MXI1	CTNNAL1
early_RGC	L2_3	MXI1	ARHGAP32
early_RGC	L2_3	MXI1	PCSK2
early_RGC	L2_3	MXI1	DLGAP3
early_RGC	L2_3	MXI1	ARC
early_RGC	L2_3	MXI1	PLCH2
early_RGC	L2_3	TRIM24	DNAJB1
early_RGC	L2_3	FOS	CACNA1G
early_RGC	L2_3	FOS	YPEL2
early_RGC	L2_3	FOS	SLC38A1
early_RGC	L2_3	FOS	SPRYD3
early_RGC	L2_3	FOS	CIRBP
early_RGC	L2_3	FOS	DNAJB1
early_RGC	L2_3	FOS	SHC3
early_RGC	L2_3	FOS	SCAI
early_RGC	L2_3	FOS	TRIM9
early_RGC	L2_3	FOS	MARK3
early_RGC	L2_3	FOS	ZNF706
early_RGC	L2_3	FOS	ZMYND8
early_RGC	L2_3	FOS	CRKL
early_RGC	L2_3	FOS	MIAT
early_RGC	L2_3	FOS	HSPA1A
early_RGC	L2_3	FOS	HSPA1B
early_RGC	L2_3	FOS	SOD2
early_RGC	L2_3	FOS	SYN1
early_RGC	L2_3	FOS	LRRC8B
early_RGC	L2_3	FOS	SORT1
early_RGC	L2_3	FOS	NEK7
early_RGC	L2_3	FOS	FRYL
early_RGC	L2_3	FOS	ANKRD12
early_RGC	L2_3	FOS	STIP1
early_RGC	L2_3	FOS	SYT12
early_RGC	L2_3	FOS	FER
early_RGC	L2_3	FOS	MAN2A1
early_RGC	L2_3	FOS	DCP2
early_RGC	L2_3	FOS	CREBRF
early_RGC	L2_3	FOS	CANX
early_RGC	L2_3	FOS	NEK10
early_RGC	L2_3	FOS	FHIT
early_RGC	L2_3	FOS	ZBTB20
early_RGC	L2_3	FOS	TFDP2
early_RGC	L2_3	FOS	ETV5
early_RGC	L2_3	FOS	XPO1
early_RGC	L2_3	FOS	RMND5A
early_RGC	L2_3	FOS	ARMC9
early_RGC	L2_3	FOS	H2AFV
early_RGC	L2_3	FOS	PHTF2
early_RGC	L2_3	FOS	OIP5-AS1
early_RGC	L2_3	FOS	DENND4A
early_RGC	L2_3	FOS	RASGRF1
early_RGC	L2_3	FOS	CTNNAL1
early_RGC	L2_3	FOS	PRKCE
early_RGC	L2_3	FOS	ACYP2
early_RGC	L2_3	FOS	SPRED2
early_RGC	L2_3	FOS	FHL2
early_RGC	L2_3	FOS	ATXN1
early_RGC	L2_3	FOS	PPP1R12B
early_RGC	L2_3	FOS	PCED1B
early_RGC	L2_3	FOS	DPYSL3
early_RGC	L2_3	FOS	ARID5B
early_RGC	L2_3	FOS	MAPK6
early_RGC	L2_3	FOS	TCF12
early_RGC	L2_3	FOS	ARNT2
early_RGC	L2_3	FOS	BCR
early_RGC	L2_3	FOS	MAPRE2
early_RGC	L2_3	FOS	RGS20
early_RGC	L2_3	FOS	SDCBP
early_RGC	L2_3	FOS	TRAPPC9
early_RGC	L2_3	FOS	MSI2
early_RGC	L2_3	FOS	TIMP2
early_RGC	L2_3	FOS	GPRIN3
early_RGC	L2_3	FOS	INPP4B
early_RGC	L2_3	FOS	PALLD
early_RGC	L2_3	FOS	LAMB1
early_RGC	L2_3	FOS	AC002066.1
early_RGC	L2_3	FOS	SPRED1
early_RGC	L2_3	FOS	POU2F2
early_RGC	L2_3	FOS	PRRT1
early_RGC	L2_3	FOS	BACH2
early_RGC	L2_3	FOS	PDE2A
early_RGC	L2_3	FOS	INF2
early_RGC	L2_3	FOS	ICA1
early_RGC	L2_3	FOS	ARHGAP22
early_RGC	L2_3	FOS	PCGF5
early_RGC	L2_3	FOS	NCOA1
early_RGC	L2_3	FOS	TSGA10
early_RGC	L2_3	FOS	B4GALNT3
early_RGC	L2_3	FOS	MAP4K5
early_RGC	L2_3	FOS	PNMA1
early_RGC	L2_3	FOS	ANKRD46
early_RGC	L2_3	FOS	PABPC1
early_RGC	L2_3	FOS	LDLRAD4
early_RGC	L2_3	FOS	ABI1
early_RGC	L2_3	FOS	UBE2R2
early_RGC	L2_3	FOS	NOVA2
early_RGC	L2_3	FOS	CALCOCO2
early_RGC	L2_3	FOS	HOMER1
early_RGC	L2_3	FOS	CSNK1A1
early_RGC	L2_3	FOS	PHACTR2
early_RGC	L2_3	FOS	SLC9A9
early_RGC	L2_3	FOS	MPP7
early_RGC	L2_3	FOS	LZTS1
early_RGC	L2_3	FOS	CDK5R1
early_RGC	L2_3	FOS	THRA
early_RGC	L2_3	FOS	XYLT1
early_RGC	L2_3	FOS	GSE1
early_RGC	L2_3	FOS	CAMK4
early_RGC	L2_3	FOS	C5orf24
early_RGC	L2_3	LMNB1	NTM
early_RGC	L2_3	LMNB1	NAA16
early_RGC	L2_3	LMNB1	SUGT1
early_RGC	L2_3	LMNB1	TNFSF13B
early_RGC	L2_3	LMNB1	ATXN1
early_RGC	L2_3	LMNB1	KIF13A
early_RGC	L2_3	LMNB1	E2F3
early_RGC	L2_3	LMNB1	HSPA1A
early_RGC	L2_3	LMNB1	HSPA1B
early_RGC	L2_3	LMNB1	PRRT1
early_RGC	L2_3	LMNB1	ZNF451
early_RGC	L2_3	LMNB1	USP45
early_RGC	L2_3	LMNB1	SESN1
early_RGC	L2_3	LMNB1	EPB41L2
early_RGC	L2_3	LMNB1	HIVEP2
early_RGC	L2_3	LMNB1	PHACTR2
early_RGC	L2_3	LMNB1	PLAGL1
early_RGC	L2_3	LMNB1	SYNJ2
early_RGC	L2_3	LMNB1	SOD2
early_RGC	L2_3	LMNB1	CIRBP
early_RGC	L2_3	LMNB1	DNAJB1
early_RGC	L2_3	LMNB1	SSBP4
early_RGC	L2_3	LMNB1	YJEFN3
early_RGC	L2_3	LMNB1	TSHZ3
early_RGC	L2_3	LMNB1	POU2F2
early_RGC	L2_3	LMNB1	TTYH1
early_RGC	L2_3	LMNB1	SYN1
early_RGC	L2_3	LMNB1	ELK1
early_RGC	L2_3	LMNB1	PARD3
early_RGC	L2_3	LMNB1	ARHGAP22
early_RGC	L2_3	LMNB1	ARID5B
early_RGC	L2_3	LMNB1	PCGF5
early_RGC	L2_3	LMNB1	LCOR
early_RGC	L2_3	LMNB1	PDCD4
early_RGC	L2_3	LMNB1	SHOC2
early_RGC	L2_3	LMNB1	PLCH2
early_RGC	L2_3	LMNB1	KAZN
early_RGC	L2_3	LMNB1	RSRP1
early_RGC	L2_3	LMNB1	DLGAP3
early_RGC	L2_3	LMNB1	TESK2
early_RGC	L2_3	LMNB1	RNF11
early_RGC	L2_3	LMNB1	NFIA
early_RGC	L2_3	LMNB1	JAK1
early_RGC	L2_3	LMNB1	SORT1
early_RGC	L2_3	LMNB1	MAGI3
early_RGC	L2_3	LMNB1	PEA15
early_RGC	L2_3	LMNB1	ADCY10
early_RGC	L2_3	LMNB1	CACYBP
early_RGC	L2_3	LMNB1	LINC00862
early_RGC	L2_3	LMNB1	PLEKHA6
early_RGC	L2_3	LMNB1	PLXNA2
early_RGC	L2_3	LMNB1	TARBP1
early_RGC	L2_3	LMNB1	CNST
early_RGC	L2_3	LMNB1	DDRGK1
early_RGC	L2_3	LMNB1	PLCB4
early_RGC	L2_3	LMNB1	PCSK2
early_RGC	L2_3	LMNB1	PCMTD2
early_RGC	L2_3	LMNB1	XYLT1
early_RGC	L2_3	LMNB1	PRKCB
early_RGC	L2_3	LMNB1	CES4A
early_RGC	L2_3	LMNB1	GSE1
early_RGC	L2_3	LMNB1	SORCS2
early_RGC	L2_3	LMNB1	ABLIM2
early_RGC	L2_3	LMNB1	FRYL
early_RGC	L2_3	LMNB1	SCFD2
early_RGC	L2_3	LMNB1	RUFY3
early_RGC	L2_3	LMNB1	SHROOM3
early_RGC	L2_3	LMNB1	INPP4B
early_RGC	L2_3	LMNB1	PALLD
early_RGC	L2_3	LMNB1	UBE3A
early_RGC	L2_3	LMNB1	TJP1
early_RGC	L2_3	LMNB1	FMN1
early_RGC	L2_3	LMNB1	ZNF770
early_RGC	L2_3	LMNB1	OIP5-AS1
early_RGC	L2_3	LMNB1	TYRO3
early_RGC	L2_3	LMNB1	MAPK6
early_RGC	L2_3	LMNB1	CCPG1
early_RGC	L2_3	LMNB1	TCF12
early_RGC	L2_3	LMNB1	ADAM10
early_RGC	L2_3	LMNB1	RPL4
early_RGC	L2_3	LMNB1	SMAD3
early_RGC	L2_3	LMNB1	PIAS1
early_RGC	L2_3	LMNB1	CORO2B
early_RGC	L2_3	LMNB1	LINGO1
early_RGC	L2_3	LMNB1	ANKRD12
early_RGC	L2_3	LMNB1	PTPN2
early_RGC	L2_3	LMNB1	LDLRAD4
early_RGC	L2_3	LMNB1	KCTD1
early_RGC	L2_3	LMNB1	SETBP1
early_RGC	L2_3	LMNB1	RNF165
early_RGC	L2_3	LMNB1	ZBTB7C
early_RGC	L2_3	LMNB1	DYM
early_RGC	L2_3	LMNB1	CDH20
early_RGC	L2_3	LMNB1	ZNF407
early_RGC	L2_3	LMNB1	TSHZ1
early_RGC	L2_3	LMNB1	ZNF516
early_RGC	L2_3	LMNB1	RTN4RL1
early_RGC	L2_3	LMNB1	NCOR1
early_RGC	L2_3	LMNB1	NUFIP2
early_RGC	L2_3	LMNB1	RHOT1
early_RGC	L2_3	LMNB1	CDK5R1
early_RGC	L2_3	LMNB1	THRA
early_RGC	L2_3	LMNB1	CALCOCO2
early_RGC	L2_3	LMNB1	MSI2
early_RGC	L2_3	LMNB1	PRKCA
early_RGC	L2_3	LMNB1	SLC39A11
early_RGC	L2_3	LMNB1	TIMP2
early_RGC	L2_3	LMNB1	RBFOX3
early_RGC	L2_3	LMNB1	USP47
early_RGC	L2_3	LMNB1	MICAL2
early_RGC	L2_3	LMNB1	TEAD1
early_RGC	L2_3	LMNB1	MPPED2
early_RGC	L2_3	LMNB1	DGKZ
early_RGC	L2_3	LMNB1	STIP1
early_RGC	L2_3	LMNB1	SYT12
early_RGC	L2_3	LMNB1	PDE2A
early_RGC	L2_3	LMNB1	PAFAH1B2
early_RGC	L2_3	LMNB1	ARHGEF12
early_RGC	L2_3	LMNB1	GRIK4
early_RGC	L2_3	LMNB1	KIRREL3
early_RGC	L2_3	LMNB1	ARHGAP32
early_RGC	L2_3	LMNB1	ADAMTS8
early_RGC	L2_3	LMNB1	ICA1
early_RGC	L2_3	LMNB1	BMPER
early_RGC	L2_3	LMNB1	VGF
early_RGC	L2_3	LMNB1	COL26A1
early_RGC	L2_3	LMNB1	CDHR3
early_RGC	L2_3	LMNB1	KIAA1549
early_RGC	L2_3	LMNB1	KLHL29
early_RGC	L2_3	LMNB1	ITSN2
early_RGC	L2_3	LMNB1	NCOA1
early_RGC	L2_3	LMNB1	EFR3B
early_RGC	L2_3	LMNB1	SOS1
early_RGC	L2_3	LMNB1	PRKCE
early_RGC	L2_3	LMNB1	ACYP2
early_RGC	L2_3	LMNB1	EML6
early_RGC	L2_3	LMNB1	BCL11A
early_RGC	L2_3	LMNB1	SPRED2
early_RGC	L2_3	LMNB1	TSGA10
early_RGC	L2_3	LMNB1	NPAS2
early_RGC	L2_3	LMNB1	CCNT2-AS1
early_RGC	L2_3	LMNB1	C2orf69
early_RGC	L2_3	LMNB1	FAM126B
early_RGC	L2_3	LMNB1	KIAA2012
early_RGC	L2_3	LMNB1	IGFBP5
early_RGC	L2_3	LMNB1	ARMC9
early_RGC	L2_3	LMNB1	NGEF
early_RGC	L2_3	LMNB1	PER2
early_RGC	L2_3	LMNB1	GPC1
early_RGC	L2_3	LMNB1	B4GALNT3
early_RGC	L2_3	LMNB1	FGD4
early_RGC	L2_3	LMNB1	PCED1B
early_RGC	L2_3	LMNB1	GRASP
early_RGC	L2_3	LMNB1	NR4A1
early_RGC	L2_3	LMNB1	SPRYD3
early_RGC	L2_3	LMNB1	R3HDM2
early_RGC	L2_3	LMNB1	SRGAP1
early_RGC	L2_3	LMNB1	RAB21
early_RGC	L2_3	LMNB1	RPH3A
early_RGC	L2_3	LMNB1	MED13L
early_RGC	L2_3	LMNB1	TESC
early_RGC	L2_3	LMNB1	FBXO21
early_RGC	L2_3	LMNB1	CABP1
early_RGC	L2_3	LMNB1	CCDC92
early_RGC	L2_3	LMNB1	NCOR2
early_RGC	L2_3	LMNB1	TIAM1
early_RGC	L2_3	LMNB1	MRPS6
early_RGC	L2_3	LMNB1	LZTS1
early_RGC	L2_3	LMNB1	RGS20
early_RGC	L2_3	LMNB1	UBE2W
early_RGC	L2_3	LMNB1	ZNF706
early_RGC	L2_3	LMNB1	UBR5
early_RGC	L2_3	LMNB1	RAD21
early_RGC	L2_3	LMNB1	ATAD2
early_RGC	L2_3	LMNB1	TRAPPC9
early_RGC	L2_3	LMNB1	ARC
early_RGC	L2_3	LMNB1	CRKL
early_RGC	L2_3	LMNB1	MAPK1
early_RGC	L2_3	LMNB1	BCR
early_RGC	L2_3	LMNB1	MIAT
early_RGC	L2_3	LMNB1	ST13
early_RGC	L2_3	LMNB1	ATP2B2
early_RGC	L2_3	LMNB1	RFTN1
early_RGC	L2_3	LMNB1	PLCL2
early_RGC	L2_3	LMNB1	WDR82
early_RGC	L2_3	LMNB1	CACNA1D
early_RGC	L2_3	LMNB1	FAM107A
early_RGC	L2_3	LMNB1	PTPRG
early_RGC	L2_3	LMNB1	H1FX
early_RGC	L2_3	LMNB1	TFDP2
early_RGC	L2_3	LMNB1	MBNL1
early_RGC	L2_3	LMNB1	ETV5
early_RGC	L2_3	LMNB1	UBE2R2
early_RGC	L2_3	LMNB1	SPIN1
early_RGC	L2_3	LMNB1	PDZD2
early_RGC	L2_3	LMNB1	SSBP2
early_RGC	L2_3	LMNB1	RASA1
early_RGC	L2_3	LMNB1	DCP2
early_RGC	L2_3	LMNB1	C5orf24
early_RGC	L2_3	LMNB1	CSNK1A1
early_RGC	L2_3	LMNB1	SLC6A7
early_RGC	L2_3	LMNB1	CANX
early_RGC	L2_3	LMNB1	MAP4K5
early_RGC	L2_3	LMNB1	FRMD6
early_RGC	L2_3	LMNB1	PNMA1
early_RGC	L2_3	LMNB1	RPS6KA5
early_RGC	L2_3	LMNB1	UNC79
early_RGC	L2_3	LMNB1	PAPOLA
early_RGC	L2_3	LMNB1	CYP46A1
early_RGC	L2_3	LMNB1	MARK3
early_RGC	L2_3	LMNB1	INF2
early_RGC	L2_3	BACH2	MAPK6
early_RGC	L2_3	BACH2	DENND4A
early_RGC	L2_3	BACH2	SMAD3
early_RGC	L2_3	BACH2	MIAT
early_RGC	L2_3	BACH2	ZMYND8
early_RGC	L2_3	BACH2	RNF11
early_RGC	L2_3	BACH2	ACYP2
early_RGC	L2_3	BACH2	SPRED2
early_RGC	L2_3	BACH2	CREBRF
early_RGC	L2_3	BACH2	CANX
early_RGC	L2_3	BACH2	CIRBP
early_RGC	L2_3	BACH2	RFTN1
early_RGC	L2_3	BACH2	ETV5
early_RGC	L2_3	BACH2	INF2
early_RGC	L2_3	BACH2	E2F3
early_RGC	L2_3	BACH2	SRPK1
early_RGC	L2_3	BACH2	BACH2
early_RGC	L2_3	BACH2	MAN1A1
early_RGC	L2_3	BACH2	MPP7
early_RGC	L2_3	BACH2	UBQLN2
early_RGC	L2_3	BACH2	IDS
early_RGC	L2_3	BACH2	SKAP2
early_RGC	L2_3	BACH2	RGS20
early_RGC	L2_3	BACH2	PVT1
early_RGC	L2_3	BACH2	ABHD3
early_RGC	L2_3	BACH2	MAPRE2
early_RGC	L2_3	BACH2	TCF4
early_RGC	L2_3	BACH2	PCED1B
early_RGC	L2_3	BACH2	PTGES3
early_RGC	L2_3	BACH2	RAB21
early_RGC	L2_3	BACH2	RUFY3
early_RGC	L2_3	BACH2	SMAD1
early_RGC	L2_3	FOXP2	PDZD2
early_RGC	L2_3	FOXP2	ARID5B
early_RGC	L2_3	FOXP2	LDLRAD4
early_RGC	L2_3	FOXP2	PRRT1
early_RGC	L2_3	FOXP2	LAMB1
early_RGC	L2_3	FOXP2	BCR
early_RGC	L2_3	FOXP2	GRASP
early_RGC	L2_3	FOXP2	NR4A1
early_RGC	L2_3	FOXP2	DGKZ
early_RGC	L2_3	FOXP2	PAFAH1B2
early_RGC	L2_3	FOXP2	ATG7
early_RGC	L2_3	FOXP2	PLXNA2
early_RGC	L2_3	FOXP2	TRAPPC9
early_RGC	L2_3	FOXP2	CIRBP
early_RGC	L2_3	FOXP2	DNAJB1
early_RGC	L2_3	FOXP2	MARK3
early_RGC	L2_3	FOXP2	INF2
early_RGC	L2_3	FOXP2	PRKCE
early_RGC	L2_3	FOXP2	PER2
early_RGC	L2_3	DDX5	B4GALNT3
early_RGC	L2_3	DDX5	DENND5B
early_RGC	L2_3	DDX5	GRASP
early_RGC	L2_3	DDX5	NR4A1
early_RGC	L2_3	DDX5	SPRYD3
early_RGC	L2_3	DDX5	PTGES3
early_RGC	L2_3	DDX5	FBXO21
early_RGC	L2_3	DDX5	CABP1
early_RGC	L2_3	DDX5	OIP5-AS1
early_RGC	L2_3	DDX5	ADAM10
early_RGC	L2_3	DDX5	SMAD3
early_RGC	L2_3	DDX5	CORO2B
early_RGC	L2_3	DDX5	ARNT2
early_RGC	L2_3	DDX5	CIRBP
early_RGC	L2_3	DDX5	PTPRS
early_RGC	L2_3	DDX5	DNAJB1
early_RGC	L2_3	DDX5	SSBP4
early_RGC	L2_3	DDX5	POU2F2
early_RGC	L2_3	DDX5	TEAD1
early_RGC	L2_3	DDX5	CSTF3
early_RGC	L2_3	DDX5	DGKZ
early_RGC	L2_3	DDX5	STIP1
early_RGC	L2_3	DDX5	ARHGEF12
early_RGC	L2_3	DDX5	PTPN2
early_RGC	L2_3	DDX5	SETBP1
early_RGC	L2_3	DDX5	TCF4
early_RGC	L2_3	DDX5	RFTN1
early_RGC	L2_3	DDX5	WDR82
early_RGC	L2_3	DDX5	H1FX
early_RGC	L2_3	DDX5	FXR1
early_RGC	L2_3	DDX5	SKAP2
early_RGC	L2_3	DDX5	H2AFV
early_RGC	L2_3	DDX5	COL26A1
early_RGC	L2_3	DDX5	CRKL
early_RGC	L2_3	DDX5	RPS6KA5
early_RGC	L2_3	DDX5	PLCH2
early_RGC	L2_3	DDX5	KAZN
early_RGC	L2_3	DDX5	TESK2
early_RGC	L2_3	DDX5	CACYBP
early_RGC	L2_3	DDX5	NEK7
early_RGC	L2_3	DDX5	CES4A
early_RGC	L2_3	DDX5	GSE1
early_RGC	L2_3	DDX5	HSPA1A
early_RGC	L2_3	DDX5	HSPA1B
early_RGC	L2_3	DDX5	PHACTR2
early_RGC	L2_3	DDX5	NCOR1
early_RGC	L2_3	DDX5	PRKCA
early_RGC	L2_3	DDX5	DCP2
early_RGC	L2_3	DDX5	C5orf24
early_RGC	L2_3	DDX5	CANX
early_RGC	L2_3	DDX5	SUGT1
early_RGC	L2_3	DDX5	SCAI
early_RGC	L2_3	DDX5	SORCS2
early_RGC	L2_3	DDX5	WDR19
early_RGC	L2_3	DDX5	RUFY3
early_RGC	L2_3	DDX5	LCOR
early_RGC	L2_3	DDX5	KLHL29
early_RGC	L2_3	DDX5	PRKCE
early_RGC	L2_3	DDX5	SPRED2
early_RGC	L2_3	DDX5	CCNT2-AS1
early_RGC	L2_3	DDX5	C2orf69
early_RGC	L2_3	DDX5	FAM126B
early_RGC	L2_3	DDX5	ARMC9
early_RGC	L2_3	DDX5	NGEF
early_RGC	L2_3	BRD7	TARBP1
early_RGC	L2_3	BRD7	FGD4
early_RGC	L2_3	BRD7	PHF14
early_RGC	L2_3	NOTCH1	SSBP2
early_RGC	L2_3	NOTCH1	C5orf24
early_RGC	L2_3	NOTCH1	CSNK1A1
early_RGC	L2_3	NOTCH1	UBE2R2
early_RGC	L2_3	NOTCH1	SCAI
early_RGC	L2_3	NOTCH1	ATG7
early_RGC	L2_3	NOTCH1	RFTN1
early_RGC	L2_3	NOTCH1	WDR82
early_RGC	L2_3	NOTCH1	ZBTB20
early_RGC	L2_3	NOTCH1	BCR
early_RGC	L2_3	NOTCH1	HIVEP2
early_RGC	L2_3	NOTCH1	SOD2
early_RGC	L2_3	NOTCH1	ABLIM2
early_RGC	L2_3	NOTCH1	RUFY3
early_RGC	L2_3	NOTCH1	PABPC1
early_RGC	L2_3	NOTCH1	TRAPPC9
early_RGC	L2_3	NOTCH1	CIRBP
early_RGC	L2_3	NOTCH1	DNAJB1
early_RGC	L2_3	NOTCH1	POU2F2
early_RGC	L2_3	NOTCH1	SYN1
early_RGC	L2_3	NOTCH1	TESK2
early_RGC	L2_3	NOTCH1	RNF11
early_RGC	L2_3	NOTCH1	NFIA
early_RGC	L2_3	NOTCH1	SORT1
early_RGC	L2_3	NOTCH1	PPP1R12B
early_RGC	L2_3	NOTCH1	MAPK6
early_RGC	L2_3	NOTCH1	FEM1B
early_RGC	L2_3	NOTCH1	CCDC146
early_RGC	L2_3	NOTCH1	VGF
early_RGC	L2_3	NOTCH1	TRIM9
early_RGC	L2_3	NOTCH1	CYP46A1
early_RGC	L2_3	NOTCH1	MARK3
early_RGC	L2_3	NOTCH1	PTPN2
early_RGC	L2_3	NOTCH1	MAPRE2
early_RGC	L2_3	NOTCH1	STIP1
early_RGC	L2_3	NOTCH1	YPEL2
early_RGC	L2_3	NOTCH1	TIAM1
early_RGC	L2_3	NOTCH1	SPRYD3
early_RGC	L2_3	NOTCH1	SOS1
early_RGC	L2_3	NOTCH1	PRKCE
early_RGC	L2_3	NOTCH1	EML6
early_RGC	L2_3	NOTCH1	FAM126B
early_RGC	L2_3	NOTCH1	KIZ
early_RGC	L2_3	NOTCH1	NR4A1
early_RGC	L2_3	NOTCH1	CDHR3
early_RGC	L2_3	NOTCH1	GSE1
early_RGC	L2_3	NOTCH1	RTN4RL1
early_RGC	L2_3	NOTCH1	MSI2
early_RGC	L2_3	NOTCH1	YPEL1
early_RGC	L2_3	NOTCH1	MIAT
early_RGC	L2_3	NOTCH1	ZNF451
early_RGC	L2_3	NOTCH1	SESN1
early_RGC	L2_3	NOTCH1	SYNJ2
early_RGC	L2_3	NOTCH1	N4BP2
early_RGC	L2_3	NOTCH1	LDLRAD4
early_RGC	L2_3	NOTCH1	PLCH2
early_RGC	L2_3	NOTCH1	DLGAP3
early_RGC	L2_3	NOTCH1	LRRC8B
early_RGC	L2_3	NOTCH1	SUSD4
early_RGC	L2_3	NOTCH1	TEAD1
early_RGC	L2_3	NOTCH1	DGKZ
early_RGC	L2_3	NOTCH1	SPRED2
early_RGC	L2_3	NOTCH1	RAB3GAP1
early_RGC	L2_3	NOTCH1	CACYBP
early_RGC	L2_3	NOTCH1	NEK7
early_RGC	L2_3	NOTCH1	ABI1
early_RGC	L2_3	NOTCH1	ARHGAP22
early_RGC	L2_3	NOTCH1	HERC4
early_RGC	L2_3	NOTCH1	PDCD4
early_RGC	L2_3	NOTCH1	TRAF6
early_RGC	L2_3	NOTCH1	TCF12
early_RGC	L2_3	NOTCH1	SMAD3
early_RGC	L2_3	NOTCH1	PIAS1
early_RGC	L2_3	NOTCH1	THRA
early_RGC	L2_3	NOTCH1	CALCOCO2
early_RGC	L2_3	NOTCH1	R3HDM2
early_RGC	L2_3	NOTCH1	MED13L
early_RGC	L2_3	NOTCH1	TESC
early_RGC	L2_3	NOTCH1	CCDC92
early_RGC	L2_3	NOTCH1	NCOR2
early_RGC	L2_3	NOTCH1	HSPA1B
early_RGC	L2_3	NOTCH1	MTCH1
early_RGC	L2_3	NOTCH1	UBR2
early_RGC	L2_3	NOTCH1	MAN1A1
early_RGC	L2_3	NOTCH1	PACRG
early_RGC	L2_3	NOTCH1	INF2
early_RGC	L2_3	NOTCH1	ABHD3
early_RGC	L2_3	NOTCH1	SETBP1
early_RGC	L2_3	NOTCH1	DYM
early_RGC	L2_3	NOTCH1	TSHZ1
early_RGC	L2_3	NOTCH1	MBNL1
early_RGC	L2_3	NOTCH1	LZTS1
early_RGC	L2_3	NOTCH1	TOX
early_RGC	L2_3	NOTCH1	DDRGK1
early_RGC	L2_3	NOTCH1	MRPS6
early_RGC	L2_3	NOTCH1	TYRO3
early_RGC	L2_3	NOTCH1	MAPK1
early_RGC	L2_3	NOTCH1	B4GALNT3
early_RGC	L2_3	NOTCH1	GRASP
early_RGC	L2_3	NOTCH1	GALNT9
early_RGC	L2_3	NOTCH1	XYLT1
early_RGC	L2_3	NOTCH1	PRKCB
early_RGC	L2_3	NOTCH1	CES4A
early_RGC	L2_3	NOTCH1	ZNF407
early_RGC	L2_3	NOTCH1	CTNNAL1
early_RGC	L2_3	NOTCH1	RMND5A
early_RGC	L2_3	NOTCH1	NPAS2
early_RGC	L2_3	NOTCH1	IGFBP5
early_RGC	L2_3	NOTCH1	PER2
early_RGC	L2_3	NOTCH1	PCMTD2
early_RGC	L2_3	NOTCH1	PLCL2
early_RGC	L2_3	NOTCH1	H1FX
early_RGC	L2_3	NOTCH1	TFDP2
early_RGC	L2_3	NOTCH1	ANKRD33B
early_RGC	L2_3	NOTCH1	PDZD2
early_RGC	L2_3	NOTCH1	ELL2
early_RGC	L2_3	NOTCH1	ARHGAP26
early_RGC	L2_3	NOTCH1	DPYSL3
early_RGC	L2_3	NOTCH1	SLC6A7
early_RGC	L2_3	NOTCH1	SSBP4
early_RGC	L2_3	NOTCH1	YJEFN3
early_RGC	L2_3	NOTCH1	TSHZ3
early_RGC	L2_3	NOTCH1	NOVA2
early_RGC	L2_3	NOTCH1	TTYH1
early_RGC	L2_3	NOTCH1	RSRP1
early_RGC	L2_3	NOTCH1	JAK1
early_RGC	L2_3	NOTCH1	PEA15
early_RGC	L2_3	NOTCH1	PLXNA2
early_RGC	L2_3	NOTCH1	TARBP1
early_RGC	L2_3	NOTCH1	USP47
early_RGC	L2_3	NOTCH1	PDE2A
early_RGC	L2_3	NOTCH1	ARHGEF12
early_RGC	L2_3	NOTCH1	ZNF706
early_RGC	L2_3	NOTCH1	PVT1
early_RGC	L2_3	NOTCH1	HSPA1A
early_RGC	L2_3	NOTCH1	PRRT1
early_RGC	L2_3	NOTCH1	BACH2
early_RGC	L2_3	NOTCH1	EPB41L2
early_RGC	L2_3	NOTCH1	CDK5R1
early_RGC	L2_3	NOTCH1	CACNA1G
early_RGC	L2_3	NOTCH1	TIMP2
early_RGC	L2_3	NOTCH1	PNMA1
early_RGC	L2_3	NOTCH1	TRAF3
early_RGC	L2_3	NOTCH1	IDS
early_RGC	L2_3	NOTCH1	ICA1
early_RGC	L2_3	NOTCH1	PHF14
early_RGC	L2_3	NOTCH1	COL26A1
early_RGC	L2_3	NOTCH1	DPP6
early_RGC	L2_3	NOTCH1	PALLD
early_RGC	L2_3	NOTCH1	PARD3
early_RGC	L2_3	NOTCH1	ARID5B
early_RGC	L2_3	NOTCH1	GRID1
early_RGC	L2_3	NOTCH1	PCGF5
early_RGC	L2_3	ETV5	N4BP2
early_RGC	L2_3	ETV5	GFPT1
early_RGC	L2_3	ETV5	MAPRE2
early_RGC	L2_3	SMARCA4	SORT1
early_RGC	L2_3	SMARCA4	BCR
early_RGC	L2_3	SMARCA4	MIAT
early_RGC	L2_3	SMARCA4	RASGRF1
early_RGC	L2_3	SMARCA4	TRAPPC9
early_RGC	L2_3	SMARCA4	LIFR
early_RGC	L2_3	SMARCA4	TIMP2
early_RGC	L2_3	SMARCA4	PLEKHA6
early_RGC	L2_3	SMARCA4	TFDP2
early_RGC	L2_3	SMARCA4	MSI2
early_RGC	L2_3	SMARCA4	MBNL1
early_RGC	L2_3	SMARCA4	STIP1
early_RGC	L2_3	SMARCA4	UBE2R2
early_RGC	L2_3	SMARCA4	SSBP2
early_RGC	L2_3	SMARCA4	PRKCE
early_RGC	L2_3	SMARCA4	XPO1
early_RGC	L2_3	SMARCA4	ARMC9
early_RGC	L2_3	SMARCA4	DDRGK1
early_RGC	L2_3	SMARCA4	VGF
early_RGC	L2_3	SMARCA4	SRGAP1
early_RGC	L2_3	SMARCA4	DNAJB1
early_RGC	L2_3	SMARCA4	RTN4RL1
early_RGC	L2_3	SMARCA4	SLC39A11
early_RGC	L2_3	SMARCA4	TRIM9
early_RGC	L2_3	SMARCA4	PNMA1
early_RGC	L2_3	SMARCA4	INF2
early_RGC	L2_3	SMARCA4	HSPA1A
early_RGC	L2_3	SMARCA4	HSPA1B
early_RGC	L2_3	SMARCA4	UBR2
early_RGC	L2_3	SMARCA4	HIVEP2
early_RGC	L2_3	SMARCA4	PDE2A
early_RGC	L2_3	SMARCA4	PAFAH1B2
early_RGC	L2_3	SMARCA4	TYRO3
early_RGC	L2_3	SMARCA4	PIAS1
early_RGC	L2_3	SMARCA4	FEM1B
early_RGC	L2_3	SMARCA4	CORO2B
early_RGC	L2_3	SMARCA4	PABPC1
early_RGC	L2_3	SMARCA4	RSRP1
early_RGC	L2_3	SMARCA4	LRRC8B
early_RGC	L2_3	SMARCA4	CDKL1
early_RGC	L2_3	SMARCA4	PDCD4
early_RGC	L2_3	SMARCA4	PLCH2
early_RGC	L2_3	SUZ12	CES4A
early_RGC	L2_3	SUZ12	LZTS1
early_RGC	L2_3	SUZ12	DLGAP3
early_RGC	L2_3	SUZ12	NFIA
early_RGC	L2_3	SUZ12	NOVA2
early_RGC	L2_3	JUNB	FSTL4
early_RGC	L2_3	JUNB	ARHGAP26
early_RGC	L2_3	JUNB	PRELID2
early_RGC	L2_3	JUNB	MICAL2
early_RGC	L2_3	JUNB	TEAD1
early_RGC	L2_3	JUNB	STIP1
early_RGC	L2_3	JUNB	PAFAH1B2
early_RGC	L2_3	JUNB	CDH22
early_RGC	L2_3	JUNB	ZMYND8
early_RGC	L2_3	JUNB	CRKL
early_RGC	L2_3	JUNB	BCR
early_RGC	L2_3	JUNB	NAA16
early_RGC	L2_3	JUNB	PRKCE
early_RGC	L2_3	JUNB	ACYP2
early_RGC	L2_3	JUNB	SPRED2
early_RGC	L2_3	JUNB	MYO1B
early_RGC	L2_3	JUNB	ARMC9
early_RGC	L2_3	JUNB	NGEF
early_RGC	L2_3	JUNB	GPC1
early_RGC	L2_3	JUNB	R3HDM2
early_RGC	L2_3	JUNB	NCOR2
early_RGC	L2_3	JUNB	CTNNAL1
early_RGC	L2_3	JUNB	MSI2
early_RGC	L2_3	JUNB	TIMP2
early_RGC	L2_3	JUNB	MAPK6
early_RGC	L2_3	JUNB	TCF12
early_RGC	L2_3	JUNB	SMAD3
early_RGC	L2_3	JUNB	LEPR
early_RGC	L2_3	JUNB	SORT1
early_RGC	L2_3	JUNB	PLXNA2
early_RGC	L2_3	JUNB	KCNMA1
early_RGC	L2_3	JUNB	PCGF5
early_RGC	L2_3	JUNB	SORBS1
early_RGC	L2_3	JUNB	CIRBP
early_RGC	L2_3	JUNB	DNAJB1
early_RGC	L2_3	JUNB	MAPRE2
early_RGC	L2_3	JUNB	TCF4
early_RGC	L2_3	JUNB	VGF
early_RGC	L2_3	JUNB	AC002066.1
early_RGC	L2_3	JUNB	RGS20
early_RGC	L2_3	JUNB	PVT1
early_RGC	L2_3	JUNB	PRRT1
early_RGC	L2_3	JUNB	BACH2
early_RGC	L2_3	JUNB	TLE1
early_RGC	L2_3	JUNB	SOD2
early_RGC	L2_3	JUNB	C5orf24
early_RGC	L2_3	JUNB	RPL4
early_RGC	L2_3	JUNB	EML6
early_RGC	L2_3	JUNB	NCOR1
early_RGC	L2_3	JUNB	FRYL
early_RGC	L2_3	PAX6	PCED1B
early_RGC	L2_3	CTCF	PHACTR1
early_RGC	L2_3	CTCF	ATXN1
early_RGC	L2_3	CTCF	KIF13A
early_RGC	L2_3	CTCF	E2F3
early_RGC	L2_3	CTCF	HSPA1B
early_RGC	L2_3	CTCF	PRRT1
early_RGC	L2_3	CTCF	LRFN2
early_RGC	L2_3	CTCF	HMGN3
early_RGC	L2_3	CTCF	USP45
early_RGC	L2_3	CTCF	SLC35F1
early_RGC	L2_3	CTCF	EPB41L2
early_RGC	L2_3	CTCF	MAP7
early_RGC	L2_3	CTCF	PHACTR2
early_RGC	L2_3	CTCF	PLAGL1
early_RGC	L2_3	CTCF	SHPRH
early_RGC	L2_3	CTCF	SYNJ2
early_RGC	L2_3	CTCF	SOD2
early_RGC	L2_3	CTCF	ABI1
early_RGC	L2_3	CTCF	MPP7
early_RGC	L2_3	CTCF	ARHGAP22
early_RGC	L2_3	CTCF	ARID5B
early_RGC	L2_3	CTCF	SPOCK2
early_RGC	L2_3	CTCF	GRID1
early_RGC	L2_3	CTCF	PCGF5
early_RGC	L2_3	CTCF	HECTD2
early_RGC	L2_3	CTCF	SORBS1
early_RGC	L2_3	CTCF	LCOR
early_RGC	L2_3	CTCF	CDKL1
early_RGC	L2_3	CTCF	MAP4K5
early_RGC	L2_3	CTCF	FRMD6
early_RGC	L2_3	CTCF	UNC79
early_RGC	L2_3	CTCF	CYP46A1
early_RGC	L2_3	CTCF	TRAF3
early_RGC	L2_3	CTCF	MARK3
early_RGC	L2_3	CTCF	INF2
early_RGC	L2_3	CTCF	GALNT18
early_RGC	L2_3	CTCF	USP47
early_RGC	L2_3	CTCF	MICAL2
early_RGC	L2_3	CTCF	LIN7C
early_RGC	L2_3	CTCF	TRAF6
early_RGC	L2_3	CTCF	DGKZ
early_RGC	L2_3	CTCF	STIP1
early_RGC	L2_3	CTCF	SYT12
early_RGC	L2_3	CTCF	PDE2A
early_RGC	L2_3	CTCF	ARHGEF12
early_RGC	L2_3	CTCF	GRIK4
early_RGC	L2_3	CTCF	KIRREL3
early_RGC	L2_3	CTCF	ADAMTS8
early_RGC	L2_3	CTCF	NTM
early_RGC	L2_3	CTCF	UBE3A
early_RGC	L2_3	CTCF	HERC2
early_RGC	L2_3	CTCF	TJP1
early_RGC	L2_3	CTCF	SPRED1
early_RGC	L2_3	CTCF	TYRO3
early_RGC	L2_3	CTCF	TCF12
early_RGC	L2_3	CTCF	RPL4
early_RGC	L2_3	CTCF	PIAS1
early_RGC	L2_3	CTCF	FEM1B
early_RGC	L2_3	CTCF	RASGRF1
early_RGC	L2_3	CTCF	ARNT2
early_RGC	L2_3	CTCF	SORCS2
early_RGC	L2_3	CTCF	LDB2
early_RGC	L2_3	CTCF	WDR19
early_RGC	L2_3	CTCF	N4BP2
early_RGC	L2_3	CTCF	KCTD8
early_RGC	L2_3	CTCF	CORIN
early_RGC	L2_3	CTCF	FRYL
early_RGC	L2_3	CTCF	RUFY3
early_RGC	L2_3	CTCF	GPRIN3
early_RGC	L2_3	CTCF	TLE1
early_RGC	L2_3	CTCF	SPIN1
early_RGC	L2_3	CTCF	SCAI
early_RGC	L2_3	CTCF	XYLT1
early_RGC	L2_3	CTCF	PRKCB
early_RGC	L2_3	CTCF	NETO2
early_RGC	L2_3	CTCF	GSE1
early_RGC	L2_3	CTCF	SEMA5A
early_RGC	L2_3	CTCF	PDZD2
early_RGC	L2_3	CTCF	FCHO2
early_RGC	L2_3	CTCF	CCNH
early_RGC	L2_3	CTCF	ELL2
early_RGC	L2_3	CTCF	MAN2A1
early_RGC	L2_3	CTCF	CAMK4
early_RGC	L2_3	CTCF	ARHGAP26
early_RGC	L2_3	CTCF	DPYSL3
early_RGC	L2_3	CTCF	CSNK1A1
early_RGC	L2_3	CTCF	ADRA1B
early_RGC	L2_3	CTCF	CANX
early_RGC	L2_3	CTCF	PLCL2
early_RGC	L2_3	CTCF	ITGA9
early_RGC	L2_3	CTCF	WDR82
early_RGC	L2_3	CTCF	FAM107A
early_RGC	L2_3	CTCF	PTPRG
early_RGC	L2_3	CTCF	ZBTB20
early_RGC	L2_3	CTCF	H1FX
early_RGC	L2_3	CTCF	TFDP2
early_RGC	L2_3	CTCF	MBNL1
early_RGC	L2_3	CTCF	FXR1
early_RGC	L2_3	CTCF	PTPN2
early_RGC	L2_3	CTCF	LDLRAD4
early_RGC	L2_3	CTCF	KCTD1
early_RGC	L2_3	CTCF	DYM
early_RGC	L2_3	CTCF	ZNF407
early_RGC	L2_3	CTCF	RTN4RL1
early_RGC	L2_3	CTCF	NCOR1
early_RGC	L2_3	CTCF	RHOT1
early_RGC	L2_3	CTCF	CDK5R1
early_RGC	L2_3	CTCF	THRA
early_RGC	L2_3	CTCF	CACNA1G
early_RGC	L2_3	CTCF	MSI2
early_RGC	L2_3	CTCF	YPEL2
early_RGC	L2_3	CTCF	SLC39A11
early_RGC	L2_3	CTCF	PLCH2
early_RGC	L2_3	CTCF	HPCAL4
early_RGC	L2_3	CTCF	TESK2
early_RGC	L2_3	CTCF	NFIA
early_RGC	L2_3	CTCF	FUBP1
early_RGC	L2_3	CTCF	SORT1
early_RGC	L2_3	CTCF	KCNN3
early_RGC	L2_3	CTCF	CACYBP
early_RGC	L2_3	CTCF	RASAL2
early_RGC	L2_3	CTCF	PPP1R12B
early_RGC	L2_3	CTCF	PLEKHA6
early_RGC	L2_3	CTCF	PLXNA2
early_RGC	L2_3	CTCF	KCNH1
early_RGC	L2_3	CTCF	CIRBP
early_RGC	L2_3	CTCF	SSBP4
early_RGC	L2_3	CTCF	YJEFN3
early_RGC	L2_3	CTCF	POU2F2
early_RGC	L2_3	CTCF	MEIS3
early_RGC	L2_3	CTCF	ELK1
early_RGC	L2_3	CTCF	IDS
early_RGC	L2_3	CTCF	B4GALNT3
early_RGC	L2_3	CTCF	FGD4
early_RGC	L2_3	CTCF	PRICKLE1
early_RGC	L2_3	CTCF	PCED1B
early_RGC	L2_3	CTCF	KCNH3
early_RGC	L2_3	CTCF	GRASP
early_RGC	L2_3	CTCF	NR4A1
early_RGC	L2_3	CTCF	SPRYD3
early_RGC	L2_3	CTCF	R3HDM2
early_RGC	L2_3	CTCF	SRGAP1
early_RGC	L2_3	CTCF	RAB3IP
early_RGC	L2_3	CTCF	RAB21
early_RGC	L2_3	CTCF	CCDC59
early_RGC	L2_3	CTCF	MED13L
early_RGC	L2_3	CTCF	FBXO21
early_RGC	L2_3	CTCF	CABP1
early_RGC	L2_3	CTCF	NCOR2
early_RGC	L2_3	CTCF	ICA1
early_RGC	L2_3	CTCF	SKAP2
early_RGC	L2_3	CTCF	AMPH
early_RGC	L2_3	CTCF	H2AFV
early_RGC	L2_3	CTCF	PHTF2
early_RGC	L2_3	CTCF	MTERF1
early_RGC	L2_3	CTCF	PEG10
early_RGC	L2_3	CTCF	VGF
early_RGC	L2_3	CTCF	COL26A1
early_RGC	L2_3	CTCF	CDHR3
early_RGC	L2_3	CTCF	DOCK4
early_RGC	L2_3	CTCF	HTR2A
early_RGC	L2_3	CTCF	SUGT1
early_RGC	L2_3	CTCF	MIR4500HG
early_RGC	L2_3	CTCF	SLITRK5
early_RGC	L2_3	CTCF	BACE2
early_RGC	L2_3	CTCF	SOS1
early_RGC	L2_3	CTCF	PRKCE
early_RGC	L2_3	CTCF	BCL11A
early_RGC	L2_3	CTCF	RMND5A
early_RGC	L2_3	CTCF	KCNIP3
early_RGC	L2_3	CTCF	TSGA10
early_RGC	L2_3	CTCF	NPAS2
early_RGC	L2_3	CTCF	FHL2
early_RGC	L2_3	CTCF	SCN1A
early_RGC	L2_3	CTCF	GULP1
early_RGC	L2_3	CTCF	MYO1B
early_RGC	L2_3	CTCF	FAM126B
early_RGC	L2_3	CTCF	IGFBP5
early_RGC	L2_3	CTCF	DNER
early_RGC	L2_3	CTCF	PER2
early_RGC	L2_3	CTCF	PLCB4
early_RGC	L2_3	CTCF	KIZ
early_RGC	L2_3	CTCF	KCNB1
early_RGC	L2_3	CTCF	BNIP3L
early_RGC	L2_3	CTCF	RGS20
early_RGC	L2_3	CTCF	GDAP1
early_RGC	L2_3	CTCF	ANKRD46
early_RGC	L2_3	CTCF	PABPC1
early_RGC	L2_3	CTCF	ZNF706
early_RGC	L2_3	CTCF	UBR5
early_RGC	L2_3	CTCF	BAALC
early_RGC	L2_3	CTCF	RAD21
early_RGC	L2_3	CTCF	ATAD2
early_RGC	L2_3	CTCF	KHDRBS3
early_RGC	L2_3	CTCF	TRAPPC9
early_RGC	L2_3	CTCF	ARC
early_RGC	L2_3	CTCF	CRKL
early_RGC	L2_3	CTCF	BCR
early_RGC	L2_3	CTCF	MIAT
early_RGC	L2_3	CTCF	ST13
early_RGC	L2_3	CTCF	LIFR
early_RGC	L2_3	CTCF	FER
early_RGC	L2_3	CTCF	CCDC146
early_RGC	L2_3	CTCF	KCNMA1
early_RGC	L2_3	CTCF	PDCD4
early_RGC	L2_3	CTCF	TOX
early_RGC	L2_3	CTCF	PVT1
early_RGC	L2_3	CTCF	MAPRE2
early_RGC	L2_3	CTCF	TSHZ1
early_RGC	L2_3	CTCF	NCOA1
early_RGC	L2_3	CTCF	ACYP2
early_RGC	L2_3	CTCF	EML6
early_RGC	L2_3	CTCF	PELI1
early_RGC	L2_3	CTCF	ARMC9
early_RGC	L2_3	CTCF	NGEF
early_RGC	L2_3	CTCF	GPC1
early_RGC	L2_3	CTCF	TSHZ3
early_RGC	L2_3	CTCF	TTYH1
early_RGC	L2_3	CTCF	MRPS6
early_RGC	L2_3	CTCF	SLC5A3
early_RGC	L2_3	CTCF	ABLIM2
early_RGC	L2_3	CTCF	SNCA
early_RGC	L2_3	CTCF	HSPA4L
early_RGC	L2_3	CTCF	PCDH10
early_RGC	L2_3	CTCF	CES4A
early_RGC	L2_3	CTCF	ZNF770
early_RGC	L2_3	CTCF	SMAD3
early_RGC	L2_3	CTCF	CORO2B
early_RGC	L2_3	CTCF	NUFIP2
early_RGC	L2_3	CTCF	UBE2R2
early_RGC	L2_3	CTCF	CTNNAL1
early_RGC	L2_3	CTCF	KAZN
early_RGC	L2_3	CTCF	RSRP1
early_RGC	L2_3	CTCF	DLGAP3
early_RGC	L2_3	CTCF	PKN2-AS1
early_RGC	L2_3	CTCF	FAM78B
early_RGC	L2_3	CTCF	SUSD4
early_RGC	L2_3	CTCF	TARBP1
early_RGC	L2_3	CTCF	SYN1
early_RGC	L2_3	CTCF	PAPOLA
early_RGC	L2_3	CTCF	DENND5B
early_RGC	L2_3	CTCF	CPSF6
early_RGC	L2_3	CTCF	TESC
early_RGC	L2_3	CTCF	CCDC92
early_RGC	L2_3	CTCF	TEAD1
early_RGC	L2_3	CTCF	PDE3B
early_RGC	L2_3	CTCF	MPPED2
early_RGC	L2_3	CTCF	PAFAH1B2
early_RGC	L2_3	CTCF	HSPA1A
early_RGC	L2_3	CTCF	UBR2
early_RGC	L2_3	CTCF	SNHG5
early_RGC	L2_3	CTCF	BACH2
early_RGC	L2_3	CTCF	SESN1
early_RGC	L2_3	CTCF	MAN1A1
early_RGC	L2_3	CTCF	MAPK1
early_RGC	L2_3	CTCF	MTUS2
early_RGC	L2_3	CTCF	OGFRL1
early_RGC	L2_3	CTCF	PARD3
early_RGC	L2_3	CTCF	HOPX
early_RGC	L2_3	CTCF	PALLD
early_RGC	L2_3	CTCF	ADAM23
early_RGC	L2_3	CTCF	ARHGAP32
early_RGC	L2_3	CTCF	ABHD3
early_RGC	L2_3	CTCF	OSBPL1A
early_RGC	L2_3	CTCF	AQP4-AS1
early_RGC	L2_3	CTCF	SETBP1
early_RGC	L2_3	CTCF	MSRB3
early_RGC	L2_3	CTCF	TIAM1
early_RGC	L2_3	CTCF	RFTN1
early_RGC	L2_3	CTCF	BMPER
early_RGC	L2_3	CTCF	KIAA1549
early_RGC	L2_3	CTCF	RPS6KA5
early_RGC	L2_3	CTCF	NAA16
early_RGC	L2_3	CTCF	SHROOM3
early_RGC	L2_3	CTCF	ETNK1
early_RGC	L2_3	CTCF	DNAJB1
early_RGC	L2_3	CTCF	NOVA2
early_RGC	L2_3	CTCF	UBQLN2
early_RGC	L2_3	CTCF	CDH20
early_RGC	L2_3	CTCF	ST6GALNAC5
early_RGC	L2_3	CTCF	NEK7
early_RGC	L2_3	CTCF	CDH11
early_RGC	L2_3	CTCF	SNX31
early_RGC	L2_3	CTCF	MTCH1
early_RGC	L2_3	CTCF	TIMP2
early_RGC	L2_3	CTCF	COBL
early_RGC	L2_3	CTCF	KCNN2
early_RGC	L2_3	CTCF	DDRGK1
early_RGC	L2_3	CTCF	GLCE
early_RGC	L2_3	CTCF	HOMER1
early_RGC	L2_3	CTCF	PNMA1
early_RGC	L2_3	CTCF	PPARG
early_RGC	L2_3	CTCF	HIVEP2
early_RGC	L2_3	CTCF	CCNT2-AS1
early_RGC	L2_3	CTCF	TRIM9
early_RGC	L2_3	CTCF	SPRED2
early_RGC	L2_3	CTCF	NREP
early_RGC	L2_3	CTCF	PRKCA
early_RGC	L2_3	CTCF	KCND3
early_RGC	L2_3	CTCF	PCSK2
early_RGC	L2_3	CTCF	EFR3B
early_RGC	L2_3	CTCF	CSTF3
early_RGC	L2_3	CTCF	CHPT1
early_RGC	L2_3	CTCF	SDCBP
early_RGC	L2_3	CTCF	MAPK6
early_RGC	L2_3	CTCF	RNF11
early_RGC	L2_3	CTCF	KLHL32
early_RGC	L2_3	CTCF	RNF115
early_RGC	L2_3	CTCF	BRINP3
early_RGC	L2_3	SAP30	NR4A1
early_RGC	L2_3	SAP30	R3HDM2
early_RGC	L2_3	SAP30	PLCH2
early_RGC	L2_3	SAP30	RSRP1
early_RGC	L2_3	SAP30	TJP1
early_RGC	L2_3	SAP30	SPRED1
early_RGC	L2_3	SAP30	TCF12
early_RGC	L2_3	SAP30	FEM1B
early_RGC	L2_3	SAP30	PABPC1
early_RGC	L2_3	SAP30	TRAPPC9
early_RGC	L2_3	SAP30	THRA
early_RGC	L2_3	SAP30	CRKL
early_RGC	L2_3	SAP30	YPEL1
early_RGC	L2_3	SAP30	MAPK1
early_RGC	L2_3	SAP30	BCR
early_RGC	L2_3	SAP30	DGKZ
early_RGC	L2_3	SAP30	STIP1
early_RGC	L2_3	SAP30	CDKL1
early_RGC	L2_3	SAP30	INF2
early_RGC	L2_3	SAP30	HSPA1A
early_RGC	L2_3	SAP30	HSPA1B
early_RGC	L2_3	SAP30	BACH2
early_RGC	L2_3	SAP30	HIVEP2
early_RGC	L2_3	SAP30	PLAGL1
early_RGC	L2_3	SAP30	SYNJ2
early_RGC	L2_3	SAP30	SOD2
early_RGC	L2_3	SAP30	SPRED2
early_RGC	L2_3	SAP30	PER2
early_RGC	L2_3	SAP30	SORBS1
early_RGC	L2_3	SAP30	VGF
early_RGC	L2_3	SAP30	DOCK4
early_RGC	L2_3	SAP30	PRELID2
early_RGC	L2_3	SAP30	CTNNAL1
early_RGC	L2_3	SAP30	CIRBP
early_RGC	L2_3	SAP30	DNAJB1
early_RGC	L2_3	SAP30	SSBP4
early_RGC	L2_3	SAP30	MICAL2
early_RGC	L2_3	SAP30	DPYSL3
early_RGC	L2_3	SAP30	NFIA
early_RGC	L2_3	SAP30	PLEKHA6
early_RGC	L2_3	SAP30	GDAP1
early_RGC	L2_3	SAP30	TYRO3
early_RGC	L2_3	SAP30	DENND4A
early_RGC	L2_3	SAP30	PIAS1
early_RGC	L2_3	SAP30	MSI2
early_RGC	L2_3	SAP30	YPEL2
early_RGC	L2_3	SAP30	XPO1
early_RGC	L2_3	SAP30	ZNF407
early_RGC	L2_3	SAP30	KIZ
early_RGC	L2_3	SAP30	TIAM1
early_RGC	L2_3	SAP30	MAP4K5
early_RGC	L2_3	SAP30	SMAD3
early_RGC	L2_3	SAP30	NCOA1
early_RGC	L2_3	SAP30	EFR3B
early_RGC	L2_3	SAP30	ARC
early_RGC	L2_3	SAP30	MARK3
early_RGC	L2_3	SAP30	NCOR2
early_RGC	L2_3	SAP30	RASAL2
early_RGC	L2_3	SAP30	CACNA1G
early_RGC	L2_3	CHD7	SHROOM3
early_RGC	L2_3	CHD7	PHACTR2
early_RGC	L2_3	CHD7	FGD4
early_RGC	L2_3	CHD7	PALLD
early_RGC	L2_3	CHD7	BACH2
early_RGC	L2_3	STAT3	MBNL1
early_RGC	L2_3	STAT3	MIAT
early_RGC	L2_3	STAT3	DNAJB1
early_RGC	L2_3	EHMT2	TEAD1
early_RGC	L2_3	ZC3H8	CRKL
early_RGC	L2_3	ZC3H8	ELL2
early_RGC	L2_3	ZC3H8	WDR82
early_RGC	L2_3	ZC3H8	CDHR3
early_RGC	L2_3	ZC3H8	PAFAH1B2
early_RGC	L2_3	ZC3H8	NR4A1
early_RGC	L2_4	LHX2	FAM13C
early_RGC	L2_4	LHX2	NEK7
early_RGC	L2_4	LHX2	PPP1R10
early_RGC	L2_4	LHX2	MBNL2
early_RGC	L2_4	LHX2	SPRED1
early_RGC	L2_4	SOX3	N4BP2
early_RGC	L2_4	BHLHE40	ABLIM2
early_RGC	L2_4	BHLHE40	ENO1
early_RGC	L2_4	BHLHE40	CACYBP
early_RGC	L2_4	BHLHE40	FLCN
early_RGC	L2_4	BHLHE40	CDK5R1
early_RGC	L2_4	BHLHE40	NR1D1
early_RGC	L2_4	BHLHE40	HLF
early_RGC	L2_4	BHLHE40	HELZ
early_RGC	L2_4	BHLHE40	TIMP2
early_RGC	L2_4	BHLHE40	NR1D2
early_RGC	L2_4	BHLHE40	MAPK6
early_RGC	L2_4	BHLHE40	YPEL1
early_RGC	L2_4	BHLHE40	MAPK1
early_RGC	L2_4	BHLHE40	TEF
early_RGC	L2_4	BHLHE40	ATXN7L1
early_RGC	L2_4	BHLHE40	ACVR1B
early_RGC	L2_4	BHLHE40	NR4A1
early_RGC	L2_4	BHLHE40	CIRBP
early_RGC	L2_4	BHLHE40	DBP
early_RGC	L2_4	BHLHE40	MICAL3
early_RGC	L2_4	BHLHE40	CRKL
early_RGC	L2_4	BHLHE40	GNAZ
early_RGC	L2_4	BHLHE40	BCR
early_RGC	L2_4	BHLHE40	MIATNB
early_RGC	L2_4	BHLHE40	EWSR1
early_RGC	L2_4	BHLHE40	SREBF2
early_RGC	L2_4	BHLHE40	RNF144A
early_RGC	L2_4	BHLHE40	NCOA1
early_RGC	L2_4	BHLHE40	HNRNPLL
early_RGC	L2_4	BHLHE40	ACYP2
early_RGC	L2_4	BHLHE40	PELI1
early_RGC	L2_4	BHLHE40	SPRED2
early_RGC	L2_4	BHLHE40	FAM126B
early_RGC	L2_4	BHLHE40	DNAJB2
early_RGC	L2_4	BHLHE40	ARMC9
early_RGC	L2_4	BHLHE40	IQSEC1
early_RGC	L2_4	BHLHE40	WDR82
early_RGC	L2_4	BHLHE40	MBNL1
early_RGC	L2_4	BHLHE40	DLG1
early_RGC	L2_4	BHLHE40	TRIM69
early_RGC	L2_4	BHLHE40	FEM1B
early_RGC	L2_4	BHLHE40	HSPB1
early_RGC	L2_4	BHLHE40	PHTF2
early_RGC	L2_4	BHLHE40	CDHR3
early_RGC	L2_4	BHLHE40	UBE2H
early_RGC	L2_4	BHLHE40	TMEM241
early_RGC	L2_4	BHLHE40	RIOK3
early_RGC	L2_4	BHLHE40	CCP110
early_RGC	L2_4	BHLHE40	CYLD
early_RGC	L2_4	BHLHE40	GSE1
early_RGC	L2_4	BHLHE40	DPM1
early_RGC	L2_4	BHLHE40	HRH3
early_RGC	L2_4	BHLHE40	WSB1
early_RGC	L2_4	BHLHE40	NF1
early_RGC	L2_4	BHLHE40	ZNF207
early_RGC	L2_4	BHLHE40	ACACA
early_RGC	L2_4	BHLHE40	THRA
early_RGC	L2_4	BHLHE40	CACNA1G
early_RGC	L2_4	BHLHE40	MFSD11
early_RGC	L2_4	BHLHE40	CCDC57
early_RGC	L2_4	BHLHE40	DNAJB1
early_RGC	L2_4	BHLHE40	POU2F2
early_RGC	L2_4	BHLHE40	GSK3A
early_RGC	L2_4	BHLHE40	NOVA2
early_RGC	L2_4	BHLHE40	PTOV1
early_RGC	L2_4	BHLHE40	FKBP4
early_RGC	L2_4	BHLHE40	R3HDM2
early_RGC	L2_4	BHLHE40	CDK17
early_RGC	L2_4	BHLHE40	NCOR2
early_RGC	L2_4	BHLHE40	HES4
early_RGC	L2_4	BHLHE40	PNRC2
early_RGC	L2_4	BHLHE40	IFI6
early_RGC	L2_4	BHLHE40	YARS
early_RGC	L2_4	BHLHE40	NFIA
early_RGC	L2_4	BHLHE40	KIAA1324
early_RGC	L2_4	BHLHE40	PPP1R12B
early_RGC	L2_4	BHLHE40	TARBP1
early_RGC	L2_4	BHLHE40	CNST
early_RGC	L2_4	BHLHE40	BMI1
early_RGC	L2_4	BHLHE40	ABI1
early_RGC	L2_4	BHLHE40	ARHGAP22
early_RGC	L2_4	BHLHE40	ANXA11
early_RGC	L2_4	BHLHE40	TSC22D3
early_RGC	L2_4	BHLHE40	SAMD4A
early_RGC	L2_4	BHLHE40	MAPK1IP1L
early_RGC	L2_4	BHLHE40	FBXO34
early_RGC	L2_4	BHLHE40	UBQLN1
early_RGC	L2_4	BHLHE40	SSBP2
early_RGC	L2_4	BHLHE40	ARHGAP26
early_RGC	L2_4	BHLHE40	CSNK1A1
early_RGC	L2_4	BHLHE40	KIF13A
early_RGC	L2_4	BHLHE40	HSPA1A
early_RGC	L2_4	BHLHE40	HSPA1B
early_RGC	L2_4	BHLHE40	PRRT1
early_RGC	L2_4	BHLHE40	PPIL4
early_RGC	L2_4	BHLHE40	ZDHHC14
early_RGC	L2_4	BHLHE40	SYNJ2
early_RGC	L2_4	BHLHE40	QKI
early_RGC	L2_4	BHLHE40	MICAL2
early_RGC	L2_4	BHLHE40	TEAD1
early_RGC	L2_4	BHLHE40	STIP1
early_RGC	L2_4	BHLHE40	SYT12
early_RGC	L2_4	BHLHE40	PAFAH1B2
early_RGC	L2_4	BHLHE40	LZTS1
early_RGC	L2_4	BHLHE40	PABPC1
early_RGC	L2_4	BHLHE40	ZNF706
early_RGC	L2_4	BHLHE40	AZIN1
early_RGC	L2_4	BHLHE40	TRAPPC9
early_RGC	L2_4	BHLHE40	TIAM1
early_RGC	L2_4	BHLHE40	BAG4
early_RGC	L2_4	BHLHE40	ARHGAP10
early_RGC	L2_4	BHLHE40	RNF165
early_RGC	L2_4	BHLHE40	KIAA1671
early_RGC	L2_4	BHLHE40	STARD13
early_RGC	L2_4	BHLHE40	LAMB1
early_RGC	L2_4	TCF4	GSE1
early_RGC	L2_4	TCF4	THRA
early_RGC	L2_4	TCF4	NR1D1
early_RGC	L2_4	TCF4	MICAL3
early_RGC	L2_4	TCF4	DPM1
early_RGC	L2_4	TCF4	TJP1
early_RGC	L2_4	TCF4	WWC1
early_RGC	L2_4	BCL11A	NR4A1
early_RGC	L2_4	BCL11A	TMTC2
early_RGC	L2_4	BCL11A	ZCCHC8
early_RGC	L2_4	BCL11A	KIF13A
early_RGC	L2_4	BCL11A	HSPA1A
early_RGC	L2_4	BCL11A	HSPA1B
early_RGC	L2_4	BCL11A	EEF1A1
early_RGC	L2_4	BCL11A	UTRN
early_RGC	L2_4	BCL11A	ARHGEF12
early_RGC	L2_4	BCL11A	ELL2
early_RGC	L2_4	BCL11A	POU2F2
early_RGC	L2_4	BCL11A	GSK3A
early_RGC	L2_4	BCL11A	TMEM245
early_RGC	L2_4	BCL11A	HNRNPC
early_RGC	L2_4	BCL11A	SAMD4A
early_RGC	L2_4	BCL11A	TSC22D3
early_RGC	L2_4	BCL11A	HGSNAT
early_RGC	L2_4	BCL11A	ANKRD46
early_RGC	L2_4	BCL11A	UBR5
early_RGC	L2_4	BCL11A	AZIN1
early_RGC	L2_4	BCL11A	IST1
early_RGC	L2_4	BCL11A	MAPK1
early_RGC	L2_4	BCL11A	FSIP1
early_RGC	L2_4	BCL11A	TRIM69
early_RGC	L2_4	BCL11A	MAPK6
early_RGC	L2_4	BCL11A	AKAP13
early_RGC	L2_4	BCL11A	WSB1
early_RGC	L2_4	BCL11A	NR1D1
early_RGC	L2_4	BCL11A	MFSD11
early_RGC	L2_4	BCL11A	UBE2H
early_RGC	L2_4	BCL11A	NDFIP2
early_RGC	L2_4	BCL11A	RBPJ
early_RGC	L2_4	BCL11A	PPM1K
early_RGC	L2_4	BCL11A	HSPA4L
early_RGC	L2_4	BCL11A	CAP1
early_RGC	L2_4	BCL11A	TESK2
early_RGC	L2_4	BCL11A	VAV3
early_RGC	L2_4	BCL11A	SORT1
early_RGC	L2_4	BCL11A	CACYBP
early_RGC	L2_4	BCL11A	RFTN1
early_RGC	L2_4	BCL11A	EPM2AIP1
early_RGC	L2_4	BCL11A	WDR82
early_RGC	L2_4	BCL11A	MBNL1
early_RGC	L2_4	BCL11A	NCOA1
early_RGC	L2_4	BCL11A	DNMT3A
early_RGC	L2_4	BCL11A	SPRED2
early_RGC	L2_4	HEY1	WSB1
early_RGC	L2_4	HEY1	CPD
early_RGC	L2_4	HEY1	HNRNPC
early_RGC	L2_4	HEY1	CRKL
early_RGC	L2_4	HEY1	MAPK1
early_RGC	L2_4	HEY1	SREBF2
early_RGC	L2_4	HEY1	CCP110
early_RGC	L2_4	HEY1	IST1
early_RGC	L2_4	HEY1	CRBN
early_RGC	L2_4	HEY1	IQSEC1
early_RGC	L2_4	HEY1	PDCD4
early_RGC	L2_4	HEY1	SHOC2
early_RGC	L2_4	HEY1	HSPB1
early_RGC	L2_4	HEY1	SFPQ
early_RGC	L2_4	HEY1	CACYBP
early_RGC	L2_4	HEY1	TARBP1
early_RGC	L2_4	HEY1	GFPT1
early_RGC	L2_4	HEY1	PER2
early_RGC	L2_4	HEY1	DPM1
early_RGC	L2_4	HEY1	CSTF3
early_RGC	L2_4	HEY1	STIP1
early_RGC	L2_4	HEY1	CIRBP
early_RGC	L2_4	HEY1	SSBP2
early_RGC	L2_4	HEY1	TUBE1
early_RGC	L2_4	HEY1	PHACTR2
early_RGC	L2_4	SMARCC1	TRAF3
early_RGC	L2_4	SMARCC1	HELZ
early_RGC	L2_4	SMARCC1	IQSEC1
early_RGC	L2_4	SMARCC1	OSBPL10
early_RGC	L2_4	SMARCC1	ZBTB20
early_RGC	L2_4	SMARCC1	TFDP2
early_RGC	L2_4	SMARCC1	CRKL
early_RGC	L2_4	SMARCC1	ARHGAP10
early_RGC	L2_4	SMARCC1	NCOA1
early_RGC	L2_4	SMARCC1	AZIN1
early_RGC	L2_4	SMARCC1	TRAPPC9
early_RGC	L2_4	SMARCC1	PURB
early_RGC	L2_4	SMARCC1	LAMB1
early_RGC	L2_4	SMARCC1	UBE2H
early_RGC	L2_4	SMARCC1	MAPRE2
early_RGC	L2_4	SMARCC1	PRRT1
early_RGC	L2_4	SMARCC1	GSPT1
early_RGC	L2_4	SMARCC1	CCP110
early_RGC	L2_4	SMARCC1	SLC5A3
early_RGC	L2_4	SMARCC1	NPHP1
early_RGC	L2_4	SMARCC1	NR1D2
early_RGC	L2_4	SMARCC1	SHC3
early_RGC	L2_4	XRN2	H1FX
early_RGC	L2_4	FOXP1	PTPRO
early_RGC	L2_4	FOXP1	R3HDM2
early_RGC	L2_4	FOXP1	PSIP1
early_RGC	L2_4	FOXP1	MICAL2
early_RGC	L2_4	FOXP1	TRIM69
early_RGC	L2_4	FOXP1	AKAP13
early_RGC	L2_4	FOXP1	NR1D1
early_RGC	L2_4	FOXP1	UBE2H
early_RGC	L2_4	FOXP1	RIOK3
early_RGC	L2_4	FOXP1	MAPRE2
early_RGC	L2_4	FOXP1	SPRED2
early_RGC	L2_4	FOXP1	RAB3GAP1
early_RGC	L2_4	FOXP1	CTNNA1
early_RGC	L2_4	FOXP1	ARHGAP26
early_RGC	L2_4	FOXP1	PRELID2
early_RGC	L2_4	FOXP1	LINC01411
early_RGC	L2_4	FOXP1	HRH1
early_RGC	L2_4	FOXP1	CNBP
early_RGC	L2_4	FOXP1	TESK2
early_RGC	L2_4	FOXP1	NFIA
early_RGC	L2_4	FOXP1	MAGI3
early_RGC	L2_4	FOXP1	CNST
early_RGC	L2_4	FOXP1	MAN1A1
early_RGC	L2_4	FOXP1	PHACTR2
early_RGC	L2_4	FOXP1	UTRN
early_RGC	L2_4	FOXP1	N4BP2
early_RGC	L2_4	FOXP1	ARID5B
early_RGC	L2_4	FOXP1	IST1
early_RGC	L2_4	FOXP1	ANKRD12
early_RGC	L2_4	FOXP1	PTPN2
early_RGC	L2_4	FOXP1	TMEM241
[truncated: 8,222 more rows]

## Sheet: RGC to Primary stats
	L2_3	L2_4	L4	L5_6_CC	L5	L6
overlap	398	438	411	442	128	461
sample (primary DEGs)	593	636	592	641	211	641
background overlap	10460	10904	10527	10926	10473	10547
background (expressed genes)	13955	14807	13989	14890	13821	14009
% overlap	0.671164	0.688679	0.694257	0.689548	0.606635	0.719189
Unadjusted Hypergeometric P-value	7.28059e-06	0.00339095	0.000593666	0.0060021	6.81139e-07	0.0251297
