# Supplementary material for: Single-cell analysis of dup15q syndrome reveals developmental and postnatal molecular changes in autism
Source: Nat Commun. 2025 Jul 4;16:6177. doi: 10.1038/s41467-025-61184-4 (PMC12227528; doi:10.1038/s41467-025-61184-4)
Supplement: Supplementary file 9 — Supplementary Dataset S7 [file 41467_2025_61184_MOESM9_ESM.xlsx]

## Sheet: Perm_early RGC
Permutation#	primerid	Pr(>Chisq)	coef	ci.hi	ci.lo	fdr	rownames.test.data.	sample_FC	raw_FC			Legend:
perm_1	VIM	1.2439662132736e-35	0.612553	0.706318	0.518787	9.77757443633051e-32	VIM	0.335669	0.198783			Permutation#: Permutation iteration
perm_1	PTN	9.83367703187288e-33	1.16761	1.46442	0.870804	2.57642338235069e-29	PTN	0.173657	0.469953			primerid: The gene symbol (or transcript ID) used as the target in the differential expression test.
perm_1	CALM1	1.434619133808e-30	0.567332	0.811339	0.323325	2.81902659793271e-27	CALM1	0.420064	0.331852			Pr(>Chisq): Raw p-value from the likelihood ratio test (LRT), testing the effect of genotype (e.g., Dup15q) on gene expression within the fitted model.
perm_1	C1orf61	2.11706906390696e-23	0.535146	0.637493	0.432799	2.08002035528859e-20	C1orf61	0.345385	0.187697			coef: Estimated effect size (model coefficient) for the variable of interest (e.g., Dup15q vs. control).
perm_1	DKK3	2.28071656532159e-20	0.667608	0.835946	0.49927	1.99182580038086e-17	DKK3	0.622626	0.254834			ci.hi: Upper bound of the 95% confidence interval for the coefficient estimate.
perm_1	PDLIM3	3.94757882402917e-19	0.525909	0.672501	0.379317	3.10279695568692e-16	PDLIM3	0.778132	0.773532			ci.lo: Lower bound of the 95% confidence interval for the coefficient estimate.
perm_1	SRI	1.75318056591342e-17	0.45491	0.567343	0.342477	1.14833327067329e-14	SRI	0.493042	0.21324			fdr: False discovery rate–adjusted p-value, controlling for multiple testing using the Benjamini–Hochberg method.
perm_1	METRN	2.18337607246933e-17	0.469563	0.625507	0.313619	1.32010276381607e-14	METRN	0.569286	0.709057			rownames.test.data.: Redundant gene identifier column (may match primerid).
perm_1	FABP7	6.58893638038129e-17	0.709413	0.936079	0.482747	3.69921713927121e-14	FABP7	0.176648	0.47084			sample_FC: Fold change in expression between groups (e.g., Dup15q vs. control), calculated at the sample level.
perm_1	MGST3	3.91910070483263e-16	0.557065	0.724813	0.389318	1.92525822124903e-13	MGST3	0.388819	0.303427			raw_FC: Unadjusted log2 fold change in expression between groups
perm_1	CD99	1.37014181724573e-14	0.507083	0.649436	0.364729	5.66806035976391e-12	CD99	0.472541	0.296752
perm_1	STXBP6	2.43298471608875e-12	0.335656	0.539109	0.132202	7.96802494519064e-10	STXBP6	1.97814	1.56003
perm_1	DHRS3	3.19113704832653e-10	0.381794	0.55293	0.210659	9.64705276917173e-08	DHRS3	1.7197	1.17676
perm_1	LITAF	4.41613519342861e-10	0.251198	0.402253	0.100144	1.28558602297588e-07	LITAF	0.661077	0.504676
perm_1	ARHGAP21	8.13947950947909e-10	0.420803	0.545674	0.295931	1.98273587469318e-07	ARHGAP21	0.244635	0.264589
perm_1	CARHSP1	8.47103992996511e-10	0.4822	0.630378	0.334022	1.98273587469318e-07	CARHSP1	0.32355	0.396732
perm_1	SEPTIN11	8.57672006864736e-10	0.369469	0.474919	0.264019	1.98273587469318e-07	SEPTIN11	0.24205	0.181471
perm_1	TRIM9	7.87697803021821e-10	0.271366	0.394407	0.148325	1.98273587469318e-07	TRIM9	0.579009	0.620827
perm_1	LRATD2	1.18127619076371e-09	0.335179	0.54665	0.123708	2.57911968316744e-07	LRATD2	0.754213	0.791644
perm_1	TUBB2A	2.10662274817471e-09	0.411295	0.600398	0.222192	4.4751499461225e-07	TUBB2A	0.439135	0.453757
perm_1	FAM107A	2.61710985602555e-08	0.263613	0.419032	0.108194	4.47184423225235e-06	FAM107A	0.162181	0.428884
perm_1	NR2F1	7.97706460624788e-08	0.329564	0.446627	0.212501	1.20576399625208e-05	NR2F1	0.561217	0.21796
perm_1	MIR100HG	1.69564312425661e-07	0.457801	0.615129	0.300473	2.3382026239749e-05	MIR100HG	0.299053	0.827345
perm_1	PHYHIPL	1.73524179828794e-07	0.305997	0.513891	0.0981029	2.35155181630056e-05	PHYHIPL	0.426586	1.05726
perm_1	ENO1	2.54286013363401e-07	0.349428	0.474797	0.224059	3.38760688989208e-05	ENO1	0.170485	0.447415
perm_1	PBX1	2.80807860371887e-07	0.329653	0.460494	0.198811	3.67858297087172e-05	PBX1	0.42354	0.268529
perm_1	BICD1	2.97609796883813e-07	0.339531	0.48026	0.198802	3.83477541558486e-05	BICD1	0.688795	0.347063
perm_1	ASPH	6.19169558461476e-07	0.254745	0.378848	0.130642	7.4492609641391e-05	ASPH	0.206449	0.358878
perm_1	SRSF2	6.25510462637634e-07	-0.331075	-0.196184	-0.465965	7.4492609641391e-05	SRSF2	-0.267682	-0.419814
perm_1	TPI1	7.16669224619433e-07	0.31016	0.4226	0.19772	8.40749269478917e-05	TPI1	0.228572	0.233201
perm_1	SEMA5B	7.47140059999136e-07	0.26847	0.420769	0.11617	8.63606010528413e-05	SEMA5B	0.68522	0.689364
perm_1	MIR99AHG	8.58998479564025e-07	0.360687	0.492725	0.228648	9.50947612587779e-05	MIR99AHG	0.222407	0.421423
perm_1	CDH4	9.95632832952855e-07	0.349491	0.54259	0.156392	0.000107201	CDH4	0.705324	0.565882
perm_1	ID1	1.41344336778757e-06	-0.239516	-0.114919	-0.364113	0.00014618	ID1	-1.24599	-0.316957
perm_1	C1orf21	1.50526498506752e-06	0.259111	0.388933	0.129289	0.000153654	C1orf21	0.337908	0.873019
perm_1	FAM181B	1.55902313298063e-06	0.409762	0.580458	0.239066	0.000157102	FAM181B	0.359328	0.779536
perm_1	PLAT	1.64797096657018e-06	0.331251	0.507695	0.154807	0.000161913	PLAT	0.870585	0.688559
perm_1	FOS	1.66983115415486e-06	-0.491647	-0.306919	-0.676376	0.000162035	FOS	-0.708957	-0.427699
perm_1	LRRC3B	1.85290380721771e-06	-0.31461	-0.177955	-0.451266	0.000169347	LRRC3B	-0.32775	-0.631742
perm_1	SEMA5A	2.07942993250212e-06	0.350962	0.628572	0.0733512	0.000185731	SEMA5A	0.872872	0.880271
perm_1	B3GAT2	2.94695720716854e-06	-0.384558	-0.219214	-0.549902	0.000254539	B3GAT2	-0.60268	-1.07361
perm_1	ANKS1B	2.99229775693455e-06	0.240955	0.45948	0.0224298	0.000255646	ANKS1B	0.382914	0.221027
perm_1	NKAIN3	3.25351217431152e-06	0.236665	0.364341	0.108988	0.000274974	NKAIN3	0.374237	0.498887
perm_1	MAT2A	3.45521764420403e-06	-0.269824	-0.171033	-0.368615	0.000288915	MAT2A	-0.229685	-0.165115
perm_1	CAMK2N1	3.75404699686479e-06	0.337557	0.47248	0.202633	0.000310598	CAMK2N1	0.608595	0.688096
perm_1	FZD8	4.59557192981448e-06	0.296212	0.423217	0.169208	0.000376262	FZD8	0.410921	0.244135
perm_1	ZIC2	6.35289011648132e-06	-0.200897	-0.109881	-0.291912	0.000499337	ZIC2	-0.171782	-0.325172
perm_1	WSCD1	6.49431378039887e-06	0.263824	0.415751	0.111897	0.000505399	WSCD1	0.187906	0.72764
perm_1	PSAP	6.62698102041989e-06	0.257626	0.392326	0.122926	0.000510667	PSAP	0.439007	0.345042
perm_1	BCAN	7.07298627667681e-06	0.317137	0.477345	0.156928	0.000539744	BCAN	0.67109	0.749005
perm_1	GRIP2	1.15456716201969e-05	0.947221	1.02729	0.867154	0.000856122	GRIP2	0.888131	1.18735
perm_1	STK17A	1.27107176893926e-05	0.208774	0.351881	0.0656679	0.000925058	STK17A	0.279329	0.594817
perm_1	EPHB2	1.85726148878639e-05	0.318312	0.522116	0.114508	0.00131323	EPHB2	1.17257	0.380843
perm_1	SDCBP	2.71220342688189e-05	0.314769	0.452839	0.1767	0.00177649	SDCBP	0.611112	0.255215
perm_1	LSAMP	3.02581073389701e-05	0.266116	0.40619	0.126042	0.00191797	LSAMP	0.384828	0.630383
perm_1	SOX9	3.49425328213225e-05	0.2535	0.390374	0.116626	0.00217975	SOX9	0.238986	0.234304
perm_1	TMEM108	3.71882534778387e-05	0.153495	0.276574	0.0304169	0.00226589	TMEM108	1.14356	1.07149
perm_1	TTYH3	4.43895433165605e-05	0.255173	0.381425	0.128922	0.0026432	TTYH3	0.720231	0.636525
perm_1	FABP5	4.92229967150814e-05	0.381227	0.561542	0.200913	0.00285252	FABP5	0.284659	0.748561
perm_1	GDI1	4.93565343617561e-05	0.260748	0.386417	0.135079	0.00285252	GDI1	0.651951	0.267349
perm_1	FUT8	5.76601872786736e-05	0.19994	0.361305	0.0385751	0.00316929	FUT8	0.918069	0.315633
perm_1	TLE1	6.35022954733746e-05	-0.305745	-0.170037	-0.441452	0.00339543	TLE1	-0.512506	-0.3296
perm_1	OBSL1	7.54453405555995e-05	0.247157	0.385742	0.108573	0.00385285	OBSL1	0.669523	0.814284
perm_1	TMSB10	9.3915497892307e-05	0.23602	0.344408	0.127633	0.0046136	TMSB10	0.242464	0.237345
perm_1	SHC3	0.000104968	0.297783	0.534541	0.0610244	0.00506166	SHC3	0.526723	0.589609
perm_1	MSX1	0.000134711	-0.147854	0.0384246	-0.334133	0.00626527	MSX1	-1.5553	-2.99394
perm_1	ETV5	0.000214016	0.201405	0.327914	0.0748959	0.00890034	ETV5	0.562145	1.16963
perm_1	NNAT	0.000213424	0.204048	0.338613	0.069482	0.00890034	NNAT	1.27301	0.482433
perm_1	CEP70	0.000218079	0.926777	0.961762	0.891792	0.0089276	CEP70	1.43349	0.465331
perm_1	SFPQ	0.000224001	-0.25532	-0.111226	-0.399414	0.0090755	SFPQ	-0.371555	-0.65255
perm_1	EEPD1	0.00023996	0.153816	0.289255	0.0183777	0.00958116	EEPD1	0.969647	0.699213
perm_1	MINDY2	0.000240138	0.214865	0.341689	0.0880416	0.00958116	MINDY2	0.742784	0.207154
perm_1	PYCR1	0.000273467	-0.281702	-0.155574	-0.407831	0.0106938	PYCR1	-0.19036	-0.159231
perm_1	PPP1R15A	0.000307987	-0.245936	-0.139487	-0.352384	0.0116946	PPP1R15A	-0.430363	-0.511609
perm_1	QKI	0.000372201	0.208483	0.306241	0.110725	0.0137347	QKI	0.263458	0.2166
perm_1	NPAS3	0.000388015	0.231321	0.397835	0.0648064	0.0141851	NPAS3	0.293665	0.621893
perm_1	HSPH1	0.000409113	-0.271499	-0.142029	-0.400969	0.0145504	HSPH1	-0.265591	-1.04354
perm_1	SIPA1L1	0.000462004	0.172261	0.313451	0.0310706	0.0160679	SIPA1L1	0.777284	0.996903
perm_1	GNG5	0.000529912	0.22529	0.352206	0.0983738	0.0175743	GNG5	0.364372	0.199854
perm_1	ZCCHC17	0.000538944	0.246056	0.379941	0.112171	0.0177243	ZCCHC17	0.189702	0.447395
perm_1	ABCD3	0.00057351	0.210136	0.343951	0.0763201	0.0187045	ABCD3	0.199959	0.361035
perm_1	WSB1	0.000589919	0.17786	0.289556	0.0661641	0.0190031	WSB1	0.265999	0.259145
perm_1	STMN4	0.000674862	0.289877	0.459709	0.120046	0.0211331	STMN4	0.213917	0.480553
perm_1	ETFB	0.000695413	0.231806	0.358965	0.104647	0.0216045	ETFB	0.899883	0.500504
perm_1	POLR2J3	0.000701204	-0.187011	-0.0838407	-0.290181	0.0216987	POLR2J3	-0.899509	-0.646486
perm_1	HSPA5	0.000730018	-0.265971	-0.123744	-0.408198	0.0222401	HSPA5	-0.174715	-0.226108
perm_1	MRPL32	0.00078011	-0.150155	-0.0705567	-0.229754	0.0232734	MRPL32	-0.956433	-0.376614
perm_1	SNHG18	0.000781701	0.451911	0.978323	-0.0745018	0.0232734	SNHG18	1.47489	0.795511
perm_1	C4orf48	0.00079088	0.225506	0.341623	0.10939	0.0233345	C4orf48	0.301715	0.160057
perm_1	NCBP2AS2	0.000831277	-0.162032	-0.0665978	-0.257466	0.02438	NCBP2AS2	-0.38888	-0.145468
perm_1	PREX1	0.000937781	0.170778	0.285406	0.0561503	0.0269013	PREX1	0.401313	0.726747
perm_1	EEFSEC	0.000960444	0.846052	0.879636	0.812469	0.0271432	EEFSEC	0.779215	0.267929
perm_1	PLPP3	0.00101656	0.231551	0.359545	0.103556	0.0279546	PLPP3	0.28793	0.146771
perm_1	DYNLRB1	0.00106118	0.229619	0.346114	0.113124	0.0287618	DYNLRB1	0.429809	0.166613
perm_1	SNRPB	0.00108829	-0.240928	-0.111055	-0.3708	0.0293951	SNRPB	-0.238054	-0.303407
perm_1	PLGRKT	0.00115303	0.189133	0.336987	0.0412786	0.0306177	PLGRKT	0.546572	0.530384
perm_1	MDK	0.00130617	0.203404	0.34554	0.061268	0.033225	MDK	0.536511	0.693357
perm_1	BNIP3	0.00136771	0.359924	0.5593	0.160547	0.0345665	BNIP3	0.422304	0.899449
perm_1	MIR210HG	0.0013753	0.311747	0.671278	-0.0477832	0.034647	MIR210HG	1.35516	1.81056
perm_1	SMIM30	0.00151908	0.203933	0.35549	0.0523756	0.0369659	SMIM30	0.45706	0.188887
perm_1	CHMP4B	0.00169825	0.173041	0.295479	0.050603	0.0403269	CHMP4B	0.4725	0.140531
perm_1	HIP1	0.00176582	0.871366	0.907937	0.834794	0.0412043	HIP1	0.443817	0.173576
perm_1	FBXO32	0.00179731	0.198797	0.385526	0.0120688	0.0415495	FBXO32	1.20918	0.310682
perm_1	CADM4	0.0019568	0.186858	0.309947	0.063768	0.0444521	CADM4	0.360624	0.234029
perm_1	ZFYVE19	0.00208855	0.911476	0.945215	0.877737	0.0469504	ZFYVE19	1.6488	0.155497
perm_1	HSPD1	0.00214923	-0.164073	-0.0677658	-0.260379	0.0477202	HSPD1	-0.277219	-0.329475
perm_1	PAM	0.0021913	0.314953	0.660503	-0.0305981	0.0482455	PAM	1.04337	0.460495
perm_2	SARS	8.68852e-39	0.908499	1.04254	0.774464	1.1382e-35	SARS	0.270597	0.356273
perm_2	EIF2S2	8.49165e-24	0.657375	0.79812	0.51663	3.70802e-21	EIF2S2	0.2105	0.321808
perm_2	NARS	3.43684e-21	0.632983	0.764488	0.501478	1.12556e-18	NARS	0.270398	0.231025
perm_2	CHAC1	8.79946e-20	0.434217	0.637447	0.230987	2.56162e-17	CHAC1	0.702268	0.620233
perm_2	MARS	7.38925e-18	0.48578	0.608309	0.363251	1.81499e-15	MARS	0.188925	0.438136
perm_2	ATF4	1.43653e-17	0.591426	0.725509	0.457343	3.42155e-15	ATF4	0.207895	0.24847
perm_2	SLC7A5	2.56927e-15	0.401172	0.504629	0.297716	5.45796e-13	SLC7A5	0.969243	0.895727
perm_2	EPRS	8.15702e-15	0.532642	0.650433	0.414852	1.64395e-12	EPRS	0.317469	0.190413
perm_2	ASNS	2.20784e-11	0.166795	0.26023	0.0733602	3.09886e-09	ASNS	0.41041	0.185264
perm_2	DDB2	2.35846e-10	-0.409587	-0.253951	-0.565223	2.98992e-08	DDB2	-0.193909	-0.359446
perm_2	GAS6	3.31603e-10	-0.384471	-0.238224	-0.530718	4.00985e-08	GAS6	-0.40315	-0.1832
perm_2	HYOU1	3.12867e-09	0.208317	0.253694	0.162941	3.03597e-07	HYOU1	0.78111	0.40442
perm_2	LARS	4.32001e-09	0.39918	0.532115	0.266244	4.0007e-07	LARS	0.910159	0.156887
perm_2	PDIA6	8.07893e-09	0.342549	0.463669	0.221429	7.13488e-07	PDIA6	0.344311	0.148798
perm_2	RPS10	1.08752e-08	-0.267317	-0.166497	-0.368138	9.49764e-07	RPS10	-0.196623	-0.212848
perm_2	ZMAT3	9.36533e-08	-0.43354	-0.283923	-0.583157	6.87958e-06	ZMAT3	-0.249421	-0.21681
perm_2	ODC1	1.14275e-07	0.435287	0.604208	0.266366	8.31671e-06	ODC1	0.180905	0.167446
perm_2	ARHGEF2	1.9126e-06	0.19399	0.247823	0.140156	0.000108151	ARHGEF2	0.359929	0.482796
perm_2	GPT2	3.42117e-06	0.327945	0.437886	0.218004	0.000176911	GPT2	0.170713	0.343686
perm_2	GAP43	3.53253e-06	0.339234	0.472486	0.205981	0.000181475	GAP43	0.406728	0.270624
perm_2	CCDC71L	9.73584e-06	0.224722	0.300822	0.148622	0.000458226	CCDC71L	0.185055	0.448918
perm_2	TECR	3.09932e-05	-0.232209	-0.0925656	-0.371853	0.00127543	TECR	-0.443181	-0.314342
perm_2	PSMB3	7.55173e-05	-0.274081	-0.14669	-0.401471	0.0027867	PSMB3	-0.385052	-0.153849
perm_2	AL391807.1	9.07089e-05	0.231752	0.344992	0.118512	0.00325558	AL391807.1	0.651275	0.151328
perm_2	GALT	9.61775e-05	-0.145178	-0.0311448	-0.259211	0.00341031	GALT	-0.291582	-0.424267
perm_2	CLIC4	0.00011451	0.193574	0.264787	0.122361	0.00382999	CLIC4	0.150828	0.509376
perm_2	EPS15	0.000160186	0.143574	0.197813	0.089336	0.00507591	EPS15	0.724062	0.385738
perm_2	MTRNR2L12	0.000229985	0.218451	0.375876	0.0610264	0.00689956	MTRNR2L12	0.448512	0.495887
perm_2	FGFR1	0.000312453	0.25891	0.381475	0.136345	0.008866	FGFR1	0.558432	0.390687
perm_2	UBE2T	0.000330542	-0.183287	-0.0653256	-0.301248	0.00913184	UBE2T	-0.308492	-0.148639
perm_2	CCDC91	0.00040221	0.184663	0.256719	0.112606	0.0105442	CCDC91	1.00791	0.260662
perm_2	PALM	0.000528158	-0.228977	-0.0967082	-0.361245	0.0134193	PALM	-0.441783	-0.26412
perm_2	GSN	0.000857013	-0.145911	-0.0407495	-0.251072	0.019525	GSN	-0.28308	-0.308846
perm_2	PPP2R1A	0.000894764	-0.171664	-0.0349669	-0.308361	0.0202093	PPP2R1A	-0.316013	-0.182899
perm_2	CALCOCO2	0.00130949	0.147721	0.214566	0.0808761	0.0269652	CALCOCO2	0.385025	0.215214
perm_2	METAP2	0.00181043	0.236761	0.370763	0.10276	0.034372	METAP2	0.225009	0.166744
perm_2	CADPS	0.00235055	0.220402	0.316666	0.124138	0.0421035	CADPS	0.407959	1.09986
perm_2	LRP1	0.0024039	0.152159	0.226464	0.0778537	0.0426644	LRP1	0.246989	0.593526
perm_2	PIDD1	0.00241005	-0.149441	-0.0357172	-0.263165	0.0426644	PIDD1	-0.176531	-0.641745
perm_2	NOL7	0.00256155	0.222797	0.35559	0.0900032	0.0445438	NOL7	0.243309	0.14862
perm_2	CTDSPL	0.00258849	-0.150382	-0.0131832	-0.28758	0.044814	CTDSPL	-0.178486	-0.233
perm_2	ADGRB3	0.00261467	0.190928	0.300882	0.0809742	0.0451677	ADGRB3	0.358374	0.290382
perm_3	PTN	1.57054324466135e-38	0.785982	1.13057	0.441398	1.23444699030382e-34	PTN	0.499262	0.469953
perm_3	VIM	6.17498770278974e-27	0.442686	0.519078	0.366295	1.21338508359818e-23	VIM	0.346755	0.198783
perm_3	HOPX	2.53385625525003e-21	0.584902	0.705847	0.463957	3.98322203325304e-18	HOPX	0.238651	1.49225
perm_3	CALM1	7.28003646315988e-21	0.449036	0.533836	0.364236	9.53684776673945e-18	CALM1	0.684511	0.331852
perm_3	SEPTIN11	2.69168647310891e-19	0.391563	0.466012	0.317114	3.02237938266229e-16	SEPTIN11	0.272816	0.181471
perm_3	NRG1	2.26103275171468e-18	0.309407	0.393103	0.22571	2.22146467855967e-15	NRG1	0.512371	1.18594
perm_3	WSCD1	1.75823171253791e-17	0.313428	0.388231	0.238626	1.53552236228311e-14	WSCD1	1.00893	0.72764
perm_3	SAT1	2.18673075423697e-17	0.794372	0.93791	0.650833	1.71877037283026e-14	SAT1	0.280333	0.848315
perm_3	FAM181B	1.08342300196648e-15	0.524867	0.63156	0.418175	6.08264628246895e-13	FAM181B	0.757982	0.779536
perm_3	LINC01965	1.22155814791008e-15	0.298903	0.38182	0.215986	6.40096469504883e-13	LINC01965	0.973313	0.186403
perm_3	LINC00461	4.78697849510782e-15	-0.449291	-0.354449	-0.544133	2.21327358656162e-12	LINC00461	-0.545695	-0.156868
perm_3	LRATD2	1.62562400602287e-14	0.25349	0.323982	0.182998	6.38870234366987e-12	LRATD2	0.842924	0.791644
perm_3	FAM107A	2.80437193028271e-14	0.190754	0.253376	0.128131	1.04963635104867e-11	FAM107A	1.1218	0.428884
perm_3	HEY1	3.95663690362031e-14	-0.425378	-0.348897	-0.50186	1.41359845738435e-11	HEY1	-0.636852	-0.713491
perm_3	MIR99AHG	4.27493956846432e-14	0.38006	0.469277	0.290843	1.46091413078824e-11	MIR99AHG	0.593313	0.421423
perm_3	TRIM9	4.59041499893738e-14	0.196504	0.256363	0.136645	1.50336091215199e-11	TRIM9	1.03726	0.620827
perm_3	RIC3	2.14413272647725e-13	0.214185	0.28409	0.144281	6.48187816542738e-11	RIC3	1.16473	1.34137
perm_3	TUBB2A	4.34397481119516e-13	0.391885	0.503171	0.280598	1.2194157862855e-10	TUBB2A	0.461179	0.453757
perm_3	PLAT	1.88094059046053e-12	0.277571	0.365633	0.189508	4.62006032531867e-10	PLAT	0.49696	0.688559
perm_3	DKK3	2.65390832470192e-12	0.282345	0.363686	0.201003	6.32112710065365e-10	DKK3	0.98892	0.254834
perm_3	EIF4EBP1	3.72538525580634e-12	0.320765	0.465201	0.176329	8.13375780851051e-10	EIF4EBP1	0.163403	0.145039
perm_3	UCHL1	3.69422820395537e-12	0.308976	0.384808	0.233143	8.13375780851051e-10	UCHL1	0.338684	0.203191
perm_3	BICD1	5.49325412765764e-12	0.269542	0.34807	0.191015	1.13623624851024e-09	BICD1	0.55424	0.347063
perm_3	SPRY2	7.28737246792847e-12	0.39256	0.488183	0.296938	1.46868583584405e-09	SPRY2	0.629605	0.901725
perm_3	FBXO32	8.70425129296693e-12	0.157041	0.220145	0.093937	1.66866866250537e-09	FBXO32	1.37359	0.310682
perm_3	SOX8	2.08252760920998e-11	0.180724	0.246833	0.114616	3.89730166866439e-09	SOX8	1.90992	0.552674
perm_3	CD99	3.29537982846987e-11	0.295845	0.417802	0.173889	5.88674669358481e-09	CD99	0.640136	0.296752
perm_3	TUBB2B	8.63405691967658e-11	0.242281	0.313781	0.170782	1.47529755192735e-08	TUBB2B	0.335392	0.17247
perm_3	MGST3	9.32564810959376e-11	0.341855	0.489647	0.194063	1.55956583279589e-08	MGST3	0.222525	0.303427
perm_3	PTPRZ1	1.0996462884938e-10	0.38027	0.458292	0.302249	1.80067079740861e-08	PTPRZ1	0.163472	0.441799
perm_3	HNRNPM	1.22942087026797e-10	-0.456087	-0.370724	-0.541451	1.9720914367972e-08	HNRNPM	-0.499713	-0.39775
perm_3	POU3F2	1.41578415645451e-10	0.374709	0.487938	0.26148	2.1819732293593e-08	POU3F2	1.04772	0.322567
perm_3	CARHSP1	1.47121175979244e-10	0.372766	0.474577	0.270955	2.22379315999396e-08	CARHSP1	0.554494	0.396732
perm_3	PHYHIPL	3.74405944284518e-10	0.187064	0.248033	0.126096	5.35060131286602e-08	PHYHIPL	0.947076	1.05726
perm_3	LMO1	3.97091156341956e-10	0.215101	0.352429	0.0777723	5.5734580157996e-08	LMO1	0.863598	1.30162
perm_3	ZCCHC17	4.53150995596595e-10	0.254113	0.329671	0.178556	6.24871372875304e-08	ZCCHC17	0.265821	0.447395
perm_3	METRN	6.13544962399858e-10	0.235606	0.321026	0.150186	8.17366678722523e-08	METRN	0.439144	0.709057
perm_3	STK17A	6.33764368555002e-10	0.258682	0.329684	0.187681	8.30231322807052e-08	STK17A	0.878302	0.594817
perm_3	NEK6	7.3273035250002e-10	0.174623	0.233378	0.115869	9.28912995266155e-08	NEK6	0.800754	0.498102
perm_3	ID1	7.55608146319862e-10	-0.4373	-0.365106	-0.509495	9.4271111588478e-08	ID1	-1.66625	-0.316957
perm_3	MIR100HG	1.09456477870906e-09	0.341656	0.496214	0.187099	1.34426236885207e-07	MIR100HG	0.202463	0.827345
perm_3	PRKAG2-AS1	1.26832338243943e-09	0.167927	0.232455	0.103398	1.53369565938061e-07	PRKAG2-AS1	0.703927	0.395183
perm_3	PLP1	1.49099198686793e-09	-0.155562	-0.120367	-0.190758	1.77141056940827e-07	PLP1	-0.43125	-1.71171
perm_3	SFPQ	1.50998101972461e-09	-0.361517	-0.256155	-0.46688	1.77141056940827e-07	SFPQ	-0.209187	-0.65255
perm_3	KIF5C	2.51320362783965e-09	0.331278	0.422269	0.240286	2.86286674127821e-07	KIF5C	0.612626	0.389369
perm_3	FUT8	2.61567685391269e-09	0.183933	0.25249	0.115377	2.93703143882197e-07	FUT8	0.758218	0.315633
perm_3	SRI	4.01532020479144e-09	0.233261	0.311516	0.155006	4.38339122356399e-07	SRI	0.388854	0.21324
perm_3	GPM6B	4.27774969982507e-09	0.307979	0.394067	0.22189	4.60590584118152e-07	GPM6B	0.146232	0.616424
perm_3	NDFIP1	4.66343982522951e-09	0.281534	0.362799	0.200269	4.88728493684052e-07	NDFIP1	0.486388	0.243464
perm_3	PDLIM3	4.65101087264617e-09	0.255642	0.327528	0.183756	4.88728493684052e-07	PDLIM3	0.866981	0.773532
perm_3	FGFR1	5.66415156146924e-09	0.219576	0.298967	0.140186	5.8579251675195e-07	FGFR1	0.545005	0.390687
perm_3	PEA15	7.20005521673585e-09	0.413431	0.510376	0.316485	7.25544025686458e-07	PEA15	0.548315	0.261429
perm_3	SNRPB	1.46799343996601e-08	-0.399138	-0.316102	-0.482175	1.39017210097986e-06	SNRPB	-0.249889	-0.303407
perm_3	NTM	1.6175223668283e-08	0.250029	0.318194	0.181864	1.49642056768664e-06	NTM	0.605656	1.20703
perm_3	HTRA1	2.52077483797089e-08	0.160495	0.225487	0.095504	2.22621238499452e-06	HTRA1	1.13474	0.204609
perm_3	TNC	2.61447386805855e-08	0.144177	0.198625	0.0897277	2.25821589043299e-06	TNC	0.499639	0.562789
perm_3	FLNA	2.81790197188713e-08	0.219079	0.293027	0.145131	2.31196594462513e-06	FLNA	0.358485	0.587615
perm_3	SDCBP	2.75896866279703e-08	0.375208	0.484121	0.266295	2.31196594462513e-06	SDCBP	0.561476	0.255215
perm_3	ZIC2	3.2199432802416e-08	-0.251909	-0.186419	-0.317399	2.60914991574216e-06	ZIC2	-0.643444	-0.325172
perm_3	BMP7	3.81271720096141e-08	0.214821	0.288313	0.141329	3.0270663837936e-06	BMP7	0.385351	0.32654
perm_3	SCRG1	8.15515565266146e-08	0.17358	0.231904	0.115256	6.04712485187916e-06	SCRG1	0.772971	1.07326
perm_3	IFI44L	9.90923364319345e-08	-0.23484	-0.170792	-0.298888	7.21172004032412e-06	IFI44L	-0.393099	-0.649813
perm_3	CALU	1.31836777265966e-07	0.210735	0.29448	0.12699	9.42033699373176e-06	CALU	0.246195	0.505373
perm_3	ENY2	1.50992841127166e-07	-0.250985	-0.176021	-0.32595	1.05964618862458e-05	ENY2	-0.302122	-0.287404
perm_3	PSAP	1.64485298899285e-07	0.216192	0.322632	0.109752	1.1340828503056e-05	PSAP	0.838414	0.345042
perm_3	SPRY1	2.00754347777699e-07	0.235004	0.366106	0.103902	1.37211232481106e-05	SPRY1	0.222809	1.94187
perm_3	GNG3	2.48751124131566e-07	0.175683	0.2358	0.115565	1.6430116266169e-05	GNG3	0.667539	0.233692
perm_3	NASP	2.76489875851681e-07	-0.378277	-0.247344	-0.509211	1.76683774324733e-05	NASP	-0.499008	-0.479498
perm_3	KIF1A	3.12528038068436e-07	0.211279	0.29088	0.131678	1.9697848881366e-05	KIF1A	0.672049	0.405396
perm_3	BCLAF1	7.29196984027334e-07	-0.211497	-0.135937	-0.287057	4.0648853152162e-05	BCLAF1	-0.693705	-0.28155
perm_3	CASC15	1.57533688246327e-06	-0.148772	-0.103773	-0.193771	7.78751440010144e-05	CASC15	-0.925584	-0.964471
perm_3	DANCR	1.75188667527061e-06	-0.206108	-0.128982	-0.283234	8.60614329226687e-05	DANCR	-0.459051	-0.270315
perm_3	DST	1.88193845048644e-06	0.173884	0.245505	0.102262	9.1876001371574e-05	DST	0.149972	0.561084
perm_3	FOS	1.96453314734745e-06	-0.383334	-0.243882	-0.522787	9.43819161368012e-05	FOS	-0.783905	-0.427699
perm_3	LIMCH1	1.96716614668442e-06	0.166932	0.237142	0.0967222	9.43819161368012e-05	LIMCH1	0.62924	0.586518
perm_3	FAM92A	2.09061620332045e-06	-0.17601	-0.1074	-0.24462	9.83966668149627e-05	FAM92A	-0.385774	-0.370417
perm_3	BCAN	2.19569551612541e-06	0.22629	0.337635	0.114946	0.000101519	BCAN	0.818185	0.749005
perm_3	CITED2	2.19064701297012e-06	-0.20442	-0.130099	-0.27874	0.000101519	CITED2	-0.350026	-0.523906
perm_3	BUD23	3.31148760256056e-06	-0.182582	-0.11587	-0.249294	0.000145409	BUD23	-0.199344	-0.187732
perm_3	SMS	3.86193817408938e-06	0.260548	0.349985	0.17111	0.000166785	SMS	0.594542	0.800605
perm_3	STAT3	3.93875881993475e-06	0.158955	0.222825	0.0950844	0.000169173	STAT3	0.426784	0.532942
perm_3	TLE1	4.15090677679029e-06	-0.220638	-0.133157	-0.308119	0.000176981	TLE1	-0.688859	-0.3296
perm_3	CNN3	4.33198834260233e-06	0.291082	0.385593	0.196572	0.000183061	CNN3	0.287244	0.406332
perm_3	FZD8	5.48593824959977e-06	0.183251	0.261392	0.10511	0.000224581	FZD8	0.196037	0.244135
perm_3	SRSF10	5.53118263773453e-06	-0.239486	-0.154313	-0.32466	0.00022526	SRSF10	-0.280016	-0.237237
perm_3	ANKS1B	5.88852136285836e-06	0.167587	0.225454	0.10972	0.000238576	ANKS1B	0.311147	0.221027
perm_3	IFI27L2	6.01593999076602e-06	0.181477	0.256517	0.106437	0.000241251	IFI27L2	0.414813	0.193117
perm_3	EXOG	8.33198401845068e-06	-0.198333	-0.144204	-0.252463	0.000313187	EXOG	-0.447317	-0.977107
perm_3	RNASEH2C	8.36759363486874e-06	-0.207451	-0.143018	-0.271884	0.000313187	RNASEH2C	-0.18431	-0.222648
perm_3	CACYBP	8.54754154461269e-06	-0.191133	-0.104951	-0.277314	0.000318406	CACYBP	-0.510186	-0.545819
perm_3	PGLS	8.91615192021888e-06	0.182457	0.258089	0.106826	0.000327481	PGLS	0.21039	0.204337
perm_3	COX8A	9.34616046747671e-06	0.160999	0.237359	0.08464	0.000340096	COX8A	0.242396	0.149068
perm_3	SOX6	9.57115855331058e-06	0.188434	0.253567	0.123301	0.000345089	SOX6	0.781067	1.02409
perm_3	ERCC1	1.09084615174353e-05	-0.140573	-0.0720215	-0.209124	0.000386219	ERCC1	-0.255531	-0.142992
perm_3	NOP58	1.11336348632961e-05	-0.172685	-0.102564	-0.242805	0.000388935	NOP58	-0.647094	-0.243114
perm_3	MRPL32	1.2508879602136e-05	-0.161715	-0.103651	-0.219778	0.000427556	MRPL32	-0.625683	-0.376614
perm_3	STMN4	1.25111718105372e-05	0.189979	0.326728	0.05323	0.000427556	STMN4	0.581765	0.480553
perm_3	RASGRP1	1.27021098707184e-05	-0.157823	-0.0647253	-0.25092	0.000428607	RASGRP1	-1.48481	-1.06041
perm_3	RDH11	1.31365716243374e-05	0.148887	0.22754	0.0702342	0.000439376	RDH11	0.418454	0.254609
perm_3	GDI1	1.34984356722578e-05	0.175575	0.249538	0.101612	0.00044767	GDI1	0.58255	0.267349
perm_3	GRIP2	1.34942246578077e-05	0.14475	0.198707	0.0907931	0.00044767	GRIP2	2.08602	1.18735
perm_3	SRSF5	1.4019064741561e-05	-0.261069	-0.165806	-0.356332	0.000462983	SRSF5	-0.1635	-0.17674
perm_3	OBSL1	1.4426259520107e-05	0.239665	0.314756	0.164574	0.00047246	OBSL1	0.202962	0.814284
perm_3	FEZ1	1.45711919768625e-05	0.244588	0.33519	0.153986	0.000475226	FEZ1	0.447456	0.223959
perm_3	EWSR1	1.56343857065499e-05	-0.163323	-0.095253	-0.231392	0.000498887	EWSR1	-0.214064	-0.311769
perm_3	RBM4	1.71262240813042e-05	-0.237297	-0.157531	-0.317063	0.000534175	RBM4	-0.600526	-0.387436
perm_3	CBX1	1.97607678599572e-05	0.190302	0.268852	0.111751	0.00060838	CBX1	0.52489	0.330227
perm_3	PPP1R15A	2.21187176500425e-05	-0.197246	-0.117454	-0.277038	0.000666104	PPP1R15A	-0.682764	-0.511609
perm_3	SRRT	2.45325002185749e-05	-0.1416	-0.0857569	-0.197444	0.000733177	SRRT	-0.226104	-0.53745
perm_3	GINS2	2.95813706381811e-05	-0.279405	-0.217953	-0.340857	0.000845489	GINS2	-0.776164	-0.278224
perm_3	GARS	3.08752948952797e-05	0.300336	0.427536	0.173137	0.000879275	GARS	0.390394	0.280379
perm_3	TSC22D1	3.96476482159229e-05	-0.236478	-0.149105	-0.323851	0.00106359	TSC22D1	-0.306219	-0.187952
perm_3	LIX1	4.68621046016792e-05	-0.336358	-0.251891	-0.420825	0.0012211	LIX1	-0.185519	-0.259292
perm_3	SELENOW	4.69174386038835e-05	0.216663	0.299865	0.133461	0.0012211	SELENOW	0.586302	0.535308
perm_3	APLP2	4.80676169502435e-05	0.189802	0.266342	0.113262	0.0012428	APLP2	0.183327	0.357089
perm_3	TM2D1	5.1340431783731e-05	0.18043	0.251495	0.109364	0.00130173	TM2D1	0.455633	0.234936
perm_3	ILF3	5.22473798858832e-05	-0.176859	-0.0967215	-0.256996	0.00131623	ILF3	-0.265295	-0.233281
perm_3	FKBP4	5.39523928196341e-05	-0.175961	-0.0998316	-0.252091	0.00135484	FKBP4	-0.4866	-0.247639
perm_3	ZNF37A	6.05260999146119e-05	-0.195899	-0.142732	-0.249066	0.00149602	ZNF37A	-0.320531	-0.323022
perm_3	CD24	6.39625750399982e-05	-0.159197	-0.0860234	-0.23237	0.00155817	CD24	-0.151385	-0.187768
perm_3	PDP1	7.19619571403318e-05	-0.161991	-0.112078	-0.211904	0.00170368	PDP1	-1.35499	-1.03034
perm_3	EIF4E	8.45947387494804e-05	-0.159743	-0.0899951	-0.229491	0.00197891	EIF4E	-0.364645	-0.241987
perm_3	FEZ2	9.02298241861145e-05	0.141603	0.212556	0.0706506	0.00207978	FEZ2	0.543969	0.321063
perm_3	RAB11FIP2	9.1797126966373e-05	-0.193367	-0.134546	-0.252188	0.00210357	RAB11FIP2	-1.11221	-0.347777
perm_3	DDIT3	9.51165313357995e-05	0.218362	0.318195	0.11853	0.00213662	DDIT3	0.545802	0.618677
perm_3	G3BP1	9.48326013340144e-05	-0.185282	-0.109639	-0.260925	0.00213662	G3BP1	-0.174437	-0.307073
perm_3	EMX2	0.000110881	-0.312335	-0.203954	-0.420717	0.00243443	EMX2	-0.225943	-0.179428
perm_3	RRS1	0.000119271	-0.180784	-0.115141	-0.246427	0.00255762	RRS1	-0.673729	-0.384534
perm_3	MID1	0.000132921	-0.150615	-0.0786508	-0.222579	0.00276391	MID1	-0.538241	-0.867042
perm_3	PMP22	0.000157955	0.149138	0.20209	0.0961855	0.00320807	PMP22	0.453976	0.829871
perm_3	OXA1L	0.00017383	-0.156503	-0.0958097	-0.217196	0.00344157	OXA1L	-0.361125	-0.641812
perm_3	APP	0.000178998	0.181435	0.259906	0.102964	0.00353498	APP	0.284246	0.361487
perm_3	ZFP36L1	0.000185911	-0.143383	-0.054317	-0.232449	0.00363497	ZFP36L1	-0.171347	-0.160178
perm_3	MCM7	0.000200359	-0.348836	-0.268593	-0.429079	0.00386934	MCM7	-0.16511	-0.64859
perm_3	SNRPD1	0.000202879	-0.153256	-0.0843808	-0.222131	0.00389885	SNRPD1	-0.30439	-0.218473
perm_3	MCM5	0.0002367	-0.240536	-0.17902	-0.302053	0.00442967	MCM5	-1.47722	-0.837734
perm_3	AMBN	0.000261393	-0.176674	-0.133286	-0.220062	0.00472744	AMBN	-1.62834	-3.48671
perm_3	CHPF	0.000262235	0.155958	0.246368	0.0655478	0.00472744	CHPF	0.649426	1.2246
perm_3	CCT6A	0.00026464	-0.145513	-0.0725952	-0.21843	0.00474902	CCT6A	-0.322801	-0.285101
perm_3	BAZ1B	0.000279089	-0.149735	-0.0785836	-0.220887	0.00494063	BAZ1B	-0.457901	-0.402549
perm_3	RHOB	0.00028187	-0.298251	-0.165045	-0.431456	0.00497555	RHOB	-0.393413	-1.17481
perm_3	SNHG7	0.000305369	-0.1678	-0.0820088	-0.253592	0.00524061	SNHG7	-0.265009	-0.411849
perm_3	HNRNPR	0.000312704	-0.158568	-0.0788604	-0.238275	0.00534316	HNRNPR	-0.463948	-0.200995
perm_3	BAZ1A	0.00032122	-0.140849	-0.0659263	-0.215772	0.00541422	BAZ1A	-0.604562	-0.614324
perm_3	PHF14	0.000355525	-0.174338	-0.0951722	-0.253505	0.0058667	PHF14	-0.552126	-0.306097
perm_3	B3GAT2	0.000386098	-0.293624	-0.157703	-0.429545	0.00625717	B3GAT2	-1.05957	-1.07361
perm_3	PLPP3	0.000422227	0.140997	0.218003	0.0639919	0.00667747	PLPP3	0.515602	0.146771
perm_3	DHRS3	0.000519512	0.166109	0.257699	0.0745188	0.00785262	DHRS3	1.49239	1.17676
perm_3	DUSP1	0.000532468	-0.159424	-0.0706746	-0.248174	0.00797181	DUSP1	-0.47527	-0.904562
perm_3	SRSF6	0.000636059	-0.203845	-0.13262	-0.275069	0.00915645	SRSF6	-0.16724	-0.496226
perm_3	CEMIP2	0.000683077	-0.163195	-0.120598	-0.205792	0.00974407	CEMIP2	-0.785475	-1.02452
perm_3	ECEL1	0.000745106	-0.464184	-0.395601	-0.532767	0.010329	ECEL1	-2.58304	-2.92199
perm_3	DNAJB2	0.00102909	0.183182	0.255406	0.110957	0.0132818	DNAJB2	0.149791	0.589314
perm_3	ATP1A2	0.0011757	0.141002	0.202075	0.0799303	0.014816	ATP1A2	0.316548	0.712871
perm_3	DYNLRB1	0.00124303	0.158394	0.238726	0.0780626	0.0154501	DYNLRB1	0.154998	0.166613
perm_3	PSPC1	0.00140756	-0.142337	-0.0848523	-0.199822	0.01677	PSPC1	-0.421032	-0.332492
perm_3	NFIA	0.00143553	-0.15675	-0.063384	-0.250117	0.0169929	NFIA	-0.428636	-0.217028
perm_3	MDK	0.00147404	0.14344	0.225757	0.0611239	0.0172924	MDK	0.318031	0.693357
perm_3	ID4	0.00154573	-0.177667	-0.0603884	-0.294945	0.0177883	ID4	-0.829131	-0.555169
perm_3	PHLDA1	0.0016996	-0.214533	-0.100177	-0.328889	0.0191662	PHLDA1	-0.471192	-0.654972
perm_3	OSGEP	0.0018867	-0.140217	-0.0947277	-0.185707	0.0208279	OSGEP	-1.01302	-0.606453
perm_3	FEZF2	0.00196415	-0.248354	-0.147812	-0.348895	0.0214688	FEZF2	-0.5127	-0.431157
perm_3	GDAP1	0.00200949	-0.208249	-0.153262	-0.263236	0.0217258	GDAP1	-1.14367	-0.192179
perm_3	LIMD2	0.00217827	-0.177163	-0.114801	-0.239524	0.0229913	LIMD2	-0.464715	-0.585745
perm_3	LRRC3B	0.00249002	-0.200638	-0.0758241	-0.325452	0.0249637	LRRC3B	-0.348238	-0.631742
perm_3	TRIB2	0.00287191	0.215585	0.303843	0.127328	0.0275956	TRIB2	0.267836	1.30391
perm_3	SRP19	0.00369612	-0.142009	-0.0593355	-0.224682	0.0327832	SRP19	-0.323835	-0.151274
perm_3	SNHG15	0.00389375	-0.259965	-0.189213	-0.330717	0.0338378	SNHG15	-0.220154	-0.357023
perm_3	LINC00342	0.00402358	-0.148867	-0.0952321	-0.202502	0.0346011	LINC00342	-0.375017	-0.820672
perm_3	DMRTA2	0.00406426	-0.141132	-0.029198	-0.253066	0.0347607	DMRTA2	-0.544408	-0.522552
perm_3	MFAP2	0.00429522	-0.219323	-0.171129	-0.267516	0.0361461	MFAP2	-0.78	-1.14712
perm_3	SOX5	0.00459379	-0.145384	-0.0706851	-0.220083	0.0378086	SOX5	-0.584569	-0.229972
perm_3	CCN1	0.0062547	-0.251206	-0.14564	-0.356773	0.0465219	CCN1	-0.627364	-1.34584
perm_3	CTPS1	0.00672013	-0.169355	-0.113278	-0.225431	0.0489529	CTPS1	-0.662317	-0.820572
perm_3	SNHG1	0.00678806	-0.187465	-0.103986	-0.270943	0.0492651	SNHG1	-0.313337	-0.164607
perm_4	CEBPB	6.25315672110979e-06	0.561918	0.744513	0.379323	0.00245749	CEBPB	0.23875	0.526478
perm_4	DDIT3	7.19762283545223e-05	0.456945	0.654783	0.259107	0.0161638	DDIT3	0.730219	0.618677
perm_4	ATP1A1	0.000270287	0.168752	0.264983	0.0725211	0.0360077	ATP1A1	0.428889	0.192873
perm_4	SRGAP3	0.000298687	-0.346705	-0.172988	-0.520421	0.0378658	SRGAP3	-0.215356	-0.18398
perm_4	LCOR	0.000340385	-0.291226	-0.0518788	-0.530574	0.040563	LCOR	-0.754706	-0.148865
perm_4	CADPS	0.000369134	0.270502	0.359237	0.181767	0.0422288	CADPS	1.13778	1.09986
perm_4	MCM3	0.000370711	-0.567904	-0.255134	-0.880673	0.0422288	MCM3	-0.545286	-0.704309
perm_5	RHOC	3.08239425788174e-16	-0.430995	-0.324295	-0.537695	6.05690471673763e-13	RHOC	-0.56348	-0.242213
perm_5	TMEM158	3.72057332577168e-10	-0.349313	-0.238677	-0.459949	3.70392326587383e-08	TMEM158	-0.169449	-0.161789
perm_5	CLU	2.34964482604247e-08	-0.321167	-0.185257	-0.457076	1.12518441548505e-06	CLU	-0.282529	-0.232184
perm_5	MT-ND4	6.62312112091968e-08	-0.229022	-0.153022	-0.305022	2.60288660052143e-06	MT-ND4	-0.308515	-0.487905
perm_5	LINC00662	9.39565999326066e-08	0.285533	0.377219	0.193846	3.4189762753254e-06	LINC00662	0.243952	0.724027
perm_5	RAI14	4.96770836068003e-07	-0.191462	-0.112388	-0.270537	1.29355650448759e-05	RAI14	-0.48324	-0.333071
perm_5	NFE2L2	7.67145637226559e-07	-0.280185	-0.157391	-0.402978	1.81619418933758e-05	NFE2L2	-0.235787	-0.178626
perm_5	SMARCA1	8.83776702321781e-07	-0.251049	-0.148785	-0.353314	2.01932700007244e-05	SMARCA1	-0.245628	-0.279283
perm_5	ASNS	1.61662213628279e-06	0.231889	0.288747	0.175031	3.31922731319463e-05	ASNS	0.634831	0.185264
perm_5	CLIC1	1.91614801165635e-06	-0.227201	-0.11523	-0.339172	3.80326347768155e-05	CLIC1	-0.250483	-0.219349
perm_5	CEBPB	2.030643697858e-06	0.588794	0.710718	0.46687	3.98026420577653e-05	CEBPB	0.287713	0.526478
perm_5	EIF2S2	3.69097605957482e-06	0.3028	0.424658	0.180942	6.44690485072401e-05	EIF2S2	0.285573	0.321808
perm_5	NDUFA11	5.86532783036356e-06	0.263583	0.381543	0.145623	9.37021885094666e-05	NDUFA11	0.176883	0.191115
perm_5	MT-ND2	2.91402020739556e-05	-0.327248	-0.223269	-0.431227	0.000342877	MT-ND2	-0.388815	-0.56121
perm_5	BAMBI	3.1009868876053e-05	0.212202	0.275576	0.148829	0.000359767	BAMBI	0.355817	0.296951
perm_5	PDIA6	4.06550927179988e-05	0.21957	0.325934	0.113205	0.000448805	PDIA6	0.227686	0.148798
perm_5	TKT	5.27690503157895e-05	-0.298765	-0.189352	-0.408178	0.000552035	TKT	-0.25673	-0.171042
perm_5	CCDC71L	7.9565254650594e-05	0.188775	0.262991	0.114559	0.000761733	CCDC71L	0.655206	0.448918
perm_5	SLC3A2	9.378845025429e-05	0.272843	0.395883	0.149803	0.000866248	SLC3A2	0.639077	0.191927
perm_5	HNRNPH1	0.000105403	0.228501	0.345327	0.111675	0.00095666	HNRNPH1	0.292473	0.204353
perm_5	AMMECR1	0.000107514	-0.148606	-0.0880682	-0.209143	0.000967997	AMMECR1	-0.327359	-0.178458
perm_5	CCDC144NL-AS1	0.000127412	0.159329	0.234774	0.0838843	0.00111026	CCDC144NL-AS1	0.191096	0.392098
perm_5	FAM182A	0.00016222	-0.182626	-0.107563	-0.257689	0.00135355	FAM182A	-0.303773	-0.172222
perm_5	RPL28	0.000282794	-0.180873	-0.127539	-0.234207	0.00216079	RPL28	-0.201742	-0.140478
perm_5	DNAJC15	0.000364292	0.153424	0.21575	0.0910991	0.00265123	DNAJC15	1.00984	1.17965
perm_5	TDG	0.000382548	0.15753	0.249154	0.065906	0.00274596	TDG	0.286307	0.160336
perm_5	MARS	0.000395911	0.332801	0.428737	0.236864	0.00282127	MARS	0.161167	0.438136
perm_5	MT-ND5	0.000404404	-0.312533	-0.219926	-0.405139	0.0028473	MT-ND5	-0.247878	-0.555276
perm_5	YPEL3	0.00040473	-0.175139	-0.101032	-0.249247	0.0028473	YPEL3	-0.160046	-0.154055
perm_5	HAX1	0.000497341	0.189892	0.291862	0.0879228	0.0033845	HAX1	0.822519	0.222501
perm_5	PDAP1	0.000602092	0.166049	0.278892	0.0532057	0.00394042	PDAP1	0.234025	0.159952
perm_5	PCSK1N	0.000700858	0.197218	0.274034	0.120402	0.00444971	PCSK1N	0.618564	0.428153
perm_5	IFT81	0.00101452	0.149648	0.225932	0.0733635	0.00588931	IFT81	0.305011	0.158893
perm_5	ATF5	0.00140017	0.236797	0.356285	0.117309	0.00763731	ATF5	0.555369	0.636471
perm_5	SPCS2	0.00171516	0.185726	0.293192	0.0782603	0.00897372	SPCS2	0.189122	0.140612
perm_5	FGFBP3	0.00215937	-0.193315	-0.0715016	-0.315129	0.0108382	FGFBP3	-0.365649	-0.356366
perm_5	ATXN2L	0.00322311	0.162275	0.256665	0.0678852	0.0148934	ATXN2L	0.307042	0.595119
perm_5	AKAP8L	0.00602766	-0.150734	-0.0454519	-0.256016	0.0248962	AKAP8L	-0.373251	-0.214511
perm_5	RCOR2	0.0080206	0.159723	0.259316	0.0601311	0.0311255	RCOR2	0.151207	0.147731
perm_6	LRRTM3	1.86976531112225e-09	-0.176086	-0.10876	-0.243412	1.98553446386144e-07	LRRTM3	-1.16338	-0.391004
perm_6	BEX1	2.62505667757987e-09	0.347096	0.446487	0.247705	2.61176525136427e-07	BEX1	0.416726	0.251268
perm_6	LINC00324	6.74227253028467e-09	-0.147836	-0.0811433	-0.214529	5.46332598845748e-07	LINC00324	-0.697686	-0.22747
perm_6	NFE2L2	1.68617610178919e-07	-0.309411	-0.195375	-0.423448	7.36296897781281e-06	NFE2L2	-0.434096	-0.178626
perm_6	TMEM35A	1.56032523919987e-06	-0.148979	-0.0886548	-0.209303	4.20085200774414e-05	TMEM35A	-0.614897	-0.230297
perm_6	ZMAT3	2.5323855894476e-06	-0.349432	-0.203187	-0.495678	6.20079462089038e-05	ZMAT3	-0.409694	-0.21681
perm_6	SMARCA1	3.12902317807176e-06	-0.228193	-0.126359	-0.330027	7.49820798159879e-05	SMARCA1	-0.435548	-0.279283
perm_6	GAS6	3.19308499232657e-06	-0.230095	-0.146212	-0.313978	7.62846444975283e-05	GAS6	-0.386805	-0.1832
perm_6	NDUFA11	3.82860645196528e-06	0.265471	0.379341	0.151601	8.69735454116968e-05	NDUFA11	0.45984	0.191115
perm_6	MT-ND4L	1.47699722798863e-05	-0.193245	-0.0662538	-0.320236	0.000248591	MT-ND4L	-0.39237	-0.37902
perm_6	MT-ND2	3.68042465453446e-05	-0.330615	-0.231582	-0.429648	0.000504854	MT-ND2	-0.344532	-0.56121
perm_6	ERP29	5.51906949842235e-05	0.273082	0.3839	0.162265	0.000684656	ERP29	0.237493	0.144956
perm_6	MT-ND5	7.48133536541401e-05	-0.307507	-0.217306	-0.397708	0.000864754	MT-ND5	-0.238926	-0.555276
perm_6	SYT1	8.56040344264989e-05	0.153533	0.215762	0.0913036	0.000964397	SYT1	0.33758	0.21115
perm_6	AMMECR1	9.27147471763881e-05	-0.149497	-0.0887271	-0.210266	0.00102207	AMMECR1	-0.185093	-0.178458
perm_6	PDIA6	0.000181525	0.198927	0.300849	0.0970044	0.00174424	PDIA6	0.209058	0.148798
perm_6	ATF3	0.000307293	0.294479	0.397465	0.191494	0.00265712	ATF3	0.310269	0.203619
perm_6	PDAP1	0.000374255	0.166063	0.273537	0.0585899	0.00314278	PDAP1	0.606734	0.159952
perm_6	CHAC1	0.000461713	0.445542	0.54149	0.349594	0.00370313	CHAC1	0.428479	0.620233
perm_6	YPEL3	0.000482908	-0.166395	-0.0937446	-0.239045	0.00383013	YPEL3	-0.621279	-0.154055
perm_6	SLC6A9	0.000569164	0.178396	0.235399	0.121394	0.00433491	SLC6A9	0.314523	0.788156
perm_6	CCDC71L	0.000665291	0.171055	0.244131	0.0979787	0.00484633	CCDC71L	0.671083	0.448918
perm_6	FGFR3	0.000719427	0.182473	0.293471	0.0714758	0.00517355	FGFR3	0.761917	0.283654
perm_6	DDB2	0.000906915	-0.276727	-0.189971	-0.363483	0.00620396	DDB2	-0.370994	-0.359446
perm_6	PCSK1N	0.00162578	0.180455	0.255452	0.105458	0.00972736	PCSK1N	0.793727	0.428153
perm_6	AC009107.2	0.00180215	0.184385	0.238062	0.130707	0.0105315	AC009107.2	0.268345	0.493283
perm_6	EIF2S2	0.00391804	0.21732	0.336162	0.098478	0.0191874	EIF2S2	0.145034	0.321808
perm_6	TUBB4B	0.00445973	0.168497	0.266766	0.0702287	0.0211293	TUBB4B	0.55681	0.181805
perm_6	PAXX	0.00743225	0.141129	0.235436	0.0468228	0.0313063	PAXX	0.298701	0.162218
perm_6	AKAP8L	0.00802049	-0.149943	-0.0477922	-0.252093	0.0332495	AKAP8L	-0.16343	-0.214511
perm_6	MARS	0.00804891	0.165271	0.296939	0.0336025	0.0333321	MARS	0.579639	0.438136
perm_6	FAT4	0.0117139	0.161989	0.21051	0.113468	0.0445002	FAT4	0.58496	0.485095
perm_7	PYCR1	1.95335676251331e-18	-0.494723	-0.364874	-0.624571	2.19334059333637e-15	PYCR1	-0.68505	-0.159231
perm_7	HSPA5	3.63260562743409e-14	-0.486037	-0.352552	-0.619523	1.58623779064622e-11	HSPA5	-0.244288	-0.226108
perm_7	RCN1	3.83498014069406e-12	-0.338245	-0.232532	-0.443958	1.11640532984649e-09	RCN1	-0.493374	-0.271886
perm_7	MIF	6.80548308512952e-11	0.297725	0.38737	0.208079	1.67159678278494e-08	MIF	0.258191	0.318276
perm_7	MANF	7.70914838043082e-11	-0.344209	-0.231354	-0.457065	1.83617897788443e-08	MANF	-0.369194	-0.190079
perm_7	NEAT1	2.19501948952501e-08	0.611294	0.85317	0.369418	4.01229143899223e-06	NEAT1	1.24127	1.25198
perm_7	SBF2	3.53463890656034e-08	0.149766	0.248167	0.051365	5.66984934807435e-06	SBF2	1.22285	0.397766
perm_7	HLA-B	3.11982251665106e-07	0.144598	0.2254	0.0637957	3.83153202826208e-05	HLA-B	0.61722	1.05905
perm_7	CRELD2	3.80324032209774e-07	-0.224842	-0.128086	-0.321597	4.461711780849e-05	CRELD2	-1.2642	-0.417155
perm_7	RPS27L	7.29870531134182e-07	0.318327	0.439097	0.197558	7.96775329821482e-05	RPS27L	0.218925	0.143439
perm_7	SFRP1	9.71378126972034e-07	-0.254857	-0.156604	-0.353111	0.000100461	SFRP1	-0.615105	-0.182551
perm_7	PAX6	5.67574602174551e-06	-0.308247	-0.165845	-0.450648	0.000455184	PAX6	-0.415881	-0.248782
perm_7	NFE2L2	7.10260866531882e-06	-0.302099	-0.181161	-0.423036	0.000552738	NFE2L2	-0.411506	-0.178626
perm_7	DOK5	1.76686080437533e-05	-0.237359	-0.123852	-0.350867	0.00122898	DOK5	-0.244858	-0.297255
perm_7	VKORC1	3.07574846184228e-05	0.248679	0.364165	0.133193	0.00199698	VKORC1	0.35826	0.293722
perm_7	EFNB2	4.38698711573052e-05	-0.268885	-0.127737	-0.410032	0.0026471	EFNB2	-0.453959	-0.406566
perm_7	HILPDA	4.79804495593598e-05	0.323177	0.486863	0.15949	0.00283554	HILPDA	1.07418	1.25705
perm_7	TUBB4A	6.36159504258672e-05	0.140919	0.239051	0.0427877	0.00354625	TUBB4A	0.621898	0.309934
perm_7	TCIM	0.00010893	-0.316852	-0.174045	-0.459659	0.0052527	TCIM	-0.751206	-0.241121
perm_7	HIST1H4C	0.000202592	0.331428	0.487877	0.174978	0.00890039	HIST1H4C	1.17648	0.377239
perm_7	PHLDA3	0.000203516	0.201286	0.312261	0.0903111	0.00890039	PHLDA3	0.557452	0.253247
perm_7	ATP1B3	0.000220477	-0.18853	-0.0839157	-0.293145	0.00957432	ATP1B3	-0.630314	-0.292244
perm_7	ATP6V0B	0.00023814	0.145229	0.258969	0.0314888	0.0102283	ATP6V0B	0.559721	0.228174
perm_7	WDR54	0.000260337	0.21332	0.318941	0.107699	0.0108843	WDR54	0.147624	0.449686
perm_7	HLA-C	0.000447962	0.142466	0.243528	0.0414045	0.0159927	HLA-C	1.491	1.1711
perm_7	PKM	0.000505407	0.205224	0.307075	0.103373	0.0174232	PKM	0.471077	0.21108
perm_7	CDKN1A	0.00065581	0.225572	0.41293	0.0382145	0.0213003	CDKN1A	0.907936	0.428022
perm_7	GAPDH	0.0006707	0.165823	0.2532	0.0784457	0.0215171	GAPDH	0.530701	0.229981
perm_7	CCND1	0.000804571	-0.26249	-0.127579	-0.397402	0.0252957	CCND1	-0.863007	-0.706673
perm_7	TUBB4B	0.00124094	0.207549	0.322616	0.0924809	0.0334662	TUBB4B	0.389173	0.181805
perm_7	GMNN	0.00125904	0.187297	0.306688	0.067907	0.0337124	GMNN	0.479699	0.151346
perm_7	SDF2L1	0.00135773	-0.153237	-0.0443849	-0.26209	0.0355245	SDF2L1	-0.398265	-0.60079
perm_7	KIF21A	0.00149209	-0.211773	-0.0823527	-0.341194	0.0374692	KIF21A	-0.49077	-0.143152
perm_7	NDUFA9	0.00190867	0.148754	0.242731	0.0547763	0.0438659	NDUFA9	0.566771	0.262786
perm_7	DYNLT3	0.00225842	0.203274	0.368728	0.0378203	0.0487475	DYNLT3	1.84612	1.04117
perm_8	PTN	3.85323373479325e-53	1.62093	1.78738	1.45449	3.02864171554749e-49	PTN	0.471311	0.469953
perm_8	VIM	8.94993061584824e-44	0.704134	0.794282	0.613985	3.51732273202836e-40	VIM	0.400141	0.198783
perm_8	CALM1	3.45243403622902e-39	0.65403	0.75231	0.555749	9.04537717492003e-36	CALM1	0.479404	0.331852
perm_8	DKK3	1.10391291215231e-33	0.515477	0.610946	0.420008	1.44612591491953e-30	DKK3	0.780204	0.254834
perm_8	FABP7	1.24401490965057e-30	0.985499	1.12507	0.845932	1.39685102712193e-27	FABP7	0.698408	0.47084
perm_8	C1orf61	2.5069417805789e-30	0.472757	0.550536	0.394979	2.46307029941877e-27	C1orf61	0.367489	0.187697
perm_8	MGST3	4.15984272672484e-25	0.818275	0.933727	0.702823	3.26963638320573e-22	MGST3	0.360157	0.303427
perm_8	CD99	1.59852318541303e-24	0.652875	0.756639	0.549111	1.1422174761224e-21	CD99	0.665771	0.296752
perm_8	METRN	4.8385798131875e-24	0.43166	0.530586	0.332734	3.16926977763781e-21	METRN	0.744087	0.709057
perm_8	PDLIM3	1.15498595347968e-22	0.411108	0.493656	0.32856	6.05212639623354e-20	PDLIM3	0.346636	0.773532
perm_8	HOPX	4.8513437341038e-22	0.392513	0.540064	0.244961	2.00692430263452e-19	HOPX	0.985984	1.49225
perm_8	MT3	2.59288924850742e-21	0.582626	0.803948	0.361303	1.01900547466342e-18	MT3	0.927329	1.58828
perm_8	SRI	8.03047072210696e-21	0.472079	0.566789	0.377369	3.00569047027432e-18	SRI	0.363793	0.21324
perm_8	SEPTIN11	1.07886950312538e-20	0.487775	0.573021	0.402528	3.85450649752977e-18	SEPTIN11	0.367041	0.181471
perm_8	MIR99AHG	1.12737035970833e-19	0.493712	0.591133	0.396291	3.544452410923e-17	MIR99AHG	0.249683	0.421423
perm_8	TUBB2A	1.55689375430439e-19	0.565907	0.689568	0.442245	4.7066095803202e-17	TUBB2A	0.271555	0.453757
perm_8	CARHSP1	2.41885626065533e-19	0.565766	0.677328	0.454205	7.04155933657439e-17	CARHSP1	0.210607	0.396732
perm_8	LRATD2	3.42899251536569e-17	0.290967	0.369585	0.212349	8.69415521637881e-15	LRATD2	0.54851	0.791644
perm_8	NRG1	4.43430277761253e-17	0.292377	0.372108	0.212646	1.08917561975108e-14	NRG1	0.617631	1.18594
perm_8	WSCD1	2.24466282662988e-16	0.346012	0.432634	0.25939	5.18913229920907e-14	WSCD1	0.215835	0.72764
perm_8	SNHG1	6.13981051139473e-16	-0.423074	-0.32614	-0.520007	1.34052529498785e-13	SNHG1	-0.370552	-0.164607
perm_8	TRIM9	1.16231972162837e-15	0.219603	0.281992	0.157214	2.40416658210499e-13	TRIM9	0.354671	0.620827
perm_8	FAM181B	1.32513264397376e-15	0.575365	0.692077	0.458652	2.60388564540844e-13	FAM181B	0.538819	0.779536
perm_8	RIC3	2.31740320655889e-15	0.24268	0.317946	0.167414	4.33685457227449e-13	RIC3	0.42443	1.34137
perm_8	PSAP	1.22812639579092e-14	0.448892	0.541843	0.355941	2.05384541934396e-12	PSAP	0.47376	0.345042
perm_8	BICD1	1.91766062940967e-14	0.328122	0.41803	0.238213	3.14016928065833e-12	BICD1	0.786524	0.347063
perm_8	EGLN3	3.38782581131592e-14	0.42928	0.533461	0.3251	5.43434915855982e-12	EGLN3	1.02443	0.929217
perm_8	TUBB2B	8.59088828095873e-14	0.328862	0.412511	0.245214	1.29854580554492e-11	TUBB2B	0.244535	0.17247
perm_8	SRSF10	9.47869671519593e-14	-0.435023	-0.349263	-0.520782	1.40570860719698e-11	SRSF10	-0.333031	-0.237237
perm_8	SNRPB	1.83393925510205e-13	-0.494549	-0.407331	-0.581767	2.62086591729129e-11	SNRPB	-0.585235	-0.303407
perm_8	B3GAT2	2.61598187120184e-13	-0.677619	-0.547236	-0.808001	3.5451064668356e-11	B3GAT2	-0.905143	-1.07361
perm_8	STMN4	2.72058503053269e-13	0.605935	0.712981	0.49889	3.62437259999779e-11	STMN4	0.381148	0.480553
perm_8	PLAT	3.35046100918619e-13	0.308956	0.402507	0.215404	4.3891039220339e-11	PLAT	1.30534	0.688559
perm_8	SAT1	3.67665686721297e-13	0.812726	0.975302	0.65015	4.73746278299901e-11	SAT1	0.331823	0.848315
perm_8	FOS	3.82365476576093e-13	-0.679351	-0.529633	-0.829069	4.84740749336789e-11	FOS	-0.647338	-0.427699
perm_8	SNHG7	7.69097497401344e-13	-0.361392	-0.260337	-0.462447	9.30016358396087e-11	SNHG7	-0.298289	-0.411849
perm_8	ZIC2	9.74784576219064e-13	-0.347468	-0.269175	-0.425761	1.16087981349725e-10	ZIC2	-0.809209	-0.325172
perm_8	SRSF2	1.08404741284384e-12	-0.474306	-0.374307	-0.574305	1.27173323357501e-10	SRSF2	-0.729607	-0.419814
perm_8	MAT2A	1.4917117769903e-12	-0.42094	-0.3395	-0.502381	1.62845202321441e-10	MAT2A	-0.351613	-0.165115
perm_8	LSAMP	1.86567112898777e-12	0.323558	0.412124	0.234992	1.98468695540488e-10	LSAMP	0.577299	0.630383
perm_8	MIR100HG	1.86853479262037e-12	0.520462	0.668559	0.372366	1.98468695540488e-10	MIR100HG	0.251555	0.827345
perm_8	FBXO32	2.334419303359e-12	0.184353	0.255597	0.113109	2.44647142992024e-10	FBXO32	0.693312	0.310682
perm_8	CD81	3.14051603144831e-12	0.381389	0.463605	0.299173	3.24795473778734e-10	CD81	0.405314	0.155559
perm_8	TTYH3	4.56592058837863e-12	0.292926	0.380028	0.205823	4.43063405242667e-10	TTYH3	0.522517	0.636525
perm_8	LRRC3B	5.88357476108673e-12	-0.463192	-0.330511	-0.595874	5.57167441230623e-10	LRRC3B	-0.310682	-0.631742
perm_8	SDCBP	9.02508082606173e-12	0.480223	0.591653	0.368792	8.44489705867205e-10	SDCBP	0.385024	0.255215
perm_8	ATP1B2	1.08864624772212e-11	0.364826	0.457706	0.271945	9.83535575528262e-10	ATP1B2	0.791226	0.578486
perm_8	EEPD1	1.0740168811032e-11	0.209084	0.274353	0.143815	9.83535575528262e-10	EEPD1	1.15253	0.699213
perm_8	SEMA5A	1.08042901411927e-11	0.247253	0.32069	0.173815	9.83535575528262e-10	SEMA5A	1.58117	0.880271
perm_8	FABP5	1.21297587411925e-11	0.582556	0.708858	0.456255	1.08340799665651e-09	FABP5	0.638074	0.748561
perm_8	ANKS1B	3.74744199945698e-11	0.243495	0.316041	0.170949	3.0365870222404e-09	ANKS1B	1.38887	0.221027
perm_8	CHMP2A	4.33875292639071e-11	0.324736	0.41702	0.232452	3.37649485162683e-09	CHMP2A	0.36487	0.233551
perm_8	ZCCHC17	4.3084681633997e-11	0.316598	0.407456	0.225741	3.37649485162683e-09	ZCCHC17	0.692496	0.447395
perm_8	ENO1	5.05569481533836e-11	0.480405	0.593523	0.367287	3.85803507267568e-09	ENO1	0.371361	0.447415
perm_8	FHL1	6.96344327561907e-11	-0.279758	-0.207411	-0.352106	5.2627561679198e-09	FHL1	-0.763937	-1.23858
perm_8	LMO1	7.31830462266615e-11	0.398311	0.500824	0.295798	5.47827374611009e-09	LMO1	0.475285	1.30162
perm_8	C18orf32	1.10552597772824e-10	0.300357	0.394292	0.206422	8.04577239346665e-09	C18orf32	0.473842	0.287393
perm_8	SNHG18	1.11591193271488e-10	0.363017	0.446308	0.279727	8.04685118453114e-09	SNHG18	0.45684	0.795511
perm_8	HSPA5	1.36550823110073e-10	-0.486821	-0.375894	-0.597748	9.6692745013079e-09	HSPA5	-0.280243	-0.226108
perm_8	STK17A	1.60808595277221e-10	0.220098	0.302275	0.137921	1.10873294638505e-08	STK17A	0.593732	0.594817
perm_8	SHC3	1.92013560294574e-10	0.191219	0.260291	0.122147	1.2899372512097e-08	SHC3	0.861005	0.589609
perm_8	CAMK2N1	2.83080522026252e-10	0.485759	0.59413	0.377389	1.84281090598272e-08	CAMK2N1	0.562157	0.688096
perm_8	GPM6B	2.83689719623294e-10	0.415426	0.521086	0.309765	1.84281090598272e-08	GPM6B	0.464646	0.616424
perm_8	C4orf3	3.40743199623323e-10	0.274876	0.373554	0.176197	2.19527995822895e-08	C4orf3	0.518263	1.04524
perm_8	PON2	4.59159181865801e-10	0.295685	0.398543	0.192827	2.86427870592476e-08	PON2	0.421264	0.357778
perm_8	ETFB	4.66677594521004e-10	0.272729	0.360541	0.184918	2.88825660861031e-08	ETFB	0.535364	0.500504
perm_8	RAP1B	4.92965038004526e-10	-0.390456	-0.299583	-0.481329	3.00364744086479e-08	RAP1B	-0.173676	-0.361345
perm_8	RRS1	6.25159806621873e-10	-0.272018	-0.20307	-0.340966	3.69455344364505e-08	RRS1	-0.963718	-0.384534
perm_8	HNRNPM	8.67856942523933e-10	-0.495754	-0.40302	-0.588489	4.90780136410162e-08	HNRNPM	-0.476392	-0.39775
perm_8	ITM2B	9.0998313704248e-10	0.241087	0.332863	0.149311	5.07267195542829e-08	ITM2B	0.252823	0.188643
perm_8	NOP56	9.36490825698427e-10	-0.390893	-0.301154	-0.480631	5.11167909027058e-08	NOP56	-0.555249	-0.342404
perm_8	DHX9	1.57994364380144e-09	-0.342354	-0.260635	-0.424073	8.44786193216278e-08	DHX9	-0.450041	-0.149386
perm_8	ADGRV1	1.78846130729369e-09	0.252815	0.34927	0.156359	9.43443347337475e-08	ADGRV1	0.403801	0.38843
perm_8	DYNLRB1	1.90560526041995e-09	0.307057	0.400993	0.21312	9.98537156460055e-08	DYNLRB1	0.217101	0.166613
perm_8	MSX1	2.08133010658023e-09	-0.574361	-0.500174	-0.648547	1.07626675248162e-07	MSX1	-1.56778	-2.99394
perm_8	ITM2C	2.62268138792794e-09	0.406839	0.506961	0.306718	1.33858933176062e-07	ITM2C	0.18149	0.266152
perm_8	SNHG15	2.77455884992488e-09	-0.363598	-0.28268	-0.444516	1.39795080515446e-07	SNHG15	-0.601741	-0.357023
perm_8	NOP58	2.87972698200277e-09	-0.256957	-0.177092	-0.336823	1.44169771200903e-07	NOP58	-0.221828	-0.243114
perm_8	PTPRZ1	2.96430835777037e-09	0.418278	0.512051	0.324505	1.46537507497328e-07	PTPRZ1	0.44958	0.441799
perm_8	IFI27L2	3.09180664298358e-09	0.246163	0.332856	0.15947	1.51885001336568e-07	IFI27L2	0.28066	0.193117
perm_8	GNG5	3.54837674489603e-09	0.381483	0.478139	0.284826	1.71105774324434e-07	GNG5	0.213944	0.199854
perm_8	GRID2	4.51161016924796e-09	0.206988	0.271557	0.14242	2.09829916747272e-07	GRID2	0.930571	1.69782
perm_8	SERPINH1	4.4930681814855e-09	-0.23715	-0.162038	-0.312263	2.09829916747272e-07	SERPINH1	-0.775973	-0.243372
perm_8	GRIP2	4.62185085547895e-09	0.186281	0.248797	0.123765	2.13692633670968e-07	GRIP2	2.30639	1.18735
perm_8	ETV5	5.6260461190611e-09	0.250958	0.324917	0.176999	2.54142083309312e-07	ETV5	0.292254	1.16963
perm_8	UCHL1	5.74727744100027e-09	0.307985	0.400281	0.215688	2.58099202396114e-07	UCHL1	0.290135	0.203191
perm_8	SDF2L1	6.68079790492782e-09	-0.483678	-0.40337	-0.563986	2.90116417307915e-07	SDF2L1	-0.764919	-0.60079
perm_8	QKI	7.25614738402243e-09	0.250606	0.328246	0.172966	3.09963687165306e-07	QKI	0.258955	0.2166
perm_8	PGAM1	8.94220015439902e-09	0.372425	0.466533	0.278316	3.7386007028498e-07	PGAM1	0.474311	0.486532
perm_8	HMGA2	1.14990905537335e-08	-0.41698	-0.282691	-0.551269	4.68279492024294e-07	HMGA2	-1.01157	-1.03008
perm_8	MRPS26	1.28906404923523e-08	-0.237638	-0.152664	-0.322612	5.19591970614817e-07	MRPS26	-0.218903	-0.219726
perm_8	SMARCC1	1.42663381159205e-08	-0.401829	-0.313857	-0.489801	5.69205165437234e-07	SMARCC1	-0.491556	-0.569078
perm_8	C4orf48	1.62939455861e-08	0.265104	0.359447	0.170761	6.43569911089176e-07	C4orf48	0.1878	0.160057
perm_8	CSRP2	1.74322445723169e-08	0.277811	0.362361	0.193262	6.85087211692052e-07	CSRP2	1.00676	0.566071
perm_8	ATP1A2	2.24039537558295e-08	0.22105	0.294445	0.147655	8.5483046854767e-07	ATP1A2	0.159256	0.712871
perm_8	SLC16A3	2.27954685080806e-08	0.415607	0.520927	0.310286	8.65567065089439e-07	SLC16A3	0.399563	1.39257
perm_8	SRM	2.52696794387859e-08	-0.274819	-0.187018	-0.362619	9.50333398989747e-07	SRM	-0.628943	-0.261061
perm_8	DHX36	2.6170911962582e-08	-0.26694	-0.178498	-0.355382	9.79539847742355e-07	DHX36	-0.287124	-0.225623
perm_8	SFPQ	3.16693696995506e-08	-0.396241	-0.28163	-0.510852	1.16318339176854e-06	SFPQ	-0.45737	-0.65255
perm_8	PLP1	3.27125070328685e-08	-0.173459	-0.130385	-0.216533	1.19590839664347e-06	PLP1	-1.68088	-1.71171
perm_8	PREX1	3.77246308574128e-08	0.195734	0.263642	0.127827	1.34779817517848e-06	PREX1	1.19746	0.726747
perm_8	PGK1	4.194994829533e-08	0.554753	0.692927	0.41658	1.49197553665744e-06	PGK1	0.340723	0.725283
perm_8	FUT8	4.21593661213178e-08	0.204997	0.285354	0.12464	1.49266944916017e-06	FUT8	0.405656	0.315633
perm_8	ATP6V1F	4.32685743354556e-08	0.360621	0.453017	0.268224	1.52507172321381e-06	ATP6V1F	0.284004	0.215846
perm_8	MCM7	5.03868123342263e-08	-0.442494	-0.355545	-0.529442	1.76803725422776e-06	MCM7	-0.589838	-0.64859
perm_8	PFKP	5.17518636101176e-08	0.305082	0.395877	0.214288	1.80786510211344e-06	PFKP	0.245387	1.65775
perm_8	XRN2	6.20740350463116e-08	-0.329506	-0.245437	-0.413574	2.13057605006118e-06	XRN2	-0.411016	-0.311344
perm_8	EMX2OS	6.69167726802094e-08	-0.286186	-0.225645	-0.346727	2.26709410890709e-06	EMX2OS	-0.460533	-0.547062
perm_8	CYFIP1	9.02367169793295e-08	0.188664	0.264051	0.113277	3.03102818571594e-06	CYFIP1	0.311805	0.868509
perm_8	MT-ND3	9.29813891315946e-08	-0.2009	-0.136106	-0.265694	3.10993071733759e-06	MT-ND3	-0.27355	-0.621596
perm_8	CASC15	9.9419980710989e-08	-0.187794	-0.133838	-0.241749	3.28629385197263e-06	CASC15	-0.167849	-0.964471
perm_8	HEY1	9.95086433548964e-08	-0.442156	-0.347633	-0.536679	3.28629385197263e-06	HEY1	-0.567934	-0.713491
perm_8	CHST2	1.09438676990884e-07	-0.278542	-0.224862	-0.332221	3.55449587251383e-06	CHST2	-1.21874	-1.8865
perm_8	LINC00461	1.10262513057726e-07	-0.360692	-0.265593	-0.45579	3.56651585445979e-06	LINC00461	-0.217784	-0.156868
perm_8	PDP1	1.11982641387351e-07	-0.215913	-0.161156	-0.27067	3.60730967747778e-06	PDP1	-1.04784	-1.03034
perm_8	PMAIP1	1.26874583105222e-07	-0.235975	-0.174542	-0.297409	3.98893689282817e-06	PMAIP1	-0.531801	-0.166828
perm_8	AKAP12	1.41720572502519e-07	0.422015	0.535423	0.308607	4.39258803604916e-06	AKAP12	1.14638	0.453292
perm_8	NDN	1.52037418274403e-07	0.291337	0.384503	0.198172	4.66802385795627e-06	NDN	0.363508	0.198337
perm_8	RNPS1	1.5733977961757e-07	-0.255868	-0.16796	-0.343777	4.79337468137247e-06	RNPS1	-0.233014	-0.354351
perm_8	GAR1	1.78954840790471e-07	-0.171541	-0.110672	-0.23241	5.36864522371413e-06	GAR1	-0.292511	-0.270592
perm_8	BNIP3	1.8610005762455e-07	0.735242	0.905453	0.56503	5.54070626109454e-06	BNIP3	0.483776	0.899449
perm_8	PRKAG2-AS1	1.93682699010768e-07	0.159953	0.229594	0.0903128	5.72310531663398e-06	PRKAG2-AS1	0.431473	0.395183
perm_8	MIR210HG	1.95140624315219e-07	0.145622	0.207389	0.0838543	5.74458916523454e-06	MIR210HG	0.550818	1.81056
perm_8	MRPL32	2.08796920443865e-07	-0.219171	-0.151373	-0.286969	6.10090629995828e-06	MRPL32	-0.184841	-0.376614
perm_8	CYP51A1	2.12365607921183e-07	0.243884	0.343221	0.144548	6.1821988083722e-06	CYP51A1	0.675641	0.44549
perm_8	DMRTA2	3.11427433455929e-07	-0.344573	-0.225137	-0.464009	8.77354705004876e-06	DMRTA2	-0.880017	-0.522552
perm_8	MDM1	3.15981294709015e-07	-0.591012	-0.517601	-0.664422	8.87004634433163e-06	MDM1	-0.945261	-1.6718
perm_8	SPIRE1	3.57039945960793e-07	0.210803	0.292559	0.129047	9.77816716115621e-06	SPIRE1	0.632218	0.47509
perm_8	CCDC167	3.6268294300136e-07	0.216326	0.294501	0.138151	9.89822198607879e-06	CCDC167	0.358446	0.321401
perm_8	FAM92A	3.76630899627477e-07	-0.205649	-0.124827	-0.286471	1.01729170827215e-05	FAM92A	-0.29159	-0.370417
perm_8	SF1	3.91605027340734e-07	-0.279896	-0.188851	-0.37094	1.04694405268645e-05	SF1	-0.319687	-0.363933
perm_8	BACH2	3.94351495141535e-07	-0.222944	-0.170108	-0.275781	1.05071279722456e-05	BACH2	-0.418924	-0.26162
perm_8	TMSB10	4.01238495916357e-07	0.300784	0.403943	0.197625	1.06186349424329e-05	TMSB10	0.260257	0.237345
perm_8	ENHO	4.05876162418476e-07	0.215712	0.29576	0.135665	1.07053242839236e-05	ENHO	0.154994	0.503738
perm_8	RGS20	4.37893480023436e-07	0.164454	0.227272	0.101635	1.1472809176614e-05	RGS20	0.928058	1.09209
perm_8	RASGRP1	4.72949363826135e-07	-0.419183	-0.355738	-0.482628	1.23501063112074e-05	RASGRP1	-0.579902	-1.06041
perm_8	CITED2	4.99301974971815e-07	-0.249656	-0.163897	-0.335414	1.29950778916506e-05	CITED2	-0.576753	-0.523906
perm_8	ADSL	5.05543661520703e-07	-0.255533	-0.176705	-0.334361	1.31141029028143e-05	ADSL	-0.584791	-0.211338
perm_8	DKC1	5.17716796164791e-07	-0.216691	-0.146988	-0.286394	1.33755699988815e-05	DKC1	-1.2089	-0.556314
perm_8	FLNA	5.31443713828082e-07	0.231817	0.315922	0.147712	1.36063439436115e-05	FLNA	0.157191	0.587615
perm_8	BAX	6.20280393036022e-07	0.28428	0.381272	0.187287	1.57271093202037e-05	BAX	0.214992	0.336687
perm_8	NDRG4	6.76957503751827e-07	0.176495	0.238225	0.114765	1.71089581334063e-05	NDRG4	0.565921	0.569106
perm_8	ATP5ME	6.91137602484498e-07	0.290902	0.378559	0.203246	1.73557238195788e-05	ATP5ME	0.471464	0.141448
perm_8	ADPRHL2	6.98373511308966e-07	0.212003	0.293173	0.130832	1.74260819012332e-05	ADPRHL2	0.29635	0.397457
perm_8	KANSL1	6.9770908003661e-07	-0.254086	-0.161126	-0.347047	1.74260819012332e-05	KANSL1	-0.389473	-0.420232
perm_8	PSPC1	7.0343979126186e-07	-0.20393	-0.140382	-0.267478	1.74417563385433e-05	PSPC1	-0.378285	-0.332492
perm_8	OXA1L	7.3940602328971e-07	-0.224101	-0.154895	-0.293306	1.81616604470535e-05	OXA1L	-0.670314	-0.641812
perm_8	G3BP1	7.52656967690872e-07	-0.266005	-0.178087	-0.353923	1.84295444425242e-05	G3BP1	-0.211197	-0.307073
perm_8	SOX9	9.70527109911122e-07	0.228534	0.333873	0.123195	2.33282663116251e-05	SOX9	0.316312	0.234304
perm_8	BAZ1A	1.03680355679432e-06	-0.217671	-0.131689	-0.303654	2.46947756254648e-05	BAZ1A	-0.343777	-0.614324
perm_8	BLVRB	1.06451078440528e-06	0.163436	0.238894	0.0879788	2.51706626452856e-05	BLVRB	0.631182	0.570215
perm_8	NASP	1.18433683906994e-06	-0.495028	-0.372301	-0.617755	2.75410874410938e-05	NASP	-0.328494	-0.479498
perm_8	APLP2	1.21208344250088e-06	0.243495	0.33399	0.153001	2.78566545557221e-05	APLP2	0.409285	0.357089
perm_8	BRD7	1.30394311962086e-06	-0.249108	-0.159148	-0.339067	2.95360026519308e-05	BRD7	-0.23291	-0.2236
perm_8	BSCL2	1.29954951384404e-06	0.279247	0.391415	0.167079	2.95360026519308e-05	BSCL2	0.23386	0.292528
perm_8	EXOSC5	1.34871053434798e-06	-0.174321	-0.119302	-0.22934	3.01658065429309e-05	EXOSC5	-0.828481	-0.762893
perm_8	SRSF6	1.35034469909858e-06	-0.286651	-0.204016	-0.369286	3.01658065429309e-05	SRSF6	-0.580387	-0.496226
perm_8	IGFBP5	1.46886794176054e-06	0.331474	0.438449	0.224498	3.26138475204459e-05	IGFBP5	0.30062	0.941875
perm_8	MSN	1.63168269770238e-06	0.144709	0.210106	0.0793118	3.56250722331687e-05	MSN	0.85489	0.605704
perm_8	ABCD3	1.73853483312391e-06	0.174538	0.250554	0.0985228	3.74380377763122e-05	ABCD3	0.62248	0.361035
perm_8	PYCR1	1.80466096795465e-06	-0.396076	-0.276404	-0.515749	3.85452043699009e-05	PYCR1	-0.694476	-0.159231
perm_8	SSRP1	1.83413092418204e-06	-0.232327	-0.142161	-0.322493	3.90684798484304e-05	SSRP1	-0.245479	-0.300524
perm_8	MYCN	1.88472512982486e-06	-0.364924	-0.232744	-0.497103	3.99297561197396e-05	MYCN	-0.962205	-1.03969
perm_8	SEC61G	1.97213109970698e-06	0.351794	0.445778	0.25781	4.15575078919488e-05	SEC61G	0.939271	0.527614
perm_8	RHOB	2.25103521963267e-06	-0.481296	-0.322016	-0.640576	4.69313974172753e-05	RHOB	-1.13069	-1.17481
perm_8	SUZ12	2.37608138510129e-06	-0.203042	-0.126514	-0.27957	4.94074065790904e-05	SUZ12	-0.261644	-0.346827
perm_8	PRCP	2.39380608295418e-06	0.158517	0.233206	0.0838282	4.96446327493928e-05	PRCP	0.379936	0.607594
perm_8	SPECC1	2.44441212085162e-06	0.144501	0.203865	0.0851365	5.0560734920773e-05	SPECC1	0.211973	0.73991
perm_8	PNN	3.08339160307106e-06	-0.325286	-0.239803	-0.410769	6.10464937031197e-05	PNN	-0.502506	-0.514622
perm_8	ZYX	3.17327697379659e-06	0.142767	0.213271	0.0722626	6.26682337036211e-05	ZYX	0.512977	0.149172
perm_8	LIMD2	3.31300758633651e-06	-0.236938	-0.169082	-0.304794	6.49382534379176e-05	LIMD2	-0.499018	-0.585745
perm_8	ASPH	3.54398704585905e-06	0.209003	0.294127	0.123879	6.91209384130327e-05	ASPH	0.273092	0.358878
perm_8	NONO	3.88984058683544e-06	-0.267594	-0.179449	-0.355738	7.54917210185842e-05	NONO	-0.523301	-0.460571
perm_8	ANKRD12	4.10039300824201e-06	0.195384	0.29856	0.0922087	7.86075342555663e-05	ANKRD12	0.321347	0.2553
perm_8	PFKFB3	4.11230017344649e-06	0.145474	0.211809	0.0791384	7.86439887184658e-05	PFKFB3	1.10723	1.44238
perm_8	CRELD2	4.14485329435362e-06	-0.287117	-0.216953	-0.357281	7.90741429456783e-05	CRELD2	-0.908552	-0.417155
perm_8	ERCC1	4.20374408261427e-06	-0.178575	-0.0979882	-0.259162	7.98102137423869e-05	ERCC1	-0.403801	-0.142992
perm_8	CBX1	4.21914329085314e-06	0.236182	0.330706	0.141657	7.99095572677246e-05	CBX1	0.587752	0.330227
perm_8	FAM162A	4.78195328758961e-06	0.389019	0.53695	0.241088	8.94908400963198e-05	FAM162A	0.667209	1.00896
perm_8	ZFP36L2	5.02782945502612e-06	0.332851	0.443328	0.222374	9.36463021718135e-05	ZFP36L2	0.156184	0.670109
perm_8	SRSF5	5.22724763792513e-06	-0.312531	-0.215614	-0.409447	9.69013359294611e-05	SRSF5	-0.415329	-0.17674
perm_8	MRPL18	5.25636212639387e-06	-0.237388	-0.148305	-0.32647	9.70793082241063e-05	MRPL18	-0.394772	-0.324241
perm_8	DUS1L	5.45166807880802e-06	-0.142146	-0.0957218	-0.188571	9.96514211614676e-05	DUS1L	-0.735695	-0.413016
perm_8	ST3GAL1	5.53585604588019e-06	-0.173526	-0.130888	-0.216165	0.000100892	ST3GAL1	-1.25717	-1.40826
perm_8	CCNH	6.41410942416025e-06	-0.210288	-0.142345	-0.278231	0.000114982	CCNH	-0.38407	-0.346715
perm_8	EXOSC1	6.89035681047833e-06	-0.149816	-0.0936369	-0.205995	0.000121704	EXOSC1	-0.420414	-0.493369
perm_8	PLOD2	8.04971588409409e-06	0.328137	0.418652	0.237622	0.000139057	PLOD2	1.05524	1.9851
perm_8	SYT11	8.58252731376717e-06	0.190944	0.284342	0.0975454	0.000146705	SYT11	0.397451	0.233904
perm_8	RBM4	8.97209853558753e-06	-0.276085	-0.185017	-0.367153	0.000152973	RBM4	-0.151496	-0.387436
perm_8	ILF2	9.39900701249386e-06	-0.298584	-0.210154	-0.387014	0.000159216	ILF2	-0.423317	-0.273655
perm_8	LIX1	9.52139477863467e-06	-0.335227	-0.255483	-0.41497	0.000160942	LIX1	-0.212687	-0.259292
perm_8	CLDND1	9.73976130924376e-06	0.178116	0.255546	0.100685	0.000163768	CLDND1	0.394959	0.33296
perm_8	MCM5	9.82666848149989e-06	-0.271495	-0.208176	-0.334813	0.000164686	MCM5	-0.730058	-0.837734
perm_8	FEZF2	1.02085047985684e-05	-0.316113	-0.199574	-0.432652	0.000170721	FEZF2	-0.467293	-0.431157
perm_8	TMEM134	1.02757140104706e-05	0.140823	0.206294	0.0753523	0.00017148	TMEM134	0.161706	0.463063
perm_8	C19orf48	1.03944742021311e-05	-0.33061	-0.249235	-0.411985	0.000172728	C19orf48	-0.660482	-0.24245
perm_8	INSIG2	1.06252125077848e-05	0.288797	0.374717	0.202876	0.00017619	INSIG2	0.350965	1.35733
perm_8	MVD	1.14115349345305e-05	0.168137	0.244122	0.0921522	0.000186864	MVD	0.251255	0.160938
perm_8	CDK4	1.15511451693338e-05	-0.251313	-0.142693	-0.359932	0.000188365	CDK4	-0.30092	-0.396664
perm_8	GDAP1	1.16558247262416e-05	-0.227594	-0.174573	-0.280614	0.000189679	GDAP1	-0.502947	-0.192179
perm_8	MFAP2	1.28891397660421e-05	-0.275554	-0.220622	-0.330487	0.000207175	MFAP2	-1.08412	-1.14712
perm_8	USP1	1.32587461795994e-05	-0.214788	-0.134414	-0.295163	0.000212248	USP1	-0.522899	-0.365688
perm_8	CIAO2B	1.33662426325188e-05	0.312836	0.40005	0.225621	0.000213101	CIAO2B	0.552198	0.19564
perm_8	IFI44L	1.3527245122111e-05	-0.252128	-0.171757	-0.332498	0.000215231	IFI44L	-0.472348	-0.649813
perm_8	FZD8	1.45076096722327e-05	0.196553	0.283649	0.109457	0.000228517	FZD8	0.492063	0.244135
perm_8	BRI3	1.4620284928665e-05	0.226718	0.317081	0.136354	0.000229626	BRI3	0.173874	0.27104
perm_8	HECW1	1.46364898247358e-05	-0.235603	-0.187356	-0.28385	0.000229626	HECW1	-2.29239	-2.98696
perm_8	HNRNPAB	1.50917461354454e-05	-0.289767	-0.173807	-0.405727	0.000236297	HNRNPAB	-0.437086	-0.29202
perm_8	CA12	1.72501650554064e-05	0.186801	0.27208	0.101523	0.000264817	CA12	0.4319	0.561234
perm_8	ROBO1	1.91404293674616e-05	0.243771	0.318459	0.169082	0.000289872	ROBO1	0.81468	0.743273
perm_8	SARAF	1.96782948694843e-05	0.259418	0.344501	0.174335	0.000295174	SARAF	0.156762	0.234115
perm_8	SLCO5A1	2.02851110929019e-05	-0.141822	-0.0880194	-0.195624	0.00030312	SLCO5A1	-0.862402	-0.851978
perm_8	LIMCH1	2.08549082378829e-05	0.16237	0.238606	0.0861345	0.000311043	LIMCH1	0.20077	0.586518
perm_8	TET1	2.16590703066723e-05	0.240037	0.340127	0.139946	0.000321208	TET1	0.360828	0.431136
perm_8	PBX1	2.22046479182574e-05	0.195129	0.282356	0.107903	0.000326222	PBX1	0.292042	0.268529
perm_8	TRMT10C	2.26436372861259e-05	-0.177871	-0.096728	-0.259014	0.00033205	TRMT10C	-0.317511	-0.294557
perm_8	PAFAH1B1	2.38163352038708e-05	0.20763	0.296242	0.119018	0.000347303	PAFAH1B1	0.331892	0.161237
perm_8	RBM23	2.7137318586386e-05	-0.20525	-0.127801	-0.282698	0.000391375	RBM23	-0.883743	-0.571195
perm_8	SINHCAF	2.82497635387723e-05	-0.267295	-0.177508	-0.357082	0.000405188	SINHCAF	-0.558057	-0.570462
perm_8	KLHDC8A	2.95897377387853e-05	-0.159472	-0.111505	-0.20744	0.000421022	KLHDC8A	-0.958269	-0.992233
perm_8	RNASEH2C	2.97614664610301e-05	-0.231271	-0.158931	-0.303611	0.00042149	RNASEH2C	-0.790932	-0.222648
perm_8	TFAM	3.06726577800809e-05	-0.200045	-0.118891	-0.281198	0.000432831	TFAM	-0.277741	-0.201441
perm_8	ITGB1	3.08344606437578e-05	0.214149	0.307037	0.121262	0.000434335	ITGB1	0.402812	0.283495
perm_8	SDAD1	3.14414440402799e-05	-0.187866	-0.121566	-0.254166	0.000441303	SDAD1	-0.69576	-0.349747
perm_8	RBM3	3.19798207509097e-05	-0.353013	-0.250882	-0.455143	0.00044806	RBM3	-0.41668	-0.494592
perm_8	LIFR	3.27114973155904e-05	0.225448	0.298252	0.152644	0.000456868	LIFR	0.58842	1.15395
perm_8	NDUFB4	3.32214341533364e-05	0.264423	0.374817	0.15403	0.00046053	NDUFB4	0.734424	0.236574
perm_8	CCN1	3.37380964557734e-05	-0.371746	-0.244357	-0.499135	0.000466869	CCN1	-0.70997	-1.34584
perm_8	MCRIP1	3.77601249043501e-05	0.194008	0.283717	0.1043	0.000511859	MCRIP1	0.290885	0.321157
perm_8	LRRN1	3.83026707959185e-05	-0.149459	-0.0896651	-0.209253	0.000517283	LRRN1	-1.12446	-0.551627
perm_8	DNAJB1	3.8932145845191e-05	-0.496151	-0.318461	-0.67384	0.000522196	DNAJB1	-0.319268	-1.65945
perm_8	ARID1B	3.90945855185985e-05	-0.162483	-0.0939673	-0.230998	0.000523481	ARID1B	-0.514117	-0.181937
perm_8	AMBN	4.15812282933534e-05	-0.199934	-0.151019	-0.248849	0.000553009	AMBN	-2.92532	-3.48671
perm_8	ARPC5	4.39762204101839e-05	0.190155	0.277508	0.102802	0.00057705	ARPC5	0.389549	0.167242
perm_8	WDR73	4.43624183694016e-05	-0.14798	-0.0850163	-0.210943	0.000580181	WDR73	-0.195529	-0.179595
perm_8	PNMA2	4.52090264480976e-05	0.157989	0.234773	0.0812058	0.000588316	PNMA2	0.552391	1.13218
perm_8	CTNNB1	4.57916603820802e-05	0.200303	0.294692	0.105914	0.000593931	CTNNB1	0.640228	0.322505
perm_8	NDUFC1	4.86944265936419e-05	0.207768	0.301305	0.11423	0.000627833	NDUFC1	0.427902	0.616892
perm_8	PGP	4.87249797413376e-05	-0.18357	-0.108209	-0.258931	0.000627833	PGP	-0.373527	-0.188879
perm_8	HS6ST2	4.9289392799785e-05	0.164798	0.245848	0.0837479	0.00063303	HS6ST2	0.622579	0.201001
perm_8	DNAJB2	5.0183531457223e-05	0.227329	0.307795	0.146863	0.00064137	DNAJB2	0.330709	0.589314
perm_8	FUNDC1	5.01436967336966e-05	0.192141	0.26507	0.119212	0.00064137	FUNDC1	0.447824	0.624236
perm_8	OSGEP	5.13512678662935e-05	-0.180713	-0.130433	-0.230993	0.000654167	OSGEP	-0.287549	-0.606453
perm_8	NDUFA8	5.21835975629096e-05	0.157075	0.242928	0.0712229	0.000662622	NDUFA8	0.932142	0.219769
perm_8	FUS	5.36675143080477e-05	-0.244211	-0.141346	-0.347076	0.00067927	FUS	-0.465633	-0.395883
perm_8	NDUFB5	5.45619452528266e-05	0.196133	0.284917	0.10735	0.000687271	NDUFB5	0.422642	0.25294
perm_8	LINC02595	5.76650713481523e-05	-0.403537	-0.34234	-0.464735	0.00071944	LINC02595	-1.59314	-1.47759
perm_8	PTBP1	6.06182782865715e-05	-0.183853	-0.104074	-0.263632	0.0007514	PTBP1	-0.44606	-0.417419
perm_8	HERC2	6.50547215075997e-05	0.180666	0.276233	0.0850983	0.00079499	HERC2	1.08323	0.845553
perm_8	ZMYND8	6.61111190930479e-05	0.142043	0.215833	0.0682528	0.000804386	ZMYND8	0.151938	0.297575
perm_8	MID1	6.80588938283838e-05	-0.187753	-0.102282	-0.273224	0.000824257	MID1	-0.434579	-0.867042
perm_8	HM13	7.14730201588133e-05	-0.17234	-0.0888005	-0.255879	0.000857676	HM13	-0.335502	-0.485131
perm_8	RRP1	7.25173377605149e-05	-0.144127	-0.0840165	-0.204238	0.000868882	RRP1	-0.324494	-0.554903
perm_8	PLTP	7.30702288334862e-05	0.161197	0.247917	0.0744768	0.0008702	PLTP	0.247257	0.330473
perm_8	FOSB	7.53960639570942e-05	-0.173184	-0.112652	-0.233715	0.000891147	FOSB	-2.26415	-1.94221
perm_8	SREBF2	7.85890057706996e-05	0.183048	0.260559	0.105537	0.000924715	SREBF2	0.226354	0.350846
perm_8	PSMA3-AS1	8.0936391890335e-05	-0.183962	-0.117482	-0.250442	0.00094526	PSMA3-AS1	-0.154154	-0.188153
perm_8	CFAP36	8.81061458146638e-05	0.201808	0.286298	0.117319	0.00101245	CFAP36	0.911641	0.579477
perm_8	LAMTOR1	9.02628960564255e-05	0.178576	0.268056	0.0890966	0.0010327	LAMTOR1	0.340042	0.189831
perm_8	SLC16A1	9.50308405736915e-05	0.202046	0.296853	0.107239	0.00108253	SLC16A1	0.334888	0.241896
perm_8	ACTL6A	9.5600890834286e-05	-0.160782	-0.0988447	-0.222718	0.00108587	ACTL6A	-0.171075	-0.464829
perm_8	DBN1	0.000100747	-0.186909	-0.0987178	-0.2751	0.00113611	DBN1	-0.460651	-0.164007
perm_8	SPRY1	0.000101211	0.241321	0.373679	0.108963	0.00113971	SPRY1	0.952524	1.94187
perm_8	TXN	0.000102319	0.1837	0.278053	0.0893464	0.0011489	TXN	0.524547	0.146479
perm_8	PIK3R1	0.000103858	0.152096	0.227051	0.0771404	0.00116125	PIK3R1	0.207459	0.839923
perm_8	YTHDF2	0.00010401	-0.198869	-0.108895	-0.288843	0.00116125	YTHDF2	-0.360219	-0.416141
perm_8	ARPP19	0.000107932	0.156378	0.249976	0.0627808	0.00119992	ARPP19	0.306226	0.196178
perm_8	HSPA1B	0.000114423	-0.460791	-0.257665	-0.663918	0.00126138	HSPA1B	-0.934303	-1.89608
perm_8	TGS1	0.000121427	-0.163697	-0.0970962	-0.230298	0.00132558	TGS1	-0.258885	-0.313036
perm_8	CADM4	0.000124571	0.150063	0.224185	0.0759417	0.00134496	CADM4	0.142152	0.234029
perm_8	MED17	0.000135664	-0.141222	-0.065759	-0.216686	0.00144488	MED17	-0.313142	-0.451145
perm_8	DACH1	0.000141057	-0.206413	-0.0806614	-0.332164	0.00148621	DACH1	-0.342755	-0.667256
perm_8	PABPN1	0.000143047	-0.217145	-0.118087	-0.316204	0.00150314	PABPN1	-0.243162	-0.201844
perm_8	ENDOG	0.000152512	0.149784	0.226156	0.073412	0.00157522	ENDOG	0.154773	0.726025
perm_8	TJP1	0.000158733	0.171433	0.251288	0.0915782	0.0016309	TJP1	0.69311	1.20823
perm_8	RAB3B	0.000159479	-0.158467	-0.106979	-0.209954	0.00163643	RAB3B	-1.56966	-1.31445
perm_8	MIR222HG	0.000162782	-0.219335	-0.113606	-0.325064	0.00166597	MIR222HG	-0.973699	-0.650697
perm_8	CTCF	0.000163833	-0.16325	-0.0874882	-0.239012	0.00167455	CTCF	-0.199398	-0.325369
perm_8	EIF3B	0.000176363	-0.163422	-0.0835394	-0.243304	0.00178866	EIF3B	-0.665325	-0.648701
perm_8	PCM1	0.000182833	-0.207846	-0.116148	-0.299544	0.00184501	PCM1	-0.142704	-0.181133
perm_8	ING3	0.000192201	-0.143878	-0.0825459	-0.205211	0.00192691	ING3	-0.631797	-0.560532
perm_8	FOXP2	0.000200862	-0.452158	-0.380314	-0.524002	0.00200352	FOXP2	-2.4564	-4.13871
perm_8	ID2	0.000206492	0.23736	0.358592	0.116129	0.00204927	ID2	0.200872	1.27216
perm_8	NKAIN4	0.000207331	-0.324444	-0.259536	-0.389351	0.00205501	NKAIN4	-1.1939	-1.65286
perm_8	MTMR4	0.000222632	-0.14574	-0.084542	-0.206937	0.00217108	MTMR4	-0.754214	-0.518716
perm_8	LINC00632	0.000232895	-0.204292	-0.100691	-0.307892	0.0022516	LINC00632	-0.388752	-0.835205
perm_8	TLE4	0.000243684	-0.250726	-0.167068	-0.334384	0.00234438	TLE4	-0.494663	-0.245991
perm_8	MED13L	0.000245542	-0.151127	-0.0819647	-0.220289	0.00235361	MED13L	-0.152471	-0.251142
perm_8	DMRT3	0.000251275	-0.153103	-0.108581	-0.197626	0.00238818	DMRT3	-0.822966	-1.36099
perm_8	BCL11A	0.000253231	-0.156291	-0.0393958	-0.273187	0.00240096	BCL11A	-0.204651	-0.409237
perm_8	RBBP7	0.000258351	0.251328	0.342229	0.160427	0.00243774	RBBP7	0.542614	0.240194
perm_8	PHACTR1	0.000262115	-0.152645	-0.100229	-0.205062	0.00246733	PHACTR1	-1.22629	-0.421156
perm_8	TCF4	0.000266792	-0.254479	-0.141267	-0.367692	0.00250237	TCF4	-0.203552	-0.382404
perm_8	NOL11	0.000278679	-0.148774	-0.0794645	-0.218084	0.00259528	NOL11	-0.168825	-0.326298
perm_8	OTX1	0.000280435	-0.159346	-0.0921464	-0.226546	0.00260854	OTX1	-0.148337	-0.316727
perm_8	PRDX4	0.000286789	0.248555	0.346935	0.150176	0.00266135	PRDX4	0.417969	0.802522
perm_8	RFC2	0.000292201	-0.148833	-0.0899982	-0.207669	0.002702	RFC2	-0.294125	-0.392687
perm_8	BEX3	0.000320021	0.223113	0.296945	0.14928	0.00292484	BEX3	0.173693	0.283486
perm_8	GET1	0.0003384	0.145586	0.223777	0.067396	0.00305025	GET1	0.232527	0.44103
perm_8	DHRS3	0.000339726	0.168284	0.260552	0.0760164	0.00305871	DHRS3	1.32558	1.17676
perm_8	MRTO4	0.000345999	-0.230602	-0.160701	-0.300504	0.0030904	MRTO4	-0.856743	-0.326615
perm_8	SH3BGRL3	0.000351954	0.160433	0.253453	0.0674142	0.00313646	SH3BGRL3	0.245006	0.230897
perm_8	APOO	0.000354907	0.151918	0.234262	0.0695737	0.00315919	APOO	0.232626	0.901319
perm_8	NIP7	0.00038239	-0.184368	-0.12189	-0.246846	0.00338467	NIP7	-1.3973	-0.519308
perm_8	CTSC	0.000389727	-0.272093	-0.20987	-0.334317	0.00344186	CTSC	-1.70524	-1.49132
perm_8	TM2D1	0.000392302	0.194729	0.277556	0.111902	0.00345845	TM2D1	0.438542	0.234936
perm_8	DNMT1	0.00039997	-0.217338	-0.136788	-0.297887	0.00350085	DNMT1	-0.732454	-0.284339
perm_8	RUVBL1	0.000404911	-0.165427	-0.0871165	-0.243738	0.00354016	RUVBL1	-0.650976	-0.181171
perm_8	COX17	0.000427675	0.152299	0.232195	0.072404	0.00368993	COX17	0.62775	0.353827
perm_8	PRPSAP1	0.000435373	0.165678	0.246978	0.0843778	0.00373993	PRPSAP1	0.201784	0.169738
perm_8	MRPL33	0.000465423	0.161724	0.24503	0.078418	0.0039677	MRPL33	0.367282	0.23804
perm_8	APBA2	0.000467395	0.145841	0.224389	0.0672919	0.0039802	APBA2	0.500191	0.507591
perm_8	PLCB1	0.000474745	-0.203807	-0.136817	-0.270797	0.00401668	PLCB1	-0.308936	-0.591625
perm_8	RBFA	0.000477904	-0.188306	-0.125283	-0.25133	0.00403906	RBFA	-0.498872	-0.482132
perm_8	CTPS1	0.000524551	-0.209845	-0.147649	-0.272041	0.00436755	CTPS1	-0.539666	-0.820572
perm_8	SENP6	0.000538546	-0.15017	-0.0770943	-0.223246	0.00446045	SENP6	-0.344237	-0.152607
perm_8	CDKN1B	0.000544277	0.14349	0.224091	0.0628892	0.004489	CDKN1B	0.374412	0.15763
perm_8	SLC25A1	0.000554751	0.146245	0.21866	0.0738292	0.00456581	SLC25A1	1.08662	0.306979
perm_8	TUBB	0.000563404	-0.140213	-0.0296546	-0.250771	0.00461768	TUBB	-0.27487	-0.155619
perm_8	CHCHD10	0.000568736	0.180062	0.244899	0.115225	0.00465168	CHCHD10	0.377565	0.694351
perm_8	AP1S1	0.000569799	0.164555	0.246436	0.0826755	0.00465428	AP1S1	0.37026	0.303653
perm_8	SLC25A4	0.000586722	0.164796	0.252759	0.0768318	0.00476408	SLC25A4	0.315721	0.52483
perm_8	ARHGAP5	0.000594772	0.140175	0.223211	0.0571385	0.00482447	ARHGAP5	0.236588	0.2759
perm_8	RAB9A	0.000618173	0.150674	0.23165	0.0696981	0.00498343	RAB9A	1.03595	1.03501
perm_8	STC2	0.000651219	0.143257	0.222951	0.0635636	0.00518075	STC2	0.847969	2.32755
perm_8	CALU	0.00065662	0.161693	0.259645	0.0637402	0.00519901	CALU	0.38964	0.505373
perm_8	BOP1	0.000674843	-0.145503	-0.0800399	-0.210966	0.00530957	BOP1	-1.15978	-0.674083
perm_8	SYAP1	0.000674563	0.190848	0.277963	0.103734	0.00530957	SYAP1	0.276815	0.261284
perm_8	PRPF40A	0.000699584	-0.175018	-0.0825675	-0.267469	0.00547137	PRPF40A	-0.228551	-0.19835
perm_8	DAZAP1	0.000740989	-0.142133	-0.0707569	-0.21351	0.00572119	DAZAP1	-0.293104	-0.259712
perm_8	EMX1	0.000755927	-0.265073	-0.158624	-0.371522	0.0058169	EMX1	-0.362782	-0.931477
perm_8	SFRP2	0.000756345	0.192264	0.275176	0.109352	0.0058169	SFRP2	0.966763	1.17151
perm_8	SMARCA4	0.000784985	-0.213614	-0.120244	-0.306984	0.00599928	SMARCA4	-0.556138	-0.360772
perm_8	MPC1	0.000792469	0.152217	0.230954	0.0734793	0.00603567	MPC1	0.287878	0.545432
perm_8	DDX39B	0.00082008	-0.220745	-0.143709	-0.297782	0.00620986	DDX39B	-0.220071	-0.273072
perm_8	MIF	0.000828589	0.18336	0.277464	0.089256	0.00626222	MIF	0.14646	0.318276
perm_8	BTBD17	0.000849729	-0.191656	-0.122595	-0.260717	0.00639738	BTBD17	-0.454624	-0.397014
perm_8	JUN	0.000860389	-0.304971	-0.164457	-0.445484	0.00645292	JUN	-0.444456	-0.443122
perm_8	ABCF2	0.000881534	-0.157154	-0.100427	-0.213881	0.00657387	ABCF2	-0.354231	-0.481933
perm_8	RDX	0.000894715	0.1772	0.271225	0.0831743	0.00665027	RDX	0.261605	0.319727
perm_8	EML1	0.000935937	-0.153368	-0.101876	-0.204861	0.00691397	EML1	-0.527003	-0.923992
perm_8	ATP6AP2	0.00105664	0.178188	0.268912	0.0874649	0.00758015	ATP6AP2	0.641627	0.301189
perm_8	ENSA	0.00107815	-0.158669	-0.0832151	-0.234123	0.0077039	ENSA	-0.341299	-0.289616
perm_8	CHD9	0.00108644	-0.15365	-0.0682408	-0.23906	0.00775609	CHD9	-0.27738	-0.172599
perm_8	MANF	0.00111535	-0.362512	-0.264055	-0.46097	0.00793418	MANF	-0.237254	-0.190079
perm_8	CCT4	0.00118248	-0.146907	-0.0614686	-0.232345	0.00827076	CCT4	-0.226693	-0.148351
perm_8	WASF2	0.00120583	0.149554	0.227728	0.0713803	0.00840233	WASF2	0.559027	0.227655
perm_8	ATP5MD	0.00122837	0.19398	0.298611	0.0893488	0.00850663	ATP5MD	0.756231	0.244107
perm_8	NHLRC3	0.00126806	-0.148164	-0.0771528	-0.219176	0.00872762	NHLRC3	-0.67373	-0.653236
perm_8	INTS11	0.001328	-0.144324	-0.0700028	-0.218646	0.00906085	INTS11	-0.544479	-0.369965
perm_8	DYNC1H1	0.00136956	0.173592	0.267915	0.0792689	0.00927195	DYNC1H1	0.308491	0.15626
perm_8	BUD23	0.00145488	-0.159383	-0.078702	-0.240064	0.00966642	BUD23	-0.3958	-0.187732
perm_8	CPSF6	0.00153875	-0.179601	-0.101028	-0.258174	0.0101464	CPSF6	-0.409046	-0.512565
perm_8	CEMIP2	0.0016284	-0.193597	-0.143179	-0.244015	0.0105954	CEMIP2	-0.631022	-1.02452
perm_8	ELAVL3	0.0016323	0.146142	0.236228	0.0560558	0.010612	ELAVL3	0.333509	0.597574
perm_8	PDPN	0.00168938	0.146404	0.214865	0.0779429	0.0109108	PDPN	0.157574	1.71676
perm_8	CXCR4	0.00178473	0.169473	0.297627	0.0413184	0.0114289	CXCR4	0.378857	1.21441
perm_8	PHLDA3	0.00178558	0.180023	0.258017	0.102029	0.0114289	PHLDA3	0.140123	0.253247
perm_8	CNOT2	0.00191195	-0.147474	-0.0678596	-0.227088	0.0121389	CNOT2	-0.639055	-0.266802
perm_8	ARID5B	0.00196512	-0.154261	-0.0730605	-0.235461	0.0124163	ARID5B	-0.251615	-0.266424
perm_8	HSPA8	0.0019831	-0.237853	-0.152176	-0.323529	0.0124897	HSPA8	-0.322321	-0.298368
perm_8	IGF2BP1	0.0021087	-0.222712	-0.156902	-0.288522	0.0131127	IGF2BP1	-0.153265	-0.218519
perm_8	NDUFA1	0.00223077	0.147573	0.236088	0.0590579	0.0137521	NDUFA1	0.460392	0.193729
perm_8	AKAP9	0.00239324	-0.170371	-0.0764835	-0.264259	0.0145934	AKAP9	-0.240233	-0.314417
perm_8	CNTLN	0.00261102	-0.22187	-0.141366	-0.302374	0.0156542	CNTLN	-0.787911	-0.907857
perm_8	SRSF7	0.00265303	-0.208366	-0.106443	-0.310289	0.0158336	SRSF7	-0.278221	-0.397264
perm_8	PRPF19	0.00276145	-0.16699	-0.106418	-0.227562	0.0163935	PRPF19	-0.278398	-0.540891
perm_8	SLC39A6	0.00280071	-0.145107	-0.0640465	-0.226168	0.0165937	SLC39A6	-0.528127	-0.285627
perm_8	NOC2L	0.00280737	-0.140798	-0.0675703	-0.214026	0.0166159	NOC2L	-0.982208	-0.482674
perm_8	APEX1	0.00282355	-0.200869	-0.0974095	-0.304328	0.0166991	APEX1	-0.428784	-0.37685
perm_8	EFHD1	0.00298951	-0.220005	-0.0543417	-0.385668	0.0174703	EFHD1	-2.10163	-2.8424
perm_8	MSH6	0.00305826	-0.1473	-0.0625364	-0.232063	0.0178059	MSH6	-0.340855	-0.312715
perm_8	TRIB2	0.00306548	0.246798	0.345909	0.147686	0.0178347	TRIB2	0.567143	1.30391
perm_8	MXI1	0.00316451	0.189515	0.275716	0.103314	0.0182504	MXI1	0.612163	0.427805
perm_8	ATIC	0.00316927	-0.144702	-0.0812309	-0.208173	0.0182628	ATIC	-0.654181	-0.379935
perm_8	MCM3	0.00339813	-0.218852	-0.148759	-0.288944	0.0192015	MCM3	-0.416	-0.704309
perm_8	AC100810.1	0.00341699	0.146601	0.208358	0.0848445	0.0192942	AC100810.1	0.18392	0.611606
perm_8	PHPT1	0.00379876	0.189584	0.295522	0.0836465	0.0210641	PHPT1	0.439651	0.175909
perm_8	CCT2	0.0041641	-0.142289	-0.0607747	-0.223803	0.0227449	CCT2	-0.199319	-0.149098
perm_8	ASPSCR1	0.00487295	-0.167338	-0.0928975	-0.241779	0.0257575	ASPSCR1	-0.436042	-0.3264
perm_8	LINC00342	0.00501554	-0.173334	-0.111094	-0.235574	0.0263517	LINC00342	-0.726742	-0.820672
perm_8	EXOG	0.00505763	-0.204415	-0.137319	-0.271512	0.0263964	EXOG	-0.753175	-0.977107
perm_8	GPATCH4	0.00550721	-0.175265	-0.124145	-0.226386	0.028255	GPATCH4	-0.778391	-0.750738
perm_8	HILPDA	0.00601995	0.236319	0.352314	0.120323	0.0299663	HILPDA	0.496795	1.25705
perm_8	CCT5	0.00602984	-0.140669	-0.0395529	-0.241786	0.0299776	CCT5	-0.420597	-0.185163
perm_8	SNHG16	0.00607562	-0.144376	-0.0498508	-0.238901	0.0301006	SNHG16	-0.23577	-0.537922
perm_8	RSBN1	0.00636294	0.152814	0.240084	0.0655436	0.0310252	RSBN1	0.309926	0.475316
perm_8	DCX	0.00818576	0.155215	0.261459	0.0489707	0.037714	DCX	0.325983	0.552351
perm_8	FTX	0.00823176	-0.141127	-0.0518001	-0.230453	0.0378772	FTX	-0.282089	-0.241378
perm_8	RHOBTB3	0.00841136	-0.145355	-0.0529608	-0.237749	0.0385276	RHOBTB3	-0.437889	-0.19633
perm_8	DBNL	0.00844003	-0.156848	-0.0994595	-0.214237	0.0386147	DBNL	-0.223012	-0.231888
perm_8	SLC2A3	0.00888356	0.147079	0.229862	0.0642963	0.0400539	SLC2A3	0.265529	0.710856
perm_8	GAS1	0.00913233	-0.254901	-0.152079	-0.357723	0.0409704	GAS1	-1.02867	-0.772375
perm_8	TTC19	0.0100341	-0.147191	-0.0619244	-0.232458	0.0438887	TTC19	-0.221662	-0.315251
perm_8	CCDC107	0.0104656	0.147461	0.227232	0.0676889	0.0452724	CCDC107	0.243381	0.69139
perm_8	LEF1	0.0105353	-0.27953	-0.137946	-0.421113	0.0454972	LEF1	-1.82298	-2.21575
perm_8	CDT1	0.0115525	-0.143768	-0.0974477	-0.190088	0.0485318	CDT1	-1.45333	-0.983307
perm_9	PTN	5.69683167509543e-41	1.38612	1.5969	1.17534	1.76168957679416e-37	PTN	0.682207	0.469953
perm_9	C1orf61	1.49878171844435e-39	0.494542	0.564626	0.424458	2.35608486139453e-36	C1orf61	0.281407	0.187697
perm_9	FABP7	4.18195435509819e-34	0.845953	0.984042	0.707863	4.29539235030411e-31	FABP7	0.715714	0.47084
perm_9	DKK3	7.07026387710668e-25	0.391796	0.471343	0.312248	2.64629876543136e-22	DKK3	0.429821	0.254834
perm_9	MGST3	7.59103223486455e-24	0.567457	0.697258	0.437655	2.59415275504501e-21	MGST3	0.213638	0.303427
perm_9	BCAN	5.75843165040264e-23	0.410449	0.533321	0.287576	1.81045091088659e-20	BCAN	0.246522	0.749005
perm_9	PYCR1	8.79011420016394e-22	-0.509449	-0.411393	-0.607506	2.65731913897264e-19	PYCR1	-0.626063	-0.159231
perm_9	SNHG1	1.87588515695863e-20	-0.440842	-0.352933	-0.52875	4.75627655925641e-18	SNHG1	-0.409025	-0.164607
perm_9	SRI	9.25808950291316e-20	0.376878	0.460419	0.293337	2.07910238551136e-17	SRI	0.217038	0.21324
perm_9	IGFBP2	2.68105079957495e-19	0.608205	0.734854	0.481557	5.85362757907197e-17	IGFBP2	0.985681	0.556993
perm_9	METRN	9.7300521501819e-19	0.34	0.425638	0.254362	2.06697864595756e-16	METRN	0.849102	0.709057
perm_9	CALM1	5.86020666915404e-18	0.390061	0.486726	0.293395	1.21213748472502e-15	CALM1	0.582309	0.331852
perm_9	MT3	2.01414696782304e-17	0.389021	0.59887	0.179172	3.76933218264026e-15	MT3	0.895131	1.58828
perm_9	BNIP3	2.40124665074768e-17	0.688367	0.851628	0.525106	4.28949969883563e-15	BNIP3	0.166636	0.899449
perm_9	TPI1	2.74575985375124e-17	0.392918	0.480309	0.305528	4.79592721121883e-15	TPI1	0.2349	0.233201
perm_9	PEA15	3.82195076447771e-17	0.516956	0.617858	0.416054	6.53055065408583e-15	PEA15	0.231161	0.261429
perm_9	MIF	4.99603859175555e-17	0.320657	0.394222	0.247091	8.35507730451034e-15	MIF	0.619016	0.318276
perm_9	EGLN3	6.56999706806889e-17	0.384462	0.468384	0.30054	1.06861507772788e-14	EGLN3	2.00211	0.929217
perm_9	CARHSP1	9.10964159354145e-17	0.475343	0.580038	0.370649	1.43203565850472e-14	CARHSP1	0.500909	0.396732
perm_9	PDLIM3	2.38277244035197e-16	0.315245	0.383877	0.246613	3.46825766317898e-14	PDLIM3	0.431182	0.773532
perm_9	SDF2L1	6.22653919634529e-16	-0.412101	-0.308805	-0.515397	8.89829056059527e-14	SDF2L1	-0.6724	-0.60079
perm_9	HOPX	2.26511437335746e-15	0.243185	0.397834	0.0885355	3.179249816891e-13	HOPX	0.467854	1.49225
perm_9	PON2	2.92795723710747e-15	0.373302	0.46313	0.283474	4.03749892695872e-13	PON2	0.543061	0.357778
perm_9	SNHG7	8.0829443266234e-15	-0.352846	-0.264634	-0.441057	1.04150725257803e-12	SNHG7	-0.622016	-0.411849
perm_9	CALR	9.95736996954302e-15	-0.368339	-0.266017	-0.47066	1.2228894993845e-12	CALR	-0.216917	-0.207372
perm_9	RPS27L	1.47323339972088e-14	0.385337	0.487071	0.283602	1.7544870487585e-12	RPS27L	0.231188	0.143439
perm_9	ENO1	6.94000165876096e-14	0.378977	0.472844	0.285111	7.68287507575509e-12	ENO1	0.597383	0.447415
perm_9	ANKRD11	7.59067104577901e-14	-0.380294	-0.297612	-0.462977	8.1729690986059e-12	ANKRD11	-0.615567	-0.246449
perm_9	SNHG18	1.10208105241555e-13	0.356071	0.436289	0.275853	1.17058879351166e-11	SNHG18	1.52863	0.795511
perm_9	MIR100HG	1.57944364783533e-13	0.423653	0.564626	0.282679	1.63347724631391e-11	MIR100HG	0.332454	0.827345
perm_9	FEZ1	2.0512676347828e-13	0.3741	0.46803	0.28017	2.09389137784322e-11	FEZ1	0.406618	0.223959
perm_9	FAM162A	2.11052625745816e-13	0.46433	0.581896	0.346765	2.12676107482322e-11	FAM162A	0.602344	1.00896
perm_9	TTYH3	3.59557794116053e-13	0.287637	0.363568	0.211705	3.48904229845947e-11	TTYH3	0.489653	0.636525
perm_9	WSB1	5.04892394207714e-13	0.272797	0.352566	0.193028	4.72435026008647e-11	WSB1	0.1497	0.259145
perm_9	CD99	6.46312891367642e-13	0.414351	0.518258	0.310445	5.9069992164531e-11	CD99	0.406525	0.296752
perm_9	MIR99AHG	8.88990585878592e-13	0.367794	0.453798	0.28179	8.03157012069625e-11	MIR99AHG	0.499235	0.421423
perm_9	TUBB2A	9.57633805020299e-13	0.457981	0.573461	0.342501	8.55341103120403e-11	TUBB2A	0.582622	0.453757
perm_9	ATP1B2	3.05807262490567e-12	0.34544	0.429133	0.261747	2.47798462183078e-10	ATP1B2	0.345445	0.578486
perm_9	WDR54	1.43060079081604e-11	0.290387	0.370585	0.210188	1.03160754273524e-09	WDR54	0.276435	0.449686
perm_9	SRSF2	2.23742251187838e-11	-0.325017	-0.230325	-0.41971	1.58433702192469e-09	SRSF2	-0.297859	-0.419814
perm_9	COX8A	2.61498167733962e-11	0.284833	0.366918	0.202747	1.81891645875127e-09	COX8A	0.306379	0.149068
perm_9	MSX1	3.28948286105003e-11	-0.294115	-0.102177	-0.486054	2.22890821447011e-09	MSX1	-1.81739	-2.99394
perm_9	PMAIP1	4.94418888346671e-11	-0.261099	-0.200241	-0.321956	3.29333259525833e-09	PMAIP1	-0.3446	-0.166828
perm_9	CD9	5.6887740220996e-11	0.140611	0.20237	0.0788524	3.75745914400864e-09	CD9	0.239689	1.27006
perm_9	SERPINH1	6.06045674708123e-11	-0.253232	-0.1815	-0.324963	3.9695991693382e-09	SERPINH1	-0.367022	-0.243372
perm_9	RIC3	6.3989147687805e-11	0.195492	0.261159	0.129825	4.1566504200508e-09	RIC3	2.51387	1.34137
perm_9	CACYBP	7.66824117370666e-11	-0.28669	-0.205672	-0.367707	4.86067545365599e-09	CACYBP	-0.468526	-0.545819
perm_9	SRSF10	1.00000706904718e-10	-0.301579	-0.220043	-0.383116	6.23813933548482e-09	SRSF10	-0.378659	-0.237237
perm_9	C18orf32	1.28008627787214e-10	0.295696	0.38261	0.208782	7.79959546052325e-09	C18orf32	0.31562	0.287393
perm_9	UBC	1.44946759765223e-10	0.279958	0.368059	0.191856	8.63092069511102e-09	UBC	0.495444	0.240027
perm_9	LRRC3B	1.7079113545353e-10	-0.366016	-0.250314	-0.481717	1.00933708621409e-08	LRRC3B	-0.831554	-0.631742
perm_9	SEMA5B	1.91876424428608e-10	0.174801	0.227387	0.122215	1.12548410149915e-08	SEMA5B	0.454193	0.689364
perm_9	ADSL	2.33143071891577e-10	-0.284124	-0.209903	-0.358344	1.34742981254985e-08	ADSL	-0.828538	-0.211338
perm_9	SRM	2.34954436148962e-10	-0.278018	-0.195967	-0.360068	1.34798676505901e-08	SRM	-0.582423	-0.261061
perm_9	SELENOW	3.19192164160668e-10	0.293723	0.37882	0.208627	1.75444084636563e-08	SELENOW	0.224452	0.535308
perm_9	TRIM9	3.8476239323393e-10	0.14642	0.192953	0.0998861	2.10016139640187e-08	TRIM9	0.194578	0.620827
perm_9	CSRP2	3.88633454392412e-10	0.267553	0.341667	0.193439	2.10666134587887e-08	CSRP2	0.184788	0.566071
perm_9	PHYHIPL	4.37155099033342e-10	0.171172	0.223347	0.118998	2.32164802594734e-08	PHYHIPL	1.06243	1.05726
perm_9	LSAMP	1.18705364889706e-09	0.265607	0.337747	0.193466	5.65020875944053e-08	LSAMP	0.733487	0.630383
perm_9	GPM6B	1.57846259683743e-09	0.214783	0.306758	0.122807	7.38495000663227e-08	GPM6B	0.308815	0.616424
perm_9	QKI	1.80301237042352e-09	0.239608	0.312964	0.166253	8.28753054475374e-08	QKI	0.26862	0.2166
perm_9	CD81	1.95608838551584e-09	0.261055	0.343179	0.178932	8.93886901753169e-08	CD81	0.198902	0.155559
perm_9	PHLDA3	1.97385751962823e-09	0.245757	0.315472	0.176041	8.96793069611438e-08	PHLDA3	0.210555	0.253247
perm_9	RAP1B	2.17749702216246e-09	-0.302589	-0.213209	-0.391969	9.83627965183734e-08	RAP1B	-0.536441	-0.361345
perm_9	OBSL1	3.8446688355503e-09	0.224112	0.301601	0.146623	1.66038994766073e-07	OBSL1	0.190016	0.814284
perm_9	CAMK2N1	5.08422859800212e-09	0.333943	0.437141	0.230745	2.13700731445437e-07	CAMK2N1	0.251828	0.688096
perm_9	PGAM1	5.6211317231914e-09	0.296093	0.387738	0.204447	2.32537343917287e-07	PGAM1	0.431559	0.486532
perm_9	BICD1	6.15409303469757e-09	0.215101	0.290645	0.139557	2.53252205511638e-07	BICD1	0.517989	0.347063
perm_9	GTF2H5	6.33136190950511e-09	0.237435	0.312175	0.162694	2.57350170165734e-07	GTF2H5	0.250504	0.328054
perm_9	ARHGAP21	6.981996664876e-09	0.320476	0.417435	0.223517	2.77164110029926e-07	ARHGAP21	0.514071	0.264589
perm_9	HSPA1B	7.76652885595662e-09	-0.478076	-0.315348	-0.640804	3.03706053770244e-07	HSPA1B	-1.08965	-1.89608
perm_9	GDI1	8.57756787671874e-09	0.236342	0.311643	0.161041	3.32116667541918e-07	GDI1	0.156208	0.267349
perm_9	ID4	1.05924631744233e-08	-0.296531	-0.197272	-0.39579	4.02206572709987e-07	ID4	-0.564285	-0.555169
perm_9	C1orf21	1.06767420507104e-08	0.170809	0.230229	0.111389	4.02711153006004e-07	C1orf21	0.730106	0.873019
perm_9	KIF5C	1.07082227707703e-08	0.237441	0.339176	0.135705	4.02711153006004e-07	KIF5C	0.519928	0.389369
perm_9	TUBB2B	1.07979866831633e-08	0.229449	0.306404	0.152495	4.0415321585554e-07	TUBB2B	0.217069	0.17247
perm_9	B3GAT2	1.54978765551589e-08	-0.381511	-0.259517	-0.503505	5.71893472880512e-07	B3GAT2	-1.43983	-1.07361
perm_9	FAM181B	1.84747460678079e-08	0.321032	0.42721	0.214855	6.78558430340981e-07	FAM181B	0.752428	0.779536
perm_9	NDUFB4	2.44215784975767e-08	0.248262	0.340742	0.155781	8.80521132986022e-07	NDUFB4	0.536373	0.236574
perm_9	VEGFB	2.5902671312163e-08	0.271136	0.356289	0.185983	9.12982047146194e-07	VEGFB	0.264205	0.495291
perm_9	SHC3	2.74877277783538e-08	0.144043	0.196968	0.0911188	9.64524733651166e-07	SHC3	0.758041	0.589609
perm_9	SOX5	2.9295093494612e-08	-0.249444	-0.170005	-0.328884	1.02337526607844e-06	SOX5	-0.631104	-0.229972
perm_9	AKAP12	3.12441591950061e-08	0.335691	0.440467	0.230914	1.08663314722455e-06	AKAP12	1.15927	0.453292
perm_9	SNRPB	3.75808039300623e-08	-0.269662	-0.180666	-0.358659	1.27872345839952e-06	SNRPB	-0.536864	-0.303407
perm_9	SLC16A3	3.79025661091038e-08	0.24206	0.346607	0.137513	1.28411280007567e-06	SLC16A3	1.19845	1.39257
perm_9	HSP90AA1	4.38527982773756e-08	-0.282725	-0.188484	-0.376966	1.47300424982979e-06	HSP90AA1	-0.318996	-0.382558
perm_9	NDFIP1	5.02010245231021e-08	0.262326	0.352207	0.172445	1.67194937606603e-06	NDFIP1	0.214679	0.243464
perm_9	ABCD3	5.33728677087786e-08	0.182658	0.2492	0.116116	1.77008751135443e-06	ABCD3	0.827472	0.361035
perm_9	HM13	5.58503934876611e-08	-0.208197	-0.131418	-0.284977	1.84447097820595e-06	HM13	-0.416481	-0.485131
perm_9	MRC2	5.67717576597637e-08	0.143943	0.198986	0.0888991	1.86705445692779e-06	MRC2	0.641723	0.659653
perm_9	C4orf3	5.72592180934784e-08	0.193845	0.283025	0.104666	1.86838485669e-06	C4orf3	0.930622	1.04524
perm_9	IFRD1	6.40402489140683e-08	-0.22445	-0.141975	-0.306925	2.07142533524517e-06	IFRD1	-0.535825	-0.398112
perm_9	BAX	7.95551922267778e-08	0.238143	0.328602	0.147684	2.50121524360989e-06	BAX	0.335108	0.336687
perm_9	NDUFA8	8.09509680679334e-08	0.186641	0.262416	0.110867	2.53495860164923e-06	NDUFA8	0.751413	0.219769
perm_9	ROBO1	8.34604870293339e-08	0.177059	0.247565	0.106554	2.60317233353399e-06	ROBO1	0.737942	0.743273
perm_9	LINC01965	8.5736784567966e-08	0.190753	0.259532	0.121974	2.663601291321e-06	LINC01965	0.368988	0.186403
perm_9	RRS1	9.05061245928998e-08	-0.222066	-0.153122	-0.291009	2.78971819333409e-06	RRS1	-0.73707	-0.384534
perm_9	PLAT	9.10524383950339e-08	0.203838	0.276302	0.131375	2.79559439759752e-06	PLAT	0.462455	0.688559
perm_9	HSPD1	1.18912707278826e-07	-0.198402	-0.125976	-0.270827	3.59482261235221e-06	HSPD1	-0.316139	-0.329475
perm_9	ATP6V1F	1.27698604450255e-07	0.260471	0.350746	0.170196	3.81639175277187e-06	ATP6V1F	0.337398	0.215846
perm_9	ADGRV1	1.47326097941811e-07	0.174219	0.253442	0.0949966	4.30476999934065e-06	ADGRV1	0.413254	0.38843
perm_9	ITM2C	1.48574831560251e-07	0.265388	0.360681	0.170094	4.32517842986509e-06	ITM2C	0.417372	0.266152
perm_9	DMRTA2	1.7002593167248e-07	-0.309736	-0.208133	-0.411339	4.91324934906505e-06	DMRTA2	-0.715154	-0.522552
perm_9	STMN2	1.70002597397581e-07	0.185782	0.258284	0.11328	4.91324934906505e-06	STMN2	0.865218	0.49258
perm_9	C19orf48	1.75422128907705e-07	-0.259462	-0.166604	-0.352321	5.03218223800934e-06	C19orf48	-0.906916	-0.24245
perm_9	APC	1.97250049880097e-07	0.182839	0.257457	0.108221	5.61733837702016e-06	APC	0.696187	0.1606
perm_9	NRG1	2.16726001103936e-07	0.144016	0.206074	0.0819585	6.06215789564747e-06	NRG1	0.800055	1.18594
perm_9	WSCD1	2.41624451329192e-07	0.183776	0.252214	0.115337	6.71084165175777e-06	WSCD1	0.491147	0.72764
perm_9	MCM7	2.49207648755232e-07	-0.295562	-0.19194	-0.399183	6.89708492681734e-06	MCM7	-0.284942	-0.64859
perm_9	JDP2	3.12106573411457e-07	-0.155037	-0.101925	-0.208148	8.48843483395866e-06	JDP2	-0.737603	-0.143277
perm_9	FOS	3.24702467842296e-07	-0.410626	-0.261159	-0.560094	8.75392156485211e-06	FOS	-0.317044	-0.427699
perm_9	PGK1	3.25209299864735e-07	0.3134	0.434434	0.192367	8.75392156485211e-06	PGK1	0.605233	0.725283
perm_9	RCN1	3.39192444053908e-07	-0.255112	-0.173249	-0.336975	9.06820615735958e-06	RCN1	-0.15718	-0.271886
perm_9	TFRC	3.69562803976134e-07	0.151749	0.218886	0.0846125	9.81339067315003e-06	TFRC	0.90602	0.432553
perm_9	SEC61G	3.75960344878182e-07	0.240759	0.333241	0.148277	9.92984579508029e-06	SEC61G	0.582689	0.527614
perm_9	SLC2A3	4.38402526354422e-07	0.187779	0.259836	0.115723	1.14100789971714e-05	SLC2A3	1.08276	0.710856
perm_9	EMX2OS	4.43415604002235e-07	-0.212312	-0.137411	-0.287212	1.15024641830283e-05	EMX2OS	-0.734461	-0.547062
perm_9	NDUFB5	4.74301659053377e-07	0.221807	0.302842	0.140772	1.22229870169165e-05	NDUFB5	0.213445	0.25294
perm_9	PTPRF	6.91730763574113e-07	0.169804	0.236825	0.102782	1.72057082332042e-05	PTPRF	0.561554	0.655297
perm_9	ANKS1B	7.01232828268373e-07	0.143942	0.20462	0.0832633	1.73870347955502e-05	ANKS1B	0.325806	0.221027
perm_9	MT-ND3	7.11832921748461e-07	-0.175707	-0.116148	-0.235266	1.75943608960469e-05	MT-ND3	-0.644876	-0.621596
perm_9	CDK4	7.56761838385586e-07	-0.205988	-0.112065	-0.299912	1.84725094711513e-05	CDK4	-0.6304	-0.396664
perm_9	FOXP1	1.15813313426825e-06	-0.268055	-0.170923	-0.365187	2.70920429623465e-05	FOXP1	-0.554993	-0.401865
perm_9	HMGA2	1.31668862768959e-06	-0.253802	-0.115349	-0.392254	3.05285327835995e-05	HMGA2	-1.30173	-1.03008
perm_9	BRD7	1.41606812142387e-06	-0.221703	-0.139347	-0.30406	3.25447234923731e-05	BRD7	-0.44289	-0.2236
perm_9	PHIP	1.57986486340298e-06	-0.245199	-0.147045	-0.343353	3.59934429749201e-05	PHIP	-0.325501	-0.549456
perm_9	NDN	1.66204167726517e-06	0.22956	0.316493	0.142628	3.74688050164104e-05	NDN	0.397452	0.198337
perm_9	ID2	1.67712494450663e-06	0.27937	0.387306	0.171434	3.76634344680632e-05	ID2	1.08502	1.27216
perm_9	SLC16A1	1.88483685327593e-06	0.218866	0.303652	0.13408	4.19683220021214e-05	SLC16A1	0.612191	0.241896
perm_9	TCF4	1.9461598135644e-06	-0.230089	-0.139234	-0.320944	4.30896229144119e-05	TCF4	-0.525578	-0.382404
perm_9	COX7B	2.30711058085867e-06	0.253661	0.348364	0.158958	5.00936164794175e-05	COX7B	0.506633	0.210838
perm_9	PLCB1	2.33982737608563e-06	-0.228341	-0.161853	-0.294829	5.05474713121743e-05	PLCB1	-0.655837	-0.591625
perm_9	PHPT1	2.60395816452513e-06	0.231619	0.323525	0.139713	5.54664259435434e-05	PHPT1	0.202921	0.175909
perm_9	MTMR4	2.75716905808008e-06	-0.14926	-0.0912153	-0.207305	5.82563139691114e-05	MTMR4	-0.333172	-0.518716
perm_9	PQBP1	2.98544690824299e-06	-0.154912	-0.0884759	-0.221349	6.25749671967732e-05	PQBP1	-0.332781	-0.360443
perm_9	OXA1L	3.22706860887952e-06	-0.19923	-0.13137	-0.267091	6.67582425081962e-05	OXA1L	-0.628059	-0.641812
perm_9	ENAH	3.32600175563943e-06	-0.211443	-0.130211	-0.292674	6.84355335060887e-05	ENAH	-0.441202	-0.149931
perm_9	MYCN	3.38949862656602e-06	-0.258795	-0.14162	-0.37597	6.95599457044618e-05	MYCN	-0.955104	-1.03969
perm_9	MCM5	3.51189186387319e-06	-0.274817	-0.208059	-0.341575	7.18840365886544e-05	MCM5	-1.41033	-0.837734
perm_9	SCD	3.57576536966596e-06	0.249395	0.361471	0.137319	7.29213344415892e-05	SCD	0.292069	1.03177
perm_9	CTSC	3.68357713468212e-06	-0.273467	-0.210468	-0.336467	7.46209182438182e-05	CTSC	-0.818917	-1.49132
perm_9	LDHA	4.20505531414582e-06	0.295949	0.398404	0.193494	8.38876516984419e-05	LDHA	0.365997	0.336922
perm_9	ITM2B	5.09088677512176e-06	0.142852	0.230491	0.0552131	9.92912408249554e-05	ITM2B	0.174388	0.188643
perm_9	LIX1	5.13552126468048e-06	-0.345714	-0.262841	-0.428587	9.96671534330583e-05	LIX1	-0.277279	-0.259292
perm_9	HES4	5.47315202944354e-06	0.252435	0.351575	0.153295	0.000105439	HES4	0.273874	0.215848
perm_9	FAM229B	5.63015312412704e-06	0.140592	0.201622	0.0795614	0.000107934	FAM229B	0.232179	0.166153
perm_9	EIF4A1	5.86966695786852e-06	-0.153479	-0.0944492	-0.212508	0.00011198	EIF4A1	-0.149283	-0.196513
perm_9	CITED2	6.10026047296558e-06	-0.20494	-0.123459	-0.286421	0.000116097	CITED2	-0.461556	-0.523906
perm_9	RBM23	6.17483179805998e-06	-0.195518	-0.121811	-0.269225	0.00011695	RBM23	-0.879914	-0.571195
perm_9	ADPRHL2	6.44704908888773e-06	0.171251	0.238586	0.103917	0.00012152	ADPRHL2	0.154024	0.397457
perm_9	GRIP2	6.64294590774699e-06	0.152675	0.205811	0.0995388	0.000124615	GRIP2	2.22731	1.18735
perm_9	RNPS1	6.68596918753797e-06	-0.20921	-0.129465	-0.288956	0.000125123	RNPS1	-0.568765	-0.354351
perm_9	EIF3B	6.80012698505672e-06	-0.18658	-0.112231	-0.260928	0.000126656	EIF3B	-0.202114	-0.648701
perm_9	CHMP2A	7.66566400226674e-06	0.224827	0.310531	0.139124	0.000139796	CHMP2A	0.27881	0.233551
perm_9	CYP51A1	7.95264713290138e-06	0.186043	0.274655	0.0974304	0.000143451	CYP51A1	0.736816	0.44549
perm_9	NDUFA1	7.94808586915448e-06	0.189832	0.271617	0.108047	0.000143451	NDUFA1	0.318265	0.193729
perm_9	CA12	8.56267465411077e-06	0.177948	0.25322	0.102677	0.000154011	CA12	0.535379	0.561234
perm_9	PSPC1	9.12360948526271e-06	-0.182957	-0.117781	-0.248133	0.000162624	PSPC1	-0.430432	-0.332492
perm_9	MVD	9.66139003200997e-06	0.154343	0.220462	0.0882233	0.000170648	MVD	0.379136	0.160938
perm_9	BRIX1	9.9113304502246e-06	-0.156851	-0.0867675	-0.226934	0.000174417	BRIX1	-0.584272	-0.252581
perm_9	BAZ1A	9.95015769039736e-06	-0.193337	-0.111276	-0.275397	0.000174572	BAZ1A	-0.16951	-0.614324
perm_9	POMP	1.01325952362941e-05	0.167702	0.249074	0.0863299	0.000176983	POMP	0.395125	0.191028
perm_9	BZW2	1.09048409193455e-05	-0.180711	-0.105804	-0.255618	0.000188793	BZW2	-0.711737	-0.287605
perm_9	AKAP9	1.2227220490289e-05	-0.207023	-0.121596	-0.292451	0.000209615	AKAP9	-0.338605	-0.314417
perm_9	WDR73	1.39686289784094e-05	-0.155	-0.0935113	-0.216488	0.000236115	WDR73	-0.580877	-0.179595
perm_9	SDAD1	1.46434506435773e-05	-0.180881	-0.116853	-0.244909	0.000245935	SDAD1	-0.424006	-0.349747
perm_9	SLC39A6	1.50066311091651e-05	-0.181952	-0.107442	-0.256461	0.000250429	SLC39A6	-0.342923	-0.285627
perm_9	ARPP19	1.50464638253402e-05	0.171872	0.257654	0.0860898	0.000250562	ARPP19	0.422929	0.196178
perm_9	DKC1	1.59215991563751e-05	-0.173257	-0.104182	-0.242332	0.00026126	DKC1	-0.347873	-0.556314
perm_9	SFPQ	1.69471303415827e-05	-0.186823	-0.0881705	-0.285475	0.00027296	SFPQ	-0.581312	-0.65255
perm_9	HSP90AB1	1.74414790035126e-05	-0.152569	-0.0896108	-0.215527	0.000279206	HSP90AB1	-0.218859	-0.262815
perm_9	PFKP	1.81080993701939e-05	0.185516	0.266015	0.105017	0.000288117	PFKP	1.10836	1.65775
perm_9	H2AFY2	1.8904366617727e-05	-0.158568	-0.0678501	-0.249286	0.000299573	H2AFY2	-0.305675	-0.26326
perm_9	PHACTR1	2.07217841167166e-05	-0.152706	-0.101652	-0.20376	0.000324449	PHACTR1	-1.29467	-0.421156
perm_9	MIR222HG	2.13343017514769e-05	-0.180192	-0.0818254	-0.278558	0.000332714	MIR222HG	-1.27729	-0.650697
perm_9	SCARB2	2.14193952426031e-05	0.159104	0.228485	0.0897223	0.00033272	SCARB2	0.214612	0.270732
perm_9	SSRP1	2.21384572798517e-05	-0.217021	-0.130423	-0.30362	0.000342536	SSRP1	-0.391359	-0.300524
perm_9	SUZ12	2.48875376638846e-05	-0.153436	-0.0794909	-0.227382	0.000376185	SUZ12	-0.457531	-0.346827
perm_9	SOX9	2.60321547378652e-05	0.166012	0.262341	0.0696838	0.000391229	SOX9	0.247895	0.234304
perm_9	ARPC5	2.75014918642599e-05	0.162687	0.240641	0.0847333	0.000409397	ARPC5	0.440609	0.167242
perm_9	SYT11	2.79158313964185e-05	0.171314	0.254799	0.0878293	0.000413997	SYT11	0.236068	0.233904
perm_9	ZFP36L2	2.7991123910354e-05	0.302318	0.400991	0.203645	0.000414332	ZFP36L2	0.858316	0.670109
perm_9	DNAJB1	2.95627066200082e-05	-0.334229	-0.179612	-0.488845	0.000429506	DNAJB1	-0.953638	-1.65945
perm_9	PTPRZ1	3.18748242932617e-05	0.205513	0.301057	0.10997	0.000458857	PTPRZ1	0.262155	0.441799
perm_9	CCDC107	3.20805068527273e-05	0.177254	0.248802	0.105706	0.000460729	CCDC107	0.354723	0.69139
perm_9	SNHG15	3.2122049392689e-05	-0.191015	-0.103373	-0.278657	0.000460729	SNHG15	-0.38452	-0.357023
perm_9	BAZ1B	3.47778118532569e-05	-0.179083	-0.102022	-0.256144	0.000496105	BAZ1B	-0.428728	-0.402549
perm_9	CXCR4	3.68635466802399e-05	0.194808	0.294147	0.0954688	0.000522068	CXCR4	0.874448	1.21441
perm_9	GDAP1	4.1306028263619e-05	-0.220087	-0.16554	-0.274633	0.000578726	GDAP1	-0.931674	-0.192179
perm_9	ARID5B	4.19982635779891e-05	-0.181462	-0.106907	-0.256017	0.000587378	ARID5B	-0.184419	-0.266424
perm_9	ENHO	4.55806544660913e-05	0.173384	0.239197	0.107571	0.000630746	ENHO	0.43041	0.503738
perm_9	CHD1	4.66412836144666e-05	-0.156812	-0.0888992	-0.224724	0.000644289	CHD1	-0.371202	-0.362978
perm_9	SOX6	4.88037784722814e-05	0.145325	0.210915	0.0797341	0.000670625	SOX6	0.659206	1.02409
perm_9	HMGB3	4.93140776554258e-05	-0.246433	-0.163137	-0.32973	0.000675276	HMGB3	-1.06857	-0.680276
perm_9	NDUFC1	5.43778430785563e-05	0.192323	0.278817	0.105828	0.000734381	NDUFC1	0.430937	0.616892
perm_9	MRPS26	5.4650768243077e-05	-0.157412	-0.0813893	-0.233434	0.000736801	MRPS26	-0.46879	-0.219726
perm_9	DNAJC2	5.64199458724094e-05	-0.168021	-0.102349	-0.233694	0.000756759	DNAJC2	-0.562326	-0.234255
perm_9	ABCF2	6.0027899763931e-05	-0.164593	-0.108415	-0.220771	0.000794309	ABCF2	-0.463506	-0.481933
perm_9	PLOD2	6.60289311816522e-05	0.147414	0.234855	0.0599724	0.000856415	PLOD2	0.763534	1.9851
perm_9	ARL3	7.31333813306195e-05	0.190258	0.276011	0.104505	0.000939262	ARL3	0.432456	0.370356
perm_9	TET1	7.45157256765802e-05	0.206951	0.296357	0.117545	0.000953898	TET1	0.279152	0.431136
perm_9	LINC02595	7.70371876462519e-05	-0.217688	-0.107473	-0.327903	0.000982975	LINC02595	-1.29959	-1.47759
perm_9	HS6ST2	8.01952952568138e-05	0.14115	0.212276	0.0700233	0.00102161	HS6ST2	0.478933	0.201001
perm_9	POU3F2	8.45000891000303e-05	0.200946	0.297801	0.10409	0.00106952	POU3F2	0.179248	0.322567
perm_9	DLG1	8.56339585101202e-05	-0.153061	-0.0818953	-0.224227	0.00107866	DLG1	-0.382056	-0.3151
perm_9	EFHD1	8.65020144295126e-05	-0.155037	-0.0255474	-0.284526	0.00108438	EFHD1	-1.4761	-2.8424
perm_9	FABP5	9.6008632238823e-05	0.27441	0.395229	0.153591	0.00118652	FABP5	0.927565	0.748561
perm_9	NOP56	9.59341648044901e-05	-0.212062	-0.116629	-0.307496	0.00118652	NOP56	-0.262426	-0.342404
perm_9	PDP1	9.98210944598315e-05	-0.17625	-0.118585	-0.233914	0.00122593	PDP1	-0.937808	-1.03034
perm_9	FUS	0.000107156	-0.157259	-0.0767418	-0.237776	0.00129976	FUS	-0.233155	-0.395883
perm_9	H1FX	0.000108677	-0.172877	-0.0835674	-0.262186	0.00131214	H1FX	-0.263748	-0.140625
perm_9	RUVBL1	0.000109284	-0.167882	-0.0929341	-0.242831	0.00131744	RUVBL1	-0.189942	-0.181171
perm_9	APLP2	0.000111356	0.166312	0.246221	0.086403	0.00133356	APLP2	0.188228	0.357089
perm_9	PRPSAP1	0.000114632	0.158666	0.229252	0.0880797	0.00136412	PRPSAP1	0.260991	0.169738
perm_9	RBM3	0.000118798	-0.192433	-0.102374	-0.282492	0.00140626	RBM3	-0.39475	-0.494592
perm_9	ATP5MD	0.000121629	0.219165	0.314543	0.123787	0.00143329	ATP5MD	0.197544	0.244107
perm_9	SFRP2	0.000122158	0.190503	0.265957	0.11505	0.00143737	SFRP2	0.393116	1.17151
perm_9	LIMD2	0.000127617	-0.210778	-0.141145	-0.28041	0.00148824	LIMD2	-0.550218	-0.585745
perm_9	CASC15	0.000135281	-0.147974	-0.0902446	-0.205704	0.00156599	CASC15	-0.230031	-0.964471
perm_9	BEND5	0.000146724	0.14249	0.214184	0.0707974	0.00168113	BEND5	0.435677	0.987793
perm_9	HSPA8	0.000150443	-0.180611	-0.100789	-0.260433	0.00171375	HSPA8	-0.292068	-0.298368
perm_9	TGS1	0.000150996	-0.15328	-0.0883608	-0.2182	0.00171756	TGS1	-0.143081	-0.313036
perm_9	TCEAL8	0.000151363	0.162332	0.240435	0.0842298	0.00171924	TCEAL8	0.683658	0.631002
perm_9	CBX1	0.000151627	0.174221	0.261182	0.0872596	0.00171976	CBX1	0.190639	0.330227
perm_9	BMP7	0.000160833	0.172143	0.242351	0.101935	0.0018111	BMP7	0.142848	0.32654
perm_9	BRI3	0.000160672	0.176578	0.262905	0.0902501	0.0018111	BRI3	0.162694	0.27104
perm_9	FOSB	0.000175135	-0.16062	-0.0989131	-0.222327	0.00193066	FOSB	-1.85716	-1.94221
perm_9	HNRNPAB	0.000176037	-0.198524	-0.0992688	-0.297779	0.00193789	HNRNPAB	-0.263924	-0.29202
perm_9	PRXL2A	0.000182173	0.182706	0.278903	0.0865095	0.00199492	PRXL2A	0.607533	0.305248
perm_9	INTS11	0.000187667	-0.153898	-0.0831476	-0.224649	0.00204585	INTS11	-0.358607	-0.369965
perm_9	PLTP	0.000200485	0.143693	0.218214	0.0691719	0.00215403	PLTP	0.257039	0.330473
perm_9	SMARCA4	0.000219926	-0.206272	-0.120687	-0.291857	0.00232654	SMARCA4	-0.411926	-0.360772
perm_9	RDH11	0.000220588	0.146737	0.228857	0.0646168	0.0023304	RDH11	0.315585	0.254609
perm_9	MED17	0.000279513	-0.142047	-0.0712754	-0.212819	0.00284286	MED17	-0.916334	-0.451145
perm_9	XRN2	0.000279584	-0.186005	-0.0980957	-0.273914	0.00284286	XRN2	-0.274654	-0.311344
perm_9	SAT1	0.000283294	0.379025	0.545369	0.21268	0.00286944	SAT1	0.307343	0.848315
perm_9	SSR3	0.00028729	0.179461	0.259676	0.0992461	0.00290618	SSR3	0.373914	0.494605
perm_9	G3BP1	0.000303436	-0.161997	-0.0786651	-0.245328	0.00304599	G3BP1	-0.42343	-0.307073
perm_9	ASPH	0.000313001	0.151505	0.22706	0.0759497	0.00311274	ASPH	0.231598	0.358878
perm_9	LHX2	0.000326209	-0.153355	-0.073206	-0.233505	0.00322618	LHX2	-0.752706	-0.527622
perm_9	PNN	0.000347546	-0.154359	-0.073653	-0.235066	0.00337097	PNN	-0.173036	-0.514622
perm_9	OTX1	0.000357109	-0.141448	-0.0770738	-0.205823	0.00343559	OTX1	-0.641383	-0.316727
perm_9	BNIP3L	0.000366913	0.178466	0.265937	0.0909949	0.00351467	BNIP3L	0.589611	0.376486
perm_9	MDM1	0.000369129	-0.250064	-0.113593	-0.386535	0.00352106	MDM1	-2.10011	-1.6718
perm_9	MTF2	0.000369026	-0.149386	-0.07602	-0.222753	0.00352106	MTF2	-0.314601	-0.453894
perm_9	PBX1	0.000412097	0.140985	0.218269	0.0637018	0.00386988	PBX1	0.587162	0.268529
perm_9	ENY2	0.000430144	-0.161385	-0.081865	-0.240905	0.00400584	ENY2	-0.460671	-0.287404
perm_9	FZD8	0.00048822	0.148872	0.226081	0.0716623	0.00443119	FZD8	0.253288	0.244135
perm_9	TMEM47	0.000533265	-0.1605	-0.0800689	-0.24093	0.00477387	TMEM47	-0.276259	-0.179752
perm_9	SPRY1	0.000542776	0.174383	0.282509	0.0662568	0.00484248	SPRY1	0.945817	1.94187
perm_9	CIAO2B	0.000680352	0.153984	0.242795	0.0651727	0.00577491	CIAO2B	0.69106	0.19564
perm_9	CCDC14	0.000704682	-0.146577	-0.0791366	-0.214018	0.0059493	CCDC14	-0.709169	-0.27055
perm_9	RFC2	0.000758486	-0.143287	-0.0831654	-0.203408	0.00636933	RFC2	-1.11732	-0.392687
perm_9	LAMTOR1	0.000764312	0.142651	0.223145	0.0621573	0.00640457	LAMTOR1	0.287271	0.189831
perm_9	KANSL1	0.000869005	-0.154786	-0.0697723	-0.2398	0.00710757	KANSL1	-0.235434	-0.420232
perm_9	ZCCHC17	0.00089062	0.165411	0.241614	0.089209	0.00723916	ZCCHC17	0.460954	0.447395
perm_9	SMARCC1	0.000982074	-0.178159	-0.0784104	-0.277907	0.0078686	SMARCC1	-0.517715	-0.569078
perm_9	AIP	0.00116905	0.146655	0.216532	0.0767774	0.00905295	AIP	0.537016	0.20507
perm_9	AP1S1	0.00117853	0.14147	0.214615	0.0683246	0.00910837	AP1S1	0.561799	0.303653
perm_9	VKORC1	0.00123911	0.160142	0.242725	0.0775601	0.00944654	VKORC1	0.355787	0.293722
perm_9	DUSP1	0.00127221	-0.185496	-0.0863006	-0.284692	0.00963349	DUSP1	-0.203361	-0.904562
perm_9	FHL1	0.00127721	-0.147754	-0.0730493	-0.222459	0.00966209	FHL1	-0.551498	-1.23858
perm_9	PGP	0.00134726	-0.145238	-0.0696424	-0.220833	0.010047	PGP	-0.347161	-0.188879
perm_9	FEZF2	0.00135353	-0.169607	-0.0634935	-0.27572	0.0100841	FEZF2	-0.54017	-0.431157
perm_9	IGF2BP1	0.00144437	-0.222575	-0.154542	-0.290608	0.0106499	IGF2BP1	-0.333639	-0.218519
perm_9	ZNF462	0.00144957	-0.169611	-0.0864301	-0.252791	0.0106782	ZNF462	-0.418728	-0.164053
perm_9	GPATCH4	0.00171795	-0.176532	-0.123831	-0.229234	0.0121281	GPATCH4	-0.662343	-0.750738
perm_9	ITGB1	0.00179633	0.149851	0.232505	0.0671966	0.0125951	ITGB1	0.315485	0.283495
perm_9	MID1	0.00201477	-0.144982	-0.0638988	-0.226066	0.0137945	MID1	-0.734588	-0.867042
perm_9	RHOB	0.0020286	-0.216431	-0.0876535	-0.345209	0.0138771	RHOB	-0.66653	-1.17481
perm_9	CCT3	0.00220104	-0.143075	-0.0663103	-0.219839	0.0149011	CCT3	-0.199785	-0.220069
perm_9	MRTO4	0.00233069	-0.153706	-0.0774463	-0.229966	0.0155776	MRTO4	-0.419024	-0.326615
perm_9	UCHL1	0.00249217	0.169583	0.260375	0.0787909	0.016447	UCHL1	0.161062	0.203191
perm_9	SARAF	0.00288832	0.143263	0.229845	0.05668	0.0184421	SARAF	0.378236	0.234115
perm_9	NASP	0.00319203	-0.20032	-0.0850226	-0.315617	0.0200234	NASP	-0.312546	-0.479498
perm_9	EIF5A	0.00322216	-0.145508	-0.0637829	-0.227232	0.0201641	EIF5A	-0.208367	-0.227047
perm_9	RTN3	0.00347671	0.143786	0.22591	0.0616613	0.0214329	RTN3	0.140026	0.221271
perm_9	TCEAL7	0.00401627	0.154649	0.243491	0.065807	0.0240976	TCEAL7	0.326942	0.59558
perm_9	SOX3	0.00442243	-0.178512	-0.0706059	-0.286419	0.0258633	SOX3	-0.435035	-0.952783
perm_9	NEUROG2	0.00594539	-0.167047	-0.0708385	-0.263255	0.032497	NEUROG2	-0.837602	-1.28907
perm_9	YTHDF2	0.00598522	-0.150207	-0.0678504	-0.232563	0.032692	YTHDF2	-0.189198	-0.416141
perm_9	HSPB1	0.00736499	-0.181527	-0.0625488	-0.300505	0.038337	HSPB1	-0.599767	-0.955954
perm_9	MCM3	0.00746711	-0.206738	-0.135062	-0.278414	0.0386892	MCM3	-0.751918	-0.704309
perm_9	JUN	0.0103445	-0.163112	-0.0502589	-0.275965	0.0495475	JUN	-0.442533	-0.443122
perm_10	C1orf61	5.3508903236318e-31	0.701103	0.81582	0.586386	3.00414271026757e-28	C1orf61	0.226552	0.187697
perm_10	RPS27L	4.64163980393627e-21	0.612875	0.749775	0.475976	1.30297460210497e-18	RPS27L	0.39609	0.143439
perm_10	FABP7	2.50713870417721e-20	0.937538	1.16429	0.710782	6.79521041890787e-18	FABP7	0.295596	0.47084
perm_10	SDF2L1	9.90716440533401e-15	-0.32335	-0.172435	-0.474266	1.58919004542705e-12	SDF2L1	-0.165046	-0.60079
perm_10	ANKRD11	2.27629311970552e-14	-0.493417	-0.366065	-0.620769	3.50816939625204e-12	ANKRD11	-0.640044	-0.246449
perm_10	BCAN	1.13464634249199e-13	0.674207	0.890252	0.458161	1.65154078740501e-11	BCAN	0.296339	0.749005
perm_10	DKK3	1.8380336462356e-13	0.560896	0.726977	0.394814	2.57981151060926e-11	DKK3	0.875805	0.254834
perm_10	CHCHD2	1.35157011608939e-12	0.476441	0.603149	0.349734	1.7415313299119e-10	CHCHD2	0.1823	1.38045
perm_10	CNN3	2.61954782045149e-12	0.494545	0.632536	0.356554	3.26819775694424e-10	CNN3	0.387325	0.406332
perm_10	STMN4	6.87289082199429e-12	0.639284	0.819971	0.458596	7.50290581401044e-10	STMN4	0.196659	0.480553
perm_10	SNHG1	1.74961106918248e-11	-0.492663	-0.355103	-0.630222	1.80946618470715e-09	SNHG1	-0.320297	-0.164607
perm_10	PON2	2.62313851665888e-11	0.555883	0.704137	0.407629	2.57723359261735e-09	PON2	0.359312	0.357778
perm_10	PHLDA3	6.58892428007167e-11	0.44791	0.591475	0.304344	6.09281704016039e-09	PHLDA3	0.390748	0.253247
perm_10	CDKN1A	1.26532556293797e-10	0.331296	0.560486	0.102107	1.13016578689687e-08	CDKN1A	0.878786	0.428022
perm_10	EGLN3	8.08663883603298e-10	0.500658	0.664788	0.336527	6.90880230991513e-08	EGLN3	0.365211	0.929217
perm_10	CRELD2	1.03508548081073e-09	-0.247914	-0.138249	-0.357578	8.74814180556165e-08	CRELD2	-0.144964	-0.417155
perm_10	SERPINH1	1.91311182997073e-09	-0.298048	-0.214999	-0.381096	1.58284831405999e-07	SERPINH1	-0.68258	-0.243372
perm_10	MGST3	2.38954727098175e-09	0.489728	0.671155	0.3083	1.95644182811631e-07	MGST3	0.212902	0.303427
perm_10	PEA15	4.59988964047309e-09	0.483089	0.641839	0.324339	3.54462084059985e-07	PEA15	0.295699	0.261429
perm_10	BLVRB	8.81535489107287e-09	0.348324	0.504247	0.192401	6.53666881545592e-07	BLVRB	0.300477	0.570215
perm_10	NNAT	1.11486004491346e-08	0.39619	0.541219	0.251161	8.11370366020354e-07	NNAT	0.200322	0.482433
perm_10	LITAF	2.56286820779287e-08	0.319203	0.534128	0.104279	1.76703018537298e-06	LITAF	0.94587	0.504676
perm_10	MSX1	4.41084486558041e-08	-0.159833	0.0443283	-0.363994	2.91338156667748e-06	MSX1	-0.4676	-2.99394
perm_10	ATP1B2	5.63458159478007e-08	0.468796	0.628274	0.309317	3.66014969710507e-06	ATP1B2	0.651424	0.578486
perm_10	LDHA	1.00866061424731e-07	0.586569	0.848194	0.324945	6.2425767149479e-06	LDHA	0.314536	0.336922
perm_10	PMAIP1	1.82057251738781e-07	-0.191099	-0.100553	-0.281645	1.05997777679023e-05	PMAIP1	-0.174348	-0.166828
perm_10	C1QL1	2.34406252859744e-07	0.206757	0.305068	0.108445	1.3160236767697e-05	C1QL1	1.20081	0.665935
perm_10	PDLIM3	3.5444146317049e-07	0.368106	0.518117	0.218095	1.94818874162242e-05	PDLIM3	0.698967	0.773532
perm_10	GTF2H5	8.3685550669141e-07	0.342539	0.46349	0.221588	4.33548381690489e-05	GTF2H5	0.381371	0.328054
perm_10	HSPA1B	1.12664996368254e-06	-0.69825	-0.343432	-1.05307	5.75030436009403e-05	HSPA1B	-0.24014	-1.89608
perm_10	BSCL2	1.55153996968864e-06	0.275852	0.439724	0.11198	7.66987683129101e-05	BSCL2	0.416905	0.292528
perm_10	METRN	2.04918510876398e-06	0.361832	0.522426	0.201238	9.82109448468589e-05	METRN	0.896668	0.709057
perm_10	NDUFB4	3.41577001062116e-06	0.309154	0.440933	0.177374	0.000154299	NDUFB4	0.513508	0.236574
perm_10	CALM1	3.70735337320612e-06	0.26055	0.442894	0.078207	0.000164632	CALM1	0.374902	0.331852
perm_10	SNHG7	9.82382590778987e-06	-0.416753	-0.254902	-0.578604	0.000395976	SNHG7	-0.571309	-0.411849
perm_10	PHPT1	1.16289065362808e-05	0.30791	0.439479	0.17634	0.000461632	PHPT1	0.155044	0.175909
perm_10	HOPX	1.21229000541356e-05	0.440252	0.817107	0.0633962	0.000473191	HOPX	0.491628	1.49225
perm_10	SRI	1.22525834119436e-05	0.304577	0.433785	0.17537	0.00047441	SRI	0.767292	0.21324
perm_10	COX7B	1.35593128949315e-05	0.323273	0.453297	0.19325	0.000514861	COX7B	0.233957	0.210838
perm_10	PIR	1.42382508055308e-05	0.332575	0.57484	0.0903098	0.000538042	PIR	0.580005	0.945781
perm_10	CD81	1.43216931791708e-05	0.214065	0.353954	0.074177	0.000538605	CD81	0.220217	0.155559
perm_10	CD99	2.74660850840922e-05	0.339973	0.493804	0.186141	0.000930532	CD99	0.379254	0.296752
perm_10	DHX9	3.92601581386859e-05	-0.287389	-0.175255	-0.399522	0.00127514	DHX9	-0.35949	-0.149386
perm_10	TMEM132B	5.90139226631846e-05	0.183393	0.335384	0.0314011	0.00184801	TMEM132B	1.19266	0.508079
perm_10	NDUFB3	9.09051184760348e-05	0.244264	0.372804	0.115725	0.0027376	NDUFB3	0.353549	0.170351
perm_10	AKAP12	0.000101042	0.349571	0.511202	0.18794	0.00299694	AKAP12	1.10973	0.453292
perm_10	CALM3	0.000105409	0.306053	0.43373	0.178376	0.00310305	CALM3	0.180706	0.156771
perm_10	BAX	0.000135053	0.311965	0.456952	0.166978	0.00377764	BAX	0.256283	0.336687
perm_10	GAS7	0.000258245	0.197231	0.353665	0.040796	0.00642343	GAS7	0.613568	0.596594
perm_10	EPHA5	0.000266105	0.167925	0.274169	0.0616807	0.00659779	EPHA5	0.958223	0.447445
perm_10	EVA1C	0.00028966	0.166282	0.35809	-0.0255256	0.00703013	EVA1C	1.91677	1.01875
perm_10	CARHSP1	0.000293966	0.344744	0.511977	0.177511	0.00708912	CARHSP1	0.608753	0.396732
perm_10	SRSF10	0.000294027	-0.280658	-0.134526	-0.42679	0.00708912	SRSF10	-0.248038	-0.237237
perm_10	ATP1A2	0.000329749	0.234257	0.381727	0.0867867	0.00771378	ATP1A2	0.798399	0.712871
perm_10	TMEM47	0.000347269	-0.248709	-0.134873	-0.362544	0.00807555	TMEM47	-0.451077	-0.179752
perm_10	FAM107A	0.000377578	0.191256	0.327461	0.0550509	0.00865238	FAM107A	1.16146	0.428884
perm_10	NDUFA1	0.000386359	0.234429	0.361504	0.107355	0.00882785	NDUFA1	0.314635	0.193729
perm_10	SEC61G	0.000483356	0.238546	0.373017	0.104075	0.010642	SEC61G	0.310518	0.527614
perm_10	ITM2C	0.000547095	0.276996	0.433044	0.120947	0.0116536	ITM2C	0.167305	0.266152
perm_10	PRKCZ	0.000610769	0.144706	0.246163	0.0432477	0.0127338	PRKCZ	1.26297	0.208533
perm_10	F3	0.000779961	0.190819	0.314199	0.0674386	0.0155992	F3	1.31794	0.408571
perm_10	EIF3L	0.00078693	-0.239166	-0.107691	-0.370641	0.0156589	EIF3L	-0.397653	-0.321445
perm_10	SLC2A3	0.000834877	0.247592	0.404478	0.0907056	0.0163237	SLC2A3	0.601271	0.710856
perm_10	C4orf3	0.000935385	0.15719	0.311343	0.0030382	0.0181087	C4orf3	0.426313	1.04524
perm_10	TFRC	0.00107645	0.232783	0.380377	0.0851895	0.0200596	TFRC	0.170568	0.432553
perm_10	C18orf32	0.00123052	0.269847	0.397875	0.141819	0.0221756	C18orf32	0.153344	0.287393
perm_10	USP1	0.00145335	-0.220852	-0.116177	-0.325527	0.0251616	USP1	-0.358653	-0.365688
perm_10	MDFI	0.00190902	0.19264	0.315682	0.0695973	0.0297127	MDFI	0.315854	0.227177
perm_10	NDUFA8	0.00204206	0.211265	0.338621	0.0839094	0.0312877	NDUFA8	0.79096	0.219769
perm_10	EMX2OS	0.00225878	-0.161079	-0.0697867	-0.25237	0.0335699	EMX2OS	-0.232272	-0.547062
perm_10	IFRD1	0.00241891	-0.212462	-0.0882494	-0.336675	0.0349542	IFRD1	-0.217932	-0.398112
perm_10	TTYH3	0.00241403	0.2349	0.370596	0.0992036	0.0349542	TTYH3	0.390925	0.636525
perm_10	PLXNB2	0.00246969	0.16235	0.270302	0.0543971	0.0354229	PLXNB2	1.28646	0.305858
perm_10	COTL1	0.00251337	0.187095	0.313226	0.0609643	0.0359183	COTL1	0.678127	0.249
perm_10	GCAT	0.00258001	0.195758	0.330642	0.0608739	0.0364073	GCAT	0.566639	0.151142
perm_10	PHYHIPL	0.00260128	0.148126	0.281367	0.0148847	0.0365761	PHYHIPL	0.39499	1.05726
perm_10	HSPA8	0.00278078	-0.213405	-0.090025	-0.336786	0.0386847	HSPA8	-0.150861	-0.298368
perm_10	TP53TG1	0.00311896	0.14845	0.279907	0.0169932	0.0414806	TP53TG1	0.255386	0.397959
perm_10	TUBB2A	0.00375687	0.313471	0.493866	0.133075	0.047202	TUBB2A	0.331474	0.453757
perm_10	MIR99AHG	0.00406935	0.262887	0.421878	0.103897	0.0498988	MIR99AHG	0.648379	0.421423
perm_10	TMEM108	0.00407942	0.144558	0.275014	0.0141029	0.0499444	TMEM108	0.364428	1.07149

## Sheet: Perm_L5_6
Permutation#	primerid	Pr(>Chisq)	coef	ci.hi	ci.lo	fdr	rownames.test.data.	sample_FC	raw_FC
perm_1	FRMD4B	1.85960161438783e-76	0.331732	0.370097	0.293366	4.86990216713323e-74	FRMD4B	0.503835	0.1703
perm_1	CALB2	1.62232630169936e-69	-0.175752	-0.14369	-0.207815	3.68951155244365e-67	CALB2	-1.14636	-0.695551
perm_1	LMO4	4.80798543758694e-69	-0.241754	-0.211238	-0.27227	1.06540026029811e-66	LMO4	-0.752573	-0.407311
perm_1	ARMH4	4.57494300382954e-67	0.28928	0.335146	0.243413	9.41348986645115e-65	ARMH4	0.191868	0.320226
perm_1	MN1	4.23739697789478e-56	0.211707	0.245317	0.178096	6.78140457091976e-54	MN1	0.821992	0.354559
perm_1	MTHFD2	5.05407610905967e-55	-0.173536	-0.113533	-0.233539	7.79952245258815e-53	MTHFD2	-0.930507	-0.380491
perm_1	CARS	3.02916630408326e-53	-0.213052	-0.176385	-0.249719	4.43695850845552e-51	CARS	-0.471481	-0.503993
perm_1	NXPH4	3.91691154683266e-51	-0.207849	-0.148095	-0.267602	5.05223128175042e-49	NXPH4	-0.950047	-1.23585
perm_1	FXYD7	1.91393646393361e-48	-0.200255	-0.174649	-0.225861	2.29725540573809e-46	FXYD7	-0.439215	-0.175876
perm_1	TLE1	3.17363516494842e-48	-0.22358	-0.186377	-0.260783	3.75706234184716e-46	TLE1	-0.454183	-0.538973
perm_1	IGSF21	1.46387800898033e-47	-0.206899	-0.178445	-0.235353	1.70957212886595e-45	IGSF21	-0.384095	-0.295474
perm_1	MT-ND5	2.93897380822292e-47	-0.162124	-0.138716	-0.185533	3.38648155342166e-45	MT-ND5	-0.310602	-0.155237
perm_1	ZFPM2	7.10481311953216e-46	-0.159961	-0.109692	-0.210229	7.5802216023453e-44	ZFPM2	-0.638475	-0.726931
perm_1	HNRNPM	1.34177469151894e-45	-0.203164	-0.16983	-0.236498	1.41409962001301e-43	HNRNPM	-0.422625	-0.16965
perm_1	RPL27A	3.05662433309494e-45	0.148922	0.169348	0.128496	3.18257198633813e-43	RPL27A	0.33332	0.165555
perm_1	RAB26	4.30316807597793e-44	-0.170752	-0.141228	-0.200276	4.27448028880474e-42	RAB26	-0.198592	-0.851036
perm_1	HPCA	5.17358784525004e-41	-0.220762	-0.187027	-0.254498	4.42674714442087e-39	HPCA	-0.25728	-0.439903
perm_1	LMO3	2.1526389742589e-39	0.426636	0.498898	0.354374	1.64629256774738e-37	LMO3	0.227606	0.365543
perm_1	GARS	6.43701150421227e-38	-0.17246	-0.140724	-0.204195	4.67467675793298e-36	GARS	-0.355564	-0.230823
perm_1	KCNK12	3.03993291554357e-35	0.157465	0.18235	0.132579	2.06859057134863e-33	KCNK12	0.457228	0.171681
perm_1	YARS	4.20851684697387e-35	-0.154516	-0.121453	-0.18758	2.8414064524647e-33	YARS	-0.291316	-0.498506
perm_1	PSAT1	4.49258592619308e-35	-0.168354	-0.0977971	-0.23891	3.00968430807446e-33	PSAT1	-0.93945	-0.879132
perm_1	TARS	1.61780451281601e-31	-0.158891	-0.120693	-0.197088	9.44666662145676e-30	TARS	-0.630757	-0.564292
perm_1	MIR100HG	2.14264814572559e-31	0.153416	0.198436	0.108396	1.22627584605037e-29	MIR100HG	0.269473	0.504268
perm_1	RBFOX3	3.47656909581762e-31	-0.179375	-0.149206	-0.209544	1.97661250829315e-29	RBFOX3	-0.183019	-0.456533
perm_1	NKAIN3	2.62021645068963e-30	0.145014	0.200351	0.0896779	1.44228729725221e-28	NKAIN3	0.383634	0.391914
perm_1	HEY1	1.47411018056525e-29	-0.19878	-0.16546	-0.232101	7.72076374572416e-28	HEY1	-0.543357	-0.79509
perm_1	SFPQ	4.69452994661734e-29	-0.149304	-0.120345	-0.178263	2.38647810580394e-27	SFPQ	-0.227383	-0.32399
perm_1	MT-ND4L	3.6188433860481e-28	-0.195441	-0.158641	-0.232241	1.69048889417447e-26	MT-ND4L	-0.474644	-0.14113
perm_1	LHX2	3.39125228618632e-27	-0.153387	-0.120681	-0.186094	1.49526542128685e-25	LHX2	-0.42657	-0.689827
perm_1	ANP32B	3.251826130927e-24	-0.149263	-0.119032	-0.179495	1.23798596579168e-22	ANP32B	-0.210876	-0.164018
perm_1	AP1S2	1.48360663389985e-19	0.141275	0.175326	0.107223	3.98177904663433e-18	AP1S2	0.519501	0.351621
perm_1	FOS	6.91826335051408e-18	-0.154515	-0.114572	-0.194459	1.64704220041715e-16	FOS	-0.653571	-0.623176
perm_1	PRDM8	4.71449932490011e-16	0.158488	0.195818	0.121157	9.43118128837657e-15	PRDM8	0.511851	0.316621
perm_1	IGFBP2	1.29318833121651e-15	0.154974	0.188376	0.121571	2.46161532122754e-14	IGFBP2	0.394012	0.173737
perm_1	PHGDH	5.51729392612385e-12	-0.188433	-0.0863296	-0.290536	7.12712318528584e-11	PHGDH	-1.89175	-0.90393
perm_2	RPS29	1.1025752073094e-29	0.17324	0.202684	0.143795	1.98509477949329e-27	RPS29	0.29329	0.155693
perm_2	LMO4	4.21881385220405e-20	-0.267392	-0.2052	-0.329584	3.72030503170892e-18	LMO4	-0.656574	-0.407311
perm_2	LINC01003	1.01471811821213e-19	-0.200848	-0.146575	-0.25512	8.51378056076624e-18	LINC01003	-0.24191	-0.38384
perm_2	BHLHE22	1.35702946972678e-18	-0.280208	-0.189801	-0.370616	1.04709363190882e-16	BHLHE22	-0.449321	-1.35521
perm_2	ELMOD1	1.6601246940638e-15	-0.149287	-0.106488	-0.192086	1.02477125757853e-13	ELMOD1	-0.335722	-0.533893
perm_2	CXXC5	5.68115086208615e-12	-0.167756	-0.116498	-0.219013	2.19180829241734e-10	CXXC5	-0.229744	-0.594553
perm_2	SSTR2	6.34817522453765e-12	-0.200282	-0.13122	-0.269345	2.4061811530901e-10	SSTR2	-0.442253	-0.975106
perm_2	HIST1H4C	5.85215236397196e-11	0.17197	0.23842	0.10552	1.86621035902014e-09	HIST1H4C	0.820531	0.241451
perm_2	JUND	2.54854814687281e-10	-0.165892	-0.116615	-0.215169	7.29289837260757e-09	JUND	-0.150713	-0.19652
perm_2	CADM2	8.50512894944449e-10	-0.163173	-0.094196	-0.23215	2.20063845452393e-08	CADM2	-0.490155	-0.361877
perm_2	XIST	0.00040565	-0.221909	0.313873	-0.757691	0.00236707	XIST	-2.04809	-6.76575
perm_3	CALB2	1.25368739960932e-115	-0.414523	-0.254849	-0.574197	1.35429581342797e-112	CALB2	-1.20876	-0.695551
perm_3	LMO3	1.33109657426073e-101	0.776653	0.851081	0.702224	9.5861138289677e-99	LMO3	0.351852	0.365543
perm_3	ARMH4	7.61706753190739e-85	0.355291	0.393231	0.31735	3.29133488053718e-82	ARMH4	0.312915	0.320226
perm_3	TLE1	1.22611383524245e-77	-0.318376	-0.282715	-0.354038	4.23843030566609e-75	TLE1	-0.537655	-0.538973
perm_3	LHX2	7.5278945655113e-73	-0.281454	-0.25009	-0.312817	2.40948388278328e-70	LHX2	-0.503476	-0.689827
perm_3	RAB26	1.75078795702741e-71	-0.235148	-0.209045	-0.261251	5.2173481119417e-69	RAB26	-0.425331	-0.851036
perm_3	NXPH4	1.37370438681102e-68	-0.283826	-0.243189	-0.324463	3.95718443694029e-66	NXPH4	-0.703491	-1.23585
perm_3	BHLHE22	2.83410430444305e-58	-0.237472	-0.17987	-0.295075	6.44534984184128e-56	BHLHE22	-0.160766	-1.35521
perm_3	KCNK12	1.18126105507027e-57	0.22008	0.25709	0.18307	2.6175533430557e-55	KCNK12	0.275132	0.171681
perm_3	HEY1	9.41725721665082e-55	-0.284716	-0.248745	-0.320686	1.76921601883253e-52	HEY1	-0.332983	-0.79509
perm_3	HPCA	3.75432243431821e-51	-0.245849	-0.209856	-0.281842	6.12167065610905e-49	HPCA	-0.173256	-0.439903
perm_3	CARS	1.47284164647208e-48	-0.236699	-0.201877	-0.271522	1.98879648575183e-46	CARS	-0.726283	-0.503993
perm_3	HNRNPM	3.22473986774037e-46	-0.232496	-0.196713	-0.268279	3.76597323473139e-44	HNRNPM	-0.51957	-0.16965
perm_3	IGSF21	2.79716118825218e-45	-0.211312	-0.180946	-0.241677	3.09911115241991e-43	IGSF21	-0.179466	-0.295474
perm_3	ZEB2	8.18871037089634e-45	-0.290728	-0.248588	-0.332868	8.84585437816077e-43	ZEB2	-0.164473	-0.183331
perm_3	SFPQ	3.07762564489221e-43	-0.224992	-0.189813	-0.260171	3.12904009684217e-41	SFPQ	-0.36796	-0.32399
perm_3	EMX1	3.73321865179397e-43	-0.193806	-0.158674	-0.228938	3.75145064986087e-41	EMX1	-0.330603	-0.516041
perm_3	FXYD7	2.16812506782327e-42	-0.221568	-0.187608	-0.255528	2.1291973677419e-40	FXYD7	-0.222974	-0.175876
perm_3	ZFPM2	3.16711432618301e-37	-0.177056	-0.145947	-0.208164	2.60668590541653e-35	ZFPM2	-0.291944	-0.726931
perm_3	MYO6	5.3810305366361e-37	-0.185634	-0.148965	-0.222303	4.34606223342142e-35	MYO6	-0.233833	-0.827058
perm_3	MIR100HG	2.59222752388055e-34	0.171543	0.207249	0.135838	1.79216242091005e-32	MIR100HG	0.271079	0.504268
perm_3	YARS	4.06816674852286e-32	-0.172751	-0.14007	-0.205433	2.62366395826377e-30	YARS	-0.437359	-0.498506
perm_3	MTHFD2	1.24915850607835e-30	-0.161398	-0.126814	-0.195982	7.2940728442764e-29	MTHFD2	-0.791328	-0.380491
perm_3	FOS	1.00809358156349e-28	-0.209689	-0.174071	-0.245308	5.31216142187295e-27	FOS	-0.870557	-0.623176
perm_3	ANP32B	1.65704690338711e-28	-0.183945	-0.150832	-0.217058	8.62662610787436e-27	ANP32B	-0.221886	-0.164018
perm_3	CRIP2	2.94708521522791e-26	-0.1921	-0.154513	-0.229688	1.36928550698923e-24	CRIP2	-0.279457	-0.415527
perm_3	ROCK2	1.5337361841867e-25	-0.150271	-0.117121	-0.183421	6.90341047069868e-24	ROCK2	-0.191009	-0.569157
perm_3	PTN	8.72851625384799e-19	0.181947	0.234039	0.129855	2.61916102311647e-17	PTN	0.451518	0.682536
perm_3	SRSF3	8.87802525546303e-19	-0.141818	-0.108518	-0.175118	2.6548060296786e-17	SRSF3	-0.471386	-0.277123
perm_3	PTP4A2	9.74863529248645e-18	-0.149131	-0.115165	-0.183097	2.65765634692959e-16	PTP4A2	-0.147925	-0.14329
perm_3	PSAT1	8.3112588873393e-17	-0.141099	-0.0970063	-0.185191	2.1001724942803e-15	PSAT1	-0.841144	-0.879132
perm_3	AP1S2	2.4764078605837e-16	0.14013	0.174696	0.105563	6.01154964358549e-15	AP1S2	0.297836	0.351621
perm_3	MT-ND4L	4.02770921049785e-15	-0.161597	-0.121658	-0.201537	8.55220221059519e-14	MT-ND4L	-0.293588	-0.14113
perm_3	NEUROD6	7.066258184175e-15	-0.206273	-0.152423	-0.260124	1.4574368312086e-13	NEUROD6	-0.282963	-0.357312
perm_4	PLCG2	1.94083029715238e-77	0.248356	0.332466	0.164245	3.35453108559818e-74	PLCG2	0.735612	1.56334
perm_4	CRABP1	3.93490749185705e-69	-0.449486	-0.225225	-0.673746	4.85792436351837e-66	CRABP1	-0.769308	-1.29559
perm_4	FBXW7	7.13202206748325e-53	0.211227	0.303722	0.118732	3.24394393195738e-50	FBXW7	0.364879	1.06357
perm_4	DOK6	3.00484370318828e-47	-0.329794	-0.283719	-0.375868	1.18035724013423e-44	DOK6	-0.507671	-0.52572
perm_4	VCAN	6.25856528881253e-45	0.376207	0.453086	0.299328	2.16346084903671e-42	VCAN	0.622539	0.675229
perm_4	GAP43	2.00369265759886e-44	-0.218406	-0.187578	-0.249235	6.65996613344974e-42	GAP43	-0.193224	-0.24925
perm_4	TCF4	2.23278518932768e-44	-0.342384	-0.288473	-0.396296	7.14656652080364e-42	TCF4	-0.302877	-0.340736
perm_4	NR4A2	6.46136682806589e-36	0.183794	0.20993	0.157658	1.24086960284768e-33	NR4A2	0.468282	0.270863
perm_4	CLIC1	1.5967970835109e-35	-0.227592	-0.155079	-0.300105	2.87490008243775e-33	CLIC1	-0.656496	-0.926575
perm_4	FEZF2	3.10490899429991e-33	-0.340642	-0.268211	-0.413074	4.96900435717405e-31	FEZF2	-0.595377	-0.703079
perm_4	CRMP1	5.65847482788107e-31	-0.143845	-0.119279	-0.168412	7.94851068180378e-29	CRMP1	-0.151553	-0.157003
perm_4	LINC01003	6.00130121789072e-30	-0.196049	-0.156695	-0.235404	7.97896078846333e-28	LINC01003	-0.388985	-0.38384
perm_4	LMO3	2.91671420923075e-29	0.464867	0.55431	0.375423	3.4529101638592e-27	LMO3	0.699621	0.365543
perm_4	GRK3	3.40498556610303e-29	0.166022	0.198295	0.133749	3.97647098138681e-27	GRK3	0.241402	0.174465
perm_4	DOCK9	1.20485964309148e-26	0.145959	0.180641	0.111278	1.13178228647789e-24	DOCK9	0.498507	0.629582
perm_4	GNG5	3.14545166538279e-24	-0.158894	-0.125289	-0.192499	2.47118120838528e-22	GNG5	-0.401831	-0.264041
perm_4	MSMO1	7.45439805114812e-24	0.266281	0.325836	0.206727	5.55352654810535e-22	MSMO1	0.292672	0.150114
perm_4	COMMD2	7.84724263490796e-23	0.189933	0.227367	0.152498	5.51348543503045e-21	COMMD2	0.488163	0.213617
perm_4	SRI	1.36353685261587e-22	-0.161737	-0.127051	-0.196423	9.27849250417823e-21	SRI	-0.256774	-0.538988
perm_4	CLTC	1.24027400585461e-20	0.16543	0.202232	0.128628	7.19358923395673e-19	CLTC	0.23615	0.410976
perm_4	NDUFA7	9.85489663080367e-20	-0.172737	-0.134768	-0.210706	5.32287604271283e-18	NDUFA7	-0.23567	-0.401671
perm_4	GABPB1-AS1	8.16707878900627e-19	-0.183896	-0.140941	-0.226851	3.98756468331029e-17	GABPB1-AS1	-0.333829	-0.201493
perm_4	INSM1	2.643310145367e-18	-0.178566	-0.120997	-0.236135	1.22814442345492e-16	INSM1	-0.193099	-1.05709
perm_4	RNMT	3.95205472319328e-18	0.207156	0.257505	0.156807	1.76049777926991e-16	RNMT	0.247326	0.33989
perm_4	NR2F1	5.04765265811528e-17	0.213122	0.260967	0.165276	1.98280973961056e-15	NR2F1	0.521301	0.552941
perm_4	GNG2	5.13081428662743e-17	0.169222	0.210537	0.127908	2.00635733325947e-15	GNG2	0.196331	0.452282
perm_4	HMGCR	1.61503970681207e-16	0.167701	0.206593	0.128809	6.06833615055214e-15	HMGCR	0.425248	0.234003
perm_4	ARC	1.70790019022993e-16	-0.191253	-0.130907	-0.251599	6.36192820860649e-15	ARC	-0.25957	-1.51338
perm_4	APLP1	8.63811239388955e-16	-0.140159	-0.10788	-0.172438	2.99801475132504e-14	APLP1	-0.147776	-0.245256
perm_4	HSPB1	2.55760616882544e-15	-0.166397	-0.121442	-0.211351	8.56698934534476e-14	HSPB1	-0.572869	-1.58456
perm_4	SEC61G	3.07028399529486e-15	0.145973	0.181788	0.110158	1.02051516489762e-13	SEC61G	0.148344	0.307989
perm_4	PTPRD	1.57600959261466e-14	0.14006	0.175846	0.104274	4.98896516460654e-13	PTPRD	0.324341	0.324139
perm_4	PFN1	2.33686761107271e-14	-0.143109	-0.105846	-0.180373	7.23842648562378e-13	PFN1	-0.210323	-0.247495
perm_4	POU3F1	9.79837089492851e-14	-0.14629	-0.0940571	-0.198523	2.80389143291299e-12	POU3F1	-0.353792	-1.1165
perm_4	GABRB3	3.27627597910034e-13	0.151698	0.196019	0.107377	8.76581331621832e-12	GABRB3	0.460854	0.837717
perm_4	HMGN3	2.05351692353267e-12	-0.142491	-0.104907	-0.180075	4.84876864840692e-11	HMGN3	-0.308579	-0.189604
perm_4	C11orf96	2.37746148813497e-12	-0.162422	-0.118503	-0.206341	5.52312424205978e-11	C11orf96	-0.232322	-0.619668
perm_4	HMGCS1	5.71755348135824e-12	0.198469	0.254777	0.142161	1.23219693730419e-10	HMGCS1	0.553906	0.207025
perm_5	IGSF3	2.17364804454672e-18	-0.151474	-0.115061	-0.187886	2.68352377156754e-16	IGSF3	-0.228105	-0.305838
perm_5	GPM6B	1.32464245727466e-15	0.165951	0.210185	0.121717	1.21189875911949e-13	GPM6B	0.2727	0.60296
perm_5	PHPT1	2.45010611391497e-15	0.156958	0.202248	0.111668	2.16059357514828e-13	PHPT1	0.233197	0.20762
perm_5	PGAM1	2.20935048749793e-14	0.15217	0.203872	0.100469	1.76788952897751e-12	PGAM1	0.288983	0.273708
perm_5	ATP1B1	2.66339497997568e-13	0.202078	0.262688	0.141467	1.78426817185658e-11	ATP1B1	0.296927	0.256318
perm_5	NTRK3	3.4388270468442e-11	-0.141383	-0.100906	-0.18186	1.64189742203467e-09	NTRK3	-0.399379	-0.304391
perm_6	LMO7	1.65857458976827e-34	-0.208444	-0.167236	-0.249651	2.42939010250464e-32	LMO7	-0.442017	-0.283021
perm_6	IGSF3	8.83994222836892e-34	-0.190348	-0.156912	-0.223784	1.17530431903945e-31	IGSF3	-0.554262	-0.305838
perm_6	SNCB	5.56233757955253e-23	0.183694	0.222038	0.14535	3.66944437881626e-21	SNCB	0.208363	0.147864
perm_6	DPP6	1.17007107722915e-18	-0.140819	-0.109046	-0.172591	4.93256304849477e-17	DPP6	-0.425805	-0.708065
perm_6	LDHA	8.25345852382268e-18	0.179848	0.223586	0.13611	3.28275210324225e-16	LDHA	0.346172	0.395359
perm_6	PAK5	2.29512496389071e-16	-0.158398	-0.122052	-0.194745	7.80884643226121e-15	PAK5	-0.249846	-0.328489
perm_6	HSPA1A	2.92284442815432e-13	0.229187	0.289707	0.168667	6.51010864642e-12	HSPA1A	0.622531	0.308356
perm_7	LDHA	9.01174580841099e-64	0.415061	0.471022	0.359101	5.19196715175252e-61	LDHA	0.685184	0.395359
perm_7	MIF	5.61266856510706e-62	0.274313	0.306589	0.242037	3.03154260872845e-59	MIF	0.168807	0.274721
perm_7	ETFB	9.18988597243659e-45	0.283279	0.320316	0.246241	2.83639266334989e-42	ETFB	0.183681	0.49672
perm_7	SYNE2	8.93133917692323e-41	-0.308091	-0.264546	-0.351637	2.41201978646783e-38	SYNE2	-0.445	-0.239218
perm_7	ENO1	8.27836562918053e-40	0.271573	0.309513	0.233632	1.98726766020495e-37	ENO1	0.444435	0.316815
perm_7	TPI1	2.52602810241407e-39	0.286043	0.329519	0.242567	5.74471970027959e-37	TPI1	0.366153	0.212998
perm_7	SLA	2.48387291896339e-37	-0.32432	-0.280887	-0.367753	4.66644125340904e-35	SLA	-0.277919	-0.500319
perm_7	LMO7	1.07114584626621e-36	-0.200125	-0.168648	-0.231601	1.92850883404846e-34	LMO7	-0.273974	-0.283021
perm_7	IGSF3	1.50541895434968e-32	-0.168518	-0.144386	-0.19265	1.95261074099352e-30	IGSF3	-0.386323	-0.305838
perm_7	ALDOC	3.13931353879408e-32	0.140865	0.164699	0.117031	3.82111938059978e-30	ALDOC	0.188289	0.922149
perm_7	CALY	4.17699977131426e-32	0.264618	0.308085	0.221152	4.94488109913669e-30	CALY	0.481623	0.278449
perm_7	BNIP3	5.89753981974742e-30	0.248631	0.291229	0.206032	6.14054688219967e-28	BNIP3	0.603809	0.279054
perm_7	FAM162A	2.21821079466513e-27	0.225669	0.268233	0.183104	1.9169777687496e-25	FAM162A	0.628777	0.424143
perm_7	PPP1R1A	1.47879228727046e-26	0.195071	0.231648	0.158493	1.2529140143717e-24	PPP1R1A	0.22718	0.298493
perm_7	PGK1	1.12955970386411e-25	0.231337	0.275908	0.186767	9.29681424837491e-24	PGK1	0.851648	0.347714
perm_7	PGAM1	1.83687641891243e-25	0.215063	0.253565	0.176561	1.49757415209823e-23	PGAM1	0.537908	0.273708
perm_7	SEC61G	1.1816604337832e-24	0.162378	0.193965	0.130791	9.28355406250403e-23	SEC61G	0.202668	0.307989
perm_7	ATP1B1	4.36646449662762e-24	0.207422	0.253504	0.161339	3.3100865070049e-22	ATP1B1	0.38787	0.256318
perm_7	SNCB	1.5727212690398e-22	0.207947	0.25088	0.165014	1.05360133387922e-20	SNCB	0.561016	0.147864
perm_7	SCG5	3.29743697298321e-21	0.224201	0.283135	0.165266	1.9518116657891e-19	SCG5	0.54284	0.685619
perm_7	COX17	4.46042285394722e-20	0.161206	0.1968	0.125613	2.37944285825999e-18	COX17	0.184181	0.227343
perm_7	EFNB2	1.56258829291861e-19	-0.174658	-0.137469	-0.211848	7.99046628840391e-18	EFNB2	-0.158614	-0.283207
perm_7	NEUROD2	1.48606482923015e-18	-0.141592	-0.104417	-0.178767	6.86768569743688e-17	NEUROD2	-0.163418	-0.157269
perm_7	EMC10	5.53986426178106e-18	0.22302	0.26796	0.178079	2.44262790562816e-16	EMC10	0.425546	0.237483
perm_7	COTL1	6.62768746308766e-17	0.183761	0.219187	0.148334	2.59169570389156e-15	COTL1	0.210792	0.20166
perm_7	ST3GAL1	3.58432826650971e-16	-0.147871	-0.109788	-0.185954	1.30699429869945e-14	ST3GAL1	-0.332759	-0.935551
perm_7	STT3B	5.30361421949923e-16	-0.15121	-0.116976	-0.185444	1.90974308687135e-14	STT3B	-0.183115	-0.433983
perm_7	GPI	1.78393974865886e-13	0.152239	0.192241	0.112238	4.87873648984489e-12	GPI	0.425	0.431851
perm_7	CDH13	3.2550428632111e-10	0.14997	0.220281	0.0796591	5.82403321405183e-09	CDH13	0.827763	0.477082
perm_7	LINC00662	8.68650123060868e-08	0.199529	0.281428	0.117629	1.02552928463006e-06	LINC00662	0.34315	0.403757
perm_8	FRMD4B	1.48545097145829e-80	0.327697	0.361112	0.294283	5.34886137305941e-78	FRMD4B	0.737136	0.1703
perm_8	CARS	2.30646426113823e-77	-0.281612	-0.247702	-0.315522	7.38239412768761e-75	CARS	-0.861841	-0.503993
perm_8	CALB2	1.86958237525879e-69	-0.291715	-0.209321	-0.37411	4.14280279153499e-67	CALB2	-1.27182	-0.695551
perm_8	MTHFD2	4.97375973747474e-62	-0.23461	-0.194575	-0.274645	9.82525475604893e-60	MTHFD2	-0.792952	-0.380491
perm_8	ARMH4	2.29356666945663e-61	0.240344	0.270223	0.210465	4.30891372987918e-59	ARMH4	0.704278	0.320226
perm_8	MN1	3.80749269500445e-60	0.169113	0.192325	0.1459	6.85507330629759e-58	MN1	0.667056	0.354559
perm_8	WNT7B	3.07962404398031e-57	-0.150196	-0.114284	-0.186107	5.22846900036907e-55	WNT7B	-0.759099	-0.724905
perm_8	TLE1	3.38299015021379e-56	-0.259973	-0.227553	-0.292394	5.41403719965697e-54	TLE1	-0.682771	-0.538973
perm_8	NXPH4	1.99016465300927e-53	-0.263467	-0.222028	-0.304906	3.01736893531686e-51	NXPH4	-1.1515	-1.23585
perm_8	HNRNPM	2.06571445897314e-53	-0.221369	-0.190975	-0.251762	3.07791454386998e-51	HNRNPM	-0.266639	-0.16965
perm_8	RPL27A	1.41593725800211e-52	0.170991	0.194002	0.14798	2.07398809892444e-50	RPL27A	0.240007	0.165555
perm_8	RAB26	2.41806013345081e-52	-0.207633	-0.180043	-0.235222	3.42571732348884e-50	RAB26	-0.666513	-0.851036
perm_8	YARS	8.8718612139579e-51	-0.209017	-0.175612	-0.242422	1.19797850954725e-48	YARS	-0.595808	-0.498506
perm_8	GARS	4.18742238304597e-49	-0.206199	-0.173677	-0.238722	5.48298549004293e-47	GARS	-0.42134	-0.230823
perm_8	IGSF21	1.43423718795922e-46	-0.218159	-0.186017	-0.2503	1.69790106552652e-44	IGSF21	-0.342795	-0.295474
perm_8	TARS	1.19730547402691e-41	-0.204392	-0.165684	-0.243099	1.16259706815063e-39	TARS	-0.601176	-0.564292
perm_8	HPCA	2.66485293596077e-41	-0.231044	-0.196849	-0.26524	2.47630742715838e-39	HPCA	-0.373088	-0.439903
perm_8	ZFPM2	3.10669512433547e-41	-0.185782	-0.15301	-0.218553	2.85617651750076e-39	ZFPM2	-0.517727	-0.726931
perm_8	PSAT1	1.58030138311002e-40	-0.22125	-0.16547	-0.277031	1.42260047425383e-38	PSAT1	-1.05656	-0.879132
perm_8	MT-ND5	4.85624587148365e-39	-0.171104	-0.145805	-0.196404	4.11447811974134e-37	MT-ND5	-0.312334	-0.155237
perm_8	FXYD7	2.69847325228094e-38	-0.205947	-0.174532	-0.237363	2.17945849030017e-36	FXYD7	-0.274659	-0.175876
perm_8	LMO4	2.40806863638593e-37	-0.211177	-0.176715	-0.245639	1.84163974828737e-35	LMO4	-0.352734	-0.407311
perm_8	LMO3	3.26473270915054e-35	0.381689	0.449038	0.314339	2.31260820266221e-33	LMO3	0.850314	0.365543
perm_8	SFPQ	3.21770763241224e-33	-0.162408	-0.135023	-0.189794	2.04466392347843e-31	SFPQ	-0.261504	-0.32399
perm_8	HEY1	3.90423009123306e-33	-0.210127	-0.176077	-0.244177	2.4449533658287e-31	HEY1	-0.582683	-0.79509
perm_8	PSD3	1.38266178696137e-31	-0.182264	-0.149867	-0.214662	7.96597544194677e-30	PSD3	-0.22318	-0.167921
perm_8	SPOCK1	2.72040901811207e-31	-0.169363	-0.140487	-0.198238	1.5266087489951e-29	SPOCK1	-0.220656	-0.481001
perm_8	RBFOX3	5.01260849401584e-31	-0.181141	-0.151734	-0.210547	2.75916959269331e-29	RBFOX3	-0.337033	-0.456533
perm_8	TMEM108	1.97971260205789e-27	0.143295	0.173307	0.113283	9.24793313891043e-26	TMEM108	0.207348	0.225057
perm_8	PTN	1.71097276865554e-26	0.201534	0.247877	0.155192	7.70115972225061e-25	PTN	0.816761	0.682536
perm_8	LHX2	5.92460353171258e-26	-0.163788	-0.130597	-0.19698	2.57288561412362e-24	LHX2	-0.649852	-0.689827
perm_8	IGFBP2	1.4702409839845e-25	0.187577	0.223746	0.151407	6.29001117999704e-24	IGFBP2	0.756857	0.173737
perm_8	BHLHE22	1.80874220609952e-24	-0.17325	-0.122566	-0.223934	7.23664358570002e-23	BHLHE22	-0.540534	-1.35521
perm_8	ANP32B	2.22971196452824e-24	-0.144828	-0.114371	-0.175284	8.7987081266909e-23	ANP32B	-0.170212	-0.164018
perm_8	SLC7A5	6.5960781856734e-24	-0.150004	-0.114362	-0.185647	2.51115892866033e-22	SLC7A5	-0.65069	-0.258465
perm_8	CRIP2	6.54349264752466e-22	-0.149247	-0.118083	-0.18041	2.19221676546449e-20	CRIP2	-0.409743	-0.415527
perm_8	HERPUD1	2.76047426789682e-17	-0.142501	-0.110277	-0.174725	6.55385127010008e-16	HERPUD1	-0.298978	-0.301902
perm_8	PHGDH	4.64026493361004e-16	-0.264979	-0.160121	-0.369837	9.87713535868423e-15	PHGDH	-2.03385	-0.90393
perm_8	FOS	2.99306545221815e-14	-0.159268	-0.118162	-0.200374	5.23604689029742e-13	FOS	-0.38598	-0.623176
perm_9	CALB2	4.50740029718765e-117	-0.550927	-0.342966	-0.758888	7.79059067365913e-114	CALB2	-1.69439	-0.695551
perm_9	CARS	1.12720588268145e-95	-0.279224	-0.244195	-0.314252	8.11776103177758e-93	CARS	-0.694148	-0.503993
perm_9	MTHFD2	9.36251524783415e-94	-0.268056	-0.210651	-0.325462	6.2239120593679e-91	MTHFD2	-0.737904	-0.380491
perm_9	GARS	9.75399028673824e-87	-0.262187	-0.229618	-0.294757	5.61959893719946e-84	GARS	-0.311784	-0.230823
perm_9	ARMH4	5.05749843982091e-79	0.256222	0.295666	0.216778	2.57099420687837e-76	ARMH4	0.582441	0.320226
perm_9	FRMD4B	9.28716701162282e-77	0.30398	0.336733	0.271227	4.22419459549707e-74	FRMD4B	0.539516	0.1703
perm_9	PSAT1	2.50905428075226e-75	-0.270608	-0.19848	-0.342735	1.08416235471305e-72	PSAT1	-0.831015	-0.879132
perm_9	YARS	2.24221533272325e-74	-0.234983	-0.200263	-0.269702	8.80782950245198e-72	YARS	-0.694549	-0.498506
perm_9	HNRNPM	1.70695358931324e-69	-0.240501	-0.208681	-0.272322	5.67365112263269e-67	HNRNPM	-0.244979	-0.16965
perm_9	TARS	2.624032096237e-69	-0.241631	-0.202371	-0.28089	8.39884643543711e-67	TARS	-0.469193	-0.564292
perm_9	LMO3	8.53581244682696e-68	0.473293	0.540675	0.405911	2.54367210915443e-65	LMO3	0.451562	0.365543
perm_9	EIF4EBP1	5.44631226161163e-61	-0.191281	-0.158214	-0.224349	1.2068469375602e-58	EIF4EBP1	-0.317809	-0.306342
perm_9	PHGDH	1.70670835804035e-59	-0.479352	-0.34035	-0.618353	3.51175562623446e-57	PHGDH	-1.91619	-0.90393
perm_9	SARS	7.22986107760695e-55	-0.197363	-0.167883	-0.226843	1.35827085723216e-52	SARS	-0.268694	-0.306032
perm_9	SFPQ	1.4914464499995e-50	-0.194262	-0.166784	-0.221741	2.52727063154817e-48	SFPQ	-0.328276	-0.32399
perm_9	TMEM108	6.04114110810899e-50	0.190598	0.219644	0.161551	1.0039911818515e-47	TMEM108	0.401124	0.225057
perm_9	MN1	2.08789998347591e-49	0.147855	0.166913	0.128796	3.34141326985164e-47	MN1	0.721873	0.354559
perm_9	TLE1	9.75119084018552e-49	-0.234821	-0.201781	-0.26786	1.47841739019093e-46	TLE1	-0.305502	-0.538973
perm_9	NXPH4	4.25334727250986e-47	-0.235677	-0.190591	-0.280763	6.3374874360397e-45	NXPH4	-0.978098	-1.23585
perm_9	ZFPM2	1.42612047442754e-45	-0.195946	-0.156612	-0.235279	2.08890392203437e-43	ZFPM2	-0.634569	-0.726931
perm_9	HERPUD1	4.39666339994832e-44	-0.220669	-0.18856	-0.252778	5.84553309266976e-42	HERPUD1	-0.25267	-0.301902
perm_9	SPOCK1	1.48193936675223e-42	-0.185818	-0.155316	-0.216321	1.88337058933423e-40	SPOCK1	-0.545559	-0.481001
perm_9	ANP32B	4.05147643034081e-42	-0.179719	-0.149157	-0.210281	4.93138863535286e-40	ANP32B	-0.347132	-0.164018
perm_9	FXYD7	1.88890947972325e-40	-0.201183	-0.171061	-0.231306	2.09281483638056e-38	FXYD7	-0.268433	-0.175876
perm_9	VCAN	7.35668506687498e-40	0.256884	0.313534	0.200233	7.9470590434917e-38	VCAN	0.825518	0.675229
perm_9	SLC7A5	4.18250050152528e-39	-0.157251	-0.114367	-0.200135	4.35483967881705e-37	SLC7A5	-0.632795	-0.258465
perm_9	HEY1	1.39353813151315e-38	-0.219529	-0.18525	-0.253808	1.43368530149246e-36	HEY1	-0.885819	-0.79509
perm_9	ANKRD11	1.65579450260844e-36	-0.164897	-0.13682	-0.192974	1.5386425904884e-34	ANKRD11	-0.28576	-0.378778
perm_9	MARS	2.09104492806306e-36	-0.152783	-0.122445	-0.183121	1.9021905545601e-34	MARS	-0.421295	-0.374951
perm_9	GPR22	1.82940974288846e-33	0.156936	0.215544	0.0983282	1.50569133314687e-31	GPR22	0.207946	0.692099
perm_9	CNTNAP2	1.46187881021786e-31	-0.18577	-0.155329	-0.216212	1.0890997136123e-29	CNTNAP2	-0.627161	-0.57783
perm_9	RAB26	7.88051716021791e-30	-0.158895	-0.130428	-0.187362	5.23562292980281e-28	RAB26	-0.780246	-0.851036
perm_9	PSD3	3.34754317488592e-27	-0.154222	-0.122416	-0.186028	2.023039728487e-25	PSD3	-0.619297	-0.167921
perm_9	COMMD2	1.33661586115018e-24	0.159532	0.1908	0.128263	7.08652409328826e-23	COMMD2	0.206892	0.213617
perm_9	RBFOX3	2.03732160502009e-24	-0.152455	-0.122518	-0.182393	1.06063453678215e-22	RBFOX3	-0.220239	-0.456533
perm_9	RBM3	2.29960155908173e-24	-0.149438	-0.11873	-0.180145	1.18292599247526e-22	RBM3	-0.260342	-0.426402
perm_9	CRIP2	3.49028112309886e-23	-0.147732	-0.115826	-0.179638	1.74352655871794e-21	CRIP2	-0.385468	-0.415527
perm_9	NEUROD6	9.10419406232e-17	-0.171398	-0.124098	-0.218697	2.65805557724897e-15	NEUROD6	-0.381055	-0.357312
perm_9	ZEB2	3.85268439179617e-16	-0.147042	-0.113411	-0.180672	1.07402898431943e-14	ZEB2	-0.284907	-0.183331
perm_9	FEZF2	7.53625443396611e-16	-0.165795	-0.0877186	-0.243871	2.01635637208468e-14	FEZF2	-0.304436	-0.703079
perm_9	PTN	1.21799914554357e-13	0.143218	0.187252	0.0991835	2.60418135176567e-12	PTN	0.622123	0.682536
perm_10	GARS	1.48399561960263e-160	-0.666164	-0.55524	-0.777089	2.56493802892118e-157	GARS	-0.462366	-0.230823
perm_10	CARS	5.24191855754145e-153	-0.55299	-0.394809	-0.711171	7.55011002904553e-150	CARS	-0.656992	-0.503993
perm_10	PSAT1	1.07861726793786e-141	-0.391412	-0.119642	-0.663182	1.16517630368987e-138	PSAT1	-0.442302	-0.879132
perm_10	MTHFD2	4.42056472212636e-140	-0.351176	-0.126008	-0.576343	4.24472448095734e-137	MTHFD2	-0.333817	-0.380491
perm_10	TARS	3.41285286625827e-137	-0.55367	-0.364497	-0.742842	2.9493874470204e-134	TARS	-0.601474	-0.564292
perm_10	YARS	2.46366928074345e-120	-0.47066	-0.31613	-0.62519	1.41940199494566e-117	YARS	-0.580508	-0.498506
perm_10	ODC1	4.10548179588541e-114	-0.670755	-0.5745	-0.767009	2.21747335500261e-111	ODC1	-0.145377	-0.259301
perm_10	PHGDH	1.24451682130808e-113	-0.586061	-0.13005	-1.04207	6.32653786455556e-111	PHGDH	-1.33045	-0.90393
perm_10	SARS	7.61877185197207e-97	-0.595478	-0.499697	-0.691259	3.46533822867066e-94	SARS	-0.213987	-0.306032
perm_10	HERPUD1	4.41296007763402e-79	-0.513604	-0.417227	-0.609982	1.65812178221362e-76	HERPUD1	-0.542781	-0.301902
perm_10	MARS	3.36235109301014e-65	-0.340069	-0.242022	-0.438116	1.11759377483822e-62	MARS	-0.311443	-0.374951
perm_10	SLC7A5	1.53109948352593e-63	-0.188876	-0.063472	-0.31428	4.56267646090727e-61	SLC7A5	-0.887895	-0.258465
perm_10	PSPH	1.22598524504405e-60	-0.168075	-0.0485675	-0.287582	3.3109264023971e-58	PSPH	-0.577195	-0.678762
perm_10	ANKRD11	2.2605494089343e-54	-0.452204	-0.364897	-0.53951	5.42657444222505e-52	ANKRD11	-0.143229	-0.378778
perm_10	NARS	8.22045117673294e-52	-0.391761	-0.326431	-0.457091	1.86950365971911e-49	NARS	-0.238319	-0.153533
perm_10	CNTNAP2	8.38910538611876e-48	-0.433953	-0.377951	-0.489955	1.51038851555913e-45	CNTNAP2	-0.9073	-0.57783
perm_10	ANP32B	3.41364986832005e-47	-0.35183	-0.291331	-0.412329	6.02056370653507e-45	ANP32B	-0.376641	-0.164018
perm_10	PYCR1	3.78874141230836e-43	-0.226551	-0.128398	-0.324705	5.84683987235158e-41	PYCR1	-0.44977	-0.417254
perm_10	ALDH2	2.50378349787198e-33	-0.327404	-0.272609	-0.382199	2.57591630816782e-31	ALDH2	-0.688843	-0.278918
perm_10	IARS	2.64851715601449e-30	-0.239928	-0.176042	-0.303813	2.48787883285622e-28	IARS	-0.447286	-0.32619
perm_10	CEBPG	8.9399141306418e-28	-0.215138	-0.163139	-0.267137	7.42872479971216e-26	CEBPG	-0.466764	-0.175768
perm_10	SHMT2	1.42458851561652e-27	-0.173578	-0.118386	-0.228769	1.17250418590076e-25	SHMT2	-0.293311	-0.372907
perm_10	NR4A2	2.64233447576883e-26	0.27216	0.323999	0.220321	1.96853918444778e-24	NR4A2	0.532395	0.270863
perm_10	LARS	9.32078834344566e-22	-0.252783	-0.191684	-0.313881	5.33445383205678e-20	LARS	-0.170378	-0.193785
perm_10	TMSB15A	5.35558744228516e-20	0.318169	0.387322	0.249015	2.67531714891493e-18	TMSB15A	0.174381	0.375942
perm_10	SPOCK1	2.71400338639852e-19	-0.217444	-0.161095	-0.273793	1.29582415830144e-17	SPOCK1	-0.255921	-0.481001
perm_10	EPRS	1.50284215019446e-18	-0.300453	-0.237053	-0.363854	6.7643551364482e-17	EPRS	-0.206881	-0.229404
perm_10	TMSB4X	1.74706236015931e-18	0.238861	0.290505	0.187217	7.74262200845986e-17	TMSB4X	0.387138	0.233666
perm_10	MRPL21	1.26114118430753e-17	-0.251198	-0.188978	-0.313419	5.09288883868491e-16	MRPL21	-0.276865	-0.352836
perm_10	LINC00632	3.17932941192644e-16	-0.18132	-0.133365	-0.229275	1.10789374104308e-14	LINC00632	-0.225421	-0.289642
perm_10	RGS16	1.55833871592051e-14	-0.143741	-0.1092	-0.178283	4.64384937344312e-13	RGS16	-0.520504	-0.42761
perm_10	SORCS1	2.30212999833323e-13	0.178856	0.255592	0.102121	6.0471147251051e-12	SORCS1	0.189216	0.415863
perm_10	RUNX1T1	1.78410711265989e-12	-0.360875	-0.258939	-0.462811	4.20115903749503e-11	RUNX1T1	-0.273918	-0.181165
perm_10	SNX7	8.66232772239378e-12	0.161851	0.244635	0.0790667	1.89999584205399e-10	SNX7	0.228902	0.428813
perm_10	EPB41L3	3.27513660723526e-11	-0.198287	-0.132339	-0.264236	6.75506695936207e-10	EPB41L3	-0.218025	-0.750548
perm_10	HSPA5	3.63660439306643e-11	-0.14728	-0.104142	-0.190418	7.34288204786918e-10	HSPA5	-0.154282	-0.155867
perm_10	GRM3	1.45973231968344e-10	0.174655	0.229948	0.119362	2.7070829842713e-09	GRM3	0.391859	0.221267
perm_10	SRSF2	9.66178904697062e-09	-0.213166	-0.148629	-0.277704	1.39627392882809e-07	SRSF2	-0.207833	-0.198615
perm_10	FABP7	3.46794530858781e-08	0.24125	0.33625	0.14625	4.47313184430087e-07	FABP7	0.49963	0.413393
perm_10	MAP1A	3.25263574985637e-05	-0.150381	-0.0892407	-0.211522	0.000189671	MAP1A	-0.177686	-0.491406

## Sheet: Perm labels
Permutation#		sample	diagnosis
perm_1	1	SCC115_50DIV	Dup15q
perm_1	2	SCC115_100DIV	Dup15q
perm_1	3	SCC115_150DIV	Dup15q
perm_1	4	DUP1_8_50DIV	Dup15q
perm_1	5	DUP1_8_100DIV	Control
perm_1	6	DUP1_8_150DIV	Control
perm_1	7	Rx68i_50DIV	Control
perm_1	8	Rx68i_100DIV	Control
perm_1	9	Rx68i_150DIV	Dup15q
perm_1	10	PB_BD1_50DIV	Control
perm_1	11	PB_BD1_100DIV	Dup15q
perm_1	12	PB_BD1_150DIV	Dup15q
perm_1	13	CBY48_50DIV	Control
perm_1	14	CBY48_100DIV	Dup15q
perm_1	15	CBY48_150DIV	Control
perm_1	16	13234_50DIV	Dup15q
perm_1	17	13234_100DIV	Control
perm_1	18	13234_150DIV	Control
perm_2	1	SCC115_50DIV	Dup15q
perm_2	2	SCC115_100DIV	Dup15q
perm_2	3	SCC115_150DIV	Control
perm_2	4	DUP1_8_50DIV	Control
perm_2	5	DUP1_8_100DIV	Control
perm_2	6	DUP1_8_150DIV	Control
perm_2	7	Rx68i_50DIV	Dup15q
perm_2	8	Rx68i_100DIV	Control
perm_2	9	Rx68i_150DIV	Control
perm_2	10	PB_BD1_50DIV	Dup15q
perm_2	11	PB_BD1_100DIV	Dup15q
perm_2	12	PB_BD1_150DIV	Dup15q
perm_2	13	CBY48_50DIV	Dup15q
perm_2	14	CBY48_100DIV	Control
perm_2	15	CBY48_150DIV	Control
perm_2	16	13234_50DIV	Dup15q
perm_2	17	13234_100DIV	Control
perm_2	18	13234_150DIV	Dup15q
perm_3	1	SCC115_50DIV	Control
perm_3	2	SCC115_100DIV	Dup15q
perm_3	3	SCC115_150DIV	Dup15q
perm_3	4	DUP1_8_50DIV	Dup15q
perm_3	5	DUP1_8_100DIV	Control
perm_3	6	DUP1_8_150DIV	Control
perm_3	7	Rx68i_50DIV	Dup15q
perm_3	8	Rx68i_100DIV	Control
perm_3	9	Rx68i_150DIV	Control
perm_3	10	PB_BD1_50DIV	Control
perm_3	11	PB_BD1_100DIV	Dup15q
perm_3	12	PB_BD1_150DIV	Dup15q
perm_3	13	CBY48_50DIV	Control
perm_3	14	CBY48_100DIV	Control
perm_3	15	CBY48_150DIV	Dup15q
perm_3	16	13234_50DIV	Dup15q
perm_3	17	13234_100DIV	Control
perm_3	18	13234_150DIV	Dup15q
perm_4	1	SCC115_50DIV	Dup15q
perm_4	2	SCC115_100DIV	Dup15q
perm_4	3	SCC115_150DIV	Dup15q
perm_4	4	DUP1_8_50DIV	Control
perm_4	5	DUP1_8_100DIV	Dup15q
perm_4	6	DUP1_8_150DIV	Control
perm_4	7	Rx68i_50DIV	Dup15q
perm_4	8	Rx68i_100DIV	Control
perm_4	9	Rx68i_150DIV	Control
perm_4	10	PB_BD1_50DIV	Control
perm_4	11	PB_BD1_100DIV	Control
perm_4	12	PB_BD1_150DIV	Control
perm_4	13	CBY48_50DIV	Dup15q
perm_4	14	CBY48_100DIV	Dup15q
perm_4	15	CBY48_150DIV	Control
perm_4	16	13234_50DIV	Dup15q
perm_4	17	13234_100DIV	Dup15q
perm_4	18	13234_150DIV	Control
perm_5	1	SCC115_50DIV	Control
perm_5	2	SCC115_100DIV	Dup15q
perm_5	3	SCC115_150DIV	Control
perm_5	4	DUP1_8_50DIV	Control
perm_5	5	DUP1_8_100DIV	Control
perm_5	6	DUP1_8_150DIV	Dup15q
perm_5	7	Rx68i_50DIV	Control
perm_5	8	Rx68i_100DIV	Dup15q
perm_5	9	Rx68i_150DIV	Dup15q
perm_5	10	PB_BD1_50DIV	Control
perm_5	11	PB_BD1_100DIV	Control
perm_5	12	PB_BD1_150DIV	Dup15q
perm_5	13	CBY48_50DIV	Dup15q
perm_5	14	CBY48_100DIV	Dup15q
perm_5	15	CBY48_150DIV	Control
perm_5	16	13234_50DIV	Dup15q
perm_5	17	13234_100DIV	Dup15q
perm_5	18	13234_150DIV	Control
perm_6	1	SCC115_50DIV	Control
perm_6	2	SCC115_100DIV	Dup15q
perm_6	3	SCC115_150DIV	Control
perm_6	4	DUP1_8_50DIV	Dup15q
perm_6	5	DUP1_8_100DIV	Control
perm_6	6	DUP1_8_150DIV	Dup15q
perm_6	7	Rx68i_50DIV	Control
perm_6	8	Rx68i_100DIV	Dup15q
perm_6	9	Rx68i_150DIV	Control
perm_6	10	PB_BD1_50DIV	Dup15q
perm_6	11	PB_BD1_100DIV	Control
perm_6	12	PB_BD1_150DIV	Dup15q
perm_6	13	CBY48_50DIV	Dup15q
perm_6	14	CBY48_100DIV	Control
perm_6	15	CBY48_150DIV	Dup15q
perm_6	16	13234_50DIV	Dup15q
perm_6	17	13234_100DIV	Control
perm_6	18	13234_150DIV	Control
perm_7	1	SCC115_50DIV	Dup15q
perm_7	2	SCC115_100DIV	Control
perm_7	3	SCC115_150DIV	Dup15q
perm_7	4	DUP1_8_50DIV	Control
perm_7	5	DUP1_8_100DIV	Control
perm_7	6	DUP1_8_150DIV	Dup15q
perm_7	7	Rx68i_50DIV	Control
perm_7	8	Rx68i_100DIV	Dup15q
perm_7	9	Rx68i_150DIV	Dup15q
perm_7	10	PB_BD1_50DIV	Dup15q
perm_7	11	PB_BD1_100DIV	Control
perm_7	12	PB_BD1_150DIV	Control
perm_7	13	CBY48_50DIV	Control
perm_7	14	CBY48_100DIV	Control
perm_7	15	CBY48_150DIV	Dup15q
perm_7	16	13234_50DIV	Dup15q
perm_7	17	13234_100DIV	Dup15q
perm_7	18	13234_150DIV	Control
perm_8	1	SCC115_50DIV	Dup15q
perm_8	2	SCC115_100DIV	Control
perm_8	3	SCC115_150DIV	Dup15q
perm_8	4	DUP1_8_50DIV	Dup15q
perm_8	5	DUP1_8_100DIV	Control
perm_8	6	DUP1_8_150DIV	Dup15q
perm_8	7	Rx68i_50DIV	Dup15q
perm_8	8	Rx68i_100DIV	Dup15q
perm_8	9	Rx68i_150DIV	Control
perm_8	10	PB_BD1_50DIV	Control
perm_8	11	PB_BD1_100DIV	Dup15q
perm_8	12	PB_BD1_150DIV	Control
perm_8	13	CBY48_50DIV	Control
perm_8	14	CBY48_100DIV	Dup15q
perm_8	15	CBY48_150DIV	Control
perm_8	16	13234_50DIV	Control
perm_8	17	13234_100DIV	Dup15q
perm_8	18	13234_150DIV	Control
perm_9	1	SCC115_50DIV	Dup15q
perm_9	2	SCC115_100DIV	Dup15q
perm_9	3	SCC115_150DIV	Control
perm_9	4	DUP1_8_50DIV	Dup15q
perm_9	5	DUP1_8_100DIV	Control
perm_9	6	DUP1_8_150DIV	Dup15q
perm_9	7	Rx68i_50DIV	Dup15q
perm_9	8	Rx68i_100DIV	Control
perm_9	9	Rx68i_150DIV	Control
perm_9	10	PB_BD1_50DIV	Control
perm_9	11	PB_BD1_100DIV	Control
perm_9	12	PB_BD1_150DIV	Dup15q
perm_9	13	CBY48_50DIV	Control
perm_9	14	CBY48_100DIV	Dup15q
perm_9	15	CBY48_150DIV	Control
perm_9	16	13234_50DIV	Control
perm_9	17	13234_100DIV	Dup15q
perm_9	18	13234_150DIV	Dup15q
perm_10	1	SCC115_50DIV	Control
perm_10	2	SCC115_100DIV	Control
perm_10	3	SCC115_150DIV	Control
perm_10	4	DUP1_8_50DIV	Dup15q
perm_10	5	DUP1_8_100DIV	Dup15q
perm_10	6	DUP1_8_150DIV	Dup15q
perm_10	7	Rx68i_50DIV	Control
perm_10	8	Rx68i_100DIV	Control
perm_10	9	Rx68i_150DIV	Control
perm_10	10	PB_BD1_50DIV	Dup15q
perm_10	11	PB_BD1_100DIV	Dup15q
perm_10	12	PB_BD1_150DIV	Dup15q
perm_10	13	CBY48_50DIV	Control
perm_10	14	CBY48_100DIV	Dup15q
perm_10	15	CBY48_150DIV	Dup15q
perm_10	16	13234_50DIV	Control
perm_10	17	13234_100DIV	Dup15q
perm_10	18	13234_150DIV	Control
