# Supplementary material for: Single-cell analysis of dup15q syndrome reveals developmental and postnatal molecular changes in autism
Source: Nat Commun. 2025 Jul 4;16:6177. doi: 10.1038/s41467-025-61184-4 (PMC12227528; doi:10.1038/s41467-025-61184-4)
Supplement: Supplementary file 10 — Supplementary Dataset S8 [file 41467_2025_61184_MOESM10_ESM.xlsx]

## Sheet: Sheet2
gene	diff	lineage	condition upregulated
PEG3	183942	AST	Control
CRYGD	3339.12	AST	Control
GPC3	3136.16	AST	Control
HSPA1B	909.1	AST	Control
TKTL1	791.938	AST	Control
STOX1	754.414	AST	Control
COL9A3	708.827	AST	Control
DNAJB1	539.117	AST	Control
MDM1	493.826	AST	Control
SOX3	458.432	AST	Control
HSPB1	446.891	AST	Control
SNHG25	438.726	AST	Control
COL4A6	437.134	AST	Control
LEF1	414.873	AST	Control
POU3F1	397.965	AST	Control
LINC02595	374.163	AST	Control
OAF	303.926	AST	Control
SYNE2	299.763	AST	Control
RETREG1	295.095	AST	Control
LHX2	294.708	AST	Control
BST2	288.377	AST	Control
LINC00632	283.003	AST	Control
GPX3	272.125	AST	Control
GAS1	271.3	AST	Control
NEUROG2	269.319	AST	Control
JUN	268.423	AST	Control
CTSC	264.06	AST	Control
PHLDA1	260.205	AST	Control
NRG1	252.306	AST	Control
MID1	229.918	AST	Control
SYT4	224.696	AST	Control
EMX1	224.167	AST	Control
MFAP2	221.038	AST	Control
TFAP2C	217.236	AST	Control
LTBP4	216.948	AST	Control
HSPH1	213.751	AST	Control
DOK5	211.124	AST	Control
RGCC	200.009	AST	Control
MPPED2	198.003	AST	Control
ID1	197.606	AST	Control
ETV1	194.948	AST	Control
HAP1	184.554	AST	Control
DACH1	182.399	AST	Control
CCN1	181.316	AST	Control
HSP90AA1	178.564	AST	Control
LINC01551	178.481	AST	Control
FEZF2	177.471	AST	Control
DMRTA2	177.091	AST	Control
GLI3	176.995	AST	Control
HMGA2	175.679	AST	Control
MYCN	169.27	AST	Control
TCIM	167.232	AST	Control
HSD17B14	163.145	AST	Control
SYNM	162.932	AST	Control
IFITM3	155.959	AST	Control
PHIP	154.04	AST	Control
SCN3A	151.487	AST	Control
EVA1C	148.187	AST	Control
PNN	145.567	AST	Control
SFPQ	137.906	AST	Control
ID3	135.392	AST	Control
PAX6	135.231	AST	Control
AKR1C1	135.174	AST	Control
N4BP2L1	134.282	AST	Control
GPC4	133.452	AST	Control
FGFBP3	130.422	AST	Control
HMGN3	124.863	AST	Control
HSPA1A	121.488	AST	Control
CRHR2	119.937	AST	Control
LMO4	115.87	AST	Control
CHORDC1	114.68	AST	Control
EMX2	113.277	AST	Control
HEY1	112.452	AST	Control
OLFM2	109.152	AST	Control
CARHSP1	108.874	AST	Control
KIF5C	108.037	AST	Control
SNHG16	103.112	AST	Control
EFNB2	99.1325	AST	Control
SLCO1C1	98.7242	AST	Control
PLAT	97.4427	AST	Control
FABP7	94.637	AST	Control
SFRP1	94.4542	AST	Control
PNISR	94.0582	AST	Control
SLC1A3	90.3708	AST	Control
NTRK3	90.1784	AST	Control
PPA1	90.0801	AST	Control
CNBP	89.7526	AST	Control
AC131571.1	87.8446	AST	Control
GNAI2	87.337	AST	Control
PLAG1	84.0788	AST	Control
MAP1B	83.1609	AST	Control
MEIS2	81.4016	AST	Control
MT-ND1	77.18	AST	Control
PDGFRA	77.1531	AST	Control
MAGED2	75.8283	AST	Control
BAX	75.03	AST	Control
RPL4	74.9043	AST	Control
RCN1	72.4656	AST	Control
NQO1	70.2669	AST	Control
BTG1	69.255	AST	Control
EGFR	68.9072	AST	Control
C1S	68.2293	AST	Control
S100A13	66.5366	AST	Control
TCF4	65.9916	AST	Control
C1QTNF1	63.6554	AST	Control
CAMK2B	62.4833	AST	Control
SLC2A3	60.6431	AST	Control
TRIM28	59.6955	AST	Control
SINHCAF	59.6741	AST	Control
RPL10A	59.5255	AST	Control
DLL3	58.896	AST	Control
H1F0	58.7573	AST	Control
IGF2BP2	58.7296	AST	Control
HSPA5	58.2954	AST	Control
GPC1	57.8266	AST	Control
HSP90AB1	56.4764	AST	Control
NRXN1	56.2487	AST	Control
CREB5	53.7385	AST	Control
TMEM132B	53.18	AST	Control
HSPD1	52.3242	AST	Control
PAG1	51.5514	AST	Control
RGS20	50.298	AST	Control
S100A10	1832.07	AST	Dup15q
MARC2	1501.34	AST	Dup15q
AGT	1373.42	AST	Dup15q
FRMPD3	1206.85	AST	Dup15q
DLX5	1096.4	AST	Dup15q
PDPN	1002.21	AST	Dup15q
CAVIN1	872.099	AST	Dup15q
GLIS3	855.124	AST	Dup15q
LAMP5	832.035	AST	Dup15q
A2M	825.789	AST	Dup15q
NR2F2	817.358	AST	Dup15q
DLX6-AS1	804.114	AST	Dup15q
S100A11	774.394	AST	Dup15q
SFRP2	736.471	AST	Dup15q
GRAMD2B	718.373	AST	Dup15q
FIBIN	566.227	AST	Dup15q
SALL3	553.799	AST	Dup15q
NMB	486.399	AST	Dup15q
PTCHD1	478.198	AST	Dup15q
CYFIP1	471.596	AST	Dup15q
CD44	463.977	AST	Dup15q
BCL6	454.203	AST	Dup15q
IGFBP7	442.522	AST	Dup15q
PCDH9	423.629	AST	Dup15q
ABCA1	422.933	AST	Dup15q
NTRK2	422.206	AST	Dup15q
DCLK1	419.484	AST	Dup15q
PCDH10	388.224	AST	Dup15q
DAAM2	363.097	AST	Dup15q
GAD2	362.913	AST	Dup15q
LINC01896	346.45	AST	Dup15q
GADD45B	342.874	AST	Dup15q
CHCHD10	334.433	AST	Dup15q
RAMP1	333.84	AST	Dup15q
COMT	333.273	AST	Dup15q
LGALS1	331.642	AST	Dup15q
MMP28	326.106	AST	Dup15q
RAB9A	320.453	AST	Dup15q
SNTG1	317.75	AST	Dup15q
NRP2	317.42	AST	Dup15q
EFEMP2	309.316	AST	Dup15q
GJA1	309.199	AST	Dup15q
ATP1B1	303.335	AST	Dup15q
BRINP1	303.238	AST	Dup15q
PDLIM5	293.232	AST	Dup15q
ATP1A2	290.413	AST	Dup15q
LAMA4	279.224	AST	Dup15q
TMSB4X	278.363	AST	Dup15q
PDE4DIP	276.983	AST	Dup15q
CTNNA2	273.845	AST	Dup15q
PXYLP1	270.701	AST	Dup15q
PDLIM3	266.653	AST	Dup15q
ADCYAP1R1	266.248	AST	Dup15q
TMSB10	262.048	AST	Dup15q
BHLHE41	257.893	AST	Dup15q
PPIC	250.656	AST	Dup15q
UBA1	241.304	AST	Dup15q
ENDOD1	234.654	AST	Dup15q
MT3	231.796	AST	Dup15q
GLIPR2	224.855	AST	Dup15q
WLS	223.362	AST	Dup15q
PLP1	221.885	AST	Dup15q
DHRS3	214.232	AST	Dup15q
C21orf62	211.693	AST	Dup15q
RFTN1	208.991	AST	Dup15q
DLX1	207.458	AST	Dup15q
TJP2	203.234	AST	Dup15q
SNCAIP	201.573	AST	Dup15q
CDC42EP4	199.964	AST	Dup15q
TJP1	195.78	AST	Dup15q
TTYH2	189.867	AST	Dup15q
AC245297.3	189.655	AST	Dup15q
KCNIP4	187.822	AST	Dup15q
ST5	185.237	AST	Dup15q
NPY	184.204	AST	Dup15q
ARHGEF10L	182.871	AST	Dup15q
OSGIN2	178.559	AST	Dup15q
ITGA7	177.483	AST	Dup15q
TGFB2	176.014	AST	Dup15q
CXCR4	172.765	AST	Dup15q
SORL1	171.451	AST	Dup15q
DCX	167.58	AST	Dup15q
PRPS1	166.209	AST	Dup15q
DLX2	165.79	AST	Dup15q
ITGA3	165.199	AST	Dup15q
CHRDL1	163.768	AST	Dup15q
MAN1C1	163.203	AST	Dup15q
IL17D	162.545	AST	Dup15q
TOB2	162.33	AST	Dup15q
FAM107A	161.694	AST	Dup15q
ITGA6	155.23	AST	Dup15q
PRDX6	154.837	AST	Dup15q
PFKFB3	154.79	AST	Dup15q
NES	154.537	AST	Dup15q
TNIK	152.683	AST	Dup15q
RASSF4	152.595	AST	Dup15q
GPRC5B	152.021	AST	Dup15q
SOX11	151.002	AST	Dup15q
ADAMTS3	148.238	AST	Dup15q
PLCD3	147.615	AST	Dup15q
NSG2	146.692	AST	Dup15q
RIPK2	142.499	AST	Dup15q
SAT1	139.961	AST	Dup15q
TRIL	136.025	AST	Dup15q
SPRY1	135.718	AST	Dup15q
ZFP36	134.282	AST	Dup15q
TIPARP	134.029	AST	Dup15q
CA2	132.459	AST	Dup15q
PRUNE2	131.087	AST	Dup15q
PLXNB1	128.668	AST	Dup15q
MMP14	126.982	AST	Dup15q
GPM6B	126.873	AST	Dup15q
NDRG2	126.504	AST	Dup15q
IGFBP5	124.85	AST	Dup15q
RPE65	124.749	AST	Dup15q
MAD2L1	123.892	AST	Dup15q
CAMK2G	123.862	AST	Dup15q
LMO2	123.732	AST	Dup15q
MIR210HG	123.492	AST	Dup15q
SLC2A1	123.338	AST	Dup15q
AP1S2	122.873	AST	Dup15q
METRN	122.577	AST	Dup15q
ANXA5	121.54	AST	Dup15q
HILPDA	120.697	AST	Dup15q
OAT	119.362	AST	Dup15q
PFKP	118.336	AST	Dup15q
ZNF385A	116.07	AST	Dup15q
INPP1	113.779	AST	Dup15q
GNG12	113.383	AST	Dup15q
AKR1C3	113.175	AST	Dup15q
VEPH1	113	AST	Dup15q
CXXC5	111.357	AST	Dup15q
TMEM123	111.152	AST	Dup15q
ANOS1	108.067	AST	Dup15q
ABHD12	107.778	AST	Dup15q
SEPTIN2	106.401	AST	Dup15q
STON2	106.11	AST	Dup15q
TMEM47	105.655	AST	Dup15q
CTSB	104.92	AST	Dup15q
TSPAN18	104.775	AST	Dup15q
GDPD2	104.693	AST	Dup15q
ACYP2	104.234	AST	Dup15q
PLPP3	103.689	AST	Dup15q
OGFRL1	103.45	AST	Dup15q
AL161772.1	103.146	AST	Dup15q
GAS2L1	103.04	AST	Dup15q
PRDX4	102.497	AST	Dup15q
APOE	101.608	AST	Dup15q
C4orf3	101.068	AST	Dup15q
NR3C1	100.993	AST	Dup15q
POLR2L	100.351	AST	Dup15q
BHLHE40	100.328	AST	Dup15q
FADS2	99.9898	AST	Dup15q
PPP1R1C	98.9567	AST	Dup15q
CD81	98.4387	AST	Dup15q
NAA38	96.3836	AST	Dup15q
VCL	96.015	AST	Dup15q
EPB41L3	95.2604	AST	Dup15q
HEPACAM	95.0858	AST	Dup15q
MPC1	94.2586	AST	Dup15q
SSPN	93.4237	AST	Dup15q
EPDR1	93.1152	AST	Dup15q
ADM	92.6073	AST	Dup15q
MAP3K5	91.0553	AST	Dup15q
CRYL1	89.7319	AST	Dup15q
TCEAL8	89.3805	AST	Dup15q
TIMP3	89.3478	AST	Dup15q
PFN2	89.1116	AST	Dup15q
LINC00844	88.9474	AST	Dup15q
TACC1	88.7883	AST	Dup15q
TPPP3	88.7526	AST	Dup15q
ACSBG1	88.4454	AST	Dup15q
SERPINB6	88.3098	AST	Dup15q
ITM2C	87.3523	AST	Dup15q
ARPP21	87.1814	AST	Dup15q
GPI	87	AST	Dup15q
DIPK1C	86.5436	AST	Dup15q
GSN	86.179	AST	Dup15q
CD9	84.7125	AST	Dup15q
NPNT	84.5174	AST	Dup15q
PLAAT4	82.9117	AST	Dup15q
PLEC	82.2042	AST	Dup15q
RGMA	82.1999	AST	Dup15q
CD99	81.5525	AST	Dup15q
GLUD1	80.6893	AST	Dup15q
VAT1L	78.5341	AST	Dup15q
FAM162A	77.9275	AST	Dup15q
PMP22	77.6542	AST	Dup15q
RDX	77.5416	AST	Dup15q
INSIG2	77.1502	AST	Dup15q
TIMP1	77.064	AST	Dup15q
RGS6	76.7668	AST	Dup15q
PBXIP1	76.6897	AST	Dup15q
PPP2R5A	76.4578	AST	Dup15q
ZFP36L2	76.1026	AST	Dup15q
EZR	76.0432	AST	Dup15q
RFTN2	74.8958	AST	Dup15q
AC097534.2	74.6092	AST	Dup15q
SLC16A3	73.7098	AST	Dup15q
PCGF5	73.6924	AST	Dup15q
PSAP	73.3869	AST	Dup15q
BNIP3	72.8094	AST	Dup15q
TRIB2	72.7132	AST	Dup15q
ARNT2	72.094	AST	Dup15q
SMAD1	72.0169	AST	Dup15q
STMN2	71.0631	AST	Dup15q
CRYAB	70.9976	AST	Dup15q
IGFBP2	70.8483	AST	Dup15q
ATP6V0E2	70.4613	AST	Dup15q
ZFP36L1	70.336	AST	Dup15q
ZFYVE21	69.5999	AST	Dup15q
IRS2	69.5719	AST	Dup15q
ANXA1	69.5508	AST	Dup15q
ARAP2	69.0474	AST	Dup15q
GABARAPL2	69.0326	AST	Dup15q
NKAIN3-IT1	66.9653	AST	Dup15q
PRCP	66.7533	AST	Dup15q
SOX6	66.3642	AST	Dup15q
OAZ2	66.2504	AST	Dup15q
MLC1	66.219	AST	Dup15q
AHCYL1	65.888	AST	Dup15q
P4HA1	65.874	AST	Dup15q
PRDX1	65.793	AST	Dup15q
RHOQ	65.753	AST	Dup15q
FERMT2	65.7007	AST	Dup15q
CBR1	65.5432	AST	Dup15q
HEPN1	64.8162	AST	Dup15q
DHFR	64.6381	AST	Dup15q
SCARA3	64.5992	AST	Dup15q
DAG1	64.4942	AST	Dup15q
VEGFA	64.0855	AST	Dup15q
WASF2	63.4242	AST	Dup15q
PGK1	63.3219	AST	Dup15q
DST	63.0514	AST	Dup15q
SNTA1	62.9614	AST	Dup15q
UNC5B	62.6829	AST	Dup15q
LAMB2	62.5702	AST	Dup15q
LRP1	62.2573	AST	Dup15q
RIDA	62.1332	AST	Dup15q
CNRIP1	62.0429	AST	Dup15q
AR	62.0357	AST	Dup15q
ENKUR	62.0209	AST	Dup15q
WDFY3-AS2	61.4238	AST	Dup15q
SPTBN1	61.1467	AST	Dup15q
PRRX1	61.0794	AST	Dup15q
VCAM1	61.0145	AST	Dup15q
SEZ6L2	60.5578	AST	Dup15q
NUSAP1	60.5536	AST	Dup15q
RANBP3L	59.9352	AST	Dup15q
TRIM47	58.9449	AST	Dup15q
NAXE	58.8197	AST	Dup15q
SERPINE2	58.5593	AST	Dup15q
ANXA6	58.2756	AST	Dup15q
CENPU	57.3241	AST	Dup15q
ALDH7A1	56.7089	AST	Dup15q
BBOX1	56.4615	AST	Dup15q
ERBIN	56.0183	AST	Dup15q
NPC2	55.8963	AST	Dup15q
SPARC	55.4066	AST	Dup15q
PCBD1	55.2929	AST	Dup15q
APC2	55.0418	AST	Dup15q
NEAT1	55.003	AST	Dup15q
SLC4A4	54.9352	AST	Dup15q
ACO2	54.4212	AST	Dup15q
ENO1	53.9818	AST	Dup15q
CALU	53.9407	AST	Dup15q
CNN3	53.9377	AST	Dup15q
BCAN	53.5608	AST	Dup15q
SLC9A3R1	53.4968	AST	Dup15q
HMGB2	53.2062	AST	Dup15q
ACADVL	52.9166	AST	Dup15q
RASD1	52.7879	AST	Dup15q
LAMP2	52.5428	AST	Dup15q
DOCK7	52.2408	AST	Dup15q
PTTG1IP	50.6626	AST	Dup15q
CD59	50.638	AST	Dup15q
TSPAN3	50.3631	AST	Dup15q
UROD	50.3543	AST	Dup15q
STMN4	50.0402	AST	Dup15q
PEG3	203251	L2_3	Control
GPC3	1664.93	L2_3	Control
CRABP1	1425.36	L2_3	Control
NEUROG2	879.986	L2_3	Control
BST2	819.05	L2_3	Control
NXPH4	781.609	L2_3	Control
LINC02609	753.231	L2_3	Control
NHLH1	656.908	L2_3	Control
TAC3	646.551	L2_3	Control
EMX1	619.025	L2_3	Control
HSPA1B	540.105	L2_3	Control
EFHD1	472.184	L2_3	Control
MFAP2	447.273	L2_3	Control
MDM1	398.708	L2_3	Control
EOMES	371.085	L2_3	Control
PLP1	369.571	L2_3	Control
GSN	338.247	L2_3	Control
SOX3	336.77	L2_3	Control
FOXP4	313.03	L2_3	Control
HSPB1	310.761	L2_3	Control
DMRTA2	310.405	L2_3	Control
HMGA2	306.209	L2_3	Control
KLHL35	301.552	L2_3	Control
PLAGL1	285.025	L2_3	Control
CRB2	277.763	L2_3	Control
CCN1	275.442	L2_3	Control
COL4A6	269.873	L2_3	Control
B3GAT2	267.189	L2_3	Control
RCOR2	256.73	L2_3	Control
NKAIN4	243.991	L2_3	Control
SYNE2	239.832	L2_3	Control
LHX2	232.706	L2_3	Control
DNAJB1	217.763	L2_3	Control
NNAT	215.321	L2_3	Control
ID4	213.496	L2_3	Control
COL4A5	205.515	L2_3	Control
BTBD17	204.813	L2_3	Control
AC004158.1	202.961	L2_3	Control
TFAP2C	188.843	L2_3	Control
DACH1	184.884	L2_3	Control
MID1	181.452	L2_3	Control
SVIL	170.403	L2_3	Control
FEZF2	164.471	L2_3	Control
CDON	160.829	L2_3	Control
IFITM3	160.074	L2_3	Control
EMX2	159.37	L2_3	Control
PALMD	153.796	L2_3	Control
IFI44L	152.56	L2_3	Control
BOC	149.925	L2_3	Control
PHIP	149.452	L2_3	Control
PAX6	145.989	L2_3	Control
LINC01551	144.673	L2_3	Control
ZMAT3	142.963	L2_3	Control
CNTLN	139.218	L2_3	Control
INSM1	136.42	L2_3	Control
NCKAP5	136.361	L2_3	Control
FZD2	134.032	L2_3	Control
PNISR	131.558	L2_3	Control
FAM182A	130.311	L2_3	Control
EFNB2	129.892	L2_3	Control
OTX1	129.332	L2_3	Control
LGALS3BP	127.746	L2_3	Control
RBFOX3	127.414	L2_3	Control
TCIM	126.827	L2_3	Control
NREP	124.02	L2_3	Control
SLC17A7	123.787	L2_3	Control
SFPQ	123.171	L2_3	Control
LRRTM3	118.577	L2_3	Control
PDCD4	115.605	L2_3	Control
GLI3	114.671	L2_3	Control
GAS1	113.367	L2_3	Control
ACTR3B	113.169	L2_3	Control
LRRC3B	111.791	L2_3	Control
SHROOM3	106.99	L2_3	Control
FOS	106.882	L2_3	Control
RND2	105.441	L2_3	Control
GLUL	105.191	L2_3	Control
CAMK4	105.174	L2_3	Control
MAGED2	104.05	L2_3	Control
DLL3	101.548	L2_3	Control
MDFI	99.1652	L2_3	Control
CHD7	96.5863	L2_3	Control
KAZN	95.7415	L2_3	Control
NAPEPLD	94.6268	L2_3	Control
HLA-A	90.3087	L2_3	Control
ADAMTS6	90.1698	L2_3	Control
BTG1	89.6423	L2_3	Control
PSMB9	89.6082	L2_3	Control
FGFBP3	88.4464	L2_3	Control
ID1	88.3679	L2_3	Control
NTRK3	88.3271	L2_3	Control
GULP1	87.9797	L2_3	Control
AASS	86.6499	L2_3	Control
CMBL	85.7126	L2_3	Control
BCL11A	85.2906	L2_3	Control
SRRM4	85.1116	L2_3	Control
HLA-B	84.5482	L2_3	Control
FGFRL1	83.6567	L2_3	Control
GNAI2	83.3798	L2_3	Control
FKBP10	83.1752	L2_3	Control
FSTL1	82.3623	L2_3	Control
MYCN	81.9971	L2_3	Control
CCND1	81.4177	L2_3	Control
REST	80.1389	L2_3	Control
NFE2L2	78.7758	L2_3	Control
GADD45G	77.8398	L2_3	Control
GPC1	77.2442	L2_3	Control
ZIC2	77.2441	L2_3	Control
GPC4	77.1287	L2_3	Control
MCUR1	76.9108	L2_3	Control
CCNG1	76.8432	L2_3	Control
IGF2BP2	76.711	L2_3	Control
HEY1	75.5302	L2_3	Control
SATB2-AS1	73.4694	L2_3	Control
MPST	71.8871	L2_3	Control
DOK5	71.1161	L2_3	Control
HLA-E	70.5044	L2_3	Control
TSPAN6	70.3867	L2_3	Control
SLC1A3	69.9248	L2_3	Control
SULT4A1	69.2229	L2_3	Control
RCN1	67.7064	L2_3	Control
JUN	66.7288	L2_3	Control
CLU	66.3556	L2_3	Control
MYO10	66.0962	L2_3	Control
AAMDC	65.7342	L2_3	Control
MOB3B	65.0882	L2_3	Control
ELAVL4	64.5165	L2_3	Control
HSPA5	64.1918	L2_3	Control
ZFP36L1	64.1863	L2_3	Control
CAMKV	64.1026	L2_3	Control
HMGN3	63.7786	L2_3	Control
HSP90AA1	63.2918	L2_3	Control
CDO1	60.5846	L2_3	Control
ADGRG1	59.8287	L2_3	Control
FRMD4B	59.5268	L2_3	Control
RFXANK	58.1237	L2_3	Control
KDM5B	57.0658	L2_3	Control
CNBP	57.0325	L2_3	Control
PNRC1	56.7802	L2_3	Control
PAWR	54.4286	L2_3	Control
EIF4A1	54.1429	L2_3	Control
SNHG5	53.3258	L2_3	Control
DLX5	1480.22	L2_3	Dup15q
DLX6-AS1	1350.53	L2_3	Dup15q
LGALS1	544.217	L2_3	Dup15q
GAD2	524.378	L2_3	Dup15q
DLX2	490.718	L2_3	Dup15q
DLX1	431.872	L2_3	Dup15q
C11orf96	420.319	L2_3	Dup15q
TMSB4X	390.07	L2_3	Dup15q
AP1S2	292.497	L2_3	Dup15q
PFN2	196.659	L2_3	Dup15q
NRN1	187.052	L2_3	Dup15q
MAD2L1	186.225	L2_3	Dup15q
DCX	175.506	L2_3	Dup15q
MEF2C	171.782	L2_3	Dup15q
TJP1	142.968	L2_3	Dup15q
HIST1H4C	140.358	L2_3	Dup15q
UBE2C	133.734	L2_3	Dup15q
UBE2T	130.94	L2_3	Dup15q
HMGB2	123.539	L2_3	Dup15q
HIST1H1C	117.692	L2_3	Dup15q
HIST1H1E	116.207	L2_3	Dup15q
SCRG1	111.253	L2_3	Dup15q
RASD1	107.699	L2_3	Dup15q
FBXO5	104.939	L2_3	Dup15q
BIRC5	103.318	L2_3	Dup15q
PSMC3IP	103.204	L2_3	Dup15q
SERPINE2	102.225	L2_3	Dup15q
TOP2A	102.131	L2_3	Dup15q
TUBA1B	99.9778	L2_3	Dup15q
CDK1	96.0773	L2_3	Dup15q
CENPW	95.069	L2_3	Dup15q
KIF22	93.3257	L2_3	Dup15q
CDCA4	91.8627	L2_3	Dup15q
EGR1	91.5769	L2_3	Dup15q
CLSPN	90.6759	L2_3	Dup15q
MT2A	90.1162	L2_3	Dup15q
NUSAP1	88.0184	L2_3	Dup15q
NCAPD3	86.9422	L2_3	Dup15q
RBFOX1	85.9501	L2_3	Dup15q
METRN	84.2701	L2_3	Dup15q
SMC2	84.1155	L2_3	Dup15q
HAT1	83.1635	L2_3	Dup15q
ATAD2	82.5333	L2_3	Dup15q
TYMS	78.6934	L2_3	Dup15q
H2AFX	78.4178	L2_3	Dup15q
FABP5	77.972	L2_3	Dup15q
CENPU	77.7551	L2_3	Dup15q
PFKP	77.268	L2_3	Dup15q
DERA	75.4534	L2_3	Dup15q
GPM6B	74.6769	L2_3	Dup15q
KIF20B	74.1295	L2_3	Dup15q
SPINT2	72.796	L2_3	Dup15q
TUBB4B	72.4509	L2_3	Dup15q
SMC4	72.444	L2_3	Dup15q
DHFR	72.0276	L2_3	Dup15q
PCNA	71.749	L2_3	Dup15q
CKS1B	71.3354	L2_3	Dup15q
PRC1	70.7911	L2_3	Dup15q
BEX2	70.536	L2_3	Dup15q
CENPH	69.8998	L2_3	Dup15q
NUDT1	69.6374	L2_3	Dup15q
CXCR4	68.9506	L2_3	Dup15q
GMNN	68.0915	L2_3	Dup15q
NELL2	66.3923	L2_3	Dup15q
RFC4	64.0454	L2_3	Dup15q
ARX	63.7094	L2_3	Dup15q
HIRIP3	61.7136	L2_3	Dup15q
LY6H	61.3675	L2_3	Dup15q
HIST1H1D	60.649	L2_3	Dup15q
MT3	60.4105	L2_3	Dup15q
PXMP2	59.5373	L2_3	Dup15q
CELF4	58.1973	L2_3	Dup15q
ITGB3BP	57.9838	L2_3	Dup15q
NPY	56.8975	L2_3	Dup15q
SRM	56.6133	L2_3	Dup15q
RRM1	56.5849	L2_3	Dup15q
HMGB1	56.2159	L2_3	Dup15q
ATAD5	55.8734	L2_3	Dup15q
DUT	55.1469	L2_3	Dup15q
RBBP7	54.472	L2_3	Dup15q
CHEK1	53.9568	L2_3	Dup15q
SOX6	51.2483	L2_3	Dup15q
RPA3	51.1855	L2_3	Dup15q
RFC3	50.5634	L2_3	Dup15q
PEG3	617195	L2_4	Control
GPC3	2387.16	L2_4	Control
CRABP1	1693.19	L2_4	Control
BST2	1130.3	L2_4	Control
NEUROG2	985.272	L2_4	Control
NHLH1	887.723	L2_4	Control
TAC3	825.036	L2_4	Control
RPS26	760.534	L2_4	Control
EFHD1	687.624	L2_4	Control
HSPA1B	679.291	L2_4	Control
EMX1	677.452	L2_4	Control
NXPH4	665.184	L2_4	Control
LINC02609	574.374	L2_4	Control
EOMES	518.791	L2_4	Control
MFAP2	493.946	L2_4	Control
MDM1	468.125	L2_4	Control
CYBA	461.452	L2_4	Control
AL589740.1	443.407	L2_4	Control
PLP1	438.35	L2_4	Control
GSN	430.411	L2_4	Control
HSPB1	422.491	L2_4	Control
FOXP4	403.014	L2_4	Control
SOX3	384.19	L2_4	Control
CCN1	353.829	L2_4	Control
CTSC	349.744	L2_4	Control
KLHL35	346.798	L2_4	Control
NNAT	346.498	L2_4	Control
PLAGL1	335.95	L2_4	Control
RCOR2	324.089	L2_4	Control
PHLDA1	314.672	L2_4	Control
HMGA2	314.661	L2_4	Control
SYNE2	312.665	L2_4	Control
B3GAT2	296.181	L2_4	Control
DMRTA2	290.155	L2_4	Control
LHX2	288.362	L2_4	Control
CRB2	285.331	L2_4	Control
DNAJB1	280.334	L2_4	Control
BTBD17	267.473	L2_4	Control
COL4A6	264.063	L2_4	Control
IGFBPL1	253.381	L2_4	Control
ID4	242.231	L2_4	Control
INSM1	234.19	L2_4	Control
MID1	231.626	L2_4	Control
MPPED2	228.63	L2_4	Control
SINHCAF	216.58	L2_4	Control
SSTR2	216.363	L2_4	Control
PNN	214.081	L2_4	Control
JUN	208.394	L2_4	Control
COL4A5	204.626	L2_4	Control
PLAG1	200.974	L2_4	Control
CNTLN	199.814	L2_4	Control
IFITM3	199.704	L2_4	Control
MFNG	199.09	L2_4	Control
LRRC1	197.763	L2_4	Control
RND2	193.68	L2_4	Control
HLA-B	192.241	L2_4	Control
LINC01551	185.415	L2_4	Control
IFI44L	184.06	L2_4	Control
NUP93	182.531	L2_4	Control
SELENBP1	178.437	L2_4	Control
PHIP	177.437	L2_4	Control
SVIL	176.245	L2_4	Control
RBMX	174.641	L2_4	Control
GPC2	169.39	L2_4	Control
GAS1	168.87	L2_4	Control
FEZF2	168.506	L2_4	Control
GLUL	161.96	L2_4	Control
FOS	161.483	L2_4	Control
SFPQ	159.895	L2_4	Control
PPM1K	159.855	L2_4	Control
HPCAL1	159.017	L2_4	Control
SNHG16	158.05	L2_4	Control
LRRC3B	156.429	L2_4	Control
CBFA2T2	154.372	L2_4	Control
PCBP4	152.958	L2_4	Control
HLA-A	152.313	L2_4	Control
BOC	149.304	L2_4	Control
TCIM	149.301	L2_4	Control
PRDX1	147.599	L2_4	Control
ZMAT3	147.197	L2_4	Control
PSMB9	146.33	L2_4	Control
EBPL	144.47	L2_4	Control
ACTR3B	143.725	L2_4	Control
CHD7	142.324	L2_4	Control
PANTR1	142.21	L2_4	Control
PNISR	142.187	L2_4	Control
NCKAP5	141.764	L2_4	Control
DDB2	140.911	L2_4	Control
ADRA2A	140.088	L2_4	Control
FAM182A	139.944	L2_4	Control
DLL3	139.342	L2_4	Control
DACH1	133.48	L2_4	Control
FZD2	133.006	L2_4	Control
AC004158.1	130.911	L2_4	Control
LRRTM3	129.155	L2_4	Control
PDCD4	129.024	L2_4	Control
GADD45G	128.842	L2_4	Control
APEX1	128.657	L2_4	Control
HEY1	127.257	L2_4	Control
FGFRL1	125.448	L2_4	Control
ELAVL4	124.403	L2_4	Control
CDON	124.347	L2_4	Control
REST	119.675	L2_4	Control
AFDN	117.489	L2_4	Control
NAPEPLD	115.802	L2_4	Control
CMBL	114.454	L2_4	Control
LGALS3BP	114.404	L2_4	Control
PAWR	112.178	L2_4	Control
SLC1A2	111.161	L2_4	Control
OAF	109.069	L2_4	Control
ABRACL	107.429	L2_4	Control
STAG2	107.388	L2_4	Control
GPC4	106.102	L2_4	Control
HOMER3	104.993	L2_4	Control
GLI3	104.065	L2_4	Control
TFAP2C	104.063	L2_4	Control
EFNB2	103.598	L2_4	Control
ADAMTS6	100.371	L2_4	Control
NONO	99.5239	L2_4	Control
RBFOX3	98.9073	L2_4	Control
MAGED2	98.4851	L2_4	Control
MEIS2	97.1323	L2_4	Control
BEX5	96.1426	L2_4	Control
RHOB	94.9887	L2_4	Control
IMPDH2	93.9689	L2_4	Control
SLC17A7	93.7211	L2_4	Control
ZBTB20	92.9914	L2_4	Control
MPST	92.9181	L2_4	Control
HMGN3	91.98	L2_4	Control
LINC00461	91.837	L2_4	Control
PAX6	90.5695	L2_4	Control
ELAVL2	88.9902	L2_4	Control
TLE1	88.2854	L2_4	Control
GPC1	87.9709	L2_4	Control
ROBO2	87.9277	L2_4	Control
IGF2BP2	87.5022	L2_4	Control
GNAI2	85.9897	L2_4	Control
AAMDC	85.1851	L2_4	Control
HLA-C	85.0949	L2_4	Control
MOB3B	83.9188	L2_4	Control
FGFBP3	83.0494	L2_4	Control
CCNG1	82.8876	L2_4	Control
CNBP	79.3078	L2_4	Control
HSPA5	79.1465	L2_4	Control
ZFP36L1	78.9612	L2_4	Control
EIF4A1	78.7384	L2_4	Control
CCSAP	78.1234	L2_4	Control
TSPAN6	78.1006	L2_4	Control
HLA-E	75.8014	L2_4	Control
RAP1B	74.5813	L2_4	Control
HSP90AA1	74.4876	L2_4	Control
CLU	74.4341	L2_4	Control
FSTL1	73.547	L2_4	Control
KAZN	72.9373	L2_4	Control
FOXP1	72.7526	L2_4	Control
HSPE1	72.5716	L2_4	Control
FLRT2	72.0109	L2_4	Control
ARL4D	71.972	L2_4	Control
S100B	70.6976	L2_4	Control
CXXC5	69.698	L2_4	Control
RFXANK	69.5669	L2_4	Control
LINC00632	69.4101	L2_4	Control
ID1	69.3176	L2_4	Control
ZNF219	69.2014	L2_4	Control
DOP1B	68.6725	L2_4	Control
KCNN3	68.6366	L2_4	Control
B2M	67.581	L2_4	Control
MYT1	67.5753	L2_4	Control
GULP1	67.4602	L2_4	Control
CDO1	66.5572	L2_4	Control
CCND1	65.8832	L2_4	Control
AASS	65.3817	L2_4	Control
BSG	64.2436	L2_4	Control
HNRNPM	64.2261	L2_4	Control
SCRT2	62.8418	L2_4	Control
CIRBP	62.3907	L2_4	Control
FKBP10	61.9797	L2_4	Control
BAALC	61.9168	L2_4	Control
HSPH1	61.7092	L2_4	Control
SLC1A3	61.4975	L2_4	Control
GABBR2	61.2778	L2_4	Control
TMEM158	60.7745	L2_4	Control
RBPJ	59.6985	L2_4	Control
PALMD	59.0345	L2_4	Control
BTG1	59.021	L2_4	Control
RPL4	58.155	L2_4	Control
PNRC1	58.0019	L2_4	Control
PMP2	57.2097	L2_4	Control
EMP2	56.4851	L2_4	Control
TRIM28	56.3026	L2_4	Control
LZTS1	55.9741	L2_4	Control
LIPG	55.7756	L2_4	Control
RPL10A	55.7708	L2_4	Control
NFIC	55.4479	L2_4	Control
NETO2	54.4544	L2_4	Control
RGS16	52.1332	L2_4	Control
HSPD1	51.1613	L2_4	Control
AMER2	50.2961	L2_4	Control
FAM107A	50.0142	L2_4	Control
DLX5	1830.6	L2_4	Dup15q
DLX6-AS1	1545.32	L2_4	Dup15q
SP9	1188.07	L2_4	Dup15q
LINC01896	688.763	L2_4	Dup15q
LGALS1	613.344	L2_4	Dup15q
DLX2	585.058	L2_4	Dup15q
DLX1	529.925	L2_4	Dup15q
GAD2	497.588	L2_4	Dup15q
RBP1	444.796	L2_4	Dup15q
SNTG1	294.092	L2_4	Dup15q
RAB3IP	281.964	L2_4	Dup15q
TMSB4X	278.237	L2_4	Dup15q
GSX2	274.545	L2_4	Dup15q
SMS	251.97	L2_4	Dup15q
PFN2	240.798	L2_4	Dup15q
RND3	201.302	L2_4	Dup15q
TJP1	192.731	L2_4	Dup15q
MAD2L1	184.519	L2_4	Dup15q
RASD1	181.669	L2_4	Dup15q
HIST1H1C	154.264	L2_4	Dup15q
HIST1H1E	145.462	L2_4	Dup15q
RPL27A	142.897	L2_4	Dup15q
NRN1	136.225	L2_4	Dup15q
SCRG1	135.388	L2_4	Dup15q
SET	132.998	L2_4	Dup15q
HMGB2	122.923	L2_4	Dup15q
CDCA4	121.667	L2_4	Dup15q
HIST1H4C	119.855	L2_4	Dup15q
GABRB3	116.932	L2_4	Dup15q
EGR1	116.111	L2_4	Dup15q
TMSB15A	107.88	L2_4	Dup15q
UBE2C	105.742	L2_4	Dup15q
MT2A	105.416	L2_4	Dup15q
HMGN2	101.481	L2_4	Dup15q
ARX	99.5729	L2_4	Dup15q
TUBA1B	99.3627	L2_4	Dup15q
METRN	98.2787	L2_4	Dup15q
PPDPF	97.2491	L2_4	Dup15q
DERA	93.8279	L2_4	Dup15q
STXBP6	88.9355	L2_4	Dup15q
FABP5	86.869	L2_4	Dup15q
GNG11	86.6433	L2_4	Dup15q
APOO	84.7241	L2_4	Dup15q
PEG10	84.1286	L2_4	Dup15q
OLFM1	80.9027	L2_4	Dup15q
TMEM123	79.7238	L2_4	Dup15q
MYBL2	72.5502	L2_4	Dup15q
CRYAB	72.3468	L2_4	Dup15q
GPM6B	71.3945	L2_4	Dup15q
MT3	71.1856	L2_4	Dup15q
KIF20B	71.0319	L2_4	Dup15q
NUDT1	70.8137	L2_4	Dup15q
KIF5A	69.1358	L2_4	Dup15q
SUB1	68.9366	L2_4	Dup15q
WDR76	68.7706	L2_4	Dup15q
PSMC3IP	68.5814	L2_4	Dup15q
MDK	68.0569	L2_4	Dup15q
SMC3	66.5615	L2_4	Dup15q
NPY	66.2677	L2_4	Dup15q
SPRY1	65.6837	L2_4	Dup15q
UBE2T	65.1123	L2_4	Dup15q
BIRC5	63.647	L2_4	Dup15q
HAT1	62.9688	L2_4	Dup15q
CKS1B	60.9592	L2_4	Dup15q
PXMP2	59.8123	L2_4	Dup15q
ATAD2	59.6971	L2_4	Dup15q
RPS20	58.4628	L2_4	Dup15q
PFKP	57.7722	L2_4	Dup15q
RBBP7	57.575	L2_4	Dup15q
MOXD1	56.2164	L2_4	Dup15q
PSRC1	55.2391	L2_4	Dup15q
ARL4C	54.9699	L2_4	Dup15q
CENPW	54.7288	L2_4	Dup15q
FBXO5	53.4875	L2_4	Dup15q
TPM4	53.1059	L2_4	Dup15q
CDKN3	52.4795	L2_4	Dup15q
HOPX	52.1607	L2_4	Dup15q
PRDX4	51.5486	L2_4	Dup15q
CDK6	51.4734	L2_4	Dup15q
NUSAP1	50.7831	L2_4	Dup15q
AP1S2	50.3231	L2_4	Dup15q
PEG3	604613	L4	Control
GPC3	1590.71	L4	Control
CRABP1	1211.89	L4	Control
TAC3	1206.89	L4	Control
NHLH1	1126.91	L4	Control
COL9A3	973.77	L4	Control
NXPH4	772.05	L4	Control
RPS26	696.029	L4	Control
NEUROD1	689.633	L4	Control
HSPA1B	598.719	L4	Control
NEUROG2	573.564	L4	Control
EOMES	544.152	L4	Control
NPTX1	499.983	L4	Control
CCBE1	477.821	L4	Control
SNHG25	414.579	L4	Control
MDM1	403.821	L4	Control
RASGRP1	398.387	L4	Control
SLCO5A1	382.309	L4	Control
EFHD1	350.424	L4	Control
MFAP2	342.939	L4	Control
KLHL35	327.526	L4	Control
RAB26	310.052	L4	Control
NNAT	300.067	L4	Control
FOXP4	298.829	L4	Control
CHRM3-AS2	293.374	L4	Control
HSPB1	292.987	L4	Control
DMRTA2	284.952	L4	Control
IGDCC3	275.819	L4	Control
GSN	263.838	L4	Control
SOX3	258.696	L4	Control
PHLDA1	255.039	L4	Control
NKAIN4	246.826	L4	Control
COL4A6	246.604	L4	Control
RGMB	236.081	L4	Control
CYBA	232.685	L4	Control
DNAJB1	231.571	L4	Control
CDK18	226.236	L4	Control
CACNA2D1	224.617	L4	Control
ASIC1	221.15	L4	Control
IGFBPL1	220.184	L4	Control
SINHCAF	220.119	L4	Control
PNN	211.639	L4	Control
PLAGL1	210.26	L4	Control
B3GAT2	203.553	L4	Control
LHX2	201.279	L4	Control
CFAP298	200.967	L4	Control
AC004158.1	195.243	L4	Control
CCN1	193.307	L4	Control
FRMD4B	193.239	L4	Control
DACH1	192.605	L4	Control
INSM1	191.248	L4	Control
SYNE2	188.856	L4	Control
SVIL	186.979	L4	Control
JUN	186.197	L4	Control
RCOR2	183.576	L4	Control
FLRT2	182.522	L4	Control
MID1	181.702	L4	Control
PALMD	172.026	L4	Control
FAT3	171.406	L4	Control
BTBD17	166.625	L4	Control
GPC2	165.326	L4	Control
CDON	165.05	L4	Control
DISP3	164.47	L4	Control
VSTM2B	163.333	L4	Control
RSPO3	162.203	L4	Control
CELF2-DT	161.442	L4	Control
ARC	161.012	L4	Control
MYO6	160.669	L4	Control
SMPD3	160.278	L4	Control
FLRT3	160.062	L4	Control
CHD7	156.691	L4	Control
PHC2	153.426	L4	Control
SRGAP1	152.258	L4	Control
SFPQ	151.979	L4	Control
NKAIN2	150.116	L4	Control
PTPRO	148.732	L4	Control
PCBP4	148.583	L4	Control
EFS	148.447	L4	Control
CHRM3	145.526	L4	Control
CRB2	145.309	L4	Control
PRDX1	144.75	L4	Control
SYT1	143.561	L4	Control
MPPED2	142.731	L4	Control
CSRP2	142.152	L4	Control
SEL1L3	140.214	L4	Control
PHIP	140.195	L4	Control
HERPUD1	137.929	L4	Control
CHD5	137.851	L4	Control
FYN	137.49	L4	Control
TMEM178A	137.42	L4	Control
SLC44A5	137.398	L4	Control
ABRACL	135.133	L4	Control
EMX2	134.778	L4	Control
LIMD2	133.501	L4	Control
CNTLN	133.481	L4	Control
GRIA1	132.77	L4	Control
GADD45G	131.739	L4	Control
SLF1	131.416	L4	Control
AL138773.1	130.649	L4	Control
BEX5	128.755	L4	Control
TANK	128.175	L4	Control
ID4	128.079	L4	Control
UCP2	127.623	L4	Control
COL4A5	126.299	L4	Control
AFDN	125.834	L4	Control
RBMX	125.182	L4	Control
IGF2BP2	124.519	L4	Control
RPRM	124.182	L4	Control
CASC15	122.856	L4	Control
SRRM3	122.19	L4	Control
BAZ2B	121.232	L4	Control
LINC00461	121.141	L4	Control
RHOB	120.694	L4	Control
RASSF2	120.16	L4	Control
LRRC7	119.2	L4	Control
RUNX1T1	117.905	L4	Control
RND2	117.24	L4	Control
NCKAP5	116.353	L4	Control
NBEA	115.655	L4	Control
GRIA3	112.464	L4	Control
LINC01551	111.938	L4	Control
MEIS2	109.658	L4	Control
HPCAL1	109.399	L4	Control
GADD45A	109.148	L4	Control
BAIAP2-DT	108.582	L4	Control
NEUROD2	108.513	L4	Control
ARPP21	108.062	L4	Control
ZMAT3	108.059	L4	Control
NFIA	107.846	L4	Control
CADM2	107.029	L4	Control
ELAVL4	106.975	L4	Control
LIMCH1	106.959	L4	Control
ELAVL2	106.107	L4	Control
INPPL1	105.632	L4	Control
ATP8A2	104.226	L4	Control
TFAP2C	103.477	L4	Control
PNISR	102.9	L4	Control
SYT4	102.729	L4	Control
CECR2	101.063	L4	Control
MTHFD2	100.82	L4	Control
FAM182A	100.784	L4	Control
AL589740.1	100.571	L4	Control
PGAP1	100.106	L4	Control
NFASC	98.8738	L4	Control
EFNB2	98.8413	L4	Control
MT-ATP8	98.3089	L4	Control
APEX1	97.6707	L4	Control
AKAP9	97.5186	L4	Control
VSTM2L	96.9444	L4	Control
SHF	96.7652	L4	Control
SCRT2	96.3484	L4	Control
OTX1	95.3262	L4	Control
SERINC2	95.2693	L4	Control
PAX6	95.1564	L4	Control
SEMA6B	94.8426	L4	Control
SSX2IP	94.8175	L4	Control
JMJD1C	94.5589	L4	Control
SLA	93.799	L4	Control
ITGB1BP1	93.3942	L4	Control
SNHG16	92.9499	L4	Control
LZTS1	91.8005	L4	Control
PDCD4	91.1078	L4	Control
CCSAP	90.4445	L4	Control
APP	89.0479	L4	Control
CHD3	87.9915	L4	Control
IER5	87.9321	L4	Control
DLL3	86.6424	L4	Control
BOC	86.6264	L4	Control
DOC2B	86.3952	L4	Control
MT-ND4L	85.9095	L4	Control
FZD2	85.8134	L4	Control
KCNQ1OT1	84.9035	L4	Control
SLC38A1	84.4441	L4	Control
RPS6KL1	83.8739	L4	Control
PPM1K	83.7285	L4	Control
ACTR3B	82.8535	L4	Control
ATP2B2	82.7476	L4	Control
POU3F1	82.7474	L4	Control
DAB1	82.4717	L4	Control
CTTNBP2	81.3886	L4	Control
EPS8	81.0652	L4	Control
NONO	80.6493	L4	Control
TMEM132A	80.5967	L4	Control
TLE3	79.8476	L4	Control
FEZF2	79.804	L4	Control
GLRB	79.3122	L4	Control
SMARCA2	78.1511	L4	Control
SRCIN1	77.7573	L4	Control
HSP90AA1	77.6394	L4	Control
TP53I11	77.4742	L4	Control
BOLA3-AS1	76.6553	L4	Control
EBPL	75.921	L4	Control
MAGED2	75.5674	L4	Control
B3GALT6	75.4236	L4	Control
FGFBP3	75.0795	L4	Control
AFF3	74.6592	L4	Control
REEP5	74.3925	L4	Control
NECTIN3	74.1948	L4	Control
LRRTM3	73.8831	L4	Control
BTG1	73.6676	L4	Control
EPHB6	73.5614	L4	Control
SATB2-AS1	73.3152	L4	Control
NRXN1	72.7254	L4	Control
TNIK	72.67	L4	Control
PLXNA2	72.4245	L4	Control
KDELR1	71.952	L4	Control
SLC17A7	71.9126	L4	Control
ST3GAL1	71.8986	L4	Control
DLEU1	71.6783	L4	Control
GLUL	71.6441	L4	Control
NAPEPLD	71.644	L4	Control
BAZ1A	71.3194	L4	Control
RAB33A	71.0794	L4	Control
RCAN1	70.9506	L4	Control
CDKN1C	70.8712	L4	Control
NAV3	70.0447	L4	Control
SATB2	69.288	L4	Control
SNCAIP	69.1118	L4	Control
CCDC112	69.1099	L4	Control
PNRC1	68.6352	L4	Control
SNHG5	68.053	L4	Control
DDB2	67.66	L4	Control
RALGPS1	67.6548	L4	Control
MAGEH1	67.5903	L4	Control
EIF4A1	66.8085	L4	Control
GLI3	66.7876	L4	Control
ADCY1	66.3367	L4	Control
MYT1L	66.103	L4	Control
CAMK4	65.8125	L4	Control
FOXO6	65.7202	L4	Control
CMBL	65.4271	L4	Control
TFDP2	65.3819	L4	Control
DLG2	64.5772	L4	Control
ZCCHC18	64.5379	L4	Control
AMER2	64.057	L4	Control
SLCO3A1	64.0344	L4	Control
MYCN	63.1504	L4	Control
TRIM24	63.0306	L4	Control
CCDC28B	62.1103	L4	Control
TCIM	60.4719	L4	Control
ARL4D	60.1783	L4	Control
SRSF5	59.8191	L4	Control
RPL4	59.433	L4	Control
CGREF1	59.001	L4	Control
LINC02609	58.6455	L4	Control
GAREM1	58.5046	L4	Control
CDH11	58.2417	L4	Control
SRRM4	58.0892	L4	Control
FAM3C	57.4854	L4	Control
KLHDC8A	57.2149	L4	Control
CYP26A1	56.2558	L4	Control
GTDC1	56.2323	L4	Control
SCN3A	55.469	L4	Control
GABBR2	55.2003	L4	Control
SHROOM3	54.6913	L4	Control
NEGR1	54.2427	L4	Control
KAZN	54.2155	L4	Control
IFI6	54.0173	L4	Control
NHSL1	53.9835	L4	Control
TRIM28	53.9018	L4	Control
CCNG1	53.8358	L4	Control
SBK1	53.8193	L4	Control
XKR4	53.8119	L4	Control
ID1	53.7853	L4	Control
APC2	52.8208	L4	Control
RGS16	52.8193	L4	Control
HES6	52.7708	L4	Control
TCF3	52.5779	L4	Control
PBX1	52.4495	L4	Control
GNAI2	51.6563	L4	Control
NAV2	51.6063	L4	Control
TCF4	51.4122	L4	Control
ITPR1	51.364	L4	Control
SOGA3	50.9913	L4	Control
REST	50.9319	L4	Control
DLL1	50.6493	L4	Control
RETREG1	50.4042	L4	Control
SEC11C	50.2452	L4	Control
DLX6-AS1	3836.53	L4	Dup15q
DLX5	3212.54	L4	Dup15q
GAD2	870.008	L4	Dup15q
DLX2	812.311	L4	Dup15q
DLX1	788.491	L4	Dup15q
LGALS1	593.903	L4	Dup15q
RPS4X	402.141	L4	Dup15q
RAB3IP	330.845	L4	Dup15q
TMSB4X	290.152	L4	Dup15q
MAD2L1	286.114	L4	Dup15q
PFN2	226.242	L4	Dup15q
GABRB3	204.911	L4	Dup15q
UBE2C	203.584	L4	Dup15q
TCEAL7	198.789	L4	Dup15q
HIST1H4C	190.47	L4	Dup15q
SNTG1	174.815	L4	Dup15q
TOP2A	168.993	L4	Dup15q
HMGB2	168.131	L4	Dup15q
KHDRBS3	161.859	L4	Dup15q
PSMC3IP	160.47	L4	Dup15q
MIR7-3HG	157.754	L4	Dup15q
HIST1H1C	157.191	L4	Dup15q
BIRC5	156.912	L4	Dup15q
MIF	154.767	L4	Dup15q
NUSAP1	151.97	L4	Dup15q
WDR76	148.517	L4	Dup15q
TJP1	144.654	L4	Dup15q
RPL27A	143.999	L4	Dup15q
PEG10	143.932	L4	Dup15q
NUCKS1	140.747	L4	Dup15q
SMS	140.548	L4	Dup15q
CDK1	139.797	L4	Dup15q
FBXO5	137.511	L4	Dup15q
RBP1	137.02	L4	Dup15q
KIF22	135.555	L4	Dup15q
RPL36AL	132.217	L4	Dup15q
HIST1H1E	131.176	L4	Dup15q
SMC2	130.856	L4	Dup15q
PRC1	127.039	L4	Dup15q
H2AFX	126.988	L4	Dup15q
SET	123.321	L4	Dup15q
HIRIP3	122.592	L4	Dup15q
KIF20B	119.275	L4	Dup15q
CKS1B	116.488	L4	Dup15q
NCAPD3	112.477	L4	Dup15q
SMC4	109.755	L4	Dup15q
TMSB15A	109.741	L4	Dup15q
CENPU	107.858	L4	Dup15q
CDCA4	106.461	L4	Dup15q
CENPF	105.231	L4	Dup15q
NTRK2	105.137	L4	Dup15q
DHFR	102.804	L4	Dup15q
TYMS	101.962	L4	Dup15q
DERA	100.345	L4	Dup15q
ATAD2	98.9483	L4	Dup15q
SEZ6L	96.0755	L4	Dup15q
CENPH	95.9414	L4	Dup15q
HAT1	95.5332	L4	Dup15q
EGR1	95.3207	L4	Dup15q
ATAD5	94.8566	L4	Dup15q
RFC3	94.1656	L4	Dup15q
HMGN2	92.3127	L4	Dup15q
ITGB3BP	92.142	L4	Dup15q
HIST1H1D	91.396	L4	Dup15q
RFC4	89.8509	L4	Dup15q
COX7B	84.8503	L4	Dup15q
NUDT1	84.8275	L4	Dup15q
SEC61G	82.4052	L4	Dup15q
UBE2T	81.1965	L4	Dup15q
SLC2A1	80.6312	L4	Dup15q
GMNN	79.7185	L4	Dup15q
SCRG1	79.6817	L4	Dup15q
PCNA	78.3458	L4	Dup15q
BEX3	77.7558	L4	Dup15q
NPY	76.75	L4	Dup15q
CHEK1	75.2913	L4	Dup15q
PXMP2	75.2257	L4	Dup15q
RPA3	74.9628	L4	Dup15q
MCM4	74.8624	L4	Dup15q
CD47	73.9034	L4	Dup15q
HMGB1	73.8444	L4	Dup15q
ORC6	73.3912	L4	Dup15q
CENPW	70.479	L4	Dup15q
RRM1	70.4473	L4	Dup15q
FEN1	70.2355	L4	Dup15q
DUT	69.6315	L4	Dup15q
MTRNR2L12	68.9517	L4	Dup15q
DTYMK	68.9516	L4	Dup15q
YBX1	68.3315	L4	Dup15q
PPP1R1A	65.8107	L4	Dup15q
CENPK	65.2307	L4	Dup15q
METRN	64.7595	L4	Dup15q
LIG1	63.2527	L4	Dup15q
RPRML	63.0757	L4	Dup15q
MORF4L2	62.8686	L4	Dup15q
SPRY1	62.3981	L4	Dup15q
GOLGA8A	62.3817	L4	Dup15q
RBBP7	62.0521	L4	Dup15q
VRK1	59.9706	L4	Dup15q
CKAP2	59.4946	L4	Dup15q
WDR34	59.0143	L4	Dup15q
RFC2	58.9133	L4	Dup15q
FABP5	58.6478	L4	Dup15q
ID2	57.9804	L4	Dup15q
PCDH9	56.1016	L4	Dup15q
DNAJC9	55.9879	L4	Dup15q
PSRC1	54.3674	L4	Dup15q
MEST	53.9344	L4	Dup15q
RASD1	52.5786	L4	Dup15q
NEFL	52.5774	L4	Dup15q
HMGCS1	51.4398	L4	Dup15q
TNNI3	51.0962	L4	Dup15q
BARD1	51.089	L4	Dup15q
MIS18A	50.8566	L4	Dup15q
TUBA1B	50.0352	L4	Dup15q
NXPH4	1032.34	L5_6	Control
CRABP1	1024.69	L5_6	Control
NHLH1	970.488	L5_6	Control
TAC3	820.522	L5_6	Control
NEUROG2	763.962	L5_6	Control
NEUROD1	650.466	L5_6	Control
HSPA1B	589.867	L5_6	Control
SSTR2	495.239	L5_6	Control
GABRA2	463.075	L5_6	Control
RAB26	438.347	L5_6	Control
EOMES	408.467	L5_6	Control
EMX1	408.085	L5_6	Control
RHOB	394.812	L5_6	Control
DRAXIN	352.577	L5_6	Control
INHBA-AS1	348.191	L5_6	Control
RASGRP1	347.431	L5_6	Control
FOXP4	346.962	L5_6	Control
FLRT3	338.06	L5_6	Control
MDM1	335.711	L5_6	Control
BAIAP2-DT	321.471	L5_6	Control
ST18	318.317	L5_6	Control
SLCO5A1	293.778	L5_6	Control
MFAP2	293.192	L5_6	Control
KLHL35	288.073	L5_6	Control
GSN	283.346	L5_6	Control
CAP2	282.843	L5_6	Control
IGFBPL1	282.3	L5_6	Control
MYO6	281.426	L5_6	Control
HSPB1	279.721	L5_6	Control
CPNE5	278.324	L5_6	Control
NKAIN4	272.727	L5_6	Control
IGDCC3	269.796	L5_6	Control
CORO2B	267.604	L5_6	Control
NPTX1	257.32	L5_6	Control
ARG2	247.44	L5_6	Control
SHF	243.92	L5_6	Control
PHLDA1	243.098	L5_6	Control
BHLHE22	238.577	L5_6	Control
JUN	234.714	L5_6	Control
CNTNAP2	234.277	L5_6	Control
PLP1	234.076	L5_6	Control
SINHCAF	223.519	L5_6	Control
ABHD6	221.457	L5_6	Control
EPB41L3	220.93	L5_6	Control
PCSK2	216.901	L5_6	Control
RGMB	216.537	L5_6	Control
KIF26A	216.367	L5_6	Control
NNAT	212.108	L5_6	Control
DMRTA2	210.327	L5_6	Control
HMGA2	209.237	L5_6	Control
TRPM3	206.639	L5_6	Control
CYBA	205.775	L5_6	Control
DNAJB1	204.479	L5_6	Control
AFDN	204.247	L5_6	Control
SOX3	202.841	L5_6	Control
MT-CO3	200.008	L5_6	Control
COL4A6	198.505	L5_6	Control
ST3GAL1	190.003	L5_6	Control
PLPP5	184.613	L5_6	Control
DCC	183.084	L5_6	Control
HPCAL1	180.869	L5_6	Control
LHX2	177.315	L5_6	Control
RORB	176.563	L5_6	Control
MT-CO1	173.58	L5_6	Control
FEZF2	173.117	L5_6	Control
EPHA4	172.471	L5_6	Control
SHB	170.208	L5_6	Control
RBFOX3	169.009	L5_6	Control
NEUROD6	169.006	L5_6	Control
CACNG8	164.782	L5_6	Control
CFAP298	163.764	L5_6	Control
HECW1	162.666	L5_6	Control
RCOR2	162.201	L5_6	Control
AC004158.1	161.558	L5_6	Control
FOXO6	159.95	L5_6	Control
CDH7	159.245	L5_6	Control
CCN1	156.853	L5_6	Control
SYNDIG1	156.549	L5_6	Control
SFPQ	155.422	L5_6	Control
GPC2	155.226	L5_6	Control
BTBD17	154.625	L5_6	Control
SVIL	152.881	L5_6	Control
NCAM2	151.696	L5_6	Control
CRIP2	151.158	L5_6	Control
GNG8	149.952	L5_6	Control
MID1	145.477	L5_6	Control
SYNE2	143.755	L5_6	Control
CITED2	143.69	L5_6	Control
SLA	143.592	L5_6	Control
KAZN	141.209	L5_6	Control
GLRX	139.993	L5_6	Control
PRDX1	139.629	L5_6	Control
DACH1	138.964	L5_6	Control
NOL4	138.588	L5_6	Control
SMARCA4	136.048	L5_6	Control
DPP6	134.422	L5_6	Control
DISP3	134.406	L5_6	Control
PHC2	131.007	L5_6	Control
ELAVL4	129.093	L5_6	Control
MPPED2	127.569	L5_6	Control
PCDH17	125.823	L5_6	Control
ASIC1	123.489	L5_6	Control
DBN1	120.805	L5_6	Control
PCBP4	120.325	L5_6	Control
NFIB	118.018	L5_6	Control
INSM1	116.405	L5_6	Control
AC099792.1	116.104	L5_6	Control
CDON	115.879	L5_6	Control
HERPUD1	113.981	L5_6	Control
PIK3R3	113.478	L5_6	Control
WASF1	113.149	L5_6	Control
MYT1	111.336	L5_6	Control
PHIP	111.086	L5_6	Control
CHD7	110.944	L5_6	Control
EFS	110.081	L5_6	Control
CNTLN	109.881	L5_6	Control
CRB2	109.391	L5_6	Control
GADD45G	109.25	L5_6	Control
SH3BP5	108.887	L5_6	Control
IGF2BP2	108.016	L5_6	Control
UNC5A	106.289	L5_6	Control
SLC1A2	106.03	L5_6	Control
PGAP1	105.48	L5_6	Control
CASC15	105.105	L5_6	Control
BCL11A	103.114	L5_6	Control
GADD45A	101.223	L5_6	Control
CDKN1C	100.919	L5_6	Control
HPCA	100.565	L5_6	Control
COL4A5	100.28	L5_6	Control
TFAP2C	98.8709	L5_6	Control
SCRT2	98.4265	L5_6	Control
SEMA3C	98.3376	L5_6	Control
PEX5L	98.3338	L5_6	Control
CLMP	97.6314	L5_6	Control
ZBTB18	97.084	L5_6	Control
GPR27	96.6321	L5_6	Control
BAZ2B	95.7534	L5_6	Control
AL589740.1	95.1359	L5_6	Control
ANKRD33B	94.8428	L5_6	Control
JPH4	93.8631	L5_6	Control
CACNA2D1	93.482	L5_6	Control
DTNBP1	92.9236	L5_6	Control
EMX2	92.3179	L5_6	Control
SPOCK1	92.2675	L5_6	Control
B3GAT1	92.2382	L5_6	Control
ID4	92.2253	L5_6	Control
MCUR1	92.1938	L5_6	Control
ZMAT3	90.3198	L5_6	Control
PAX6	89.6213	L5_6	Control
ADD3	89.5221	L5_6	Control
DLL3	89.4235	L5_6	Control
EFNA5	88.3132	L5_6	Control
RUNDC3A	87.8626	L5_6	Control
MEIS2	86.7258	L5_6	Control
NFIA	85.7116	L5_6	Control
LINC01551	84.8379	L5_6	Control
MTHFD2	84.4292	L5_6	Control
SNCAIP	83.5466	L5_6	Control
CABP1	83.5134	L5_6	Control
NUP93	82.3114	L5_6	Control
HSP90AA1	81.9208	L5_6	Control
GRIK2	81.2308	L5_6	Control
ELMOD1	80.5853	L5_6	Control
TMEM132A	78.5694	L5_6	Control
SRGAP1	78.1692	L5_6	Control
PAK5	77.968	L5_6	Control
CADM2	77.9356	L5_6	Control
FAM182A	77.0956	L5_6	Control
ITSN1	76.2091	L5_6	Control
OLFM2	75.612	L5_6	Control
ARID5B	75.5062	L5_6	Control
CCDC171	75.259	L5_6	Control
TRMT9B	75.0331	L5_6	Control
SLCO3A1	74.843	L5_6	Control
CAMKK2	74.6347	L5_6	Control
IGSF3	74.41	L5_6	Control
AKT3	74.1109	L5_6	Control
EEF1A2	73.8566	L5_6	Control
STT3B	73.5307	L5_6	Control
NFIL3	73.3824	L5_6	Control
THSD7A	73.1883	L5_6	Control
BAZ1A	71.9571	L5_6	Control
RPRML	70.9198	L5_6	Control
INPPL1	70.01	L5_6	Control
RPS6KL1	69.9788	L5_6	Control
BRD3	69.1655	L5_6	Control
TBL1X	68.9164	L5_6	Control
GLUL	68.7742	L5_6	Control
ERC1	68.3604	L5_6	Control
CADPS	68.1438	L5_6	Control
LRRTM3	67.4689	L5_6	Control
C11orf96	67.2646	L5_6	Control
DMTN	66.6688	L5_6	Control
ZNF608	66.548	L5_6	Control
BOC	65.6434	L5_6	Control
ELAVL2	65.2587	L5_6	Control
PCDH19	65.0201	L5_6	Control
GAP43	64.7507	L5_6	Control
FZD2	64.3084	L5_6	Control
OPCML	62.9659	L5_6	Control
DDB2	62.7498	L5_6	Control
AEN	62.6481	L5_6	Control
LDB2	62.5929	L5_6	Control
SESN3	62.0711	L5_6	Control
ACTR3B	60.3452	L5_6	Control
MSRA	59.2033	L5_6	Control
OTX1	59.1444	L5_6	Control
MAGED2	59.0919	L5_6	Control
ABR	58.9784	L5_6	Control
HACD2	58.4134	L5_6	Control
PTPRO	58.4049	L5_6	Control
ARL4D	58.0329	L5_6	Control
DAB1	57.1656	L5_6	Control
OCIAD2	57.1119	L5_6	Control
AC004540.1	57.0519	L5_6	Control
RAP1GAP	56.9572	L5_6	Control
SYBU	56.5062	L5_6	Control
KLHDC8A	54.9782	L5_6	Control
DOK6	54.9385	L5_6	Control
MT-ND1	54.8612	L5_6	Control
PCSK5	54.2112	L5_6	Control
GABPB1-AS1	53.9719	L5_6	Control
CSRP2	53.5181	L5_6	Control
FGFBP3	53.1581	L5_6	Control
BTG1	52.5441	L5_6	Control
NAV1	52.4681	L5_6	Control
B3GAT2	52.29	L5_6	Control
NAPEPLD	52.2693	L5_6	Control
PDCD4	51.3509	L5_6	Control
PHYHIP	51.3491	L5_6	Control
GLI3	51.1064	L5_6	Control
IFI44L	51.0929	L5_6	Control
CELF6	50.9885	L5_6	Control
GLCCI1	50.6284	L5_6	Control
DOK5	50.5033	L5_6	Control
SSBP4	50.4007	L5_6	Control
DLX6-AS1	2632.34	L5_6	Dup15q
DLX5	2592.46	L5_6	Dup15q
GAD2	855.781	L5_6	Dup15q
DLX2	647.821	L5_6	Dup15q
SNTG1	552.779	L5_6	Dup15q
CPVL	534.852	L5_6	Dup15q
MAD2L1	467.965	L5_6	Dup15q
DLX1	463.111	L5_6	Dup15q
CDKN3	338.176	L5_6	Dup15q
FBXW7	323.48	L5_6	Dup15q
SATB2	321.263	L5_6	Dup15q
NTRK2	321.255	L5_6	Dup15q
HIST1H4C	284.444	L5_6	Dup15q
UBE2C	279.414	L5_6	Dup15q
SATB2-AS1	265.884	L5_6	Dup15q
TOP2A	252.475	L5_6	Dup15q
HMGB2	239.01	L5_6	Dup15q
NEAT1	236.467	L5_6	Dup15q
TMSB4X	233.523	L5_6	Dup15q
WDR76	230.363	L5_6	Dup15q
PFN2	226.839	L5_6	Dup15q
FBXO5	214.966	L5_6	Dup15q
BIRC5	210.095	L5_6	Dup15q
TUBA1B	204.835	L5_6	Dup15q
NUSAP1	202.728	L5_6	Dup15q
H2AFX	200.9	L5_6	Dup15q
CDK1	200.727	L5_6	Dup15q
KIF22	198.981	L5_6	Dup15q
MKI67	197.624	L5_6	Dup15q
CENPW	197.562	L5_6	Dup15q
UBE2T	197.268	L5_6	Dup15q
CENPU	193.861	L5_6	Dup15q
HIST2H2AC	193.155	L5_6	Dup15q
PRC1	190.44	L5_6	Dup15q
SMC2	189.453	L5_6	Dup15q
CYP26A1	188.019	L5_6	Dup15q
CENPF	185.374	L5_6	Dup15q
TJP1	167.266	L5_6	Dup15q
CLSPN	167.156	L5_6	Dup15q
DHFR	165.327	L5_6	Dup15q
APOO	164.398	L5_6	Dup15q
RBP1	164.201	L5_6	Dup15q
CDCA4	161.909	L5_6	Dup15q
RAD51AP1	159.775	L5_6	Dup15q
HIST1H1E	158.845	L5_6	Dup15q
CENPH	156.024	L5_6	Dup15q
NEFM	153.835	L5_6	Dup15q
SMC4	153.751	L5_6	Dup15q
GABRB3	153.705	L5_6	Dup15q
ATAD2	153.066	L5_6	Dup15q
DPYSL3	151.759	L5_6	Dup15q
GABRA5	149.968	L5_6	Dup15q
NCAPD3	148.883	L5_6	Dup15q
ITGB3BP	148.833	L5_6	Dup15q
HAT1	148.39	L5_6	Dup15q
TYMS	148.044	L5_6	Dup15q
TUBB4B	140.019	L5_6	Dup15q
DCX	139.268	L5_6	Dup15q
RFC3	138.681	L5_6	Dup15q
HIST1H1D	138.431	L5_6	Dup15q
HMGN2	136.944	L5_6	Dup15q
RFC4	133.849	L5_6	Dup15q
CKS1B	132.958	L5_6	Dup15q
ATAD5	132.024	L5_6	Dup15q
EGR1	128.332	L5_6	Dup15q
PEG10	128.082	L5_6	Dup15q
AKAP7	125.419	L5_6	Dup15q
PCNA	125.244	L5_6	Dup15q
GMNN	123.19	L5_6	Dup15q
BEX3	121.853	L5_6	Dup15q
TMSB15A	119.714	L5_6	Dup15q
CHEK1	118.736	L5_6	Dup15q
RPA3	115.382	L5_6	Dup15q
RNF165	114.018	L5_6	Dup15q
CENPK	113.703	L5_6	Dup15q
MPPED1	110.726	L5_6	Dup15q
RRM1	109.798	L5_6	Dup15q
NRN1	108.49	L5_6	Dup15q
MCM4	108.383	L5_6	Dup15q
GOLGA8A	107.127	L5_6	Dup15q
FEN1	101.978	L5_6	Dup15q
RASD1	97.5234	L5_6	Dup15q
BEX2	96.7488	L5_6	Dup15q
PXMP2	96.2725	L5_6	Dup15q
DOCK9	96.184	L5_6	Dup15q
NDRG1	95.9803	L5_6	Dup15q
DTYMK	94.459	L5_6	Dup15q
TPX2	93.1637	L5_6	Dup15q
HMGB1	93.0762	L5_6	Dup15q
CKAP2	92.0343	L5_6	Dup15q
MIR137HG	91.436	L5_6	Dup15q
SCRG1	91.2614	L5_6	Dup15q
HIRIP3	90.2894	L5_6	Dup15q
NUDT1	90.2832	L5_6	Dup15q
PBK	90.2391	L5_6	Dup15q
DERA	90.0083	L5_6	Dup15q
DUT	88.7282	L5_6	Dup15q
PKIA	88.7229	L5_6	Dup15q
SLC2A1	87.3826	L5_6	Dup15q
NPY	86.7524	L5_6	Dup15q
DMD	84.8978	L5_6	Dup15q
LIG1	77.4507	L5_6	Dup15q
CXCR4	77.1361	L5_6	Dup15q
WDR34	76.4183	L5_6	Dup15q
KCTD12	76.2721	L5_6	Dup15q
BARD1	76.1339	L5_6	Dup15q
METRN	75.5162	L5_6	Dup15q
GINS2	74.5803	L5_6	Dup15q
DNAJC9	74.5539	L5_6	Dup15q
YWHAG	73.8981	L5_6	Dup15q
MIS18A	73.2555	L5_6	Dup15q
PCLAF	71.8772	L5_6	Dup15q
PTTG1	71.8473	L5_6	Dup15q
BCL7C	70.3501	L5_6	Dup15q
C1QTNF4	70.2936	L5_6	Dup15q
SYT13	69.4385	L5_6	Dup15q
KHDRBS3	68.7222	L5_6	Dup15q
ANAPC11	68.7072	L5_6	Dup15q
SEC11C	67.1986	L5_6	Dup15q
SPECC1	66.5715	L5_6	Dup15q
H2AFZ	66.3774	L5_6	Dup15q
RFC2	65.918	L5_6	Dup15q
SPRY1	65.8392	L5_6	Dup15q
PALMD	65.6037	L5_6	Dup15q
ORC6	65.5795	L5_6	Dup15q
DPYSL2	65.1689	L5_6	Dup15q
RBBP7	64.8376	L5_6	Dup15q
RANBP1	64.0964	L5_6	Dup15q
MEST	63.8983	L5_6	Dup15q
FAM162A	63.2492	L5_6	Dup15q
MCM7	61.9281	L5_6	Dup15q
GNG2	61.8295	L5_6	Dup15q
RPRM	59.8247	L5_6	Dup15q
TMSB10	59.5607	L5_6	Dup15q
RAB13	58.5325	L5_6	Dup15q
ARX	56.821	L5_6	Dup15q
MCM3	55.7212	L5_6	Dup15q
IRF2BPL	54.9151	L5_6	Dup15q
FABP5	54.6531	L5_6	Dup15q
UBE2S	54.1371	L5_6	Dup15q
RFC5	53.5741	L5_6	Dup15q
DNMT1	53.023	L5_6	Dup15q
FXYD1	52.9622	L5_6	Dup15q
TMEM106C	52.6185	L5_6	Dup15q
PIN1	52.1304	L5_6	Dup15q
CKLF	52.1186	L5_6	Dup15q
MEF2C	51.4879	L5_6	Dup15q
ACSL4	50.6147	L5_6	Dup15q
SLC26A4-AS1	50.54	L5_6	Dup15q
ANP32E	50.4213	L5_6	Dup15q
