# Supplementary material for: Single-cell analysis of dup15q syndrome reveals developmental and postnatal molecular changes in autism
Source: Nat Commun. 2025 Jul 4;16:6177. doi: 10.1038/s41467-025-61184-4 (PMC12227528; doi:10.1038/s41467-025-61184-4)
Supplement: Supplementary file 11 — Supplementary Dataset S9 [file 41467_2025_61184_MOESM11_ESM.xlsx]

## Sheet: codebook_0_Dup15qV2_VA00215 (1)
name	id	barcodeType	V0001T8B1	V0002T8B1	V0003T8B1	V0004T8B1	V0005T8B1	V0006T8B1	V0007T8B1	V0008T8B1	V0009T8B1	V0010T8B1	V0011T8B1	V0012T8B1	V0013T8B1	V0014T8B1	V0015T8B1	V0016T8B1	V0017T8B1	V0018T8B1	V0019T8B1	V0154T8B1	V0021T8B1
ADAM11	ENST00000200557	merfish	0	0	0	0	0	0	0	0	1	0	1	1	0	0	0	0	0	0	0	0	1
SOS2	ENST00000216373	merfish	0	0	0	0	0	1	0	1	0	0	0	0	0	0	1	0	0	0	0	1	0
SLC8A3	ENST00000216568	merfish	0	0	0	0	0	0	1	0	0	1	0	0	1	0	0	0	0	0	0	1	0
CLIP2	ENST00000223398	merfish	0	1	0	1	1	0	0	0	0	0	0	0	0	1	0	0	0	0	0	0	0
NKTR	ENST00000232978	merfish	0	0	0	0	1	0	0	0	1	0	0	0	0	0	0	1	0	0	0	1	0
TSHZ3	ENST00000240587	merfish	1	0	0	0	1	1	0	0	0	1	0	0	0	0	0	0	0	0	0	0	0
MBOAT7	ENST00000245615	merfish	1	1	1	0	1	0	0	0	0	0	0	0	0	0	0	0	0	0	0	0	0
LAMP5	ENST00000246070	merfish	0	0	0	0	0	1	0	0	0	0	1	0	0	0	0	0	0	0	1	0	1
RFPL2	ENST00000248983	merfish	0	0	1	0	0	0	0	1	0	0	0	0	0	0	1	0	1	0	0	0	0
KIAA0930	ENST00000251993	merfish	0	0	0	0	0	0	0	0	0	0	1	0	0	0	1	1	0	0	0	1	0
KMT2E	ENST00000257745	merfish	0	0	0	0	0	0	0	0	0	1	0	0	0	0	0	1	0	0	1	1	0
HTR2B	ENST00000258400	merfish	0	0	0	0	1	0	0	1	0	0	0	0	1	0	0	1	0	0	0	0	0
GABBR2	ENST00000259455	merfish	0	0	0	0	0	0	0	0	0	0	0	0	1	1	0	0	0	0	1	1	0
PROX1	ENST00000261454	merfish	0	0	0	1	0	0	0	0	0	0	0	0	1	0	0	1	0	0	1	0	0
HERC2	ENST00000261609	merfish	0	0	0	0	0	1	0	1	0	0	1	0	1	0	0	0	0	0	0	0	0
CYBA	ENST00000261623	merfish	0	0	0	0	0	0	0	1	1	0	0	0	0	0	0	1	1	0	0	0	0
TAOK1	ENST00000261716	merfish	0	0	1	0	0	0	0	0	0	0	0	0	1	0	1	1	0	0	0	0	0
CUX2	ENST00000261726	merfish	0	0	0	0	0	1	1	0	0	0	0	0	0	0	0	0	1	1	0	0	0
RHEB	ENST00000262187	merfish	0	0	0	0	0	0	0	0	0	0	1	1	1	0	1	0	0	0	0	0	0
NOVA2	ENST00000263257	merfish	1	0	0	0	1	0	1	0	0	0	0	0	0	0	0	0	0	0	0	0	1
PTPN4	ENST00000263708	merfish	0	0	0	0	0	0	0	0	0	0	0	0	0	0	0	0	1	1	1	0	1
PIK3CA	ENST00000263967	merfish	0	0	0	1	0	0	0	0	1	0	0	0	0	0	1	0	0	0	0	0	1
RAPGEF2	ENST00000264431	merfish	1	0	0	0	0	0	1	0	0	0	0	1	0	0	0	0	1	0	0	0	0
DNMT3A	ENST00000264709	merfish	0	0	0	0	0	0	1	0	0	0	1	0	0	0	1	0	0	0	0	0	1
RIMS1	ENST00000264839	merfish	0	0	0	0	0	0	1	0	1	0	0	0	0	0	0	1	0	0	0	0	1
SEMA3A	ENST00000265362	merfish	0	0	0	0	0	0	0	0	0	0	0	0	0	0	0	1	1	1	0	1	0
KAT6A	ENST00000265713	merfish	0	0	0	0	0	0	0	0	0	0	0	0	0	1	1	1	0	1	0	0	0
CDH2	ENST00000269141	merfish	0	0	1	1	0	0	0	0	1	1	0	0	0	0	0	0	0	0	0	0	0
ASXL3	ENST00000269197	merfish	0	0	1	0	0	0	0	0	1	0	0	1	1	0	0	0	0	0	0	0	0
PRDM16	ENST00000270722	merfish	0	0	1	0	0	0	0	0	0	1	0	0	1	0	0	0	1	0	0	0	0
NXPH2	ENST00000272641	merfish	0	0	0	0	0	0	0	0	0	0	0	1	1	0	0	0	0	0	0	1	1
TBCK	ENST00000273980	merfish	1	0	0	0	0	0	0	1	0	0	0	1	0	0	0	0	0	0	1	0	0
DLC1	ENST00000276297	merfish	0	0	0	0	0	1	0	0	0	0	0	0	0	0	1	0	0	1	0	0	1
ZNF462	ENST00000277225	merfish	0	1	1	0	0	0	0	1	1	0	0	0	0	0	0	0	0	0	0	0	0
SLC1A2	ENST00000278379	merfish	0	1	1	0	0	0	1	0	0	0	0	0	0	0	0	0	0	0	0	1	0
SLC2A13	ENST00000280871	merfish	0	1	0	1	0	0	1	0	1	0	0	0	0	0	0	0	0	0	0	0	0
KHDRBS2	ENST00000281156	merfish	0	1	0	0	1	0	0	1	0	0	0	0	0	0	1	0	0	0	0	0	0
MED13L	ENST00000281928	merfish	0	0	1	0	0	1	0	0	0	0	0	1	0	0	0	0	0	0	0	0	1
ZFP36L2	ENST00000282388	merfish	0	0	0	0	0	1	0	0	0	0	1	0	0	0	0	0	0	1	0	1	0
GJA1	ENST00000282561	merfish	0	0	0	0	1	0	0	1	1	0	0	0	0	0	0	0	0	0	0	0	1
BMP3	ENST00000282701	merfish	0	0	1	0	0	0	0	0	0	0	0	1	0	0	1	0	0	1	0	0	0
FEZF2	ENST00000283268	merfish	1	0	0	0	0	0	0	0	1	0	0	0	0	0	0	1	0	0	1	0	0
CHD1	ENST00000284049	merfish	0	0	0	1	0	0	0	1	1	0	0	0	1	0	0	0	0	0	0	0	0
AGPAT5	ENST00000285518	merfish	0	0	0	0	0	0	0	1	0	0	1	0	0	0	0	1	0	0	1	0	0
UNC5D	ENST00000287272	merfish	0	0	1	0	1	0	0	0	0	0	0	1	0	0	0	0	1	0	0	0	0
ATAD2	ENST00000287394	merfish	0	1	0	0	0	0	0	0	0	0	0	0	0	0	1	0	0	0	1	1	0
SST	ENST00000287641	merfish	0	0	1	0	0	0	0	0	1	0	0	0	0	1	0	0	0	0	1	0	0
SLC6A1	ENST00000287766	merfish	0	0	1	0	0	1	0	0	0	1	0	0	0	0	0	0	0	1	0	0	0
NCOA1	ENST00000288599	merfish	1	1	0	0	0	1	0	0	0	0	0	0	0	0	0	0	0	0	1	0	0
UBR1	ENST00000290650	merfish	0	1	0	0	0	1	0	0	1	0	0	0	0	0	1	0	0	0	0	0	0
DRD3	ENST00000295881	merfish	0	0	0	0	1	0	0	0	0	0	1	0	0	0	0	1	0	0	0	0	1
WDFY3	ENST00000295888	merfish	0	0	0	0	0	0	1	0	1	1	0	0	0	0	0	0	0	0	1	0	0
ABHD6	ENST00000295962	merfish	1	0	0	0	0	1	0	0	0	0	0	0	0	1	0	1	0	0	0	0	0
MRPL33	ENST00000296102	merfish	1	0	0	0	1	0	0	0	0	0	1	0	0	0	0	0	0	0	1	0	0
ETNPPL	ENST00000296486	merfish	0	1	0	0	0	0	0	0	0	1	0	0	0	1	0	0	0	1	0	0	0
NAA15	ENST00000296543	merfish	0	0	0	0	0	1	1	0	0	0	0	1	1	0	0	0	0	0	0	0	0
RAD21	ENST00000297338	merfish	0	0	1	1	0	0	0	0	0	0	1	1	0	0	0	0	0	0	0	0	0
OTOGL	ENST00000298820	merfish	0	0	0	1	0	0	0	0	0	1	0	0	1	1	0	0	0	0	0	0	0
PDZRN4	ENST00000298919	merfish	0	0	0	1	0	0	0	0	0	0	1	0	0	1	0	0	0	1	0	0	0
MAP1A	ENST00000300231	merfish	0	1	0	0	0	0	0	0	0	0	1	0	0	0	1	0	0	1	0	0	0
NRXN2	ENST00000301894	merfish	0	0	1	1	1	0	1	0	0	0	0	0	0	0	0	0	0	0	0	0	0
YWHAG	ENST00000307630	merfish	0	0	0	0	1	0	0	0	1	0	0	0	1	0	0	0	0	0	1	0	0
ETFDH	ENST00000307738	merfish	0	0	0	0	0	0	0	1	1	0	0	0	0	1	1	0	0	0	0	0	0
DPYSL2	ENST00000311151	merfish	0	0	0	0	1	1	0	0	0	0	0	0	1	1	0	0	0	0	0	0	0
TCIM	ENST00000315792	merfish	1	1	0	0	0	0	0	0	0	0	0	0	0	1	0	0	0	0	0	1	0
SOX6	ENST00000316399	merfish	1	1	0	0	0	0	1	1	0	0	0	0	0	0	0	0	0	0	0	0	0
NCAM1	ENST00000316851	merfish	0	0	1	0	1	0	0	0	0	0	0	0	1	0	0	0	0	1	0	0	0
MSRA	ENST00000317173	merfish	0	0	0	0	1	0	0	0	0	0	0	0	0	1	0	0	0	1	0	0	1
MYO1D	ENST00000318217	merfish	1	0	0	0	0	0	0	0	0	1	0	0	0	1	0	0	1	0	0	0	0
TAC1	ENST00000319273	merfish	0	0	1	0	0	0	0	1	0	0	0	0	0	0	0	1	0	1	0	0	0
PACS1	ENST00000320580	merfish	1	0	0	0	0	0	0	1	0	1	0	0	0	0	0	0	0	1	0	0	0
ITFG1	ENST00000320640	merfish	1	0	0	0	0	1	0	0	0	0	1	0	0	0	0	0	1	0	0	0	0
ZYX	ENST00000322764	merfish	0	0	0	0	0	0	0	0	0	1	0	1	0	0	0	1	0	1	0	0	0
PHF21A	ENST00000323180	merfish	0	0	1	1	0	0	0	0	0	0	0	0	0	0	0	0	0	0	1	1	0
CDK19	ENST00000323817	merfish	0	1	0	0	1	0	0	0	0	1	0	0	1	0	0	0	0	0	0	0	0
SMARCA2	ENST00000324954	merfish	0	1	0	0	0	0	0	1	0	0	1	1	0	0	0	0	0	0	0	0	0
NR2F1	ENST00000327111	merfish	0	0	0	0	0	0	0	0	0	0	0	0	0	0	1	1	1	0	1	0	0
PTPN2	ENST00000327283	merfish	0	0	0	0	0	0	0	1	0	1	0	0	1	0	1	0	0	0	0	0	0
BCAN	ENST00000329117	merfish	1	0	0	1	0	0	0	0	1	0	0	1	0	0	0	0	0	0	0	0	0
TRAPPC6B	ENST00000330149	merfish	0	0	1	0	1	0	0	0	0	0	0	0	0	1	0	1	0	0	0	0	0
C2CD5	ENST00000333957	merfish	0	0	1	0	0	0	1	0	0	0	1	0	0	0	0	0	1	0	0	0	0
ZMIZ1	ENST00000334512	merfish	0	0	0	0	1	0	0	0	1	1	0	0	0	1	0	0	0	0	0	0	0
RORA	ENST00000335670	merfish	1	0	1	0	0	1	0	1	0	0	0	0	0	0	0	0	0	0	0	0	0
NPAS2	ENST00000335681	merfish	0	0	0	0	0	0	1	0	1	0	0	1	0	1	0	0	0	0	0	0	0
EZR	ENST00000337147	merfish	0	0	0	1	0	1	0	0	0	0	0	0	1	0	0	0	0	1	0	0	0
DYRK1A	ENST00000338785	merfish	1	0	0	0	0	0	0	0	1	0	0	0	0	1	0	0	0	0	0	0	1
NR4A2	ENST00000339562	merfish	0	0	1	0	0	0	0	0	1	0	0	0	0	0	1	0	0	0	0	1	0
RIMS2	ENST00000339750	merfish	0	1	0	0	1	0	0	0	0	0	0	1	0	0	0	0	0	0	0	0	1
SIMC1	ENST00000341199	merfish	1	0	0	0	0	1	0	0	0	0	0	0	1	0	1	0	0	0	0	0	0
AUTS2	ENST00000342771	merfish	0	1	0	0	0	0	0	0	1	0	0	1	0	0	0	1	0	0	0	0	0
RIC3	ENST00000343202	merfish	0	0	0	0	0	1	0	0	0	1	0	0	0	1	0	0	0	0	0	1	0
FOXO3	ENST00000343882	merfish	0	0	0	0	0	1	0	1	1	0	0	0	0	0	0	0	0	1	0	0	0
TRIO	ENST00000344135	merfish	0	0	0	0	0	0	0	0	0	0	1	1	0	0	0	0	1	1	0	0	0
DTNBP1	ENST00000344537	merfish	0	0	0	0	0	0	0	0	1	1	1	0	1	0	0	0	0	0	0	0	0
NR3C2	ENST00000344721	merfish	0	0	0	1	0	0	1	0	0	0	1	0	0	0	0	0	0	0	1	0	0
PUS7L	ENST00000344862	merfish	0	1	0	1	0	0	0	0	0	0	0	0	0	0	0	0	0	0	1	0	1
HDAC4	ENST00000345617	merfish	0	0	0	1	0	0	1	0	0	0	0	1	0	0	1	0	0	0	0	0	0
RAC1	ENST00000348035	merfish	0	0	0	0	0	0	0	0	0	0	0	0	1	1	1	0	1	0	0	0	0
PTPRC	ENST00000348564	merfish	0	0	0	0	0	0	0	0	0	1	0	0	0	1	1	0	0	0	1	0	0
CAMK2A	ENST00000348628	merfish	0	1	0	0	0	0	0	0	0	1	0	0	0	0	0	0	1	0	0	1	0
CTNNB1	ENST00000349496	merfish	0	0	0	0	0	0	0	0	0	0	0	1	0	0	0	1	1	0	0	0	1
SND1	ENST00000354725	merfish	0	0	0	0	1	1	1	0	1	0	0	0	0	0	0	0	0	0	0	0	0
WAC	ENST00000354911	merfish	0	0	0	1	1	0	0	0	0	0	0	1	1	0	0	0	0	0	0	0	0
KIF16B	ENST00000354981	merfish	1	0	0	0	0	0	0	0	0	0	0	0	0	0	0	0	0	0	1	1	1
EYA4	ENST00000355167	merfish	0	0	0	1	0	0	1	0	0	1	0	0	0	0	0	0	1	0	0	0	0
TTC3	ENST00000355666	merfish	0	0	0	0	0	1	0	0	0	0	0	0	0	0	0	1	0	1	1	0	0
NF1	ENST00000356175	merfish	0	0	0	0	0	0	1	1	0	0	0	0	0	0	1	1	0	0	0	0	0
SPRED2	ENST00000356388	merfish	0	0	0	0	0	1	0	0	1	0	0	1	0	0	0	0	0	0	1	0	0
SPATA7	ENST00000356583	merfish	0	0	0	0	0	0	0	0	1	1	0	0	0	0	1	1	0	0	0	0	0
SESN1	ENST00000356644	merfish	0	1	0	0	0	1	0	0	0	0	0	0	1	0	0	0	1	0	0	0	0
BCL11B	ENST00000357195	merfish	0	1	0	1	0	0	0	0	0	0	0	0	0	0	0	0	0	1	0	1	0
ZBTB20	ENST00000357258	merfish	0	1	0	0	0	0	0	1	0	0	0	0	0	0	0	1	0	0	0	1	0
DLG1	ENST00000357674	merfish	0	0	0	0	0	0	1	0	0	1	0	0	0	0	1	0	0	1	0	0	0
ELP2	ENST00000358232	merfish	0	0	0	0	0	0	0	0	0	1	0	1	0	0	1	0	1	0	0	0	0
TRIM33	ENST00000358465	merfish	0	0	0	0	0	0	0	0	0	0	1	0	1	0	0	1	0	1	0	0	0
ELAVL3	ENST00000359227	merfish	0	0	1	0	0	0	0	0	0	0	1	0	0	0	0	0	0	1	0	0	1
RPE	ENST00000359429	merfish	0	0	1	0	1	1	0	0	0	0	0	0	0	0	1	0	0	0	0	0	0
DYNC1H1	ENST00000360184	merfish	0	0	0	0	1	0	1	0	0	0	1	0	1	0	0	0	0	0	0	0	0
ZMYND8	ENST00000360911	merfish	0	0	0	1	0	0	0	0	0	0	1	0	1	0	0	0	0	0	0	0	1
TOX	ENST00000361421	merfish	1	1	0	0	0	0	0	0	0	0	0	1	1	0	0	0	0	0	0	0	0
NLGN1	ENST00000361589	merfish	0	1	0	0	0	0	0	1	0	0	0	0	0	0	0	0	1	0	0	0	1
GRIN3A	ENST00000361820	merfish	0	0	0	0	0	0	0	0	1	1	0	0	0	0	0	0	0	0	0	1	1
CHML	ENST00000366553	merfish	0	0	1	1	0	0	0	1	0	0	0	0	0	0	0	0	0	0	0	0	1
KMO	ENST00000366559	merfish	0	0	0	0	0	0	0	0	1	0	1	0	0	1	0	1	0	0	0	0	0
GALNT2	ENST00000366672	merfish	0	0	0	0	0	0	0	0	0	0	0	1	0	1	0	0	0	1	0	1	0
PDE10A	ENST00000366882	merfish	0	0	1	0	0	0	0	0	0	0	1	0	0	0	1	0	0	0	1	0	0
VIP	ENST00000367244	merfish	0	0	0	0	0	0	0	0	0	1	0	0	1	0	0	0	0	1	0	0	1
SYNE1	ENST00000367257	merfish	0	0	0	0	0	1	0	1	0	0	0	0	0	0	0	1	0	0	0	0	1
HIVEP2	ENST00000367603	merfish	1	0	0	1	1	0	0	0	0	0	0	0	0	0	0	0	1	0	0	0	0
AHI1	ENST00000367800	merfish	0	0	0	0	1	0	1	0	0	1	0	1	0	0	0	0	0	0	0	0	0
CCN2	ENST00000367976	merfish	0	0	1	0	1	0	0	1	0	1	0	0	0	0	0	0	0	0	0	0	0
ATP1A1	ENST00000369496	merfish	0	0	0	0	0	0	0	0	0	1	1	0	0	0	0	1	1	0	0	0	0
SLC35A1	ENST00000369552	merfish	0	0	0	0	0	0	0	1	0	0	1	0	0	1	0	0	0	0	0	0	1
ZNF292	ENST00000369577	merfish	0	0	0	0	1	0	0	0	0	0	0	0	1	0	0	0	1	0	0	0	1
MAGI3	ENST00000369615	merfish	0	0	0	0	0	0	1	1	1	0	1	0	0	0	0	0	0	0	0	0	0
NTNG1	ENST00000370068	merfish	1	0	0	0	0	0	0	0	1	0	1	0	0	0	0	0	0	1	0	0	0
TSHZ2	ENST00000371497	merfish	0	0	1	1	0	0	0	0	0	0	0	0	0	0	0	0	1	1	0	0	0
KCNB1	ENST00000371741	merfish	0	0	0	0	1	0	1	0	0	0	0	0	0	1	0	0	0	0	1	0	0
HTR2C	ENST00000371950	merfish	0	1	1	0	0	0	0	0	0	0	0	0	1	1	0	0	0	0	0	0	0
PTEN	ENST00000371953	merfish	0	0	0	0	1	0	0	0	0	0	0	0	0	0	1	0	1	1	0	0	0
IL1RAPL2	ENST00000372582	merfish	0	0	1	0	0	1	0	0	0	0	1	0	0	1	0	0	0	0	0	0	0
KAT6B	ENST00000372711	merfish	0	0	0	0	0	0	0	1	0	0	0	1	0	0	1	0	0	0	0	0	1
POU3F1	ENST00000373012	merfish	0	0	1	0	0	0	1	0	0	1	0	0	0	0	0	1	0	0	0	0	0
ZNF711	ENST00000373165	merfish	0	1	0	0	1	1	0	0	0	0	0	0	0	0	0	0	0	1	0	0	0
GIGYF2	ENST00000373563	merfish	0	0	0	0	0	0	0	0	0	0	1	1	0	0	0	0	0	0	1	1	0
EXTL1	ENST00000374280	merfish	0	0	0	0	0	1	0	0	1	0	0	0	0	1	0	0	1	0	0	0	0
ZBTB40	ENST00000374651	merfish	0	0	0	0	0	0	0	0	1	0	0	0	1	1	0	0	0	1	0	0	0
CAMK2N1	ENST00000375078	merfish	0	1	0	0	1	0	0	0	1	0	0	0	0	0	0	0	1	0	0	0	0
SCN1A	ENST00000375405	merfish	0	0	0	0	0	1	0	0	0	1	0	0	0	0	0	0	1	0	0	0	1
COL4A1	ENST00000375820	merfish	0	1	0	1	0	0	0	0	0	0	1	0	0	0	0	1	0	0	0	0	0
YME1L1	ENST00000376016	merfish	0	1	0	0	0	0	1	0	0	0	0	0	0	1	0	1	0	0	0	0	0
ABI1	ENST00000376142	merfish	1	0	0	0	0	0	0	0	0	0	0	0	0	0	0	1	0	1	0	0	1
PCCA	ENST00000376285	merfish	1	0	1	0	0	0	0	0	0	0	0	0	0	0	0	0	0	1	0	1	0
TLE4	ENST00000376544	merfish	0	0	0	1	0	1	1	0	0	0	0	0	0	0	0	1	0	0	0	0	0
RORB	ENST00000376896	merfish	0	1	0	0	0	0	0	0	0	0	0	1	0	1	1	0	0	0	0	0	0
RSU1	ENST00000377911	merfish	1	0	0	0	0	0	0	0	0	0	0	0	0	1	0	0	0	1	1	0	0
ANKRD11	ENST00000378330	merfish	1	0	0	0	0	0	0	1	0	0	1	0	0	0	1	0	0	0	0	0	0
NRSN1	ENST00000378478	merfish	0	0	0	0	0	0	0	1	0	1	0	0	0	0	0	0	0	0	1	0	1
SKI	ENST00000378536	merfish	0	0	0	1	1	1	0	1	0	0	0	0	0	0	0	0	0	0	0	0	0
CHD3	ENST00000380358	merfish	0	0	0	1	0	0	0	0	1	0	0	0	0	0	0	1	0	1	0	0	0
NLN	ENST00000380985	merfish	0	0	0	0	1	1	0	0	0	0	1	1	0	0	0	0	0	0	0	0	0
CCDC91	ENST00000381259	merfish	0	0	0	0	1	0	0	0	0	0	0	0	0	1	0	0	1	0	0	1	0
SON	ENST00000381692	merfish	0	0	0	0	0	0	0	0	0	0	1	0	0	0	0	0	1	0	0	1	1
SLC1A3	ENST00000381918	merfish	0	0	0	0	0	0	1	0	0	0	0	0	1	0	0	1	1	0	0	0	0
RGS12	ENST00000382788	merfish	0	0	0	0	0	0	0	0	1	0	1	0	0	0	1	0	1	0	0	0	0
AQP4	ENST00000383168	merfish	0	0	0	0	0	1	0	1	0	0	0	0	0	0	0	0	1	0	1	0	0
CADM2	ENST00000383699	merfish	0	1	0	1	0	0	0	0	0	0	0	0	1	0	1	0	0	0	0	0	0
ALK	ENST00000389048	merfish	0	0	1	0	0	0	0	0	0	1	0	0	0	1	0	0	0	0	0	0	1
TBR1	ENST00000389554	merfish	0	0	0	0	1	0	0	0	0	1	0	0	0	0	1	0	0	0	0	0	1
RABGAP1L	ENST00000392064	merfish	0	0	0	1	0	1	0	0	1	0	1	0	0	0	0	0	0	0	0	0	0
B3GAT1	ENST00000392580	merfish	0	0	0	0	1	0	0	0	0	1	0	0	0	0	0	0	0	1	0	1	0
WASF1	ENST00000392587	merfish	0	0	0	0	0	0	0	0	0	0	0	1	1	1	0	1	0	0	0	0	0
POGZ	ENST00000392723	merfish	0	0	0	1	0	0	0	1	0	0	0	1	0	0	0	0	0	1	0	0	0
PHF3	ENST00000393387	merfish	0	0	0	1	1	0	0	0	0	1	1	0	0	0	0	0	0	0	0	0	0
FOXP2	ENST00000393491	merfish	0	0	0	1	0	0	0	0	0	0	0	0	1	0	0	0	1	0	0	1	0
SYT12	ENST00000393946	merfish	0	0	1	0	0	0	0	0	0	0	0	1	0	0	0	1	0	0	1	0	0
GABRB2	ENST00000393959	merfish	0	0	0	0	0	0	0	0	0	0	0	0	0	1	0	1	0	0	1	0	1
GRIN2A	ENST00000396573	merfish	1	0	0	0	0	0	0	1	0	0	0	0	0	0	0	0	1	0	0	1	0
DDX17	ENST00000396821	merfish	0	0	0	1	1	0	0	0	0	0	0	0	0	0	0	0	0	0	0	1	1
ITGA4	ENST00000397033	merfish	0	1	0	0	0	0	0	0	0	0	0	0	1	0	0	1	0	0	0	0	1
MEIS2	ENST00000397624	merfish	1	0	1	0	0	0	1	0	1	0	0	0	0	0	0	0	0	0	0	0	0
ZNF709	ENST00000397732	merfish	0	1	1	0	0	0	0	0	0	0	0	0	0	0	1	0	0	0	0	0	1
NIPA2	ENST00000398013	merfish	1	1	0	0	0	0	0	0	0	0	1	0	0	0	0	0	0	0	0	0	1
DLG4	ENST00000399506	merfish	0	0	0	0	0	0	0	1	0	0	0	0	0	1	0	0	1	1	0	0	0
CACNA1C	ENST00000399655	merfish	1	0	0	0	1	0	0	0	0	0	0	0	1	0	0	0	0	0	0	1	0
KREMEN1	ENST00000400335	merfish	1	0	0	0	0	0	1	0	0	0	0	0	0	0	0	1	0	0	0	1	0
PCDH11Y	ENST00000400457	merfish	1	1	0	0	0	0	0	0	0	0	0	0	0	0	0	0	1	1	0	0	0
ADGRL2	ENST00000402328	merfish	0	1	0	0	0	0	0	0	1	0	1	0	0	0	0	0	0	0	1	0	0
FBXO11	ENST00000402508	merfish	1	0	1	0	0	0	0	0	0	0	0	1	0	1	0	0	0	0	0	0	0
MYT1L	ENST00000407844	merfish	1	0	0	0	0	1	0	0	0	0	0	1	0	0	0	0	0	1	0	0	0
SETD5	ENST00000407969	merfish	0	0	0	0	1	1	0	0	0	0	0	0	0	0	0	1	1	0	0	0	0
TET3	ENST00000409262	merfish	0	1	0	0	0	0	1	0	0	0	0	0	0	0	1	0	1	0	0	0	0
DPP10	ENST00000410059	merfish	0	0	1	0	0	0	1	1	0	0	0	1	0	0	0	0	0	0	0	0	0
WDR26	ENST00000414423	merfish	0	0	0	1	0	0	0	0	1	0	0	0	0	0	0	0	1	0	1	0	0
PVALB	ENST00000417718	merfish	0	0	0	0	0	0	0	1	0	0	0	0	0	0	0	0	0	1	0	1	1
SYNGAP1	ENST00000418600	merfish	0	0	0	0	0	0	0	0	0	1	1	0	0	0	0	0	0	1	1	0	0
SACS	ENST00000423156	merfish	0	0	0	0	0	1	0	0	0	1	0	0	1	0	0	0	0	0	1	0	0
CHD7	ENST00000423902	merfish	0	1	0	0	0	1	0	0	0	1	0	0	0	0	0	1	0	0	0	0	0
TANC2	ENST00000424789	merfish	1	0	0	0	0	0	0	0	0	0	1	0	1	1	0	0	0	0	0	0	0
BAZ2B	ENST00000426648	merfish	1	0	0	0	0	0	0	0	0	0	0	1	0	0	1	0	0	0	0	1	0
SETBP1	ENST00000426838	merfish	0	0	0	0	0	0	1	0	0	0	0	0	0	0	0	0	1	0	1	1	0
NRXN3	ENST00000428277	merfish	1	1	0	0	0	0	0	0	0	0	0	0	0	0	1	1	0	0	0	0	0
SLC16A1-AS1	ENST00000428411	merfish	0	0	0	0	0	1	0	1	0	0	0	1	0	1	0	0	0	0	0	0	0
GRIA4	ENST00000428631	merfish	0	0	0	1	0	0	1	0	0	0	0	0	0	0	0	0	0	1	0	0	1
RELN	ENST00000429186	merfish	0	0	0	0	0	0	0	1	0	1	0	0	0	1	0	1	0	0	0	0	0
CPNE4	ENST00000429747	merfish	0	0	1	0	0	0	0	1	0	0	0	0	0	1	0	0	0	0	0	1	0
DLX6-AS1	ENST00000430027	merfish	0	0	0	0	0	0	0	1	0	0	0	1	1	0	0	0	1	0	0	0	0
PCED1B	ENST00000432328	merfish	0	1	0	0	0	0	0	0	1	0	0	0	0	0	0	0	0	1	0	0	1
LINC-PINT	ENST00000433079	merfish	0	0	0	1	0	0	0	0	0	0	0	1	0	0	0	1	0	0	0	1	0
KIF5C	ENST00000435030	merfish	1	0	0	0	0	0	0	0	0	1	0	0	1	0	0	1	0	0	0	0	0
HACL1	ENST00000435217	merfish	0	1	0	1	0	0	0	1	0	1	0	0	0	0	0	0	0	0	0	0	0
TNIK	ENST00000436636	merfish	0	0	0	0	1	0	1	0	0	0	0	0	0	0	0	1	0	1	0	0	0
SOX5	ENST00000441133	merfish	0	0	0	1	0	0	0	0	0	1	0	0	0	0	0	1	0	0	0	0	1
MICAL3	ENST00000441493	merfish	1	0	0	0	1	0	0	0	1	0	0	0	0	0	1	0	0	0	0	0	0
LMCD1-AS1	ENST00000441861	merfish	0	0	0	1	0	0	0	0	0	0	0	0	0	1	0	1	1	0	0	0	0
SLC25A36	ENST00000446041	merfish	1	0	1	1	0	0	0	0	0	0	0	0	1	0	0	0	0	0	0	0	0
UBXN2A	ENST00000446425	merfish	1	0	0	1	0	0	0	1	0	0	0	0	0	0	0	1	0	0	0	0	0
LINC00342	ENST00000448494	merfish	1	0	0	0	0	0	0	1	0	0	0	0	1	0	0	0	0	0	0	0	1
SHANK2	ENST00000449833	merfish	1	0	0	1	0	0	1	0	0	0	0	0	0	1	0	0	0	0	0	0	0
KLHL24	ENST00000454652	merfish	0	0	0	0	0	1	1	1	0	1	0	0	0	0	0	0	0	0	0	0	0
SYT1	ENST00000457153	merfish	1	0	0	0	1	0	0	1	0	0	0	0	0	1	0	0	0	0	0	0	0
LINC01250	ENST00000457478	merfish	0	0	0	1	0	0	0	1	0	0	1	0	0	0	0	0	1	0	0	0	0
CLSTN2	ENST00000458420	merfish	0	0	0	1	0	0	0	1	0	0	0	0	0	0	1	0	0	0	1	0	0
CNTNAP2	ENST00000463592	merfish	0	0	0	0	1	1	0	0	0	0	0	0	0	0	0	0	0	0	1	1	0
MED12L	ENST00000474524	merfish	0	1	0	1	0	0	0	0	0	0	0	1	0	0	0	0	1	0	0	0	0
PHTF1	ENST00000474926	merfish	1	0	1	0	0	0	0	0	0	0	1	0	0	0	0	1	0	0	0	0	0
GALNT14	ENST00000475320	merfish	0	0	0	0	0	0	0	0	0	0	0	1	1	0	0	0	0	1	1	0	0
BCL11A	ENST00000479026	merfish	0	0	0	0	0	0	0	0	0	0	0	0	0	1	1	0	0	0	0	1	1
GRM8	ENST00000489939	merfish	0	1	0	0	0	0	0	1	0	0	0	0	0	1	0	0	0	0	1	0	0
CACNA2D3	ENST00000490478	merfish	1	0	0	0	0	0	1	0	0	0	0	0	0	0	1	0	0	0	1	0	0
GPR158	ENST00000490549	merfish	0	0	0	0	0	0	0	0	1	0	0	1	0	0	0	0	1	0	0	1	0
SHTN1	ENST00000497044	merfish	0	1	0	0	0	0	0	0	0	1	0	1	0	0	0	0	0	0	1	0	0
SV2C	ENST00000502798	merfish	1	0	0	0	0	0	0	0	0	0	0	0	0	0	1	0	1	0	0	0	1
KCNN2	ENST00000503706	merfish	1	0	0	1	0	0	0	0	0	0	0	0	0	0	1	0	0	1	0	0	0
ANKRD17	ENST00000510127	merfish	0	0	0	0	1	0	0	0	0	0	1	0	0	1	1	0	0	0	0	0	0
PPP3CA	ENST00000512215	merfish	0	0	0	0	1	0	0	1	0	0	0	1	0	0	0	0	0	0	0	1	0
LY6E-DT	ENST00000517833	merfish	0	0	1	0	1	0	0	0	0	0	0	0	0	0	0	0	0	0	1	0	1
POU6F2	ENST00000518318	merfish	1	0	1	0	0	0	0	0	0	0	0	0	0	0	0	0	1	0	1	0	0
ADRA1A	ENST00000519229	merfish	0	1	0	0	1	0	0	0	0	0	0	0	0	0	0	1	0	0	1	0	0
NRG1	ENST00000520502	merfish	0	0	0	1	0	1	0	0	0	0	0	0	0	0	1	0	1	0	0	0	0
PCM1	ENST00000522275	merfish	1	0	0	0	0	0	0	0	1	0	0	0	1	0	0	0	1	0	0	0	0
LINC01606	ENST00000523341	merfish	0	0	0	1	1	0	0	0	0	0	0	0	0	0	1	1	0	0	0	0	0
WWC1	ENST00000524038	merfish	0	0	1	0	0	0	1	0	0	0	0	0	1	0	0	0	0	0	0	0	1
RASSF8	ENST00000541490	merfish	1	0	0	0	0	0	1	0	0	1	1	0	0	0	0	0	0	0	0	0	0
ZNF641	ENST00000544117	merfish	0	0	1	0	0	0	0	0	0	0	0	0	0	0	0	1	0	0	0	1	1
ITGAM	ENST00000544665	merfish	0	0	0	0	1	0	0	0	0	0	0	1	0	0	1	0	0	0	1	0	0
CERS5	ENST00000553122	merfish	0	0	1	0	1	0	0	0	1	0	1	0	0	0	0	0	0	0	0	0	0
ANKRD34C-AS1	ENST00000560872	merfish	0	0	0	0	1	0	0	1	0	0	1	0	0	0	0	0	0	1	0	0	0
CDH13	ENST00000567109	merfish	0	0	0	1	0	0	0	0	1	0	0	0	0	1	0	0	0	0	0	1	0
ADGRG1	ENST00000567835	merfish	0	0	0	0	0	0	1	0	1	0	0	0	0	0	0	0	0	1	0	1	0
SPON1	ENST00000576479	merfish	0	0	0	0	0	0	0	0	0	0	0	0	1	0	1	0	0	1	0	1	0
NETO1	ENST00000583169	merfish	0	0	0	0	0	0	1	0	0	0	1	0	0	1	0	0	0	0	0	1	0
CACNA1A	ENST00000587525	merfish	0	0	0	0	0	0	0	0	0	0	0	1	0	1	0	0	1	0	1	0	0
RNMT	ENST00000591922	merfish	0	0	0	0	0	0	0	0	0	0	1	0	1	0	0	0	1	0	1	0	0
MPPE1	ENST00000592755	merfish	0	0	0	0	1	0	0	0	1	0	0	1	0	0	0	0	0	1	0	0	0
ZNF98	ENST00000593802	merfish	0	0	1	0	0	0	0	0	0	1	0	1	0	0	0	0	0	0	0	1	0
GABRQ	ENST00000598523	merfish	1	0	0	0	0	0	0	0	0	1	0	1	0	0	0	0	0	0	0	0	1
C3	ENST00000599668	merfish	0	1	0	0	0	1	0	0	0	0	0	1	0	0	0	0	0	0	0	1	0
CYFIP1	ENST00000610365	merfish	0	0	0	0	0	1	0	0	1	0	0	0	1	0	0	0	0	0	0	0	1
CADPS	ENST00000613879	merfish	0	0	0	0	1	0	1	1	0	0	0	0	0	0	0	0	1	0	0	0	0
FOXP1	ENST00000614176	merfish	0	0	0	0	0	0	0	0	0	1	1	1	0	1	0	0	0	0	0	0	0
SATB2	ENST00000614512	merfish	0	0	0	0	1	0	0	0	0	1	0	0	0	0	0	0	1	0	1	0	0
MIAT	ENST00000616213	merfish	0	1	0	0	0	1	1	0	0	0	1	0	0	0	0	0	0	0	0	0	0
PRKD1	ENST00000616995	merfish	0	0	0	0	0	0	0	1	0	1	1	0	0	0	0	0	0	0	0	1	0
RFX3	ENST00000617270	merfish	0	0	0	0	0	0	1	0	0	0	0	0	0	1	0	0	1	0	0	0	1
HS6ST3	ENST00000620595	merfish	1	0	0	0	0	1	0	0	1	0	0	0	0	0	0	0	0	0	0	1	0
PLP1	ENST00000621218	merfish	0	1	0	0	0	0	0	0	1	0	0	0	1	0	0	0	0	0	0	1	0
CACNA1E	ENST00000621791	merfish	0	0	0	0	0	1	1	0	0	0	0	0	0	1	1	0	0	0	0	0	0
KCNQ3	ENST00000621976	merfish	0	1	0	0	0	1	0	0	0	0	0	0	0	1	0	0	0	0	0	0	1
DISC1	ENST00000622252	merfish	0	1	0	0	0	0	0	0	0	0	1	0	0	1	0	0	1	0	0	0	0
LINC00632	ENST00000625883	merfish	0	1	0	0	0	0	1	0	0	1	0	0	0	0	0	0	0	0	0	0	1
CHD2	ENST00000627622	merfish	1	0	1	0	0	0	0	0	0	1	0	0	0	0	1	0	0	0	0	0	0
FAP	ENST00000627638	merfish	0	1	1	0	0	0	0	0	0	0	0	0	0	0	0	0	0	1	1	0	0
GABRB3	ENST00000628124	merfish	0	0	0	0	0	0	0	0	1	0	0	0	0	0	1	0	0	1	1	0	0
UBE3A	ENST00000630424	merfish	0	0	0	0	0	1	0	0	0	1	1	0	0	0	1	0	0	0	0	0	0
TTN	ENST00000634225	merfish	0	0	0	1	0	0	0	0	0	0	0	1	0	1	0	0	0	0	0	0	1
ARID1B	ENST00000635928	merfish	0	0	0	0	0	1	0	0	0	0	0	0	1	0	0	1	0	0	0	1	0
TCF4	ENST00000635990	merfish	1	0	0	0	1	0	0	0	0	0	0	1	0	0	0	1	0	0	0	0	0
NRXN1	ENST00000636345	merfish	0	1	0	0	0	0	1	0	0	0	0	1	0	0	0	0	0	1	0	0	0
GABRA1	ENST00000636408	merfish	0	1	0	0	0	0	1	0	0	0	0	0	1	0	0	0	0	0	1	0	0
TBL1XR1	ENST00000636864	merfish	0	0	0	0	0	1	1	0	0	0	0	0	0	0	0	0	0	0	0	1	1
HCN1	ENST00000637305	merfish	0	0	1	0	0	1	0	0	0	0	0	0	0	0	0	0	1	0	0	1	0
CACNB4	ENST00000637547	merfish	0	1	1	0	0	0	0	0	0	0	0	0	0	0	0	1	1	0	0	0	0
HNRNPU	ENST00000638716	merfish	0	0	1	0	0	0	0	0	0	0	1	0	1	0	0	0	0	0	0	1	0
SLC18A2	ENST00000644641	merfish	0	0	0	1	1	0	0	0	0	0	0	0	0	0	0	0	0	1	1	0	0
Blank-1	Blank-1	merfish	0	0	1	0	0	0	0	1	0	0	0	0	1	0	0	0	0	0	1	0	0
Blank-2	Blank-2	merfish	1	0	0	1	0	0	0	0	0	0	1	0	0	0	0	0	0	0	0	1	0
Blank-3	Blank-3	merfish	1	1	0	0	0	0	0	0	1	1	0	0	0	0	0	0	0	0	0	0	0
Blank-4	Blank-4	merfish	0	0	0	0	0	0	1	0	1	0	0	0	1	0	1	0	0	0	0	0	0
Blank-5	Blank-5	merfish	0	0	0	0	0	0	0	1	1	0	0	0	0	0	0	0	0	0	1	1	0
Blank-6	Blank-6	merfish	1	0	0	1	0	1	0	0	0	0	0	0	0	0	0	0	0	0	0	0	1
Blank-7	Blank-7	merfish	0	0	0	1	0	0	1	1	0	0	0	0	0	0	0	0	0	0	0	1	0
Blank-8	Blank-8	merfish	0	0	1	0	0	1	0	0	1	0	0	0	0	0	0	1	0	0	0	0	0
Blank-9	Blank-9	merfish	0	1	0	0	0	0	0	1	0	0	0	0	1	0	0	0	0	1	0	0	0
Blank-10	Blank-10	merfish	0	0	0	0	0	0	0	1	1	1	0	1	0	0	0	0	0	0	0	0	0
Blank-11	Blank-11	merfish	0	0	1	0	0	0	1	0	0	0	0	0	0	1	0	0	0	1	0	0	0
Blank-12	Blank-12	merfish	0	0	0	0	0	0	0	0	1	1	0	0	0	0	0	0	1	1	0	0	0
Blank-13	Blank-13	merfish	1	0	0	0	0	0	1	0	0	0	0	0	1	0	0	0	0	1	0	0	0
Blank-14	Blank-14	merfish	0	0	0	1	0	1	0	0	0	0	0	0	0	1	0	0	0	0	1	0	0
Blank-15	Blank-15	merfish	0	0	0	0	0	0	1	0	0	0	1	1	0	0	0	1	0	0	0	0	0
Blank-16	Blank-16	merfish	0	1	1	0	0	0	0	0	0	1	1	0	0	0	0	0	0	0	0	0	0
Blank-17	Blank-17	merfish	0	0	0	0	0	0	1	1	0	0	0	0	1	1	0	0	0	0	0	0	0
Blank-18	Blank-18	merfish	0	0	1	0	0	0	0	0	1	0	0	0	0	0	0	0	1	0	0	0	1
Blank-19	Blank-19	merfish	0	0	0	0	0	0	0	0	0	0	0	0	1	0	1	0	0	0	1	0	1
Blank-20	Blank-20	merfish	0	1	0	0	1	0	0	0	0	0	1	0	0	0	0	0	0	0	0	1	0
Blank-21	Blank-21	merfish	0	0	0	0	0	0	1	1	0	0	0	0	0	0	0	0	0	1	1	0	0
Blank-22	Blank-22	merfish	0	0	0	0	0	0	1	0	0	0	0	1	0	0	0	0	0	0	1	0	1
Blank-23	Blank-23	merfish	0	0	0	1	0	0	0	0	0	1	0	0	0	0	1	0	0	0	0	1	0
Blank-24	Blank-24	merfish	1	0	0	1	0	0	0	0	0	1	0	0	0	0	0	0	0	0	1	0	0
Blank-25	Blank-25	merfish	0	0	0	1	0	1	0	0	0	1	0	1	0	0	0	0	0	0	0	0	0
Blank-26	Blank-26	merfish	0	0	1	1	0	0	0	0	0	0	0	0	0	1	1	0	0	0	0	0	0
Blank-27	Blank-27	merfish	0	0	0	0	1	0	1	0	0	0	0	0	0	0	1	0	0	0	0	1	0
Blank-28	Blank-28	merfish	0	1	1	1	0	1	0	0	0	0	0	0	0	0	0	0	0	0	0	0	0
Blank-29	Blank-29	merfish	0	0	0	0	0	1	0	0	0	0	0	1	0	0	1	1	0	0	0	0	0
Blank-30	Blank-30	merfish	0	0	1	0	0	1	1	0	0	0	0	0	0	0	0	0	0	0	1	0	0
