# Supplementary material for: Single-cell analysis of dup15q syndrome reveals developmental and postnatal molecular changes in autism
Source: Nat Commun. 2025 Jul 4;16:6177. doi: 10.1038/s41467-025-61184-4 (PMC12227528; doi:10.1038/s41467-025-61184-4)
Supplement: Supplementary file 12 — Supplementary Dataset S10 [file 41467_2025_61184_MOESM12_ESM.xlsx]

## Sheet: PFC specific DGEs
cell_type	gene	q_value	Fold_change	sample_FC	raw_FC	raw_FC_TC	raw_FC_CC	abs(raw_FC_TC)	abs(raw_FC_CC)	q_TC	q_CC		Legend:
AST	LMCD1-AS1	2.35827e-07	0.556781	0.443025	0.358987	0.0528906	-0.0492318	0.0528906	0.0492318	0.71737	0.128709		cell_type: The annotated cell type in which differential gene expression was assessed.
AST	KREMEN1	1.30585e-05	0.4374	0.600513	0.243926	0.0339787	0.0425437	0.0339787	0.0425437	0.963765	0.274147		gene: The gene symbol for the tested gene.
AST	TLE4	1.88238e-05	0.244007	0.479326	0.374971	0.0472094	-0.0223646	0.0472094	0.0223646	0.794005	0.624892		q_value: False discovery rate (FDR)-adjusted p-value for region-specific differential expression, testing for differences in expression in one cortical region (e.g., frontal cortex) compared to the others.
AST	DOCK9	3.04892e-05	0.225083	0.469151	0.35395	0.067976	0.0409661	0.067976	0.0409661	0.913336	0.32198		Fold_change: Log2 fold change of gene expression in one cortical region (e.g., frontal cortex) versus the combination of the other two regions (cingulate + temporal cortices) in Dup15q vs. control comparison.
AST	AGTPBP1	4.1068e-05	0.22589	0.390821	0.362412	0.0389639	-0.0650468	0.0389639	0.0650468	0.962281	0.193694		sample_FC: Fold change estimated at the sample level.
AST	AGAP1	8.8929e-05	0.422683	0.447948	0.283583	0.0294473	-0.0526608	0.0294473	0.0526608	0.336411	0.11625		raw_FC: Unadjusted log2 fold change across all cells, combining regions.
AST	SLC1A2	0.000305147	-1.43569	-0.469378	-0.148612	-0.0517068	-0.0263585	0.0517068	0.0263585	0.470607	0.637712		raw_FC_TC: Unadjusted log2 fold change of the gene in the temporal cortex (TC).
AST	PIK3CB	0.000342301	0.337518	0.455895	0.310128	0.0509085	-0.0398627	0.0509085	0.0398627	0.748919	0.201153		raw_FC_CC: Unadjusted log2 fold change of the gene in the cingulate cortex (CC).
AST	KIF13A	0.000353711	0.215995	0.232995	0.233817	0.0553006	0.0132715	0.0553006	0.0132715	0.86089	0.258956		abs(raw_FC_TC): Absolute value of the log2 fold change in temporal cortex, used to assess effect magnitude.
AST	SPECC1L	0.000565316	0.238863	0.406857	0.331161	0.0260972	0.00497717	0.0260972	0.00497717	0.336411	0.567601		abs(raw_FC_CC): Absolute value of the log2 fold change in cingulate cortex.
AST	SLC35G2	0.00108974	0.179547	0.52555	0.281415	0.00563044	0.007402	0.00563044	0.007402	0.953159	0.443686		q_TC: FDR-adjusted p-value for the region-specific test in temporal cortex.
AST	RIC3	0.00208641	-0.204796	-0.300448	-0.167687	-0.0336055	-0.0391231	0.0336055	0.0391231	0.286753	0.38127		q_CC: FDR-adjusted p-value for the region-specific test in cingulate cortex.
AST	SIK3	0.0028161	0.178032	0.281188	0.153673	0.0059844	-0.00691116	0.0059844	0.00691116	0.449852	0.131451
AST	LDLRAD4	0.00338396	0.558175	0.720631	0.329564	0.00504376	-0.0472	0.00504376	0.0472	0.545101	0.100021
AST	MIAT	0.00380898	-0.541516	-0.481639	-0.253337	0.0649637	0.0598889	0.0649637	0.0598889	0.868952	0.833107
AST	SDCCAG8	0.00457037	0.251333	0.286554	0.19065	0.0659481	0.0512138	0.0659481	0.0512138	0.384082	0.571322
AST	KIAA1841	0.00667891	0.165723	0.237129	0.286209	0.0380957	0.0132921	0.0380957	0.0132921	0.830101	0.628724
AST	DOCK3	0.00686827	0.493966	0.463967	0.229796	0.0374517	0.0266685	0.0374517	0.0266685	0.767216	0.223145
AST	RAD9A	0.0115005	0.248671	0.290362	0.244091	0.00695268	-0.017132	0.00695268	0.017132	0.906517	0.242854
AST	TTC7B	0.0414841	0.169307	0.1837	0.173735	0.00471605	-0.0551384	0.00471605	0.0551384	0.376972	0.414497
END	CACYBP	9.41628e-05	0.861843	0.566856	0.57269	0.0315077	-0.0273385	0.0315077	0.0273385	0.184803	0.271616
END	SUGT1	0.00035556	0.783821	0.654764	0.554473	-0.00854419	0.0445455	0.00854419	0.0445455	0.587766	0.443952
END	DPP9	0.000420677	0.554926	0.204811	0.375026	-0.00737868	0.0448076	0.00737868	0.0448076	0.709341	0.506081
END	BCAR3	0.000642978	0.915914	0.199167	0.336971	-0.0153457	-0.0606306	0.0153457	0.0606306	0.792506	0.990958
END	KLHDC10	0.00137917	0.421587	0.160313	0.295143	-0.0063343	-0.000706504	0.0063343	0.000706504	0.926016	0.254845
END	AL390728.6	0.00188397	0.725325	0.259154	0.215846	0.00810709	-0.0638386	0.00810709	0.0638386	0.700076	0.113292
END	UBA1	0.00192338	0.553872	0.338785	0.198708	0.00755866	-0.0476261	0.00755866	0.0476261	0.339223	0.121035
END	ARHGAP35	0.00255278	0.319141	0.246782	0.395607	-0.0520249	-0.0557035	0.0520249	0.0557035	0.202387	0.143134
END	CAMSAP2	0.00285423	0.602527	0.387977	0.25768	-0.0355179	-0.0406556	0.0355179	0.0406556	0.427509	0.320201
END	NSD3	0.00583704	0.221505	0.2993	0.213984	0.0046162	-0.0150928	0.0046162	0.0150928	0.107292	0.104035
END	SNAPC3	0.00707362	0.640051	0.302584	0.34033	0.06263	0.00714178	0.06263	0.00714178	0.275872	0.527115
END	RANBP3	0.00736474	0.360615	0.601547	0.524852	-0.043841	0.0279643	0.043841	0.0279643	0.587766	0.651193
END	BTBD1	0.00753066	0.521767	0.176798	0.304707	-0.0108617	0.0437441	0.0108617	0.0437441	0.30864	0.304364
END	MAVS	0.00772392	0.510298	0.148455	0.29906	-0.0121755	-0.0653275	0.0121755	0.0653275	0.516868	0.239255
END	TTC21B	0.00840573	0.165441	0.318386	0.261051	-0.0116427	-0.0064524	0.0116427	0.0064524	0.174677	0.530681
END	MGA	0.00936783	0.573443	0.23658	0.240741	-0.0514826	0.0141943	0.0514826	0.0141943	0.182677	0.258318
END	USP1	0.00979357	0.141444	0.195726	0.163025	0.0231561	-0.0291577	0.0231561	0.0291577	0.224296	0.452878
END	CA2	0.015004	1.48182	1.34541	1.16499	0.00868881	-0.00612416	0.00868881	0.00612416	0.741813	0.857024
END	AP3S1	0.0164327	-0.491603	-0.203453	-0.178885	-0.0693825	-0.00374019	0.0693825	0.00374019	0.461889	0.865805
END	PIK3CA	0.019482	0.154671	0.428581	0.375818	0.00457079	0.0609745	0.00457079	0.0609745	0.615642	0.663181
END	YAP1	0.0213123	-0.384087	-0.229054	-0.263179	0.0573116	0.0358521	0.0573116	0.0358521	0.196724	0.948043
END	TRMT11	0.0219066	0.557527	0.221812	0.231709	-0.0171006	0.0510502	0.0171006	0.0510502	0.468644	0.44821
END	DLG1	0.0242971	0.459746	0.257166	0.141886	-0.0304235	0.0622649	0.0304235	0.0622649	0.104089	0.323125
END	PAWR	0.0243332	0.612535	0.519802	0.389835	-0.00601546	-0.0247238	0.00601546	0.0247238	0.632606	0.429418
END	FNDC3A	0.0298599	0.307141	0.329893	0.248066	-0.00617643	-0.00612336	0.00617643	0.00612336	0.345556	0.218518
IN_PV	SND1	0.00025479	0.764573	0.384405	0.172931	-0.0561004	0.0388636	0.0561004	0.0388636	0.72469	0.330945
IN_PV	NRSN1	0.00182236	0.302554	0.221407	0.220025	0.0259618	-0.0211156	0.0259618	0.0211156	0.338802	0.105184
IN_PV	ETFDH	0.00239013	-0.486711	-0.32518	-0.159708	-0.0506029	-0.0195915	0.0506029	0.0195915	0.900565	0.817495
IN_PV	MICAL3	0.00275514	0.728959	0.3179	0.178086	-0.0433622	-0.014276	0.0433622	0.014276	0.322102	0.724142
IN_PV	DDX17	0.00493074	-0.552986	-0.408215	-0.190714	0.0499524	0.00245472	0.0499524	0.00245472	0.689162	0.133923
IN_PV	ITFG1	0.0128813	-0.544129	-0.387866	-0.179381	0.05677	0.0264183	0.05677	0.0264183	0.841301	0.229369
IN_PV	ZBTB25	0.0249632	0.159495	0.240622	0.253638	0.0346801	0.00917312	0.0346801	0.00917312	0.634217	0.600932
IN_PV	SH3PXD2B	0.0252203	0.278809	0.404467	0.359219	0.0214872	-0.0490331	0.0214872	0.0490331	0.518305	0.213926
IN_PV	TRPS1	0.0289376	-0.671141	-0.389361	-0.143995	-0.00626965	0.0618738	0.00626965	0.0618738	0.798509	0.313336
IN_PV	TCTEX1D2	0.0363481	0.269889	0.342779	0.249024	0.0397665	-0.013604	0.0397665	0.013604	0.512529	0.259624
IN_SST	LINC00632	0.0103846	0.715909	0.216351	0.155374	0.0175056	-0.0133631	0.0175056	0.0133631	0.404574	0.3703
IN_SST	KHDRBS2	0.0277305	-0.815457	-0.323445	-0.165582	-0.0052173	0.0397103	0.0052173	0.0397103	0.628579	0.469289
IN_SV2C	CLIP2	0.000199792	0.246809	0.393309	0.22625	0.000754688	-0.033538	0.000754688	0.033538	0.299699	0.320418
IN_SV2C	COL4A1	0.000248506	0.152724	0.293298	0.229529	0.0136863	0.00025273	0.0136863	0.00025273	0.165635	0.694532
IN_SV2C	CERS5	0.000730041	0.264736	0.238173	0.277871	-0.0299025	0.0676984	0.0299025	0.0676984	0.800473	0.472389
IN_SV2C	KCNH1	0.000785191	0.405084	0.277312	0.178887	0.00100323	-0.00316243	0.00100323	0.00316243	0.350894	0.784798
IN_SV2C	SH3KBP1	0.00133011	0.276373	0.318367	0.266905	0.0565822	-0.0279146	0.0565822	0.0279146	0.335986	0.505363
IN_SV2C	YME1L1	0.00204373	-0.164412	-0.352571	-0.190447	-0.0522906	0.00444236	0.0522906	0.00444236	0.565946	0.954809
IN_SV2C	ZNF544	0.00270873	0.185347	0.181535	0.204993	0.00169889	0.0594555	0.00169889	0.0594555	0.611096	0.924038
IN_SV2C	UNC5C	0.00325378	0.75346	0.353166	0.146257	0.0500902	-0.0351922	0.0500902	0.0351922	0.686615	0.358521
IN_SV2C	SLC25A36	0.00358656	-0.20095	-0.427863	-0.285008	-0.0306699	0.0352449	0.0306699	0.0352449	0.48784	0.305927
IN_SV2C	ABI1	0.00498683	-0.327516	-0.668485	-0.256397	0.0292544	0.0534038	0.0292544	0.0534038	0.25699	0.816417
IN_SV2C	CDH4	0.0066715	0.254246	0.790438	0.800003	0.0363455	0.0560861	0.0363455	0.0560861	0.176778	0.734961
IN_SV2C	TAOK3	0.00774084	0.20154	0.349774	0.244633	0.0548792	0.0685168	0.0548792	0.0685168	0.127699	0.551969
IN_SV2C	WDR75	0.00977305	-0.144398	-0.535694	-0.405313	0.0116011	0.040818	0.0116011	0.040818	0.316717	0.634601
IN_SV2C	LARGE1	0.0156484	0.418042	0.300748	0.238436	-0.0130117	0.00166969	0.0130117	0.00166969	0.804576	0.379413
IN_SV2C	NPAS2	0.0168735	0.166021	0.215162	0.271383	0.044248	0.0368747	0.044248	0.0368747	0.752143	0.753305
IN_SV2C	EPHA3	0.0172031	0.38854	0.291761	0.188226	0.0270224	0.00581777	0.0270224	0.00581777	0.988834	0.429006
IN_SV2C	MCTP1	0.0210088	-0.20884	-0.419044	-0.171675	-0.0633963	-0.0156611	0.0633963	0.0156611	0.2916	0.510013
IN_SV2C	CAMK1D	0.024257	0.290714	0.359476	0.254757	-0.0689651	0.02149	0.0689651	0.02149	0.563869	0.603607
IN_SV2C	ZNRF3	0.0285148	0.163895	0.221211	0.378935	-0.0492034	-0.054557	0.0492034	0.054557	0.788383	0.182587
IN_SV2C	SCAMP1	0.0303537	-0.19382	-0.408385	-0.213164	-0.063376	-0.0517814	0.063376	0.0517814	0.947533	0.802208
IN_SV2C	ANKRD11	0.0312809	0.162391	0.175361	0.161565	0.0253759	-0.00600036	0.0253759	0.00600036	0.258262	0.897165
IN_SV2C	MTUS2	0.0347484	0.269787	0.384993	0.156531	-0.00183721	-0.0177725	0.00183721	0.0177725	0.714131	0.129285
IN_SV2C	AP3B2	0.0350557	0.199439	0.314088	0.286866	0.0322997	-0.045105	0.0322997	0.045105	0.520722	0.674068
IN_SV2C	MAPT	0.0369893	0.239995	0.217908	0.15702	-0.0571616	-0.0440904	0.0571616	0.0440904	0.343587	0.375351
IN_SV2C	CDH2	0.0393185	0.177342	0.318694	0.208533	0.0594587	-0.0343847	0.0594587	0.0343847	0.428258	0.433855
IN_VIP	NETO1	0.00154487	-0.38192	-0.341868	-0.272342	-0.0137845	0.00448413	0.0137845	0.00448413	0.767677	0.103616
IN_VIP	RPE	0.00243701	-0.225518	-0.30189	-0.27147	0.0214822	-0.0360892	0.0214822	0.0360892	0.490341	0.149295
L2_3	AC016831.7	1.0556e-07	0.933358	0.623919	0.31851	-0.0559369	0.00217344	0.0559369	0.00217344	0.879328	0.204552
L2_3	SLC35A1	8.15112e-07	-0.431325	-0.52081	-0.30653	0.0176111	-0.0680891	0.0176111	0.0680891	0.131254	0.162213
L2_3	ZBTB40	1.53731e-05	0.21883	0.30937	0.347684	0.0440967	-0.0403142	0.0440967	0.0403142	0.285635	0.116478
L2_3	AL390198.1	5.14111e-05	0.333277	0.576582	0.356873	0.0225513	-0.0398315	0.0225513	0.0398315	0.653397	0.234502
L2_3	C2CD5	0.0382276	-0.554831	-0.327917	-0.179568	0.0306649	0.030577	0.0306649	0.030577	0.133239	0.259751
L2_4	AC092329.4	1.03998e-06	0.434382	0.654011	0.61007	-0.063033	0.00886844	0.063033	0.00886844	0.799752	0.999378
L2_4	AC079140.6	1.12492e-05	0.462066	1.04827	0.901267	-0.0532835	-0.0166542	0.0532835	0.0166542	0.684045	0.377337
L2_4	UBXN2A	4.0476e-05	0.350273	0.493962	0.417132	-0.0184692	0.00299853	0.0184692	0.00299853	0.676976	0.299836
L2_4	TTF2	4.14634e-05	0.339257	0.736512	0.582492	0.00130587	-0.0433493	0.00130587	0.0433493	0.104222	0.664111
L2_4	CDK12	5.5078e-05	0.611741	0.302135	0.227063	-0.0281729	0.0324372	0.0281729	0.0324372	0.507347	0.980334
L2_4	MFAP3L	7.74158e-05	0.700621	0.450434	0.193509	-0.0405624	-0.0119214	0.0405624	0.0119214	0.22999	0.114193
L2_4	MAPKBP1	8.25435e-05	0.519969	0.452366	0.242217	-0.022666	0.00104984	0.022666	0.00104984	0.509891	0.912382
L2_4	MCPH1	0.000136903	0.343701	0.438063	0.295356	-0.0570519	0.0411697	0.0570519	0.0411697	0.97735	0.69773
L2_4	UBAP2	0.000192747	0.519218	0.301092	0.266979	0.0266884	-0.0565639	0.0266884	0.0565639	0.972087	0.947657
L2_4	AC026471.4	0.000206415	0.404371	0.631214	0.44712	0.0427277	-0.0315354	0.0427277	0.0315354	0.971268	0.778597
L2_4	TRNAU1AP	0.000235165	0.453591	0.524691	0.379668	0.0202256	0.0597451	0.0202256	0.0597451	0.681442	0.177591
L2_4	TRRAP	0.000268086	0.459973	0.156055	0.189242	-0.0254135	-0.0350595	0.0254135	0.0350595	0.839814	0.787877
L2_4	SMG6	0.000354729	0.445053	0.293245	0.243819	-0.0292404	0.0184566	0.0292404	0.0184566	0.125136	0.259562
L2_4	ZNF587	0.000388314	0.225897	0.235562	0.207614	0.00803116	0.00405224	0.00803116	0.00405224	0.541472	0.515242
L2_4	AC007785.1	0.00047441	0.423601	0.68627	0.810133	0.0557203	-0.0197898	0.0557203	0.0197898	0.502543	0.862673
L2_4	ZDHHC18	0.000574476	0.24278	0.167508	0.169825	0.0250909	0.0513951	0.0250909	0.0513951	0.848426	0.37612
L2_4	AK9	0.000741155	0.494556	0.275979	0.257025	-0.0358488	-0.0502226	0.0358488	0.0502226	0.617571	0.853972
L2_4	DCAF5	0.000765461	0.531553	0.420276	0.306517	0.0301418	0.00935316	0.0301418	0.00935316	0.951243	0.509582
L2_4	VSIG10	0.000796394	0.332198	0.69987	0.633558	0.0473935	-0.0144259	0.0473935	0.0144259	0.321941	0.751618
L2_4	AC005670.3	0.000830594	0.519254	0.359135	0.24043	-0.00231618	0.00666346	0.00231618	0.00666346	0.99048	0.558194
L2_4	ZNF91	0.00108514	0.49739	0.27283	0.221192	-0.0638253	-0.0367391	0.0638253	0.0367391	0.594902	0.52115
L2_4	KCTD7	0.00119558	0.336159	0.821901	0.692749	0.069364	-0.0605036	0.069364	0.0605036	0.844849	0.958635
L2_4	FAM71F2	0.00145927	0.270249	0.945033	0.853484	-0.0123438	0.0595061	0.0123438	0.0595061	0.632159	0.997378
L2_4	ERBIN	0.00149033	0.417988	0.176053	0.142411	-0.0548379	-0.0590457	0.0548379	0.0590457	0.397237	0.540425
L2_4	AC079305.3	0.00217725	0.24359	1.44187	1.25639	-0.00949625	-0.0317037	0.00949625	0.0317037	0.967723	0.568529
L2_4	AC006001.2	0.0023853	0.187276	0.819046	0.691701	0.046163	0.0401574	0.046163	0.0401574	0.28724	0.365923
L2_4	AL365255.1	0.00314548	0.436607	0.518829	0.213491	-0.0248623	0.0480672	0.0248623	0.0480672	0.151311	0.647961
L2_4	ZFYVE28	0.00335619	0.716059	0.253699	0.203176	-0.00174268	0.0660844	0.00174268	0.0660844	0.433104	0.173136
L2_4	ZNF711	0.00380461	-0.27191	-0.398014	-0.276679	0.0533222	0.00962098	0.0533222	0.00962098	0.851881	0.164919
L2_4	PRC1-AS1	0.00482585	0.311643	0.204299	0.429367	0.0623937	0.0465176	0.0623937	0.0465176	0.483392	0.685121
L2_4	NSD2	0.0056345	0.426896	0.421153	0.266347	-0.0354196	0.020208	0.0354196	0.020208	0.7437	0.865325
L2_4	CBFA2T3	0.00586282	0.181719	0.1573	0.261816	0.0646742	0.0672344	0.0646742	0.0672344	0.511495	0.345389
L2_4	HACL1	0.00663555	-0.235553	-0.324899	-0.210587	0.00832739	0.0387462	0.00832739	0.0387462	0.977653	0.149947
L2_4	UBAP1	0.00867054	0.249071	0.309446	0.29351	-0.000170113	0.0564352	0.000170113	0.0564352	0.858594	0.131623
L2_4	AC008764.8	0.00889884	0.229035	1.2645	1.25907	0.00453948	0.0115007	0.00453948	0.0115007	0.350641	0.957478
L2_4	TUB	0.0121767	0.292731	0.236189	0.223487	-0.0499776	-0.036045	0.0499776	0.036045	0.172753	0.105182
L2_4	CCDC91	0.0139911	-0.767538	-0.657782	-0.339066	-0.00890411	-0.0155362	0.00890411	0.0155362	0.963262	0.737853
L2_4	CBFA2T2	0.0167527	0.190695	0.433891	0.288428	-0.0221151	-0.0305586	0.0221151	0.0305586	0.309066	0.410517
L2_4	MORC3	0.0194317	0.279963	0.348886	0.239188	-0.0509813	-0.0203627	0.0509813	0.0203627	0.737522	0.173908
L2_4	ALDH7A1	0.021387	0.239564	0.576692	0.39671	-0.0154006	-0.0111932	0.0154006	0.0111932	0.595447	0.834581
L2_4	SNX4	0.0263337	-0.37003	-0.573593	-0.48878	-0.032149	-0.0011006	0.032149	0.0011006	0.798628	0.999264
L2_4	ZC3H4	0.0301711	0.239987	0.519047	0.330495	-0.00879171	-0.0205959	0.00879171	0.0205959	0.692486	0.431647
L2_4	RERE	0.0316553	0.37768	0.404837	0.228631	-0.0471329	0.0664741	0.0471329	0.0664741	0.752424	0.187784
L2_4	ATF7	0.0327239	0.241575	0.404945	0.390886	-0.029774	-0.0100477	0.029774	0.0100477	0.602858	0.272509
L2_4	CCDC93	0.0354121	0.194995	0.309261	0.250267	-0.0364783	-0.0439833	0.0364783	0.0439833	0.756029	0.20861
L2_4	CBL	0.0367992	0.20875	0.193815	0.14103	0.00872328	0.011209	0.00872328	0.011209	0.461627	0.857116
L2_4	SPATA5L1	0.0393116	0.165212	0.424404	0.276615	0.00421259	-0.0324846	0.00421259	0.0324846	0.976908	0.793162
L2_4	TAPT1-AS1	0.0457573	0.45801	0.497424	0.473691	0.053821	0.0590544	0.053821	0.0590544	0.677078	0.569752
L2_4	PCF11-AS1	0.0463066	0.149186	0.983986	1.10057	0.0270274	0.0200537	0.0270274	0.0200537	0.229056	0.191256
L2_4	EZH1	0.0497118	0.191951	0.285296	0.186073	0.0416616	-0.001166	0.0416616	0.001166	0.90872	0.176559
L4	LY6E-DT	1.77365e-10	0.485329	0.820449	0.543786	0.0274815	0.0312613	0.0274815	0.0312613	0.264911	0.119436
L4	LINC-PINT	2.17214e-08	0.446783	0.695516	0.51326	-0.0102258	0.0256583	0.0102258	0.0256583	0.263159	0.300541
L4	RFPL2	4.30877e-07	0.42832	0.393734	0.342517	0.0488329	0.0378802	0.0488329	0.0378802	0.505127	0.310537
L4	LINC01301	6.69347e-07	0.40323	0.569723	0.396334	0.0435051	0.0272879	0.0435051	0.0272879	0.135551	0.495401
L4	CYB5R4	9.91819e-07	0.344595	0.299032	0.194256	0.0145789	0.0663503	0.0145789	0.0663503	0.104499	0.668657
L4	NLN	1.12462e-06	-0.164693	-0.326111	-0.243447	0.0179216	-0.052787	0.0179216	0.052787	0.396563	0.99879
L4	CWF19L2	4.95088e-06	0.487243	0.345585	0.239457	-0.0407591	0.000839095	0.0407591	0.000839095	0.180278	0.834077
L4	SH3PXD2A	6.99745e-06	0.589544	0.449416	0.268388	-0.053066	-0.0496541	0.053066	0.0496541	0.267633	0.532285
L4	TEX22	8.32354e-06	0.31748	0.826802	0.614342	0.0127534	0.0424916	0.0127534	0.0424916	0.342746	0.333219
L4	GABRA1	8.70182e-06	-0.370296	-0.560933	-0.341126	0.0502337	0.020536	0.0502337	0.020536	0.33381	0.438178
L4	AGPAT5	1.55959e-05	-0.203542	-0.325698	-0.27257	0.0286539	-0.0585865	0.0286539	0.0585865	0.100852	0.301463
L4	FZD3	2.11111e-05	-0.806699	-0.282351	-0.184876	-0.00326479	-0.0200294	0.00326479	0.0200294	0.632009	0.396536
L4	TATDN1	2.33813e-05	0.274729	0.341774	0.207571	0.0455166	-0.050508	0.0455166	0.050508	0.231813	0.880639
L4	AL391840.3	3.65976e-05	0.273057	0.312117	0.301094	-0.0216716	0.0234615	0.0216716	0.0234615	0.625851	0.834586
L4	SLC35A1	4.69911e-05	-0.353563	-0.357914	-0.25515	-0.037274	0.0123535	0.037274	0.0123535	0.192011	0.963135
L4	SUFU	5.5074e-05	0.253094	0.51554	0.341504	-0.0569428	-0.00504307	0.0569428	0.00504307	0.142365	0.273358
L4	ZBED4	0.000136833	0.297524	0.448952	0.3743	0.0275408	-0.0200152	0.0275408	0.0200152	0.171572	0.232136
L4	LINC00534	0.00014531	0.480775	0.804562	0.701804	-0.00107203	0.0462909	0.00107203	0.0462909	0.368447	0.101234
L4	ITFG2-AS1	0.000145516	0.223172	0.61536	0.435541	-0.0137551	-0.0671505	0.0137551	0.0671505	0.89984	0.274133
L4	SCARB2	0.000153655	-0.243265	-0.239236	-0.17385	0.033801	-0.0395635	0.033801	0.0395635	0.222578	0.302761
L4	ACADM	0.000165307	-0.261653	-0.39735	-0.28556	-0.00997083	0.024599	0.00997083	0.024599	0.153789	0.655483
L4	RGS17	0.000453682	-0.214366	-0.213507	-0.166827	-0.0416605	-0.0226181	0.0416605	0.0226181	0.225441	0.526061
L4	SHOC1	0.000761877	0.302309	1.42735	1.23213	0.0530495	-0.0459887	0.0530495	0.0459887	0.484969	0.94007
L4	MSRA	0.00676545	1.01257	0.612273	0.261287	-0.0323136	-0.0240315	0.0323136	0.0240315	0.544035	0.470977
L4	RNPC3	0.0102976	0.642219	0.49877	0.29164	-0.0343254	0.0318336	0.0343254	0.0318336	0.124168	0.756759
L4	MRPL19	0.0121446	-0.157501	-0.521313	-0.456504	0.0174408	-0.0436916	0.0174408	0.0436916	0.314059	0.240503
L4	RAP2A	0.0153137	-0.517501	-0.265598	-0.208886	0.0474878	0.0265929	0.0474878	0.0265929	0.273443	0.105244
L4	ICK	0.0171465	0.142097	0.279132	0.171621	-0.0144415	-0.00193513	0.0144415	0.00193513	0.161568	0.864339
L4	CACNA1E	0.0489118	0.260266	0.30612	0.184992	0.0504932	-0.0224416	0.0504932	0.0224416	0.192687	0.747298
L5_6_CC	AC005225.2	9.06068e-06	0.335108	0.777163	0.40612	0.0367878	-0.0466112	0.0367878	0.0466112	0.509586	0.265637
L5_6_CC	CAMK2N1	9.21914e-06	-0.51062	-0.571148	-0.175363	0.0446453	-0.0317983	0.0446453	0.0317983	0.165979	0.410124
L5_6_CC	PCDH11Y	1.889e-05	-0.17282	-0.476608	-0.263871	0.0542562	0.0528088	0.0542562	0.0528088	0.229189	0.152875
L5_6_CC	CHML	6.55496e-05	-0.212556	-1.02001	-0.670466	-0.0210947	-0.0513495	0.0210947	0.0513495	0.290422	0.32635
L5_6_CC	ROCK2	6.62554e-05	-0.408742	-0.435291	-0.222651	0.0139684	-0.0101596	0.0139684	0.0101596	0.800493	0.410985
L5_6_CC	NAP1L1	0.000130308	-0.239295	-0.531506	-0.238746	0.0502822	-0.0460004	0.0502822	0.0460004	0.948471	0.150846
L5_6_CC	ZNF709	0.000159067	0.141892	0.413582	0.324005	0.0559208	0.0639023	0.0559208	0.0639023	0.124957	0.133004
L5_6_CC	DTNBP1	0.000189303	0.19521	0.831309	0.769666	-0.0384157	-0.0186871	0.0384157	0.0186871	0.785669	0.235675
L5_6_CC	PARG	0.000242837	0.175368	0.184996	0.140384	0.0363545	-0.0177555	0.0363545	0.0177555	0.35275	0.715105
L5_6_CC	CDK5RAP2	0.000342201	0.226455	0.76079	0.439873	0.0648475	0.000117087	0.0648475	0.000117087	0.11734	0.282035
L5_6_CC	FLNB	0.000701249	0.184019	0.584745	0.462706	0.0593027	0.0420244	0.0593027	0.0420244	0.278044	0.502005
L5_6_CC	CACHD1	0.000780309	0.213233	0.597593	0.650028	0.0164775	0.00845806	0.0164775	0.00845806	0.959659	0.262115
L5_6_CC	CACNA1C	0.000835205	0.329982	0.494403	0.227095	-0.0572549	-0.00124003	0.0572549	0.00124003	0.714791	0.556843
L5_6_CC	ITFG1	0.000970871	-0.370034	-0.557761	-0.291926	0.0137227	-0.027366	0.0137227	0.027366	0.108054	0.911083
L5_6_CC	MLXIP	0.00109495	0.140515	0.34596	0.166387	0.0300984	-0.0586365	0.0300984	0.0586365	0.176398	0.490434
L5_6_CC	RAD9A	0.00120963	0.341539	0.696437	0.377785	0.0637701	-0.0672059	0.0637701	0.0672059	0.112518	0.126617
L5_6_CC	RBMS1	0.00127505	-0.197579	-0.301544	-0.373527	-0.0050865	-0.0293653	0.0050865	0.0293653	0.970791	0.726761
L5_6_CC	ZNF875	0.00134777	0.146334	0.308439	0.19654	-0.0443997	-0.0437225	0.0443997	0.0437225	0.307601	0.515776
L5_6_CC	NPTX1	0.00162905	-0.457124	-0.705145	-0.429586	-0.0150857	-0.0336582	0.0150857	0.0336582	0.576542	0.691212
L5_6_CC	SSH1	0.00284922	0.180791	0.463136	0.398085	-0.00317947	-0.059729	0.00317947	0.059729	0.20436	0.262815
L5_6_CC	ZNF131	0.00435895	0.187183	0.318458	0.17902	0.0329078	0.0497845	0.0329078	0.0497845	0.107334	0.170818
L5_6_CC	CFAP299	0.00485424	-0.345717	-0.217217	-0.537738	-0.0548518	0.044463	0.0548518	0.044463	0.770327	0.938121
L5_6_CC	MYT1L	0.00528314	0.31843	0.522493	0.144936	-0.0611433	0.00900785	0.0611433	0.00900785	0.490658	0.477001
L5_6_CC	RBPJ	0.00547413	0.297062	0.6972	0.485575	-0.010898	-0.0137578	0.010898	0.0137578	0.264348	0.797954
L5_6_CC	PWWP2A	0.008558	0.149186	0.460784	0.254682	0.0289705	-0.0101889	0.0289705	0.0101889	0.164854	0.618622
L5_6_CC	TBC1D19	0.00964996	0.15323	0.326298	0.231706	-0.0139912	0.0215641	0.0139912	0.0215641	0.810341	0.59832
L5_6_CC	SMYD3	0.0100209	0.201197	0.31553	0.142441	0.035732	0.0553839	0.035732	0.0553839	0.969884	0.343743
L5_6_CC	SIDT1	0.0113908	-0.242783	-0.58177	-0.483214	-0.0237083	-0.0595264	0.0237083	0.0595264	0.193603	0.336772
L5_6_CC	FAM193A	0.0118346	0.183448	0.254814	0.235834	0.0393299	-0.0237091	0.0393299	0.0237091	0.188118	0.604038
L5_6_CC	INPP5A	0.0124026	0.189679	0.530478	0.340306	0.0230502	0.0066548	0.0230502	0.0066548	0.348901	0.473419
L5_6_CC	MSRA	0.0145485	0.422513	0.554903	0.189551	-0.0181418	-0.0102046	0.0181418	0.0102046	0.671052	0.799585
L5_6_CC	DENND1A	0.0161768	0.226383	0.269116	0.212085	0.0693929	0.0293624	0.0693929	0.0293624	0.188938	0.2802
L5_6_CC	SND1	0.0254457	0.170958	0.198395	0.142948	0.0219832	-0.0356245	0.0219832	0.0356245	0.622769	0.731296
L5_6_CC	FZD3	0.0303849	-0.310792	-0.422731	-0.283976	0.029979	-0.06361	0.029979	0.06361	0.989709	0.150654
L5_6_CC	SPTBN4	0.0491735	0.261064	0.255919	0.149265	0.0477012	0.0131956	0.0477012	0.0131956	0.117204	0.647235
L5	TRIM33	0.00230918	-1.19045	-0.554944	-0.363689	-0.0337988	-0.0560399	0.0337988	0.0560399	0.244598	0.93304
L5	AL158077.2	0.00440187	-1.13251	-0.30243	-0.145227	-0.032695	-0.0587826	0.032695	0.0587826	0.647457	1
L5	MYO1D	0.0146226	-0.539183	-0.283164	-0.187309	-0.0463582	-0.0526578	0.0463582	0.0526578	0.81208	0.597891
L5	ACER3	0.0188669	-0.785481	-0.249261	-0.14822	0.0664482	0.0461371	0.0664482	0.0461371	0.361179	0.977827
L5	SLC13A3	0.0193912	-0.88214	-0.821312	-0.528576	-0.00401777	-0.0696935	0.00401777	0.0696935	0.344713	0.434068
L5	TRMT9B	0.0200487	-2.06585	-0.447093	-0.280736	-0.0279995	-0.0353087	0.0279995	0.0353087	0.270926	0.334051
L5	CDR2	0.0331625	-1.34254	-0.24681	-0.16957	-0.000991486	0.018358	0.000991486	0.018358	0.333763	0.259417
L5	WDR75	0.0397335	-0.302247	-0.193073	-0.167879	0.0147118	0.0418412	0.0147118	0.0418412	0.384732	0.766474
L5	WDR44	0.0423843	-0.490554	-0.179551	-0.187702	0.0342791	0.0534122	0.0342791	0.0534122	0.128906	0.755754
L6	ANKRD34C-AS1	2.71954e-05	0.323404	0.713303	0.392197	0.0489998	0.0655333	0.0489998	0.0655333	0.175384	0.302048
L6	SLC16A1-AS1	8.65678e-05	0.281496	0.292861	0.250374	-0.0602648	0.0417995	0.0602648	0.0417995	0.852619	0.231441
L6	SIMC1	0.000218982	0.175983	0.346152	0.227159	0.0475985	-0.0212263	0.0475985	0.0212263	0.165371	0.320723
L6	TPT1-AS1	0.000265088	0.218176	0.325059	0.262375	-0.0526803	-0.0546045	0.0526803	0.0546045	0.400692	0.222222
L6	TENM2	0.000279872	0.458204	0.917095	0.598663	0.0220438	-0.0140313	0.0220438	0.0140313	0.101835	0.607237
L6	PRKG1	0.000525884	0.321177	0.507423	0.23424	0.0599976	-0.0228065	0.0599976	0.0228065	0.126814	0.509919
L6	SPATA13	0.000596276	0.175349	0.764235	0.599442	-0.0523768	-0.0595681	0.0523768	0.0595681	0.847087	0.148015
L6	AUTS2	0.000610504	0.415707	0.627913	0.254075	-0.02766	-0.0554506	0.02766	0.0554506	0.989845	0.941754
L6	TTC28	0.00111642	0.189561	0.295943	0.224034	0.0169576	0.0329201	0.0169576	0.0329201	0.364907	0.153737
L6	DSCAM	0.00363747	0.340521	0.596724	0.142441	-0.0484685	0.0101295	0.0484685	0.0101295	0.774089	0.948054
L6	MACROD2	0.0052805	0.239263	0.467049	0.186541	0.0306831	-0.00227894	0.0306831	0.00227894	0.471831	0.280908
L6	MT-CO1	0.00703267	-1.02243	-0.462219	-0.197974	0.00620009	0.0104353	0.00620009	0.0104353	0.603522	0.145448
L6	AC087500.1	0.00923346	0.167112	0.348214	0.259301	0.0148366	-0.0439665	0.0148366	0.0439665	0.170714	0.137838
L6	MSRA	0.0099631	0.384381	0.573779	0.225001	0.0349011	-0.0505958	0.0349011	0.0505958	0.347466	0.749923
L6	KCNQ1OT1	0.010516	0.279472	0.45031	0.356146	-0.0334338	-0.0258986	0.0334338	0.0258986	0.89802	0.607584
L6	PLPPR1	0.0112529	0.355589	0.954478	0.800643	-0.0319046	-0.0623017	0.0319046	0.0623017	0.254296	0.195689
L6	ROBO2	0.0143269	0.709846	0.456224	0.141875	0.0131723	0.0155415	0.0131723	0.0155415	0.674711	0.275186
L6	DPYD	0.0270057	0.34209	0.555551	0.297301	0.0468261	0.0168047	0.0468261	0.0168047	0.139305	0.943084
MG	KIAA0930	0.0158121	0.19751	0.415885	0.348445	-0.00593285	0.0666542	0.00593285	0.0666542	0.585472	0.684812
MG	SHTN1	0.0177383	0.549072	0.461883	0.367134	-0.055202	-0.0660617	0.055202	0.0660617	0.75844	0.303989
MG	SLC2A13	0.0277617	-0.225993	-0.288822	-0.170154	0.000634802	0.0167528	0.000634802	0.0167528	0.721183	0.243558
MG	PCM1	0.0488672	0.24598	0.441002	0.413555	0.0659875	0.0324337	0.0659875	0.0324337	0.618983	0.440339
MG	SH3KBP1	0.0488672	0.259338	0.196629	0.29301	-0.0675871	-0.0210804	0.0675871	0.0210804	0.285968	0.282957
OL	SYT14	2.03897e-05	-0.588731	-0.726481	-0.600142	0.0235416	0.0119796	0.0235416	0.0119796	0.726741	0.713833
OL	NUTM2B-AS1	0.000767832	0.215591	0.328271	0.452867	0.0507997	-0.00321247	0.0507997	0.00321247	0.355079	0.116641
OL	HMGB1	0.00078375	0.357391	0.672533	0.488125	-0.0673229	-0.0680696	0.0673229	0.0680696	0.572756	0.211136
OL	DLC1	0.00767108	0.639854	0.48964	0.362363	-0.0699783	-0.0209055	0.0699783	0.0209055	0.857362	0.594444
OL	ATXN1	0.0100827	0.440811	0.552069	0.369795	0.0189577	0.028596	0.0189577	0.028596	0.395936	0.760511
OPC	TENT5A	4.07441e-05	-0.324102	-0.650684	-0.574985	0.0580473	-0.0260012	0.0580473	0.0260012	0.332145	0.523097
OPC	ADCY8	0.000313294	-0.286015	-0.341884	-0.192806	-0.0120762	0.0042072	0.0120762	0.0042072	0.629313	0.946272
OPC	ABCA5	0.000507302	-0.170551	-0.372514	-0.237828	-0.0170849	-0.0405904	0.0170849	0.0405904	0.79435	0.227901
OPC	CASC15	0.000611577	-0.427222	-0.616846	-0.480654	-0.0451085	-0.0220212	0.0451085	0.0220212	0.930436	0.532255
OPC	SYNDIG1	0.000802321	0.19162	0.504108	0.435176	-0.0350885	-0.0370213	0.0350885	0.0370213	0.93387	0.218768
OPC	ZC3H14	0.00309562	0.164099	0.331029	0.280405	0.0639606	-0.0190102	0.0639606	0.0190102	0.618179	0.23813
OPC	RNF130	0.00491968	0.200396	0.270094	0.150068	0.0570381	-0.0322133	0.0570381	0.0322133	0.376456	0.659158
OPC	EML6	0.00602342	-0.203195	-0.345946	-0.310923	-0.0127676	0.0434362	0.0127676	0.0434362	0.528149	0.793219
OPC	CRELD1	0.0112318	0.221995	0.783539	0.553434	0.0613782	-0.0551674	0.0613782	0.0551674	0.632902	0.227665
OPC	PCBP1-AS1	0.0139192	0.167308	0.254954	0.200061	0.0672638	0.0406916	0.0672638	0.0406916	0.932418	0.355089
OPC	SLC4A10	0.0181783	-0.233797	-0.271781	-0.220586	-0.0403266	0.0230453	0.0403266	0.0230453	0.790122	0.109885
OPC	SPECC1	0.034288	0.167252	0.26457	0.183218	-0.0367911	0.0340745	0.0367911	0.0340745	0.925538	0.125535
OPC	METTL7A	0.0499729	0.18156	0.239369	0.36554	-0.0211961	0.0673417	0.0211961	0.0673417	0.955909	0.123858
PER	PPID	6.56139e-05	0.694895	0.618875	0.621123	0.0579819	0.053383	0.0579819	0.053383	0.375768	0.854482
PER	AFAP1L1	0.000133473	0.556734	0.244469	0.388044	0.0133547	-0.0264337	0.0133547	0.0264337	0.974213	0.865764
PER	PDPR	0.000293469	0.460686	0.608671	0.558121	-0.0233463	0.0647398	0.0233463	0.0647398	0.725279	0.831339
PER	MGAT1	0.00126394	0.977366	0.276054	0.260772	-0.0204802	0.0037764	0.0204802	0.0037764	0.185439	0.91898
PER	CSNK2A1	0.02885	0.43284	0.180537	0.203408	0.0540531	-0.0428971	0.0540531	0.0428971	0.559633	0.943226
PER	POLA2	0.030995	0.369883	0.3903	0.617845	-0.0371726	-0.0635039	0.0371726	0.0635039	0.956438	0.695611
PER	TMEM33	0.0387515	0.412646	0.212053	0.253256	0.0658706	0.0185454	0.0658706	0.0185454	0.268375	0.171418
PER	CSRP1	0.0475849	0.405644	0.55639	0.356022	-0.0488991	0.0104966	0.0488991	0.0104966	0.182394	0.83055
SM	STARD13	0.00304296	1.76505	0.90467	0.500758	0.0693639	-0.0263053	0.0693639	0.0263053	0.135925	0.410825

## Sheet: ACC specific DGEs
cell_type	gene	q_value	Fold_change	sample_FC	raw_FC	raw_FC_FC	raw_FC_TC	abs(raw_FC_FC)	abs(raw_FC_TC)	q_FC	q_TC
AST	ETNPPL	2.92821e-05	-0.499463	-0.422332	-0.403655	0.0167566	0.0689843	0.0167566	0.0689843	0.663161	0.611998
AST	SPON1	0.000110115	-0.351868	-0.312041	-0.326539	0.000499992	-0.0329621	0.000499992	0.0329621	0.75867	0.18611
AST	EZR	0.000192622	-0.304106	-0.390002	-0.525314	0.0624869	0.0410347	0.0624869	0.0410347	0.682407	0.37985
AST	GLUD1	0.000219479	-0.363927	-0.472142	-0.370695	-0.0256702	-0.00707538	0.0256702	0.00707538	0.409725	0.311887
AST	MGAT4C	0.000219479	-0.594854	-0.367243	-0.239228	-0.0214069	-0.0285709	0.0214069	0.0285709	0.616412	0.41665
AST	RABGAP1L	0.00227426	0.18468	0.22189	0.208658	0.0123609	0.00058168	0.0123609	0.00058168	0.58123	0.842954
AST	BCAN	0.00256788	-0.414357	-0.660945	-0.672966	-0.0459294	0.0177194	0.0459294	0.0177194	0.457124	0.699465
AST	PRDM16	0.00558408	0.171786	0.369159	0.217012	0.0207358	0.0564016	0.0207358	0.0564016	0.140062	0.62618
AST	ADCYAP1R1	0.00721009	-0.204273	-0.410254	-0.575864	0.0224913	0.00865651	0.0224913	0.00865651	0.249702	0.194668
AST	DYNC2H1	0.0128068	-0.218512	-0.242091	-0.192505	0.0493848	-0.0296639	0.0493848	0.0296639	0.588021	0.220384
AST	GJA1	0.0159705	-0.42053	-0.479886	-0.335957	0.051621	0.0327219	0.051621	0.0327219	0.364739	0.527773
END	RPL30	0.0135586	-0.205188	-0.81818	-0.674376	-0.0061551	-0.013218	0.0061551	0.013218	0.789963	0.947074
END	CD164	0.0185275	-0.164878	-0.476696	-0.550181	-0.0635968	0.00226476	0.0635968	0.00226476	0.150717	0.615623
END	CLDN5	0.0252724	0.390951	0.393955	0.145466	-0.0166437	0.0430836	0.0166437	0.0430836	0.191355	0.682066
END	PTBP3	0.0276803	0.176992	0.23941	0.22063	0.0416469	0.0368547	0.0416469	0.0368547	0.56063	0.453261
IN_PV	ZBTB20	8.41228e-05	0.201008	0.517321	0.656801	-0.0115214	0.00946684	0.0115214	0.00946684	0.727658	0.403203
IN_SST	CADM2	0.00742007	0.300427	0.434655	0.17762	0.0596928	0.0581243	0.0596928	0.0581243	0.800026	0.531954
IN_SST	GRIA4	0.018056	0.259469	0.854365	0.528804	-0.0476552	0.0640149	0.0476552	0.0640149	0.417751	0.642383
IN_SV2C	KCNN2	0.000101482	-0.220551	-0.248312	-0.165034	0.0654471	0.00826267	0.0654471	0.00826267	0.406402	0.620606
IN_SV2C	SACS	0.000370549	-0.18958	-0.180156	-0.184361	0.0402623	0.0174796	0.0402623	0.0174796	0.286699	0.739835
IN_SV2C	PUS7L	0.00279892	-0.174883	-0.502896	-0.446956	0.0468776	-0.00527316	0.0468776	0.00527316	0.159888	0.221038
IN_SV2C	GPR158	0.0301618	0.208132	0.544396	0.151234	0.028811	0.0388444	0.028811	0.0388444	0.508181	0.890107
IN_VIP	SYT1	6.02437e-05	0.282807	0.417911	0.173469	-0.0421705	0.0457123	0.0421705	0.0457123	0.912932	0.219098
L2_3	FOXO3	1.06453e-10	0.272762	0.514413	0.373715	-0.0529946	0.0448988	0.0529946	0.0448988	0.778544	0.61463
L2_3	RAPGEF2	9.94202e-09	0.264018	0.418818	0.160226	0.0393945	0.0366901	0.0393945	0.0366901	0.116	0.723415
L2_3	TANC2	5.77144e-08	0.229529	0.428429	0.145121	-0.00952651	0.0680324	0.00952651	0.0680324	0.396937	0.941974
L2_3	KLHL24	3.78456e-07	0.169276	0.180347	0.196242	-0.00534196	0.066786	0.00534196	0.066786	0.653319	0.553928
L2_3	NR3C2	1.35105e-05	0.187696	0.319049	0.290245	-0.00823454	-0.0202979	0.00823454	0.0202979	0.484181	0.810571
L2_3	NCAM1	0.00028162	-0.156575	-0.231104	-0.164103	0.0644719	-0.0387174	0.0644719	0.0387174	0.918609	0.20599
L2_3	PCED1B	0.000428852	-0.246853	-0.730301	-0.658652	-0.0398655	0.0466057	0.0398655	0.0466057	0.749117	0.210748
L2_3	DPP10	0.000908541	0.235073	0.377204	0.229939	-0.019462	-0.00681261	0.019462	0.00681261	0.178017	0.917243
L2_3	CADPS	0.00810508	-0.191477	-0.260855	-0.214407	-0.0474631	-0.0645319	0.0474631	0.0645319	0.984298	0.101108
L2_4	KLHL24	2.15773e-05	0.211591	0.387847	0.250472	0.00996222	0.0132617	0.00996222	0.0132617	0.503009	0.789844
L2_4	PIK3CA	3.60994e-05	0.225742	0.482127	0.331242	-0.00209335	0.0458821	0.00209335	0.0458821	0.473618	0.977143
L2_4	SESN1	0.000279581	0.228021	0.422401	0.328551	0.0289517	0.0304101	0.0289517	0.0304101	0.646522	0.996515
L2_4	SPATA7	0.000287547	-0.290804	-0.325752	-0.260672	-0.0336518	-0.0345179	0.0336518	0.0345179	0.557465	0.403553
L2_4	RSU1	0.000515984	-0.189963	-0.325978	-0.273491	0.0510222	-0.0357961	0.0510222	0.0357961	0.180932	0.902859
L2_4	KIF16B	0.000660003	-0.175509	-0.253984	-0.227029	0.0371186	0.0301315	0.0371186	0.0301315	0.465055	0.114684
L2_4	CLINT1	0.000800269	0.140422	0.293732	0.151868	0.0294404	0.0619299	0.0294404	0.0619299	0.163262	0.350752
L2_4	RUNDC3B	0.00110163	0.218722	0.312212	0.240729	0.0440392	-0.0512334	0.0440392	0.0512334	0.225912	0.715402
L2_4	DGKH	0.00146081	0.182995	0.213314	0.144726	0.0696893	-0.0591658	0.0696893	0.0591658	0.137346	0.115572
L2_4	WNK1	0.00295057	0.169085	0.369627	0.218034	0.0240102	0.048049	0.0240102	0.048049	0.40128	0.629345
L2_4	CEP170	0.0033585	0.193914	0.259074	0.144289	0.0394134	0.063784	0.0394134	0.063784	0.396405	0.68569
L2_4	SGCE	0.00625709	0.157664	0.336807	0.206693	0.0597959	-0.0180024	0.0597959	0.0180024	0.247525	0.118384
L2_4	FMN1	0.0171367	0.190254	0.170871	0.187682	-0.0461898	-0.00847272	0.0461898	0.00847272	0.360805	0.149383
L2_4	KLF13	0.017638	0.173828	0.435099	0.215656	-0.0271302	0.053178	0.0271302	0.053178	0.410653	0.95192
L2_4	AGFG1	0.030609	0.169548	0.218427	0.181626	0.0250929	0.0491472	0.0250929	0.0491472	0.489471	0.417138
L2_4	POM121	0.0433823	-0.144139	-0.353303	-0.314618	-0.0220103	0.0355451	0.0220103	0.0355451	0.509468	0.371623
L4	ABHD6	7.72438e-08	-0.201356	-0.612762	-0.429906	0.00601289	-0.0560956	0.00601289	0.0560956	0.747585	0.985675
L4	PHTF1	4.37293e-06	-0.151534	-0.344036	-0.361129	0.0169503	-0.0676004	0.0169503	0.0676004	0.919725	0.471063
L4	CDH2	3.26056e-05	0.192372	0.368738	0.195319	0.0446062	0.0227478	0.0446062	0.0227478	0.166324	0.135956
L4	RAPGEF2	3.95125e-05	0.37982	0.589441	0.3036	0.040562	-0.029656	0.040562	0.029656	0.319295	0.771088
L4	B3GAT1	4.21161e-05	-0.216922	-0.487419	-0.498848	-0.0114867	0.0623475	0.0114867	0.0623475	0.326968	0.444034
L4	KLHL24	5.66132e-05	0.154179	0.355118	0.30312	-0.00111908	0.0567004	0.00111908	0.0567004	0.375926	0.35306
L4	ERCC6L2	7.28987e-05	-0.171641	-0.292206	-0.166204	-0.0252828	-0.062719	0.0252828	0.062719	0.11705	0.890319
L4	CLSTN2	0.000153352	-0.469444	-0.419995	-0.234602	0.0437367	-0.0423251	0.0437367	0.0423251	0.201882	0.26848
L4	CA10	0.000618719	-0.261269	-0.237025	-0.15631	-0.0458152	0.0680283	0.0458152	0.0680283	0.392363	0.990331
L4	STK39	0.00136664	-0.180096	-0.287113	-0.210062	-0.0561406	0.0550317	0.0561406	0.0550317	0.212302	0.683633
L4	GRM3	0.00657942	0.250644	0.444187	0.243593	0.0493875	0.00592332	0.0493875	0.00592332	0.349919	0.140716
L4	LRFN5	0.00902829	0.191387	0.36761	0.188131	0.0537957	0.0158386	0.0537957	0.0158386	0.14204	0.946403
L4	AL096803.2	0.013241	0.143678	0.384804	0.360763	-0.0121642	0.0385446	0.0121642	0.0385446	0.258893	0.206704
L4	UBL3	0.0181905	0.142446	0.390108	0.230457	0.0527445	0.0592582	0.0527445	0.0592582	0.26254	0.184361
L5	TOMM70	0.0135633	-0.425941	-0.342201	-0.262504	0.014657	0.0209122	0.014657	0.0209122	0.422498	0.199654
L5_6_CC	FAP	1.44499e-05	0.167312	1.2255	0.837431	0.0377458	-0.0429606	0.0377458	0.0429606	0.705328	0.934981
L5_6_CC	NKTR	0.00072249	-0.183881	-0.388471	-0.145583	-0.0317769	-0.000553412	0.0317769	0.000553412	0.480685	0.434949
L5_6_CC	DLG1	0.00135783	0.223895	0.304265	0.165521	0.0474019	0.0524384	0.0474019	0.0524384	0.681672	0.504459
L5_6_CC	TTC3	0.00336394	-0.351977	-0.356699	-0.15318	0.0543821	-0.00772333	0.0543821	0.00772333	0.129409	0.54317
L5_6_CC	UNC5D	0.00407061	0.382518	0.28287	0.276411	0.00299458	0.0141299	0.00299458	0.0141299	0.235523	0.907019
L5_6_CC	CPNE4	0.0337705	-0.26633	-0.298241	-0.224657	0.0695249	-0.0182308	0.0695249	0.0182308	0.44755	0.865789
L6	TTC3	0.0127353	-0.187049	-0.306646	-0.302943	-0.011286	-0.0614298	0.011286	0.0614298	0.804562	0.635253
MG	RNMT	5.25799e-05	-0.150962	-0.329777	-0.357682	0.00600926	-0.0343546	0.00600926	0.0343546	0.950184	0.3614
MG	ADGRG1	0.00035428	0.236897	0.650467	0.369553	-0.0383877	0.0504878	0.0383877	0.0504878	0.913985	0.310982
MG	CYBA	0.00078355	0.286729	0.50883	0.280854	0.0664724	0.0253153	0.0664724	0.0253153	0.63594	0.344686
OPC	ZNF483	9.7543e-05	0.237948	0.435898	0.147016	0.0298794	0.0667167	0.0298794	0.0667167	0.96002	0.102479
OPC	ZNF462	0.000755034	-0.17853	-0.239602	-0.192223	-0.0448945	-0.0667058	0.0448945	0.0667058	0.683979	0.244056
OPC	BCHE	0.000910278	-0.201796	-0.277301	-0.316267	0.0633638	0.0612073	0.0633638	0.0612073	0.998709	0.932418
OPC	RPS6KB1	0.00104361	0.148591	0.492371	0.24387	0.061044	0.0428051	0.061044	0.0428051	0.49716	0.882647
OPC	FHOD3	0.00208909	-0.165834	-0.195494	-0.195281	-0.00549176	-0.0655536	0.00549176	0.0655536	0.187367	0.430627
OPC	PLCE1	0.00528311	-0.151656	-0.219175	-0.296559	-0.0619573	-0.0412883	0.0619573	0.0412883	0.497945	0.397057
OPC	CA8	0.0217863	-0.151094	-0.260946	-0.277748	0.00365696	0.0162417	0.00365696	0.0162417	0.699674	0.647423
OPC	CASK	0.0314889	-0.216631	-0.226622	-0.229927	-0.00999473	-0.0389663	0.00999473	0.0389663	0.721338	0.350302
OPC	NRG3	0.0327219	0.143608	0.444519	0.163794	-0.0144121	-0.00779523	0.0144121	0.00779523	0.146091	0.915064
PER	CDC42	0.000122429	-0.533101	-0.525178	-0.345927	-0.000724476	0.018228	0.000724476	0.018228	0.282584	0.101678
PER	LEF1	0.000828059	0.44887	0.342552	0.14161	0.0305187	0.00878217	0.0305187	0.00878217	0.863487	0.393773
PER	CMTM8	0.00200375	0.608157	0.273306	0.259694	-0.0374908	-0.0310867	0.0374908	0.0310867	0.318231	0.726098
PER	DICER1	0.00288059	0.340316	0.350754	0.238386	-0.0147734	0.0659781	0.0147734	0.0659781	0.118694	0.581264
PER	CAB39	0.00895758	0.368913	0.368424	0.300626	0.00772993	0.0337814	0.00772993	0.0337814	0.874138	0.119872
PER	RPL14	0.011892	-0.343662	-0.251512	-0.219258	-0.0503687	0.061393	0.0503687	0.061393	0.2378	0.783838
PER	BBX	0.0123141	0.234067	0.407212	0.228349	0.0442743	0.000789839	0.0442743	0.000789839	0.874851	0.471949
PER	PHC3	0.0155311	0.261591	0.444625	0.400371	0.0501972	0.0317004	0.0501972	0.0317004	0.845731	0.609345
PER	ACSL3	0.0311255	-0.229617	-0.321693	-0.226458	-0.0262055	-0.0523156	0.0262055	0.0523156	0.986439	0.479524
PER	DDAH1	0.0485896	0.3402	0.576719	0.391462	0.046105	0.00800059	0.046105	0.00800059	0.72471	0.316378
SM	DHX36	0.000143068	0.167834	1.31073	0.393702	0.0154449	-0.0230439	0.0154449	0.0230439	0.789137	0.708625
SM	TMEM120B	0.0083226	0.266367	1.21992	0.507261	0.0499871	0.048938	0.0499871	0.048938	0.920256	0.765104
SM	BTF3L4	0.0233652	0.20814	0.499208	0.143201	0.0632353	0.0476673	0.0632353	0.0476673	0.502926	0.346682
SM	GATAD2B	0.0277799	0.354579	0.584817	0.266406	-0.0052389	0.0457633	0.0052389	0.0457633	0.914413	0.220949
SM	LSM14A	0.034305	0.233881	0.520196	0.410433	-0.0578308	-0.0577845	0.0578308	0.0577845	0.754677	0.64131
SM	PIK3C2A	0.0421543	0.156249	0.598807	0.368568	-0.0658748	-0.0598717	0.0658748	0.0598717	0.97276	0.358877
SM	MRPS5	0.0478047	0.371696	0.599848	0.452335	-0.032898	-0.0411372	0.032898	0.0411372	0.464272	0.71453

## Sheet: TC specific DGEs
cell_type	gene	q_value	Fold_change	sample_FC	raw_FC	raw_FC_FC	raw_FC_CC	abs(raw_FC_FC)	abs(raw_FC_CC)	q_FC	q_CC
END	TAF1D	8.85736e-06	0.170358	0.63327	0.46133	-0.0450614	0.0234185	0.0450614	0.0234185	0.16913	0.417054
END	MECOM	0.00432536	-0.409555	-0.421361	-0.374755	-0.069464	0.0323965	0.069464	0.0323965	0.220237	0.976193
IN_PV	CUX1	0.0442491	-0.154378	-0.295359	-0.157477	-0.0340405	-0.0494387	0.0340405	0.0494387	0.94386	0.157492
IN_SV2C	DZIP3	1.82294e-05	0.15784	0.32006	0.230342	0.0564524	0.0382607	0.0564524	0.0382607	0.141722	0.372311
IN_SV2C	ZNF483	0.000364874	0.167999	0.275793	0.190446	0.043861	0.0601197	0.043861	0.0601197	0.858095	0.785645
IN_SV2C	RAD21	0.000953834	0.211378	0.407088	0.220424	0.0517539	-0.0272784	0.0517539	0.0272784	0.662865	0.783013
L2_4	ADGRL2	0.0133918	-0.463911	-0.623649	-0.2822	-0.0379647	0.0496747	0.0379647	0.0496747	0.756448	0.540223
L2_4	ARFGEF2	0.0209139	-0.172025	-0.209963	-0.145352	0.0318976	-0.00358163	0.0318976	0.00358163	0.472012	0.843174
L2_4	TNIK	0.0235033	-0.239959	-0.387949	-0.198851	-0.012101	0.0137047	0.012101	0.0137047	0.131618	0.151592
L2_4	LINC01278	0.0483046	-0.300158	-0.308819	-0.210437	0.00158854	0.0172296	0.00158854	0.0172296	0.30385	0.177727
L4	HSP90AB1	4.90107e-06	0.340042	0.413482	0.33668	0.0651177	-0.0637107	0.0651177	0.0637107	0.214523	0.53135
L4	CACNB2	0.00297264	-0.199344	-0.295232	-0.229894	-0.043446	0.0399375	0.043446	0.0399375	0.560404	0.10522
L4	FLRT2	0.0301967	-0.149435	-0.279711	-0.249353	-0.045795	0.0532356	0.045795	0.0532356	0.342173	0.784784
L4	IDS	0.0387783	0.183246	0.391555	0.290782	-0.0633948	-0.0509081	0.0633948	0.0509081	0.110104	0.581586
L5	NCKAP1	8.72805e-06	0.236893	0.30515	0.219527	-0.0666103	0.0640445	0.0666103	0.0640445	0.26904	0.998451
L5	TTC9	4.05182e-05	0.15317	0.756332	0.646434	-0.053512	-0.00611587	0.053512	0.00611587	0.641759	0.383054
L5	NDFIP2	4.2354e-05	0.177334	0.346346	0.274811	-0.0251666	0.0662395	0.0251666	0.0662395	0.158618	0.730604
L5	MAN2A1	4.86331e-05	-0.200985	-0.595844	-0.404102	-0.0446201	0.0359982	0.0446201	0.0359982	0.906382	0.925838
L5	MCC	0.000210001	0.222157	0.594252	0.524496	-0.0105033	0.0606882	0.0105033	0.0606882	0.175425	0.593128
L5	KCNH1	0.000211701	-0.239729	-0.344213	-0.204162	-0.0564367	-0.0444837	0.0564367	0.0444837	0.267372	0.568599
L5	FUT8	0.000272292	-0.180513	-0.372385	-0.20702	-0.0615368	-0.012271	0.0615368	0.012271	0.199193	0.364941
L5	KIDINS220	0.000665149	0.149144	0.220155	0.160825	-0.013602	0.0538951	0.013602	0.0538951	0.588858	0.360265
L5	MTUS2	0.000703071	-0.188316	-0.348159	-0.187443	0.0288145	0.0353933	0.0288145	0.0353933	0.740498	0.199454
L5	BCAS3	0.00092489	-0.188446	-0.317622	-0.178431	-0.0203281	-0.0298711	0.0203281	0.0298711	0.124675	0.476439
L5	SHISA9	0.00133822	-0.245139	-0.409122	-0.300387	0.0298719	-0.014292	0.0298719	0.014292	0.384377	0.899323
L5	CSNK1A1	0.00170587	0.1602	0.262917	0.144556	0.0367522	-0.00298245	0.0367522	0.00298245	0.179651	0.125778
L5	ST8SIA5	0.00186303	0.154426	0.288248	0.166042	-0.00970831	-0.0213999	0.00970831	0.0213999	0.624643	0.98955
L5	OSBPL8	0.00230839	1.63752	0.283764	0.169702	0.0348406	0.0678307	0.0348406	0.0678307	0.971451	0.468951
L5	PSD3	0.00476714	0.234942	0.36177	0.196786	-0.0682836	0.0697314	0.0682836	0.0697314	0.207257	0.567082
L5	ATP8A2	0.00559249	-0.221845	-0.303306	-0.141191	0.06212	0.0418995	0.06212	0.0418995	0.857836	0.681736
L5	STAG1	0.0108712	-0.161993	-0.372928	-0.215059	0.0429024	0.0300737	0.0429024	0.0300737	0.604776	0.873862
L5_6_CC	EFR3A	2.4679e-07	0.15889	0.405188	0.273747	0.0580474	0.0571054	0.0580474	0.0571054	0.611367	0.269212
L5_6_CC	MMD	2.77245e-06	0.187864	0.675841	0.407802	0.0282586	0.00875277	0.0282586	0.00875277	0.737549	0.515277
L5_6_CC	HSP90AB1	1.14064e-05	0.464573	0.796092	0.351697	0.0170038	0.0109603	0.0170038	0.0109603	0.480356	0.101722
L5_6_CC	RASAL2	4.18514e-05	-0.224647	-0.396443	-0.18359	-0.023027	-0.0402797	0.023027	0.0402797	0.546342	0.16388
L5_6_CC	SDCCAG8	0.000235545	-0.148052	-0.453183	-0.280904	0.0390668	-0.0231828	0.0390668	0.0231828	0.68093	0.913564
L5_6_CC	NLGN1	0.000258706	-0.405014	-0.624543	-0.208568	-0.0246232	0.0271161	0.0246232	0.0271161	0.777711	0.832885
L5_6_CC	STMN2	0.000921393	0.268063	0.572292	0.232116	-0.027309	-0.0598983	0.027309	0.0598983	0.432619	0.112842
L5_6_CC	ADGRL2	0.002129	-0.265671	-0.391655	-0.18071	0.0433399	-0.0666717	0.0433399	0.0666717	0.609484	0.433163
L5_6_CC	DNAH7	0.00341442	0.157599	0.351665	0.471631	0.0340623	0.0476627	0.0340623	0.0476627	0.335548	0.701644
L6	ZEB1	0.00516661	-0.143877	-0.362925	-0.247141	-0.0620386	0.0185415	0.0620386	0.0185415	0.269891	0.232866
L6	TOX	0.0280668	0.311415	0.561523	0.669552	0.0354824	-0.0118941	0.0354824	0.0118941	0.537956	0.483931
L6	KCNJ3	0.0339657	0.193669	0.323362	0.146673	0.0658353	-0.01532	0.0658353	0.01532	0.52291	0.151783
MG	CSF1R	2.53981e-08	-0.360558	-0.373676	-0.197736	0.0350773	-0.038772	0.0350773	0.038772	0.769163	0.441971
MG	HSP90AB1	0.000168768	0.477336	0.42717	0.201006	0.0517561	-0.0263716	0.0517561	0.0263716	0.74359	0.389431
MG	FOXN3	0.00278945	-0.1817	-0.374686	-0.146786	-0.0502383	-0.0335254	0.0502383	0.0335254	0.275873	0.375632
MG	ANKRD36	0.00312361	-0.14167	-0.538278	-0.421848	0.0386125	-0.0698868	0.0386125	0.0698868	0.518313	0.731769
MG	SOCS6	0.00755569	-0.300155	-0.640212	-0.321373	0.00356258	-0.0467978	0.00356258	0.0467978	0.443161	0.153228
PER	RNF170	5.31879e-07	-0.175763	-1.06394	-0.788506	-0.0339711	0.0279911	0.0339711	0.0279911	0.565374	0.958268
PER	TPT1	1.79073e-05	0.223745	0.426775	0.204126	0.0694051	-0.0603045	0.0694051	0.0603045	0.198098	0.666618
PER	EXOC4	7.22121e-05	-0.316073	-0.311355	-0.2393	-0.0306753	-0.0350056	0.0306753	0.0350056	0.215847	0.992386
PER	CWF19L2	7.34321e-05	-0.247053	-0.300681	-0.291274	-0.0406829	-0.0514909	0.0406829	0.0514909	0.129983	0.875541
PER	IMMP2L	0.000112335	-0.34282	-0.323014	-0.229401	0.00215177	-0.00250639	0.00215177	0.00250639	0.728269	0.406009
PER	RPS13	0.000133314	0.231533	0.427876	0.366792	-0.0410047	-0.010363	0.0410047	0.010363	0.34258	0.569014
PER	AC009120.2	0.000180367	-0.160729	-0.609486	-0.491869	0.0534334	-0.0173244	0.0534334	0.0173244	0.896527	0.908114
PER	PSIP1	0.000186713	-0.277271	-0.517982	-0.347068	-0.0696166	-0.0379736	0.0696166	0.0379736	0.882388	0.505821
PER	NUMA1	0.000187613	-0.225845	-0.39189	-0.281995	0.0417864	0.0178656	0.0417864	0.0178656	0.675678	0.807786
PER	TRAPPC9	0.000196278	-0.250307	-0.344508	-0.248715	-0.0644444	0.0336611	0.0644444	0.0336611	0.967938	0.724313
PER	USP46	0.00020404	-0.1752	-0.437725	-0.290214	-0.0105094	0.0326255	0.0105094	0.0326255	0.264547	0.70605
PER	TBC1D9B	0.000314399	-0.161955	-0.556784	-0.30762	-0.0337767	-0.00579555	0.0337767	0.00579555	0.247381	0.960525
PER	SNHG14	0.000375395	-0.283571	-0.341544	-0.176566	0.0105029	0.0238513	0.0105029	0.0238513	0.774668	0.174146
PER	EFCAB14	0.00046494	-0.208847	-0.28603	-0.224486	0.00280736	-0.019165	0.00280736	0.019165	0.106078	0.241205
PER	CREBL2	0.00050406	-0.163666	-0.596536	-0.54401	0.0519064	-0.0219272	0.0519064	0.0219272	0.363265	0.77632
PER	PFDN2	0.000597363	0.142414	0.677898	0.588803	-0.0399736	0.0287617	0.0399736	0.0287617	0.595495	0.82656
PER	ARMC1	0.000626097	-0.14539	-0.574706	-0.309824	0.0506402	0.0426139	0.0506402	0.0426139	0.197215	0.877833
PER	MSRB3	0.000868172	-0.17237	-0.309154	-0.233368	-0.0100079	-0.0521957	0.0100079	0.0521957	0.222065	0.389531
PER	KIDINS220	0.000873244	-0.177579	-0.237254	-0.170973	-0.0333149	-0.0335337	0.0333149	0.0335337	0.753485	0.406009
PER	KMT5B	0.000964167	-0.204889	-0.290733	-0.210197	-0.046878	0.0266228	0.046878	0.0266228	0.295047	0.572845
PER	TBC1D22A	0.00121486	-0.201089	-0.235281	-0.144727	-0.0601181	0.0381339	0.0601181	0.0381339	0.316009	0.810092
PER	MAP2K1	0.00129551	0.214296	0.48662	0.291477	0.00744824	-0.0299101	0.00744824	0.0299101	0.355261	0.270565
PER	LHFPL6	0.00137102	-0.351918	-0.360543	-0.14494	-0.0628366	-0.0685934	0.0628366	0.0685934	0.333266	0.970683
PER	TPT1-AS1	0.00140085	-0.179258	-0.506018	-0.286372	-0.0266362	-0.0249943	0.0266362	0.0249943	0.792335	0.893163
PER	SRSF4	0.00204744	0.233761	0.280545	0.223032	-0.0440838	0.00482072	0.0440838	0.00482072	0.24357	0.203565
PER	C2CD2	0.00219831	-0.204691	-0.260709	-0.227672	0.00851636	0.0411668	0.00851636	0.0411668	0.500641	0.768838
PER	ROCK1	0.00283766	-0.186934	-0.1706	-0.151955	0.0171319	-0.0175039	0.0171319	0.0175039	0.345569	0.720888
PER	STRADA	0.0030214	-0.147163	-0.578224	-0.296014	-0.0140379	-0.0401979	0.0140379	0.0401979	0.81251	0.969965
PER	USP31	0.00311822	-0.155744	-0.306264	-0.301092	-0.0519717	0.0362368	0.0519717	0.0362368	0.78803	0.409352
PER	SDCCAG8	0.00358449	-0.181144	-0.508266	-0.441555	-0.055795	0.0410581	0.055795	0.0410581	0.378826	0.998548
PER	EXOC6B	0.00373471	-0.278251	-0.324432	-0.167546	-0.0607508	0.0010544	0.0607508	0.0010544	0.199003	0.65324
PER	SGMS1	0.00385119	-0.312841	-0.275031	-0.17222	0.0360157	0.0131351	0.0360157	0.0131351	0.18957	0.710674
PER	KDM3B	0.00481359	-0.160949	-0.536399	-0.374571	-0.0304236	-0.0166821	0.0304236	0.0166821	0.203243	0.50859
PER	PRRC2C	0.00484762	0.178543	0.313392	0.157772	0.00133244	0.0227356	0.00133244	0.0227356	0.516599	0.422442
PER	RPL18A	0.00736551	0.159952	0.538401	0.400679	0.0444492	0.00744993	0.0444492	0.00744993	0.930689	0.31228
PER	C20orf194	0.00746929	-0.167947	-0.385694	-0.28736	-0.00696859	0.0231327	0.00696859	0.0231327	0.844004	0.92571
PER	INVS	0.00810319	-0.197395	-0.341512	-0.286379	-0.0304277	-0.0680119	0.0304277	0.0680119	0.692843	0.907509
PER	RBMS1	0.00823407	0.259039	0.515178	0.246068	0.0064322	0.0645606	0.0064322	0.0645606	0.799787	0.287006
PER	ATG2B	0.00879786	-0.159545	-0.330753	-0.257018	-0.0122489	0.0295877	0.0122489	0.0295877	0.713837	0.716646
PER	RNF13	0.0106319	-0.17775	-0.449236	-0.336259	0.0569918	0.0311478	0.0569918	0.0311478	0.539259	0.248248
PER	RBFOX2	0.0116749	-0.155834	-0.276073	-0.167474	0.0166557	0.0648239	0.0166557	0.0648239	0.81694	0.457219
PER	APPL1	0.0124767	-0.165249	-0.273429	-0.233662	0.0129521	0.0247956	0.0129521	0.0247956	0.683004	0.670116
PER	NSMCE2	0.014066	-0.178089	-0.216532	-0.206491	0.0483646	-0.025537	0.0483646	0.025537	0.635548	0.98031
PER	RHOC	0.0163692	0.204839	0.466614	0.335443	-0.0173877	-0.0675376	0.0173877	0.0675376	0.861339	0.338587
PER	PLEKHB2	0.0189215	0.184678	0.542646	0.398911	0.0509492	0.0180181	0.0509492	0.0180181	0.677647	0.919728
PER	NSD1	0.0195206	-0.146783	-0.288749	-0.219069	-0.0212423	-0.0184274	0.0212423	0.0184274	0.373419	0.948831
PER	PDE5A	0.0218437	-0.154139	-0.226821	-0.219476	0.0311195	0.0292126	0.0311195	0.0292126	0.681615	0.247252
PER	DDX24	0.0235135	0.15411	0.157926	0.184509	0.0184709	0.0486686	0.0184709	0.0486686	0.679447	0.699537
PER	MRPS28	0.0276742	-0.185681	-0.390927	-0.3378	-0.00798122	-0.0372607	0.00798122	0.0372607	0.203243	0.147202
PER	ZNF644	0.0372535	-0.147141	-0.191226	-0.169583	0.0117365	0.00860682	0.0117365	0.00860682	0.561815	0.879023
PER	MPZL1	0.0374241	0.157879	0.24882	0.208132	0.010716	-0.0483523	0.010716	0.0483523	0.168203	0.430009
PER	CTNNA1	0.0493203	0.158249	0.311821	0.161457	0.0636133	0.0655325	0.0636133	0.0655325	0.672394	0.387114
SM	ANO10	0.000318092	-0.30973	-0.421061	-0.468562	-0.0160069	0.0419362	0.0160069	0.0419362	0.926826	0.625427
SM	CSNK1A1	0.000318092	0.417075	0.738143	0.358915	0.0290187	0.0224654	0.0290187	0.0224654	0.248571	0.621498
SM	VMP1	0.000799751	0.33527	1.04242	0.4292	0.0527694	-0.0485688	0.0527694	0.0485688	0.491595	0.692242
SM	ZNF618	0.00151273	-0.236422	-0.272915	-0.374199	-0.012395	0.0598787	0.012395	0.0598787	0.492344	0.427294
SM	SPRED1	0.0030178	-0.289265	-0.340343	-0.321417	0.0656994	-0.0610405	0.0656994	0.0610405	0.825516	0.364
SM	SIL1	0.0064248	-0.154936	-0.58729	-0.348463	-0.00482051	0.0177632	0.00482051	0.0177632	0.502876	0.705967
SM	RHOQ	0.0171939	0.194929	0.743064	0.36002	-0.0296925	-0.055128	0.0296925	0.055128	0.899828	0.544578
SM	SNTB1	0.0214563	-0.566179	-0.933385	-0.670814	-0.0629841	0.055293	0.0629841	0.055293	0.530237	0.506997
SM	FMNL2	0.032345	0.376222	0.280788	0.283664	-0.00275976	0.0132572	0.00275976	0.0132572	0.448518	0.116982
SM	TGFBR2	0.038396	-0.287048	-0.548192	-0.20704	-0.0527168	-0.0639889	0.0527168	0.0639889	0.933257	0.957229
SM	NEDD4L	0.0426312	-0.248215	-0.220143	-0.312282	-0.0619385	-0.0192216	0.0619385	0.0192216	0.760143	0.877488

## Sheet: Region comparison
Region	Cell_type	r	P_value	q
CC_vs_TC	AST	0.956615	7.11e-99	98.1481
CC_vs_TC	END	0.915455	5.34e-58	57.2725
CC_vs_TC	ImNeu	0.839581	1.66e-13	12.7799
CC_vs_TC	IN_PV	0.916176	2.34e-81	80.6308
CC_vs_TC	IN_SST	0.956057	8.65e-66	65.063
CC_vs_TC	IN_SV2C	0.926624	2.09e-98	97.6799
CC_vs_TC	IN_VIP	0.923045	3.4e-41	40.4685
CC_vs_TC	L2_3	0.895354	4.87e-88	87.3125
CC_vs_TC	L2_4	0.827886	1.81e-36	35.7423
CC_vs_TC	L4	0.907463	2.75e-100	99.5607
CC_vs_TC	L5	0.150289	0.699537	0.155189
CC_vs_TC	L5_6_CC	0.895087	1.63e-99	98.7878
CC_vs_TC	L6	0.852513	3.45e-34	33.4622
CC_vs_TC	MG	0.936899	7.58e-119	118.12
CC_vs_TC	OL	0.976673	7.05e-125	124.152
CC_vs_TC	OPC	0.955955	1.72e-93	92.7645
CC_vs_TC	PER	0.788829	1.77e-39	38.752
CC_vs_TC	SM	0.829462	8.9e-08	7.05061
CC_vs_FC	AST	0.845419	7.71231e-59	58.1128
CC_vs_FC	END	0.83829	1.60092e-35	34.7956
CC_vs_FC	ImNeu	NA	NA	0
CC_vs_FC	IN_PV	0.878925	2.66073e-43	42.575
CC_vs_FC	IN_SST	0.647932	2.50421e-10	9.60133
CC_vs_FC	IN_SV2C	0.87606	2.32728e-35	34.6332
CC_vs_FC	IN_VIP	0.830566	5.22982e-21	20.2815
CC_vs_FC	L2_3	0.773415	1.9278e-45	44.7149
CC_vs_FC	L2_4	0.455908	1.80798e-15	14.7428
CC_vs_FC	L4	0.750977	8.41775e-41	40.0748
CC_vs_FC	L5_6_CC	0.517376	1.11604e-12	11.9523
CC_vs_FC	L5	0.73955	0.0144969	1.83872
CC_vs_FC	L6	0.827314	2.56878e-29	28.5903
CC_vs_FC	MG	0.813322	6.88186e-18	17.1623
CC_vs_FC	OL	0.879148	3.70939e-12	11.4307
CC_vs_FC	OPC	0.896373	1.42995e-28	27.8447
CC_vs_FC	PER	0.535922	5.22818e-08	7.28165
CC_vs_FC	SM	0.839744	0.036465	1.43812
FC_vs_TC	AST	0.888799	2.38e-52	51.6234
FC_vs_TC	END	0.851259	2.92e-54	53.5346
FC_vs_TC	ImNeu	NA	NA	0
FC_vs_TC	IN_PV	0.781374	2.3e-27	26.6383
FC_vs_TC	IN_SST	0.818509	1.56e-42	41.8069
FC_vs_TC	IN_SV2C	0.927709	1.57e-87	86.8041
FC_vs_TC	IN_VIP	0.847289	1.76e-47	46.7545
FC_vs_TC	L2_3	0.805926	1.28e-50	49.8928
FC_vs_TC	L2_4	0.609966	2.01e-15	14.6968
FC_vs_TC	L4	0.835373	6.56e-79	78.1831
FC_vs_TC	L5_6_CC	0.79555	5.68e-64	63.2457
FC_vs_TC	L5	0.433106	6.08e-06	5.2161
FC_vs_TC	L6	0.792803	1.32e-54	53.8794
FC_vs_TC	MG	0.880002	9.8e-21	20.0088
FC_vs_TC	OL	0.871695	8.58e-17	16.0665
FC_vs_TC	OPC	0.922036	2.66e-34	33.5751
FC_vs_TC	PER	0.830778	7.88e-79	78.1035
FC_vs_TC	SM	0.787458	3.17e-14	13.4989

## Sheet: Region_DEGs_stat
Cell type	PFC	ACC	TC	All	%	Overlapping with all_DEGs	Genes	Region
AST	20	11	0	31	6.5678	0
END	25	4	2	31	6.5678	0
IN_PV	10	1	1	12	2.54237	0
IN_SST	2	2	0	4	0.847458	0
IN_VIP	2	1	0	3	0.635593	0
IN_SV2C	25	4	3	32	6.77966	0
L2/3	5	9	0	14	2.9661	1	PCED1B	ACC
L2/4	50	16	4	70	14.8305	0
L4	29	14	4	47	9.95763	0
L5	9	1	17	27	5.72034	1	MCC	TC
L6	18	1	3	22	4.66102	1	TOX	TC
L5/6_CC	35	6	9	50	10.5932	2	HSP90AB1, MMD	TC, TC
MG	5	3	5	13	2.75424	0
OL	5	0	0	5	1.05932	0
OPC	13	9	0	22	4.66102	0
PER	8	10	52	70	14.8305	2	ACSL3, DDX24	ACC, TC
SM	1	7	11	19	4.02542	4	SPRED1, ANO10, SNTB1, ZNF618	TC, TC, TC, TC
Total	262	99	111	472		11
Excitatory neurons		230
inhibatory neurons		51
Glial		71			0.487288
Vascular		120
