# Supplementary material for: Single-cell analysis of dup15q syndrome reveals developmental and postnatal molecular changes in autism
Source: Nat Commun. 2025 Jul 4;16:6177. doi: 10.1038/s41467-025-61184-4 (PMC12227528; doi:10.1038/s41467-025-61184-4)
Supplement: Supplementary file 13 — Supplementary Dataset S11 [file 41467_2025_61184_MOESM13_ESM.xlsx]

## Sheet: Table 11_Primary_DL neurons
	gene_name	module	color	kME_L5_6.1	kME_L5_6.2	kME_grey	kME_L5_6.3	kME_L5_6.4	kME_L5_6.5	kME_L5_6.6	kME_L5_6.7	kME_L5_6.8	kME_L5_6.9	kME_L5_6.10	kME_L5_6.11	kME_L5_6.12	kME_L5_6.13	kME_L5_6.14	kME_L5_6.15	kME_L5_6.16
AL627309.5	AL627309.5	L5_6.1	blue	0.08086	-0.033245	0.00428936	0.0439856	-0.0339846	-0.0488188	0.0128625	0.00269623	-0.0275	0.0177723	-0.0598728	0.0503254	-0.0135523	-0.0116252	-0.0174373	0.0318133	-0.0168276
LINC01409	LINC01409	L5_6.1	blue	0.26747	-0.112187	0.07186	0.0938611	-0.0608911	-0.0478226	0.0350079	0.0766947	-0.0459639	0.0985818	-0.102683	0.208417	0.0472804	-0.043848	0.0271292	0.134964	-0.00463322
LINC01128	LINC01128	L5_6.2	turquoise	-0.0308828	0.122821	0.0177948	0.111899	0.0137644	-0.0883128	0.0575891	-0.0956325	-0.0211111	-0.0245648	0.034905	-0.0575899	-0.0883116	0.0684442	-0.0833016	0.0411544	-0.0366572
FAM41C	FAM41C	grey	grey	0.0502548	-0.0205608	0.0284427	0.0367404	-0.00839165	-0.0138748	0.0465305	0.0174817	0.0137418	0.0313297	0.00961412	0.0403366	0.00141804	0.00991651	0.0128025	0.0304974	0.0230282
NOC2L	NOC2L	L5_6.2	turquoise	-0.041617	0.327173	-0.0455705	-0.0356446	-0.0625788	-0.0665548	-0.00547549	-0.193938	0.0517778	-0.201475	0.00629356	-0.186218	-0.0729696	-0.0481682	-0.0223498	-0.167154	-0.0777082
KLHL17	KLHL17	grey	grey	-0.00424586	0.0786568	0.0434702	0.0242019	0.0161205	-0.0151346	0.0480473	-0.043293	0.0417801	-0.0110537	0.0838843	-0.039308	-0.0507388	0.0641876	-0.00624902	-0.0180244	0.0157894
HES4	HES4	L5_6.2	turquoise	-0.154977	0.286505	-0.00817161	0.190133	0.0185184	-0.194673	0.221751	-0.306638	0.112157	-0.119646	0.263934	-0.252481	-0.292843	0.23218	-0.118116	-0.0738311	-0.0276493
ISG15	ISG15	L5_6.2	turquoise	-0.00704395	0.169923	-0.075382	0.100975	-0.150406	-0.17178	0.116332	-0.174242	0.0714194	-0.154183	-0.0192213	-0.108149	-0.125146	-0.0646043	-0.0182611	-0.0977488	-0.0344311
AGRN	AGRN	L5_6.2	turquoise	-0.0502361	0.182753	0.0833435	0.0704168	0.114382	0.00202775	0.0451364	-0.0800146	0.00272204	-0.0149223	0.0724398	-0.0683118	-0.0504721	0.137577	-0.0438414	0.0181391	-0.00776368
C1orf159	C1orf159	grey	grey	0.0652317	-0.163447	0.158178	-0.0525048	0.13657	0.160698	0.00295209	0.182775	0.0325407	0.227173	-0.10176	0.156463	0.0969156	0.0533595	0.118941	0.0740332	0.17412
AL390719.3	AL390719.3	grey	grey	-0.022339	0.0491477	0.0762961	-0.012726	0.0585602	0.0360011	0.00674481	0.000449852	0.023612	0.0315789	0.190958	-0.022737	0.0109283	0.0513968	0.0134036	0.0039135	0.0269276
TNFRSF18	TNFRSF18	L5_6.2	turquoise	-0.0698331	0.0949439	0.0129604	-0.0967682	0.0312183	0.053687	-0.0427985	-0.028186	0.0286967	-0.0326601	0.0530952	-0.0898933	0.00746798	-0.0132581	0.025754	-0.100467	0.0439636
SDF4	SDF4	L5_6.2	turquoise	-0.06625	0.231639	0.0470274	-0.0610158	0.035303	0.0201442	-0.0326043	-0.0932078	0.0250986	-0.0864796	0.107922	-0.111171	0.00347869	-0.00699948	0.00821051	-0.0977402	-0.0241162
B3GALT6	B3GALT6	L5_6.2	turquoise	-0.11862	0.345987	-0.0893393	-0.0101753	-0.0784478	-0.105186	-0.0317961	-0.238268	0.00332915	-0.240926	0.0544028	-0.234245	-0.0915378	-0.0608654	-0.0764072	-0.152929	-0.134012
UBE2J2	UBE2J2	L5_6.2	turquoise	0.0340727	0.196526	0.0349664	-0.00810009	-0.0457045	-0.0405349	0.00193021	-0.104873	0.02717	-0.0896396	-0.00193211	-0.0616906	-0.0166385	-0.0296745	0.017938	-0.0743205	-0.0273946
LINC01786	LINC01786	grey	grey	0.0340489	-0.0435174	0.0697339	0.00232725	0.0407257	0.0351972	0.0338695	0.0485852	0.0347844	0.0740702	0.0162799	0.0559817	0.0194912	0.0294829	0.0464015	0.0243059	0.0597855
SCNN1D	SCNN1D	grey	grey	0.000235669	-0.00516068	0.0629065	0.0175615	0.0473585	0.0165412	0.0390492	0.00468967	0.0255916	0.0586654	-0.0391796	0.0260079	-0.0162189	0.0477266	0.0124725	0.0144335	0.0636115
ACAP3	ACAP3	grey	grey	-0.0333192	0.0399929	0.204562	0.0166214	0.219328	0.0899052	0.0353641	0.0130868	0.0120162	0.165533	-0.0178166	0.0427629	-0.00694313	0.166868	0.0123028	0.0546652	0.117633
PUSL1	PUSL1	L5_6.2	turquoise	-0.0700717	0.150685	0.0152644	-0.0103092	0.014664	-0.0187845	0.00356081	-0.0870175	0.0209798	-0.0683536	0.112907	-0.106071	-0.0448757	0.0237897	-0.0272423	-0.0591499	-0.00999569
INTS11	INTS11	L5_6.2	turquoise	0.00757513	0.23944	0.0571826	-0.026268	-0.0160893	-0.0178156	-0.0102654	-0.0914145	0.0279986	-0.104072	0.0825413	-0.0768512	0.00591481	-0.0259467	0.0180192	-0.084775	-0.029198
CPTP	CPTP	L5_6.2	turquoise	-0.0912307	0.336822	-0.108581	-0.0250234	-0.100383	-0.0943461	-0.00676692	-0.226498	0.0472143	-0.258935	0.029078	-0.233768	-0.0982101	-0.0495262	-0.0544686	-0.179838	-0.118433
DVL1	DVL1	L5_6.2	turquoise	-0.053977	0.267968	0.0202693	-0.0193562	-0.0107	-0.0312613	-0.0519489	-0.134364	-0.0269384	-0.144466	0.0814213	-0.130975	-0.00548332	-0.0194104	-0.0431678	-0.081341	-0.0930227
AURKAIP1	AURKAIP1	L5_6.2	turquoise	-0.180675	0.508181	-0.126267	0.00412621	-0.108419	-0.171265	0.00598995	-0.365451	0.0545006	-0.352542	0.197026	-0.3675	-0.174265	-0.0270068	-0.112628	-0.238877	-0.163703
CCNL2	CCNL2	L5_6.2	turquoise	0.0447508	0.136988	0.122448	0.0174045	0.053372	0.00203805	-0.0206291	-0.044624	-0.0384678	-0.00965284	0.0987519	0.00607198	0.0299478	0.027591	-0.018948	0.0256496	-0.0323559
MRPL20-AS1	MRPL20-AS1	L5_6.2	turquoise	-0.0638508	0.163383	0.0148833	-0.00449594	0.022714	-0.0216344	-0.0128324	-0.0960443	0.0042603	-0.077413	0.114363	-0.112193	-0.0388361	0.0162895	-0.036225	-0.053485	-0.03161
MRPL20	MRPL20	L5_6.2	turquoise	-0.134859	0.387394	-0.0453145	0.0444414	-0.0649978	-0.147206	0.0279451	-0.281234	0.0260298	-0.227061	0.185601	-0.262	-0.141567	0.0108665	-0.0935863	-0.143533	-0.116284
AL391244.2	AL391244.2	grey	grey	0.0307867	0.0406065	0.0269922	0.0031739	-0.00447664	-0.0155535	-0.0197037	-0.0361373	-0.0174482	-0.030571	0.0170478	-0.00573793	0.016748	-0.0122356	-0.00792817	-0.0119532	-0.0159363
ANKRD65	ANKRD65	L5_6.2	turquoise	-0.0640279	0.214851	-0.0458296	0.0224876	-0.0222152	-0.0828261	-0.065259	-0.144631	-0.0922636	-0.177375	0.115514	-0.136025	-0.0173116	-0.0321628	-0.111986	-0.04559	-0.155109
VWA1	VWA1	L5_6.2	turquoise	-0.0056972	0.10662	0.0240341	0.0286214	-0.0487692	-0.0672969	0.0177318	-0.0861705	-0.000822353	-0.0772021	0.0312387	-0.0526851	-0.0253132	-0.0262608	-0.0283608	-0.0328513	-0.0285585
ATAD3C	ATAD3C	grey	grey	0.134775	0.0153795	0.0473704	-0.000885375	-0.0514162	-0.0123224	0.0152149	0.00454253	0.0116258	-0.0154443	-0.0246466	0.0476931	0.0312277	-0.047812	0.0463615	-0.0128478	0.015979
ATAD3B	ATAD3B	grey	grey	0.046493	0.0138976	0.123255	-0.00875893	0.0679502	0.0576942	0.0150573	0.0260234	0.0200465	0.0812931	0.0239198	0.0414958	0.0245854	0.0488778	0.0466891	0.0161847	0.0751007
ATAD3A	ATAD3A	L5_6.2	turquoise	-0.0272392	0.100102	0.0620751	-0.0619191	0.079128	0.0706273	-0.055862	-0.00676357	-0.00291389	0.00198033	0.0440619	-0.0357872	0.0350893	0.0273664	0.0114467	-0.0364256	0.0216821
TMEM240	TMEM240	L5_6.2	turquoise	-0.106082	0.350939	-0.00503734	-0.0150754	0.00496444	-0.0590103	-0.0178531	-0.214508	0.022356	-0.186824	0.194809	-0.218237	-0.0706461	0.00878759	-0.065389	-0.137341	-0.0917595
SSU72	SSU72	L5_6.2	turquoise	-0.103155	0.545546	-0.113145	-0.0431182	-0.129637	-0.138136	-0.0582344	-0.334804	0.0184514	-0.394172	0.17376	-0.327084	-0.102812	-0.0938012	-0.0939191	-0.247906	-0.195482
AL645728.1	AL645728.1	grey	grey	0.00347202	0.0639133	0.0615774	-0.0355044	0.0292676	0.025785	-0.0313039	-0.0146033	-0.00260415	-0.0214547	0.0902132	-0.0305151	0.0300521	-0.0240076	0.0147661	-0.0316102	0.0119167
FNDC10	FNDC10	L5_6.2	turquoise	-0.0968794	0.25955	-0.0630928	-0.0129661	-0.0663731	-0.0759866	0.00147211	-0.171146	0.0356908	-0.170856	0.00184883	-0.182563	-0.0791177	-0.0503832	-0.0406269	-0.138134	-0.064728
AL691432.4	AL691432.4	L5_6.2	turquoise	-0.0572148	0.072033	0.0542649	-0.0362497	0.0491383	0.0378231	-0.0249667	-0.00792093	-0.0013146	-0.00126337	0.1302	-0.051411	0.00466245	0.0187205	0.000939224	-0.0259049	0.0254858
AL691432.2	AL691432.2	L5_6.2	turquoise	0.00141553	0.15633	-0.0103339	-0.0378544	-0.0430575	-0.0236881	-0.0558411	-0.0720016	-0.0216408	-0.117382	0.0317641	-0.0565412	0.0240317	-0.0840478	-0.0103282	-0.0686542	-0.0720164
MIB2	MIB2	L5_6.2	turquoise	-0.0360724	0.0863628	0.0810903	-0.0341815	0.0851068	0.0460089	0.0046685	-0.0355058	0.0366769	0.0442392	-0.0193101	-0.0365558	-0.0242451	0.0614126	0.0171639	-0.0428811	0.0704207
MMP23B	MMP23B	grey	grey	0.073388	0.0205469	0.0456011	0.0110898	-0.00573897	0.00160428	0.00756542	0.00922348	-0.00192067	0.00939828	0.0033209	0.0362683	0.0261175	-0.00213454	0.0206187	0.0161825	0.0068837
CDK11B	CDK11B	grey	grey	0.0257859	0.0309461	0.0453493	-0.00603101	0.0460389	0.0108303	0.00127995	-0.0197936	0.00580573	0.0128551	0.037828	-0.0125321	-0.00232075	0.0325228	-0.00835789	-0.0041325	0.0166311
SLC35E2B	SLC35E2B	grey	grey	0.0107222	0.0477863	0.101085	0.0361471	0.0708838	0.00444506	0.00793111	-0.00960004	-0.0151001	0.048264	0.0870189	0.0157563	-3.52e-05	0.0649231	-0.0172345	0.0494996	0.0174561
CDK11A	CDK11A	grey	grey	-0.00214783	0.00629807	0.051226	-0.0273006	0.0428008	0.0333248	0.00328237	0.00860627	0.0331612	0.0419328	0.0390315	-0.00857965	-0.00958792	0.0298256	0.0095628	-0.0243739	0.0453961
SLC35E2A	SLC35E2A	grey	grey	-0.0183389	0.0518029	0.0948468	-0.0266426	0.0844722	0.0566623	-0.0376749	0.0239473	-0.023414	0.0583903	0.0474516	0.00822177	0.0456121	0.0215028	0.00315339	0.0231951	0.0324032
NADK	NADK	L5_6.2	turquoise	0.00460381	0.198468	0.0590726	0.0132282	0.0105266	-0.0149918	0.0237382	-0.0833101	0.0373796	-0.064437	0.0822951	-0.0721726	-0.0209498	0.0240301	0.00624454	-0.044376	-0.0149527
GNB1	GNB1	L5_6.2	turquoise	-0.012355	0.53282	-0.00551324	0.165245	-0.0855702	-0.238505	-0.0155616	-0.343175	-0.113139	-0.293783	0.0889312	-0.20854	-0.0987178	-0.034105	-0.174111	-0.0401731	-0.255482
TMEM52	TMEM52	L5_6.2	turquoise	0.00604651	0.0837766	-0.0103018	0.0799198	-0.0570429	-0.0919752	0.0718437	-0.0921487	0.0280343	-0.0536911	0.0140491	-0.0379855	-0.0729257	0.0144156	-0.0173108	-0.0169196	-0.00652638
CFAP74	CFAP74	grey	grey	-0.0232823	0.0152184	0.05543	0.0467502	0.0365435	-0.0124312	0.150482	-0.041662	0.143368	0.0648014	0.0273928	-0.0370446	-0.116268	0.0982143	0.0387191	-0.0267813	0.13513
GABRD	GABRD	L5_6.2	turquoise	-0.179373	0.472426	-0.0850414	-0.0208686	0.008436	-0.0771137	0.0249763	-0.311281	0.0958491	-0.299727	0.198608	-0.336426	-0.146916	0.0395654	-0.0960012	-0.208591	-0.114343
PRKCZ	PRKCZ	L5_6.2	turquoise	0.0342019	0.280034	0.104695	0.0802646	0.0334723	-0.0861684	-0.0194755	-0.159559	-0.0681024	-0.058481	0.0289061	-0.0675238	-0.0291067	0.00978196	-0.0604759	0.00610342	-0.0618389
AL590822.2	AL590822.2	grey	grey	-0.0104369	0.0337188	0.0314996	-0.0021163	0.0232565	0.0019507	-0.0120648	-0.00354116	-0.0101702	-0.00203452	0.104039	-0.0218199	0.00600801	0.00947493	-0.0158912	0.00619657	0.00185831
FAAP20	FAAP20	L5_6.2	turquoise	0.0131441	0.135898	0.0154379	0.0375957	-0.0783151	-0.0786135	0.0368124	-0.105554	0.015737	-0.0674865	0.0936198	-0.0677978	-0.0467323	-0.0266819	0.00134358	-0.0479427	-0.0349159
AL590822.1	AL590822.1	grey	grey	0.0242298	-0.0523672	0.0790881	0.00437729	0.0880778	0.05207	0.0176179	0.0486732	0.0130717	0.0973102	-0.00594441	0.0521019	0.00804066	0.075292	0.0232834	0.0435762	0.0665093
SKI	SKI	grey	grey	0.0401337	0.0125349	0.161887	-0.0731925	0.149797	0.145714	-0.0337831	0.0944807	0.0185064	0.142533	-0.00836387	0.0694482	0.10705	0.0617087	0.104693	0.0303497	0.105933
MORN1	MORN1	grey	grey	-0.00257519	-0.014288	0.0853481	0.0074656	0.0824052	0.0386496	0.0218378	0.0190993	0.0165399	0.0901387	0.0357217	0.0211571	-0.0146135	0.0705413	0.00683755	0.0281806	0.0722118
AL513477.2	AL513477.2	L5_6.2	turquoise	-0.032046	0.12294	0.025363	0.0192269	0.0350541	-0.0213103	-0.0306121	-0.0592166	-0.047999	-0.0531991	0.0572504	-0.0534589	-0.00902211	0.0137537	-0.0610868	0.000860983	-0.056727
RER1	RER1	L5_6.2	turquoise	-0.136246	0.45899	-0.0163485	-0.0105371	-0.00556132	-0.0805776	-0.0235052	-0.264864	0.0166174	-0.252532	0.268266	-0.289219	-0.102083	0.026052	-0.096792	-0.157713	-0.131181
PEX10	PEX10	L5_6.2	turquoise	-0.0710947	0.251283	0.0110711	-0.0108115	-0.0217025	-0.0333464	-0.00787184	-0.120035	0.0209875	-0.128305	0.117955	-0.141584	-0.0253958	-0.0167015	-0.0164102	-0.093125	-0.049591
PLCH2	PLCH2	grey	grey	-0.0961357	0.0910583	0.150941	-0.248844	0.2721	0.302392	-0.252364	0.126125	-0.11552	0.0663863	0.0721418	-0.0151051	0.228338	0.0545849	0.0743246	-0.0504861	0.0437516
PANK4	PANK4	L5_6.2	turquoise	0.00523212	0.263044	0.0395232	-0.0447491	-0.010791	-0.0139192	-0.0491487	-0.108975	-0.00626083	-0.138472	0.128166	-0.101242	0.0197563	-0.0372834	-0.00160626	-0.0887613	-0.0660308
AL139246.5	AL139246.5	grey	grey	-0.0124734	-0.013894	0.0536489	-0.0508119	0.0665933	0.0692189	-0.0481238	0.0384332	-0.0168298	0.0491851	-0.0162547	0.0173853	0.0480457	0.00210441	0.0222584	-0.00788776	0.04704
TNFRSF14	TNFRSF14	grey	grey	-0.0324148	0.0591102	0.060555	-0.107563	0.0707989	0.110231	-0.0584703	0.037738	0.0283984	0.00940818	0.0107802	-0.017034	0.0696667	-0.0235793	0.0685333	-0.0711427	0.0689946
PRXL2B	PRXL2B	L5_6.2	turquoise	-0.058681	0.343356	-0.0707651	-0.0761558	-0.108129	-0.0519943	-0.129069	-0.160968	-0.0611789	-0.256963	-0.0211923	-0.177416	0.0338927	-0.161126	-0.0372115	-0.150422	-0.149053
TTC34	TTC34	grey	grey	-0.00435822	-0.0419858	0.0629051	-0.00825086	0.0518233	0.0429551	-0.011414	0.0442647	-0.0119794	0.0777599	-0.0302683	0.0393322	0.0297599	0.00865824	0.0236262	0.0285655	0.0562658
PRDM16	PRDM16	grey	grey	-0.00407589	0.0596821	-0.0359775	0.0840993	-0.0475095	-0.100522	0.0848317	-0.104921	0.0435516	-0.0503945	0.00153642	-0.0580817	-0.0986375	0.0278361	-0.0392522	-0.0174583	-0.0183215
MEGF6	MEGF6	grey	grey	0.0295536	0.0227127	0.0298168	0.00665214	-0.0193695	0.00341652	0.093602	-0.00861795	0.111545	0.0183587	0.0144383	-0.00727652	-0.0406326	0.0270726	0.0761008	-0.0485195	0.0961305
AL513320.1	AL513320.1	grey	grey	0.0340898	0.0176194	0.0678189	0.0327445	0.0270512	0.000218369	0.0203029	0.0141555	-0.0048927	0.0302857	0.0922577	0.0270628	0.0161612	0.0306362	0.0106862	0.0414148	0.0144803
TPRG1L	TPRG1L	L5_6.2	turquoise	-0.0838816	0.652813	-0.14487	-0.0319989	-0.208565	-0.183986	-0.0647061	-0.384888	0.0211137	-0.471624	0.112421	-0.372861	-0.0952287	-0.181529	-0.0875961	-0.279043	-0.234251
WRAP73	WRAP73	L5_6.2	turquoise	-0.0132248	0.18359	0.0748491	0.0165864	0.0494006	-0.00685098	0.0115651	-0.0843481	0.00830762	-0.0587176	0.145311	-0.0774238	-0.0333655	0.0616671	-0.0307367	-0.0263183	-0.0271515
LRRC47	LRRC47	L5_6.2	turquoise	-0.0675271	0.446182	-0.0792267	-0.0552827	-0.130129	-0.100663	-0.0445965	-0.24855	0.0381209	-0.308132	0.0945652	-0.248921	-0.055485	-0.131045	-0.0310207	-0.220175	-0.145724
CEP104	CEP104	L5_6.3	brown	0.122383	-0.00196279	0.10944	0.233647	-0.00786084	-0.154182	0.143343	-0.0507812	-0.0361431	0.0861091	-0.00336995	0.102372	-0.075657	0.0695157	-0.0453136	0.151572	-0.0159687
DFFB	DFFB	grey	grey	0.100991	-0.0296979	0.100373	0.0479689	0.0323627	0.00490433	0.0657104	0.047878	0.0330165	0.0819228	0.080127	0.0898681	0.0183292	0.043976	0.0510363	0.0608732	0.0567134
C1orf174	C1orf174	L5_6.2	turquoise	0.0236835	0.178612	-0.0110938	-0.0120574	-0.0568572	-0.0426797	-0.00788698	-0.0971202	0.021123	-0.124112	0.0325442	-0.0723788	-0.0142923	-0.0422223	0.000491341	-0.0774139	-0.0540149
AL805961.1	AL805961.1	L5_6.2	turquoise	-0.0870931	0.0888917	0.0271277	-0.0332645	0.0839073	0.029811	-0.0687287	-0.0284694	-0.0518753	-0.0135824	0.0949204	-0.0711185	0.0190616	0.0305219	-0.0344386	-0.00816409	-0.0218073
AJAP1	AJAP1	L5_6.4	midnightblue	0.0408977	0.0119921	0.223617	-0.012762	0.274872	0.150526	-0.0874563	0.132313	-0.112565	0.192464	0.0639762	0.115499	0.191315	0.106216	0.0593586	0.142001	0.0460018
AL365255.1	AL365255.1	grey	grey	0.133274	-0.0863086	0.103936	-0.0953033	0.0314757	0.143384	-0.0683703	0.170064	-0.00553071	0.08963	-0.0169744	0.141383	0.201447	-0.0821156	0.164024	0.0222039	0.0718939
NPHP4	NPHP4	L5_6.4	midnightblue	0.0305386	-0.069334	0.231014	0.0366004	0.282535	0.140488	0.0413086	0.139643	0.000819277	0.253848	0.0986579	0.121515	0.0689907	0.193742	0.0436659	0.159432	0.137937
KCNAB2	KCNAB2	L5_6.2	turquoise	-0.0965836	0.469663	0.00344804	-0.0148872	0.019985	-0.0624372	-0.0329802	-0.263614	0.0136541	-0.230869	0.10337	-0.256808	-0.0831654	0.0222611	-0.0953407	-0.154143	-0.110629
CHD5	CHD5	grey	grey	-0.0101227	0.0582211	0.108862	-0.115093	0.0996752	0.113939	-0.150867	0.0384925	-0.0972995	0.087554	-0.135513	0.0511438	0.122404	-0.0515557	0.0344673	-0.0115117	0.020115
RPL22	RPL22	L5_6.2	turquoise	-0.0828864	0.441342	-0.0158384	0.130633	-0.0993599	-0.228558	-0.018658	-0.305218	-0.110519	-0.273926	0.308573	-0.233574	-0.0836384	-0.0541959	-0.17264	-0.042579	-0.241007
RNF207	RNF207	grey	grey	0.0112487	0.0287366	0.171818	0.00534945	0.0904056	0.0671974	0.0161702	0.0649523	0.00461849	0.104228	0.107178	0.0547583	0.0621704	0.0362456	0.0662271	0.0550788	0.0897333
ICMT	ICMT	L5_6.2	turquoise	-0.106259	0.405015	-0.0486915	0.0521759	0.0233269	-0.112521	-0.0406689	-0.262481	-0.066729	-0.237807	0.176507	-0.24726	-0.110495	0.0584904	-0.185844	-0.0740884	-0.174073
GPR153	GPR153	grey	grey	-0.034414	0.110222	0.0721811	0.163889	0.0992685	-0.100292	-0.0341465	-0.100287	-0.174745	0.0250182	0.0837409	-0.0137427	-0.0201283	0.0790353	-0.161584	0.161308	-0.120314
ACOT7	ACOT7	L5_6.2	turquoise	-0.140679	0.588183	-0.0171917	-0.0119842	-0.0224599	-0.117381	-0.0919529	-0.338471	-0.0436485	-0.309665	0.194116	-0.334804	-0.0751685	-0.0413519	-0.114506	-0.1862	-0.178732
TNFRSF25	TNFRSF25	L5_6.5	red	0.00450733	-0.00610611	0.247306	-0.189806	0.24587	0.27592	-0.140003	0.196612	-0.0163645	0.171308	0.132322	0.0949649	0.206544	0.0279071	0.118029	0.0235606	0.145318
PLEKHG5	PLEKHG5	grey	grey	-0.0943491	0.0897274	0.152388	-0.203718	0.196776	0.221883	-0.142492	0.0960717	0.00716407	0.0719545	0.0866474	-0.0194414	0.158005	-0.00724797	0.0918224	-0.0664924	0.0958824
NOL9	NOL9	grey	grey	0.0118363	0.0722083	0.121552	-0.0438346	0.0751637	0.0752407	-0.0343485	0.0285764	-0.00112571	0.0540275	0.0352502	0.0186019	0.0611127	0.00512937	0.0507211	-0.00056825	0.0430107
ZBTB48	ZBTB48	L5_6.2	turquoise	-0.0823717	0.0862723	0.106993	-0.0618085	0.116483	0.0910607	-0.0346567	0.00751639	0.0169148	0.0432431	0.142666	-0.047278	0.0216154	0.0595584	0.0227309	-0.0281773	0.0467158
KLHL21	KLHL21	L5_6.2	turquoise	0.0473379	0.154775	0.0239502	-0.123457	-0.0415685	0.0408198	-0.0985344	-0.0122414	-0.00116735	-0.111044	0.0500286	-0.0338511	0.100865	-0.133083	0.0616855	-0.101516	-0.0264836
PHF13	PHF13	L5_6.2	turquoise	0.0352173	0.187459	-0.0425821	-0.0362631	-0.0651551	-0.0391235	-0.0418961	-0.0948893	-0.00802805	-0.144818	-0.0109783	-0.0704673	0.0172831	-0.0843737	0.00408577	-0.0871362	-0.0750643
THAP3	THAP3	L5_6.2	turquoise	0.0687773	0.156474	-0.00701113	0.00133716	-0.0733199	-0.0576845	-0.000267482	-0.0937543	0.0165987	-0.107064	0.0271474	-0.0430736	-0.0100872	-0.0453556	-0.000978132	-0.0613217	-0.0536139
DNAJC11	DNAJC11	grey	grey	0.0634776	0.0646865	0.118834	-0.0376496	0.0507422	0.0704063	0.0175191	0.0387421	0.0591833	0.0479648	0.00501235	0.04286	0.0435828	0.0169261	0.0773659	-0.0129037	0.0769538
CAMTA1	CAMTA1	L5_6.6	salmon	0.126358	-0.0202999	0.0930292	0.122771	0.00113929	-0.0181108	0.31195	0.0271664	0.233211	0.11901	-0.0747422	0.0805559	-0.122463	0.135835	0.114278	0.018692	0.183196
VAMP3	VAMP3	grey	grey	0.0733152	0.0477638	0.0590406	0.0195075	-0.00330665	-0.00507502	0.0138715	0.0028937	0.00354275	-0.00485923	0.0615386	0.0290281	0.0288342	0.00261127	0.02115	0.0263269	0.00283273
PER3	PER3	L5_6.1	blue	0.209451	-0.0374199	0.0663063	0.171024	-0.0926433	-0.123373	0.094268	0.030204	-0.0516245	0.0441606	-0.0655117	0.171742	0.0224126	-0.0580684	0.00158293	0.148893	-0.060224
PARK7	PARK7	L5_6.2	turquoise	-0.190514	0.528511	-0.104395	-0.0400915	-0.0993059	-0.147235	-0.059775	-0.346714	0.000161841	-0.362751	0.254311	-0.365222	-0.112096	-0.0805162	-0.120152	-0.243168	-0.18989
ERRFI1	ERRFI1	grey	grey	0.0309363	0.0798027	-0.0243904	0.0753719	0.00297215	-0.079756	0.0893713	-0.120979	0.026317	-0.0603379	0.00423362	-0.0590876	-0.106475	0.109102	-0.0525564	-0.0201914	-0.030794
AL034417.2	AL034417.2	grey	grey	0.0565269	-0.0236203	0.0410516	0.0438108	-0.000883114	-0.0229154	0.030727	-0.00603476	-0.00199737	0.0277208	-0.00455564	0.0343233	-0.00676981	0.021599	0.00223601	0.0308366	0.0184075
SLC45A1	SLC45A1	L5_6.2	turquoise	-0.182713	0.392157	-0.0529035	0.017434	-0.00451769	-0.0898658	0.0622364	-0.272982	0.103109	-0.214905	0.171906	-0.302391	-0.1887	0.0942749	-0.0821606	-0.170573	-0.0560306
RERE	RERE	L5_6.7	tan	0.215477	-0.22543	0.362176	-0.107743	0.272251	0.339989	-0.0784003	0.424915	-0.0468757	0.386844	-0.00603387	0.369458	0.32874	0.11304	0.218086	0.214481	0.211009
RERE-AS1	RERE-AS1	grey	grey	-0.048509	0.0474517	0.037655	-0.0139817	0.0462276	0.0247653	-0.0157162	-0.0106093	0.000528091	-0.00130031	0.19353	-0.0514291	0.00161526	0.0448757	-0.0202187	-0.00586559	-0.000315475
ENO1	ENO1	L5_6.2	turquoise	-0.104097	0.679678	-0.106276	-0.223445	-0.205802	-0.0574163	-0.157483	-0.311954	0.0765362	-0.484278	0.160792	-0.378831	0.0384861	-0.302305	0.0455165	-0.398946	-0.17601
MIR34AHG	MIR34AHG	L5_6.8	yellow	0.0249772	-0.0451675	-0.0282089	-0.0404404	-0.105153	0.0155084	0.355791	-0.0194908	0.487278	0.0320812	-0.0231106	-0.0699045	-0.199565	0.0723068	0.24692	-0.222821	0.317606
H6PD	H6PD	grey	grey	0.00803723	-0.0502159	0.0799471	-0.0428116	0.055855	0.0789901	0.0114397	0.0739273	0.0384513	0.0894945	0.00889994	0.0407642	0.0499719	0.00857608	0.0725112	-0.00131301	0.102123
SPSB1	SPSB1	grey	grey	0.0822474	0.0292023	0.0410495	-0.0796155	-0.0230208	0.0544239	0.0329287	0.0057782	0.116823	-0.0165361	-0.0297336	0.011116	0.0382018	-0.0447315	0.135673	-0.0962106	0.088288
SLC25A33	SLC25A33	grey	grey	-0.0150965	0.0396628	0.0100321	-0.0114653	0.00621565	0.00552575	0.0410162	-0.0340658	0.0702211	-0.00676291	0.031137	-0.0374302	-0.0441722	0.0402965	0.0305502	-0.0532375	0.0413116
TMEM201	TMEM201	L5_6.2	turquoise	-0.0665308	0.154732	0.00304217	-0.019276	0.0367035	0.00770426	-0.00178188	-0.0815869	0.0205367	-0.0605704	0.0396602	-0.0995134	-0.0384069	0.0376822	-0.0265501	-0.0609764	-0.0182491
PIK3CD	PIK3CD	grey	grey	-0.0339129	0.0782137	0.0180814	0.0613692	0.0427607	-0.0390165	0.0639356	-0.0837877	0.0228835	0.00721178	0.0243166	-0.0653179	-0.122268	0.129141	-0.0428509	-0.0148945	0.0328483
CLSTN1	CLSTN1	L5_6.2	turquoise	-0.16418	0.743389	-0.107151	-0.0112027	-0.0613702	-0.146405	-0.110512	-0.392864	-0.0530983	-0.466228	0.18232	-0.405737	-0.0806701	-0.0684302	-0.172503	-0.220217	-0.301997
CTNNBIP1	CTNNBIP1	grey	grey	-0.0431754	0.0759983	0.107043	-0.0594121	0.0828247	0.0685421	-0.01598	-0.00725031	0.0370273	0.0533975	0.0401833	-0.037477	0.00426525	0.0205322	0.044404	-0.0392238	0.0964683
LZIC	LZIC	L5_6.2	turquoise	0.00841698	0.164767	-0.00274463	0.00433029	-0.0477492	-0.0497714	-8.51e-05	-0.0886852	0.0181006	-0.101744	0.0627392	-0.0740405	-0.0222709	-0.0424921	-0.00309774	-0.0612209	-0.0428401
NMNAT1	NMNAT1	grey	grey	0.00543083	-0.0345599	0.100167	0.00482537	0.0820428	0.0545472	0.0186918	0.0453355	0.0197093	0.112347	0.00495193	0.047082	0.0146602	0.0602811	0.02001	0.031901	0.0795121
UBE4B	UBE4B	grey	grey	0.236858	-0.0921009	0.28892	0.0339762	0.101015	0.104468	-0.0449892	0.203158	-0.0991125	0.23828	-0.0983606	0.289085	0.199251	-0.0197101	0.0796901	0.211736	0.0883605
KIF1B	KIF1B	L5_6.2	turquoise	0.0582272	0.193677	0.193403	0.0482397	0.137431	0.037132	-0.0268368	0.0110412	-0.0585489	0.0548067	0.083952	0.0390968	0.0720388	0.0793291	-0.00868028	0.095946	-0.0003258
AL139424.3	AL139424.3	grey	grey	-0.0106718	0.0503512	0.0638912	-0.0107547	0.0599506	0.0275431	-0.00763487	-0.00722	-0.00138569	0.0091651	0.147282	-0.0295364	0.00622243	0.0528282	-0.00901816	0.000809931	0.00762819
AL139424.2	AL139424.2	L5_6.2	turquoise	-0.0203233	0.121109	-0.000356371	-0.00378491	0.0107211	-0.0144033	0.00410332	-0.0767266	0.0168034	-0.057581	-0.0114462	-0.0736251	-0.0470224	0.0297216	-0.0254152	-0.0452125	-0.0132508
PGD	PGD	L5_6.2	turquoise	-0.0353314	0.220425	-0.0155082	-0.038835	-0.0669249	-0.0312816	0.0334435	-0.125715	0.0987896	-0.134556	0.0205346	-0.133673	-0.0543143	-0.0350835	0.0348395	-0.142976	0.00282217
CENPS	CENPS	grey	grey	0.0612231	0.0349659	0.0712382	-0.0164546	0.012131	0.0317395	-0.0191718	0.0203252	-0.000337672	0.0226037	0.0435547	0.0408955	0.0528201	-0.00998714	0.0400077	0.0125843	0.0251762
CORT	CORT	L5_6.2	turquoise	-0.0819899	0.109726	-0.0522676	-0.0410829	-0.013439	-0.0263146	-0.0233075	-0.10751	0.0115456	-0.0990884	0.0458456	-0.119761	-0.0441968	-0.0176497	-0.0308153	-0.102108	-0.0406341
DFFA	DFFA	grey	grey	0.0849699	0.0684862	0.0892878	0.00831053	-0.000212266	0.00821314	-0.00230674	0.00867694	-0.00122414	0.0270714	-6.16e-05	0.0430145	0.0437249	-0.019251	0.0503571	0.0192954	0.0132189
PEX14	PEX14	grey	grey	0.0825779	-0.0253278	0.211406	0.00306842	0.150956	0.116931	0.0184365	0.118183	0.0120564	0.182007	0.0460048	0.129007	0.0836001	0.101571	0.0722957	0.100819	0.119573
CASZ1	CASZ1	grey	grey	0.108574	0.0467077	0.0898391	0.0166764	0.0549862	0.0213842	-0.0886456	0.0222824	-0.116031	0.0111514	0.0399621	0.0702031	0.0859133	-0.000881364	-0.0396151	0.0881285	-0.0701861
AL139423.1	AL139423.1	grey	grey	-0.0120667	-0.0105694	0.054744	-0.0163429	0.110073	0.0635502	-0.0651589	0.0331108	-0.0653558	0.0587382	0.00456883	0.0262241	0.0381459	0.0438459	-0.0271425	0.050172	-0.00523559
TARDBP	TARDBP	L5_6.2	turquoise	0.132461	0.220799	0.00373377	0.020174	-0.0959275	-0.0829665	-0.0438735	-0.0984685	-0.0548329	-0.17063	-0.0228471	-0.00638101	0.0409977	-0.109099	-0.027225	-0.0326698	-0.134448
AL109811.2	AL109811.2	grey	grey	0.0392139	0.0713904	0.094614	0.00319493	0.0494472	0.0268145	-0.00394981	0.00254932	-0.016372	0.0101679	0.0886058	0.0251138	0.0267421	0.0267788	0.00071938	0.020011	-0.00516116
SRM	SRM	L5_6.2	turquoise	-0.135492	0.446487	-0.106166	-0.0975779	-0.164776	-0.0821332	0.0126451	-0.252497	0.154375	-0.322786	0.101542	-0.302721	-0.0834877	-0.144502	0.0532493	-0.306254	-0.0772452
EXOSC10	EXOSC10	grey	grey	0.0434673	-0.039437	0.101023	0.0351103	0.0546292	0.0204198	0.0436967	0.0359218	0.0125816	0.120183	0.0164367	0.0766553	0.00721226	0.0549946	0.0307202	0.0648158	0.062121
AL109811.1	AL109811.1	grey	grey	-0.00250024	0.0526929	0.0570978	0.0269364	0.0215135	-0.0103201	0.00364243	-0.017178	-0.0246178	1.36e-05	0.162714	-0.0120508	-0.000837642	0.0326531	-0.0254032	0.025711	-0.0166845
MTOR	MTOR	grey	grey	0.0340744	0.0381491	0.187481	0.00847938	0.141737	0.0928731	0.023096	0.0683455	0.0131104	0.130467	0.0676948	0.0695257	0.0499004	0.0959869	0.0487465	0.0684138	0.0981562
UBIAD1	UBIAD1	grey	grey	0.0234923	0.0660511	0.0372521	0.0549663	-0.00463754	-0.0467463	0.0296904	-0.0460221	-0.006767	-0.0173841	0.056528	-0.00928272	-0.0147199	0.00902166	-0.0150647	0.0191791	-0.0226514
DISP3	DISP3	L5_6.3	brown	0.051007	0.012889	0.0326895	0.254092	0.0108305	-0.202009	0.101617	-0.113936	-0.101393	0.0327439	0.0429861	0.03375	-0.117897	0.0806883	-0.162813	0.167579	-0.0832708
AL031731.1	AL031731.1	grey	grey	-0.00535317	0.0513319	0.0426664	0.0200382	0.0315147	-0.00705584	0.029241	-0.0194124	0.0124068	-0.000230685	0.120218	-0.0249638	-0.0146957	0.0382115	-0.0154519	0.00678047	-0.00232028
FBXO2	FBXO2	L5_6.2	turquoise	-0.20049	0.592712	-0.106867	-0.00222836	-0.101657	-0.166073	0.00324095	-0.398136	0.0678323	-0.387579	0.226127	-0.415983	-0.183281	-0.0423525	-0.129066	-0.265861	-0.16328
FBXO44	FBXO44	L5_6.2	turquoise	-0.0478029	0.417268	-0.0132009	-0.0111739	-0.0488678	-0.0763947	-0.0186177	-0.226445	0.0264121	-0.231092	0.0520421	-0.199637	-0.0638384	-0.0267932	-0.0471211	-0.144226	-0.111553
FBXO6	FBXO6	L5_6.2	turquoise	-0.0300522	0.0958862	0.0143789	-0.0266492	-0.00959024	-0.00339017	-0.0134046	-0.0470697	0.0148944	-0.0480235	0.0721243	-0.0598034	-0.000221304	-0.0185437	0.00325831	-0.0442711	-0.0149279
MAD2L2	MAD2L2	L5_6.2	turquoise	-0.0212853	0.149702	0.0205278	-0.0234325	0.0383401	0.0020964	-0.0664566	-0.0599443	-0.044707	-0.0734409	0.0696584	-0.0624432	0.039139	-0.0329279	-0.0303114	-0.0254226	-0.0611289
DRAXIN	DRAXIN	grey	grey	-0.045773	0.0663365	0.0835575	-0.0726398	0.128465	0.093248	-0.137366	0.0608141	-0.0906459	0.0194219	0.0763665	0.00799541	0.181035	-0.0696673	0.0161349	0.0323008	-0.0309767
AGTRAP	AGTRAP	L5_6.3	brown	0.0234571	0.0496582	-0.00465646	0.27615	-0.0444765	-0.229286	0.138554	-0.15104	-0.0760297	-0.0252766	0.0433586	-0.0136213	-0.150412	0.0821881	-0.161095	0.135627	-0.103091
MTHFR	MTHFR	grey	grey	0.0449575	0.0337808	0.100215	0.160455	0.0753646	-0.0796563	0.0521001	-0.0419817	-0.0650456	0.0801778	0.0278275	0.0408675	-0.0353663	0.0882295	-0.0749255	0.140591	-0.0245287
CLCN6	CLCN6	L5_6.2	turquoise	0.0641467	0.288925	0.049359	0.0459184	-0.0442468	-0.0767259	-0.0133532	-0.136232	-0.0375631	-0.130985	-0.0250559	-0.0677531	-0.00226611	-0.0384684	-0.0305361	-0.0351281	-0.0821116
NPPA	NPPA	L5_6.2	turquoise	-0.0893267	0.147175	-0.0147971	-0.0544821	0.0672717	0.0400204	-0.102702	-0.0481057	-0.0630022	-0.0830042	0.0835639	-0.1049	0.0364919	0.00511908	-0.0517138	-0.041235	-0.0769869
KIAA2013	KIAA2013	L5_6.2	turquoise	-0.0329213	0.310362	0.0148318	-0.0141875	-0.00295203	-0.0447925	-0.0270262	-0.165744	0.00721239	-0.162274	0.0998999	-0.157326	-0.0364096	-0.0214366	-0.0395427	-0.102011	-0.0759142
PLOD1	PLOD1	grey	grey	0.0922524	0.0847748	0.0306144	-0.0121029	-0.0614069	-0.0248873	-0.0089127	-0.0193081	0.00495602	-0.0466462	-0.0295812	0.00910818	0.0332238	-0.0792983	0.0394716	-0.028552	-0.0138859
MFN2	MFN2	L5_6.2	turquoise	-0.098657	0.450283	-0.0622803	-0.0442536	-0.0903941	-0.0885835	-0.0335282	-0.241573	0.0499211	-0.282249	0.076261	-0.26024	-0.0537804	-0.0916033	-0.0290455	-0.195687	-0.112421
MIIP	MIIP	L5_6.2	turquoise	0.0145567	0.122925	0.0493278	0.0188237	0.0022869	-0.0292146	-9.62e-05	-0.0642177	-0.00637037	-0.0286866	0.0629836	-0.034104	-0.00524552	-0.00862515	-0.00704466	-0.0175289	-0.0125698
VPS13D	VPS13D	L5_6.3	brown	0.146665	-0.00849369	0.124956	0.396933	0.0549608	-0.212635	0.298094	-0.0894661	0.0067749	0.157122	0.0114502	0.116599	-0.233012	0.289577	-0.143718	0.260245	0.0118782
DHRS3	DHRS3	grey	grey	0.0922411	0.0914442	-0.0516704	0.186117	-0.116684	-0.196799	0.24211	-0.156283	0.149601	-0.0604537	-0.02696	-0.037916	-0.197797	0.0656039	-0.0235112	-0.00521258	-0.0112318
PRDM2	PRDM2	grey	grey	-0.00871608	0.103685	0.0868975	0.0288118	0.211818	0.108677	0.00457556	0.00665626	-0.0198747	0.0353774	0.0967134	-0.0138003	0.00244001	0.258715	-0.0653356	0.0771368	-0.0251672
KAZN	KAZN	L5_6.9	pink	0.168356	-0.356094	0.27574	-0.0886287	0.335062	0.367919	-0.0298509	0.408055	0.00204874	0.455396	-0.0867079	0.338104	0.204805	0.246174	0.154272	0.227938	0.267368
AL357873.1	AL357873.1	L5_6.10	green	-0.108492	0.161378	0.140697	0.0036055	0.19408	0.0700567	-0.0348553	-0.0454359	-0.0506768	0.000368508	0.588222	-0.12359	-0.0125701	0.202648	-0.0996278	0.0393164	-0.0361277
KAZN-AS1	KAZN-AS1	L5_6.10	green	-0.0695603	0.12676	0.152982	0.00339051	0.197408	0.0920306	-0.0259503	-0.00166601	-0.0387575	0.0324976	0.511894	-0.0761767	0.0137819	0.19291	-0.0628025	0.0555309	-0.00961668
AL031293.1	AL031293.1	grey	grey	-0.0535426	0.0666412	0.0693698	-0.00496674	0.0768068	0.0396515	0.00403179	-0.012109	0.00496562	0.00562178	0.226161	-0.0521087	-0.00838514	0.0872036	-0.0141672	0.00210023	0.019099
FHAD1	FHAD1	grey	grey	-0.0304867	0.0309489	0.0694376	-0.0991329	0.10032	0.118674	0.0407445	0.0487845	0.133584	0.0417845	0.0494985	-0.0352175	0.0227767	0.0485704	0.114428	-0.0953024	0.148649
EFHD2	EFHD2	L5_6.2	turquoise	-0.0588468	0.425903	0.0107982	-0.179667	-0.039375	0.0377518	-0.109496	-0.138761	0.0798479	-0.224934	0.074993	-0.211086	0.0663914	-0.164641	0.0554707	-0.232529	-0.0320325
CELA2B	CELA2B	grey	grey	0.0107029	0.0566361	0.0748238	0.00213108	0.0693185	0.0322808	0.0139157	-0.0140602	0.0186656	0.00724976	0.184464	-0.0267526	-0.0186569	0.0886674	-0.0132866	0.0101968	0.0194503
CASP9	CASP9	grey	grey	0.0403275	0.00595471	0.0912766	0.0274648	0.0652561	0.0136052	0.0289291	0.00574089	0.0140672	0.0648886	0.0191552	0.0360657	0.00462353	0.0489312	0.0137676	0.033482	0.0531392
DNAJC16	DNAJC16	L5_6.2	turquoise	0.0414126	0.166519	0.104777	-0.0133229	0.0304714	0.0293019	-0.0112923	-0.00847323	0.017531	-0.0187949	0.0552953	-0.00235182	0.0428682	-0.0191069	0.0390797	-0.0148641	0.00579542
AGMAT	AGMAT	grey	grey	-0.0288264	0.0748296	0.0231268	-0.0255595	0.00395459	0.00983166	-0.000172718	-0.0275174	0.0264263	-0.0238654	0.0564584	-0.0483931	-0.0119388	-0.0013191	0.0169177	-0.0427603	0.0264996
AL121992.1	AL121992.1	grey	grey	0.018156	-0.013963	0.037101	-0.0165225	0.0201965	0.0281128	-0.0053997	0.0241868	0.00726458	0.0325144	0.0253589	0.0153321	0.0123634	-0.00652098	0.0249344	-0.00165874	0.0307245
DDI2	DDI2	grey	grey	0.0876176	0.0699179	0.15007	0.0117622	0.076899	0.0392447	-0.0650202	0.0469108	-0.0800343	0.0636873	0.00688372	0.0792112	0.0912698	-0.0130217	0.0010896	0.0897281	0.00361364
PLEKHM2	PLEKHM2	L5_6.2	turquoise	-0.000263002	0.149635	0.0916127	-0.0191101	0.0604771	0.0193463	-0.0565636	-0.0455359	-0.0405737	-0.00542644	0.0774363	-0.0395927	0.0259743	0.0153506	-0.0158668	-0.00955029	-0.0194087
SLC25A34	SLC25A34	L5_6.1	blue	0.133907	0.0186523	0.0824322	0.0214321	-0.0056423	0.00471199	-0.0135771	0.0241658	-0.0359891	0.0182049	0.0152698	0.0764166	0.053145	-0.0151234	0.0191651	0.0492191	0.0012316
UQCRHL	UQCRHL	grey	grey	0.0121185	0.0538657	0.00862733	0.00761317	-0.0275643	-0.0240495	0.00425126	-0.030192	0.00392573	-0.034504	0.0318294	-0.0182087	-0.00354186	-0.00933388	0.000533177	-0.0205531	-0.00947811
AL450998.2	AL450998.2	grey	grey	0.0298499	0.041399	0.0572614	0.0112098	-0.00803858	-0.00700568	-0.00786638	0.000956425	-0.018804	0.013961	0.0284612	0.015014	0.0288628	-0.0298648	0.0123093	0.0184184	0.00240369
SPEN	SPEN	L5_6.1	blue	0.148752	0.00317025	0.0990772	0.00978973	0.0379247	0.0175341	-0.0183423	0.0437921	-0.0429935	0.0654853	0.00828523	0.109895	0.0730561	0.00176744	0.019082	0.0578726	0.0130531
ZBTB17	ZBTB17	L5_6.2	turquoise	-0.0043853	0.100553	0.0811897	0.00483608	0.0605556	0.0231902	0.00113615	-0.0247231	0.00473751	0.00581939	0.0562888	-0.0156614	0.000488085	0.0468059	-0.0019805	0.00565963	0.0111387
FAM131C	FAM131C	L5_6.2	turquoise	-0.0246054	0.108286	-0.0324913	-0.0189036	-0.0948733	-0.0482873	0.0385738	-0.0813501	0.0787654	-0.0880853	-0.00685694	-0.0816906	-0.054976	-0.0605417	0.0359099	-0.112076	0.0246607
AL109627.1	AL109627.1	grey	grey	-0.0167305	0.0770877	-0.0150112	-0.0163252	-0.0351559	-0.0225989	-0.0132457	-0.0461913	0.00375673	-0.0573786	0.00698985	-0.0450524	-0.0108244	-0.0493879	0.001164	-0.0494055	-0.018216
FBXO42	FBXO42	L5_6.11	black	0.271892	-0.158328	0.239682	-0.0210456	0.0799732	0.134657	0.00305374	0.224554	0.00998198	0.247339	-0.0826146	0.294456	0.167616	-0.00237356	0.182845	0.132421	0.145461
SZRD1	SZRD1	grey	grey	0.0189636	0.0254978	0.0554829	0.00839175	0.0255307	0.0098372	0.0269189	0.00617506	0.018186	0.0262809	0.0318242	0.0132777	0.000910302	0.027262	0.0188784	0.0103998	0.0295916
SPATA21	SPATA21	grey	grey	0.0148684	0.0217031	0.0623281	0.0160594	0.0393036	0.0122366	0.0207232	0.0034111	0.00954883	0.0240349	0.0997666	0.00654236	-0.000852591	0.0378524	-0.000293796	0.0197844	0.00905305
NECAP2	NECAP2	grey	grey	0.00449542	0.0563044	0.0894285	0.0162986	0.059293	0.0153739	-0.000415433	-0.0121981	-0.0159157	0.0269358	0.13633	-0.00286244	0.00804096	0.0411979	-0.00433999	0.0249236	0.0144217
LINC01772	LINC01772	grey	grey	0.0325965	0.0113344	0.0547709	0.00277026	0.0287554	0.0206365	-0.0168384	0.0150615	-0.0196658	0.0215908	0.0990019	0.028587	0.0400388	0.0101618	0.00963505	0.0260036	-0.000736334
AL137802.2	AL137802.2	grey	grey	0.00163778	0.044147	0.040657	-0.0154138	0.0180723	0.0134654	-0.0212161	-0.00375125	-0.0118768	0.00760866	0.0750417	-0.0122997	0.0122961	0.00245843	0.00642248	-0.00212657	0.0152425
NBPF1	NBPF1	L5_6.1	blue	0.136334	-0.0379039	0.105635	0.0157831	0.0144356	0.0292014	0.0325911	0.0775183	0.0134632	0.0801473	0.0578617	0.112513	0.0610538	0.000706649	0.0707546	0.0589606	0.0575193
CROCC	CROCC	grey	grey	0.0843521	-0.0220639	0.17516	-0.0248195	0.118654	0.105944	-0.00692492	0.0946468	0.00542316	0.133032	0.0159669	0.0959897	0.0681754	0.0583603	0.0599658	0.054407	0.109087
BX284668.5	BX284668.5	L5_6.2	turquoise	0.00567699	0.131129	0.00574789	-0.00975123	-0.0396764	-0.0326084	-0.00985701	-0.0701954	0.0077317	-0.0826884	0.0719938	-0.0585181	-0.0179858	-0.0328111	-0.00371114	-0.0530916	-0.0324111
AL049569.1	AL049569.1	L5_6.10	green	-0.0555521	0.131055	0.0940296	0.0288094	0.0732543	-0.00142471	0.0417448	-0.0681004	0.0267419	-0.0162696	0.368143	-0.0998626	-0.0600279	0.117405	-0.0383218	-0.0081121	-0.000537737
ATP13A2	ATP13A2	L5_6.2	turquoise	-0.102879	0.477913	-0.00466696	0.00164055	-0.0678581	-0.0978471	0.0749952	-0.279979	0.134123	-0.254167	0.18765	-0.292664	-0.151434	0.00660082	-0.0164241	-0.215986	-0.0442447
SDHB	SDHB	L5_6.2	turquoise	0.0212195	0.164172	0.0821535	-0.0213221	0.0273239	0.0100061	0.0226876	-0.0738942	0.0545015	-0.0278458	0.0557111	-0.0580467	-0.0182202	0.033279	0.02722	-0.0608307	0.0284621
PADI2	PADI2	grey	grey	0.035499	-0.0134562	0.0469845	0.0388768	-0.0175014	-0.0381029	0.0545866	-0.0293377	0.0144136	0.00994544	-0.0042224	0.00706547	-0.0187657	0.0132135	-0.0111972	0.01155	0.0300996
RCC2	RCC2	L5_6.2	turquoise	0.0895816	0.149185	0.0140456	0.0886756	-0.0614151	-0.0994185	0.0556392	-0.110226	-0.00326439	-0.0894745	0.0183904	-0.0252029	-0.0508324	0.0147823	-0.0338748	0.00422232	-0.0526564
ARHGEF10L	ARHGEF10L	grey	grey	0.0747493	0.0262714	0.143141	0.031611	0.034804	0.0207315	0.0931527	0.015466	0.0841614	0.0949032	0.0116905	0.0554995	0.00269325	0.0380918	0.0859089	0.0237258	0.122358
IGSF21	IGSF21	grey	grey	-0.18103	0.11565	0.141111	-0.0951558	0.396454	0.242352	-0.0440643	0.0361963	0.036698	0.111704	0.157176	-0.0896128	0.0630377	0.280852	-0.0237518	0.0279969	0.0644383
PAX7	PAX7	L5_6.2	turquoise	-0.0116298	0.0837064	-0.0395726	0.00362332	-0.0426997	-0.0306082	0.0469893	-0.0633549	0.0656981	-0.0686079	-0.0101795	-0.0639384	-0.067998	0.00725731	0.00920154	-0.0660738	0.00927584
ALDH4A1	ALDH4A1	grey	grey	-0.00508978	0.0708918	0.0119159	0.0238474	-0.00127979	-0.0313925	0.00692962	-0.0535353	-0.00687062	-0.0224659	0.0150358	-0.0298137	-0.0314564	-0.000749598	-0.0304701	-0.00751688	-0.0247194
IFFO2	IFFO2	grey	grey	0.0453334	0.0452678	0.0771471	-0.0702471	0.0475871	0.0897864	0.00885415	0.030693	0.0740726	0.0303753	0.000217078	0.0113271	0.0417194	0.00851596	0.0866671	-0.0442728	0.0845313
UBR4	UBR4	grey	grey	0.165486	-0.0266698	0.179545	0.05542	0.0660695	0.0480505	0.0101921	0.112248	-0.0455194	0.13996	0.0170225	0.158989	0.0864605	0.0344251	0.0466519	0.135636	0.0597145
EMC1-AS1	EMC1-AS1	grey	grey	0.0224646	0.0560538	0.0833788	0.0228913	0.0350766	-0.00749213	-0.00275307	-0.0160859	-0.0335581	0.00467782	0.187368	-0.0028277	0.0181048	0.0318094	-0.0210909	0.0385761	-0.0165654
EMC1	EMC1	L5_6.2	turquoise	0.00192005	0.237044	0.028065	0.00314144	-0.0232861	-0.0286705	-0.0144006	-0.0938172	0.000853577	-0.121156	0.103395	-0.0856222	-0.00623248	-0.0147736	-0.018316	-0.0542086	-0.0566643
MRTO4	MRTO4	L5_6.2	turquoise	-0.0943142	0.218615	0.00154444	-0.0213475	-0.00653926	-0.0253079	-0.0129759	-0.124191	0.0173662	-0.106753	0.0752173	-0.137668	-0.0400837	-0.00825173	-0.0271748	-0.0869256	-0.0409734
AKR7A2	AKR7A2	L5_6.2	turquoise	-0.0403764	0.217663	0.0137665	-0.0615032	-0.02692	-0.00161275	-0.0081879	-0.0877328	0.0609272	-0.116587	0.0859261	-0.115346	-0.0031331	-0.0474666	0.0312665	-0.121489	-0.00638205
SLC66A1	SLC66A1	L5_6.2	turquoise	-0.0468621	0.0695772	0.0308405	-0.0480059	0.0354387	0.0388965	-0.0300342	-0.0136195	0.0108514	-0.013644	0.0375165	-0.042007	0.0161661	0.00296902	0.0155413	-0.0427099	0.0216696
CAPZB	CAPZB	L5_6.2	turquoise	0.00769384	0.329261	0.0592362	-0.106401	-0.0392328	0.0349369	-0.0151314	-0.112284	0.114595	-0.119226	-0.0449306	-0.132246	0.0286382	-0.0782853	0.113238	-0.192784	0.0356926
MICOS10	MICOS10	L5_6.2	turquoise	-0.218629	0.554445	-0.054543	-0.0334042	-0.0448069	-0.117861	-0.040614	-0.341168	0.0225128	-0.338736	0.344319	-0.388165	-0.119042	-0.0211779	-0.1159	-0.23219	-0.154652
NBL1	NBL1	L5_6.2	turquoise	-0.210714	0.494151	-0.0699405	-0.348791	0.0303242	0.174316	-0.224051	-0.151026	0.072984	-0.316683	0.0865063	-0.352269	0.0673995	-0.122891	0.05785	-0.390093	-0.0395791
HTR6	HTR6	L5_6.2	turquoise	-0.0905	0.0968817	-0.0103216	-0.00240899	0.0461355	0.00260706	0.0153626	-0.0760692	0.027857	-0.0352473	0.0441692	-0.100117	-0.0668585	0.0794545	-0.0315002	-0.0404191	-0.00254872
TMCO4	TMCO4	grey	grey	-0.000994139	0.0250165	0.0440606	0.00984791	0.0315749	0.00433495	0.0682265	-0.0301293	0.0775616	0.0243138	0.100183	-0.0319807	-0.0562994	0.0696924	0.0129338	-0.0218572	0.0500709
OTUD3	OTUD3	grey	grey	0.0333384	0.0619289	0.0533119	0.0947453	0.090198	0.0043151	0.0612621	-0.0307665	-0.010675	0.02607	0.125871	-0.00756497	-0.0765622	0.228416	-0.0924018	0.0874047	-0.0327557
UBXN10	UBXN10	grey	grey	-0.0327991	0.0516208	0.0247745	-0.0238658	0.0293662	0.0241819	-0.0114771	-0.0143866	0.0153212	-0.00533053	0.0317593	-0.0385564	0.00110385	0.0173522	-0.00463213	-0.0224963	0.0123634
LINC01141	LINC01141	grey	grey	-0.0162745	-0.0222812	0.0892248	-0.057644	0.0973568	0.0991003	-0.0756971	0.0725103	-0.0389649	0.0722386	0.0498087	0.029341	0.0764327	0.00028372	0.0185497	0.030026	0.045182
CAMK2N1	CAMK2N1	L5_6.2	turquoise	-0.144495	0.653308	-0.140785	0.0697487	-0.0558176	-0.223361	-0.189265	-0.412898	-0.22738	-0.463199	0.181058	-0.374209	-0.0625413	-0.0844911	-0.320489	-0.0925997	-0.439093
MUL1	MUL1	L5_6.2	turquoise	-0.0344121	0.30112	-0.0299835	0.0149	-0.0570012	-0.0855287	0.00359555	-0.200698	0.0256701	-0.199476	0.10385	-0.183095	-0.0701622	-0.0221685	-0.0532786	-0.114462	-0.093459
FAM43B	FAM43B	L5_6.2	turquoise	-0.136217	0.256395	-0.11939	-0.0786531	-0.0334215	-0.00282109	0.0947231	-0.173314	0.205359	-0.213039	0.0651215	-0.240866	-0.151338	0.0786477	0.0182235	-0.238999	-0.00459156
PINK1	PINK1	L5_6.2	turquoise	-0.242449	0.737717	-0.180659	0.0155475	-0.160506	-0.236911	0.0229905	-0.509659	0.0936737	-0.526438	0.305995	-0.530211	-0.249342	-0.0432891	-0.170004	-0.333704	-0.23779
PINK1-AS	PINK1-AS	grey	grey	-0.0209849	0.0474609	0.0360206	0.0263476	0.038466	-0.0109733	0.014334	-0.0183301	-0.00300077	0.00431478	0.129121	-0.0321238	-0.0158394	0.0443896	-0.0211878	0.0213824	0.00185199
DDOST	DDOST	L5_6.2	turquoise	-0.10413	0.312781	0.00840426	-0.0188477	0.0226277	-0.0357017	-0.0274726	-0.174786	0.0165219	-0.171231	0.225113	-0.203597	-0.0547622	0.0149122	-0.0595301	-0.111124	-0.0735439
KIF17	KIF17	L5_6.2	turquoise	-0.0489749	0.0853281	0.0541586	-0.0682596	0.0665383	0.0638348	-0.0271515	-0.0167527	0.0205404	-0.0062608	0.0639203	-0.0572319	0.0152795	0.0172161	0.0208188	-0.0592611	0.0464105
SH2D5	SH2D5	L5_6.2	turquoise	-0.0363738	0.209864	0.0325363	-0.0815613	0.0342831	0.029609	-0.086401	-0.0806498	-0.024016	-0.105954	0.107465	-0.106361	0.0417412	-0.034706	-0.00624908	-0.0901477	-0.0368681
HP1BP3	HP1BP3	L5_6.1	blue	0.198442	0.0948511	0.110112	0.0142896	-0.0360293	-0.00983584	-0.0895833	0.0296838	-0.120846	-0.0200035	-0.00442983	0.124089	0.149567	-0.102973	0.0206959	0.0730558	-0.102229
EIF4G3	EIF4G3	L5_6.9	pink	0.160445	-0.221427	0.341797	0.0228804	0.262634	0.227674	0.0271311	0.347468	-0.0276096	0.435141	-0.0428073	0.35108	0.192803	0.154991	0.135355	0.267495	0.219701
ECE1	ECE1	L5_6.12	greenyellow	0.172284	-0.0476032	0.177659	-0.141983	0.111086	0.199957	-0.206365	0.196684	-0.128676	0.118123	-0.0707701	0.172146	0.281388	-0.107979	0.112202	0.0588758	0.0551696
NBPF3	NBPF3	grey	grey	0.0916107	-0.0969063	0.11295	-0.0341243	0.0532252	0.0970768	-0.0178997	0.137268	0.00320886	0.118412	0.0066584	0.129232	0.0855147	0.00166	0.0753586	0.0603681	0.103064
ALPL	ALPL	grey	grey	-0.0906701	0.000465823	0.0223744	-0.0904147	0.128295	0.101462	-0.0781258	0.0137725	-0.0150184	0.0329224	0.0136753	-0.0542718	-3.6e-05	0.0468606	-0.0294088	-0.0458002	0.0605456
RAP1GAP	RAP1GAP	L5_6.2	turquoise	-0.112617	0.409208	0.159803	0.0049052	0.115299	-0.00878925	-0.0110187	-0.171722	0.0126191	-0.0937749	0.268275	-0.176	-0.0182436	0.0871539	-0.0122046	-0.0694665	-0.0235787
USP48	USP48	L5_6.1	blue	0.238396	0.037824	0.190638	0.0761464	0.0202106	0.0077163	0.0287907	0.0802442	-0.032407	0.0958214	0.014529	0.183136	0.10691	-0.00669878	0.0786882	0.133494	0.0253244
HSPG2	HSPG2	grey	grey	0.0359717	0.000541445	0.0381931	0.0866576	0.00770122	-0.0719916	0.0524348	-0.0492619	-0.00337814	0.0378668	-0.00410478	0.0184086	-0.0509628	0.0239653	-0.0368174	0.0460081	0.0131383
LINC00339	LINC00339	grey	grey	0.00235949	0.0700529	0.017509	-0.00841901	-0.0301999	-0.0100973	-0.00868231	-0.0271346	0.00500283	-0.0425113	0.0269683	-0.0226648	0.017852	-0.0382829	0.0166682	-0.0275371	-0.00720998
CDC42	CDC42	L5_6.2	turquoise	-0.149703	0.569637	-0.0891623	0.0508045	-0.0984012	-0.191027	-0.0121499	-0.36869	-0.00759818	-0.354357	0.206918	-0.354504	-0.168971	-0.017148	-0.14686	-0.183359	-0.200137
CDC42-IT1	CDC42-IT1	grey	grey	0.0290279	-0.0341292	0.0300221	0.0193244	0.0115697	0.00203495	0.0119131	0.0294626	-0.00527657	0.0420587	-0.0334488	0.0464373	0.0113699	0.00367657	0.0146563	0.0343446	0.0221796
ZBTB40	ZBTB40	grey	grey	0.132204	0.0601513	0.0851534	0.0740387	-0.0173078	-0.040152	0.0471198	-0.00246153	-0.00689482	0.014166	0.0786934	0.0601695	0.0220305	0.00863029	0.0159486	0.0662087	-0.00968058
EPHA8	EPHA8	grey	grey	0.0233832	0.0622223	0.0148075	0.000647061	-0.0622279	-0.0252325	0.0307635	-0.0115457	0.046557	-0.0221844	0.0216414	-0.00583084	0.0172222	-0.0687107	0.0590061	-0.0308646	0.0191429
EPHB2	EPHB2	L5_6.6	salmon	0.0304344	-0.0207796	0.0943367	0.191075	-0.0316213	-0.125596	0.355071	-0.067361	0.221027	0.126343	0.0276267	0.0167871	-0.185121	0.119846	0.0923928	0.0126966	0.206297
KDM1A	KDM1A	grey	grey	0.172854	0.104419	0.171595	0.012239	-0.00618862	0.0284659	-0.0156149	0.0663604	-0.0224509	0.0340757	0.0349015	0.130751	0.126281	-0.067225	0.0930814	0.0652174	0.00782352
AL031428.1	AL031428.1	L5_6.2	turquoise	-0.0146742	0.11465	0.0711306	-0.00967644	0.0548623	0.0150576	-0.0164856	-0.0421933	0.00250341	-0.0310319	0.257659	-0.0695674	0.0141108	0.0276447	-0.0119938	-0.0163885	-0.000236642
LUZP1	LUZP1	L5_6.8	yellow	-0.00421608	0.0716433	0.0826278	-0.107255	0.101777	0.142287	0.103368	0.0101769	0.243672	0.0503008	0.0642106	-0.0723622	-0.0642806	0.117502	0.124462	-0.132246	0.197118
LINC01355	LINC01355	L5_6.1	blue	0.148811	-0.0304459	0.0859488	0.0321827	-0.00646709	0.009846	-0.0070816	0.0765709	-0.0424082	0.0577286	0.0136193	0.1318	0.0798838	-0.0254954	0.0340342	0.0848866	-0.0109421
AL109936.6	AL109936.6	grey	grey	0.0163893	0.0312595	0.0481671	0.0135486	0.0300197	0.00753274	0.00418534	0.00305027	-0.00465673	0.0168609	0.116865	0.00522001	0.0130991	0.0193712	0.00164749	0.0225463	-0.00777126
HNRNPR	HNRNPR	L5_6.2	turquoise	0.0579154	0.267342	-0.0129669	0.019556	-0.106385	-0.0925297	-0.0584934	-0.117414	-0.0733211	-0.18397	0.0532938	-0.0612739	0.0414833	-0.135242	-0.035079	-0.0370199	-0.151872
ZNF436	ZNF436	L5_6.2	turquoise	-0.0574175	0.252178	-0.0264432	0.0299009	0.0394096	-0.0495519	-0.0977845	-0.13976	-0.117766	-0.148755	0.0215825	-0.123757	0.00622824	-0.00552156	-0.131576	-0.00569803	-0.150013
ZNF436-AS1	ZNF436-AS1	L5_6.2	turquoise	0.122504	0.147512	0.0791865	0.0255926	-0.056085	-0.0451252	-0.00454248	-0.0475558	-0.0252791	-0.064691	0.128118	0.0253025	0.0435169	-0.0571583	0.0173618	-0.000813142	-0.0559942
TCEA3	TCEA3	L5_6.1	blue	0.211112	-0.0405976	0.105753	0.100516	0.00204111	-0.0456185	0.0654913	0.0236114	-0.0051769	0.0898608	-0.0396835	0.137056	0.0273047	0.0139678	0.0243944	0.113706	0.0152931
ASAP3	ASAP3	grey	grey	0.102228	0.00334304	0.12234	0.0768414	0.0414745	-0.0138852	0.0842831	0.00408144	0.0386655	0.0866304	0.0204816	0.0656303	-0.00518075	0.0520448	0.0283979	0.067864	0.0653519
RPL11	RPL11	L5_6.2	turquoise	-0.161402	0.524594	-0.0598001	0.224595	-0.114886	-0.319429	0.05448	-0.423574	-0.100231	-0.342955	0.430846	-0.343671	-0.204932	0.0291333	-0.263035	-0.0534949	-0.294699
ELOA-AS1	ELOA-AS1	grey	grey	0.145545	-0.0223292	0.176772	-0.0241302	0.009235	0.0683289	-0.0357744	0.117053	-0.0304932	0.0906063	0.0537142	0.142611	0.149289	-0.0668976	0.0975153	0.0601324	0.0423787
ELOA	ELOA	grey	grey	0.0732204	0.0507085	-0.00162662	0.0138298	-0.0593969	-0.04442	0.0112166	-0.0389001	0.00665807	-0.0412109	-0.0511083	0.00900029	0.000299237	-0.0384546	0.00381839	-0.02098	-0.0159356
PITHD1	PITHD1	L5_6.2	turquoise	-0.116072	0.594117	-0.118098	-0.0792682	-0.152697	-0.14018	-0.093577	-0.360909	0.0117675	-0.426289	0.174113	-0.366508	-0.086458	-0.157725	-0.0845877	-0.294013	-0.203159
LYPLA2	LYPLA2	L5_6.2	turquoise	-0.0884737	0.286599	-0.0464463	-0.0704869	-0.0611555	-0.0118637	0.0251678	-0.148287	0.119019	-0.172984	0.0231754	-0.185353	-0.0596184	-0.033344	0.0505655	-0.193698	-0.0235192
GALE	GALE	L5_6.2	turquoise	-0.0462274	0.142457	0.0396659	-0.0346342	0.0294853	0.0261158	-0.014288	-0.035719	0.0132632	-0.050336	0.0775907	-0.0654108	0.00994012	0.00351989	0.00201066	-0.0472711	-0.0232046
HMGCL	HMGCL	grey	grey	0.0243875	0.0540828	0.0668266	0.00825218	0.00911622	-0.00611799	-0.0324931	-0.00210916	-0.0397274	0.00683065	0.01492	0.0146952	0.0414286	-0.0327732	-0.00656995	0.0196285	-0.0101013
FUCA1	FUCA1	L5_6.2	turquoise	-0.00538855	0.153138	0.0257855	0.0498464	-0.0167051	-0.065303	0.0143179	-0.0990483	-0.0142589	-0.0791386	0.101054	-0.0716896	-0.0309286	0.00501533	-0.0351037	-0.0180523	-0.0490087
PNRC2	PNRC2	L5_6.2	turquoise	0.0338754	0.292425	-0.0982411	-0.0394138	-0.122359	-0.0778602	-0.0357609	-0.170141	0.0228256	-0.247059	-0.000745461	-0.135967	-0.0196032	-0.0984696	-0.0132369	-0.154807	-0.14089
SRSF10	SRSF10	L5_6.2	turquoise	0.105219	0.193326	0.109766	0.0229757	-0.0173954	-0.0176918	-0.0183063	-0.0336294	-0.034607	-0.0699535	0.154469	0.0189807	0.0769305	-0.0385656	0.0198673	0.0081609	-0.0644081
STPG1	STPG1	grey	grey	0.031147	0.115297	0.0295496	0.126482	-0.0159072	-0.10375	0.042445	-0.0862032	-0.047934	-0.0375045	0.0350938	-0.00651475	-0.0541541	0.0393871	-0.0785295	0.0620378	-0.0802493
NIPAL3	NIPAL3	L5_6.2	turquoise	-0.00462204	0.317694	0.010139	0.0858261	-0.044167	-0.120635	0.0466095	-0.203248	0.0156378	-0.161775	0.0991337	-0.161482	-0.110506	0.0242046	-0.0916227	-0.0585186	-0.083919
RCAN3	RCAN3	L5_6.3	brown	0.0289755	0.0138518	-0.0152021	0.280974	-0.0549653	-0.235731	0.160989	-0.141825	-0.0468362	-0.0163979	0.0387135	-0.00842028	-0.161591	0.0859885	-0.143272	0.131066	-0.075733
SRRM1	SRRM1	L5_6.1	blue	0.136127	0.00979643	0.0678773	0.0156494	-0.02327	-0.0171265	-0.0297258	0.012176	-0.0595739	0.0237294	-0.0295101	0.0990468	0.0638202	-0.0510426	0.0127225	0.0508969	-0.0281524
CLIC4	CLIC4	grey	grey	0.0665275	-0.0207956	0.0243593	0.131674	-0.0465699	-0.138656	0.0958354	-0.0905779	-0.00654022	-0.0166405	-0.00885384	0.0165882	-0.0803471	0.0135651	-0.0716622	0.0516292	-0.0166071
SYF2	SYF2	L5_6.2	turquoise	-0.0538894	0.37069	-0.0572501	0.0153046	-0.0956943	-0.12833	-0.0288155	-0.240591	-0.0111184	-0.251289	0.130649	-0.212979	-0.0693024	-0.0680105	-0.0813096	-0.130661	-0.153509
AL031432.4	AL031432.4	grey	grey	0.0196126	-0.020748	0.0349821	0.00149688	0.0160511	0.0156476	-0.000210393	0.0209032	0.00339077	0.0326663	0.00174642	0.0291531	0.0131075	0.00288549	0.0127127	0.0177612	0.0151598
RSRP1	RSRP1	L5_6.10	green	-0.0169407	0.115452	0.260794	0.057765	0.233589	0.0844751	-0.0280595	0.0209254	-0.100254	0.117574	0.370381	0.0221358	0.0646587	0.192424	-0.041068	0.135019	0.0168519
RHD	RHD	L5_6.2	turquoise	0.0111374	0.0779451	0.0700299	0.0287555	0.03521	-0.0133585	0.00983274	-0.0453288	-0.0118938	-0.0115079	0.19596	-0.0264335	-0.00589245	0.0428078	-0.0149289	0.0129691	-0.00480847
TMEM50A	TMEM50A	L5_6.2	turquoise	-0.0996733	0.434921	-0.0213943	0.0580002	0.0348818	-0.0979798	-0.108403	-0.234471	-0.14949	-0.248847	0.222157	-0.221611	-0.0512985	0.0325592	-0.208851	-0.0200957	-0.241505
RHCE	RHCE	grey	grey	0.0173338	0.0215881	0.0845915	-0.0145996	0.0333448	0.0352819	-0.0167063	0.0315221	0.00246582	0.0404205	0.026882	0.019546	0.043832	-0.00968201	0.033465	0.0124572	0.0415121
MACO1	MACO1	L5_6.1	blue	0.252896	-0.0125857	0.180634	0.112681	0.0415173	0.00174536	0.00773302	0.0868298	-0.102091	0.119447	-0.0196678	0.219243	0.108438	0.0257722	0.0209868	0.19002	-0.0171787
LDLRAP1	LDLRAP1	grey	grey	0.0824553	-0.00544412	0.0727665	-0.0135278	0.00870984	0.0157186	-0.0260911	0.0154002	-0.0279493	0.0108625	-0.0232315	0.0542679	0.0570894	-0.0252075	0.00604424	0.027607	0.010616
MAN1C1	MAN1C1	grey	grey	0.229722	-0.0504729	0.250829	0.190051	0.151288	-0.0266629	-0.094895	0.0988093	-0.304811	0.200372	0.00486679	0.258761	0.15956	0.0504473	-0.104908	0.355374	-0.107678
AL031280.1	AL031280.1	grey	grey	0.00846037	0.0772628	0.102146	0.0573572	0.0758205	-0.01452	-0.0224742	-0.0209805	-0.083966	0.00788555	0.243782	-0.0101498	0.0182574	0.0626713	-0.0720702	0.0817525	-0.0477705
SELENON	SELENON	L5_6.2	turquoise	-0.0226578	0.131099	0.0769231	0.0240484	0.0905414	0.00372108	-0.064345	-0.0456512	-0.0958748	-0.0128397	0.066261	-0.0269646	0.0273927	0.0433973	-0.0658684	0.0455947	-0.0661089
MTFR1L	MTFR1L	L5_6.2	turquoise	-0.0385323	0.300693	-0.0187915	0.0342843	-0.0702152	-0.0968546	0.0261167	-0.18305	0.0247192	-0.189702	0.10649	-0.147131	-0.0654771	-0.0167253	-0.0497664	-0.100099	-0.0999076
AUNIP	AUNIP	grey	grey	-0.0306685	0.0342738	0.0369171	-0.0274069	0.0617162	0.0399836	-0.0330206	-0.00655675	-0.00977692	0.0108333	0.0501866	-0.025762	0.0120535	0.0255123	-0.00813598	-0.0126463	0.0194368
PAQR7	PAQR7	grey	grey	-0.0146532	0.0219752	0.0673584	0.0265425	0.0670614	0.00162988	0.0150548	-0.0212715	-0.00381304	0.0433023	0.0243045	-0.00226715	-0.0305789	0.0627318	-0.0133062	0.0274117	0.0272629
STMN1	STMN1	L5_6.2	turquoise	-0.12015	0.751583	-0.187267	0.0692369	-0.239418	-0.316809	-0.14034	-0.501885	-0.167399	-0.564215	0.229959	-0.414746	-0.113612	-0.171768	-0.253391	-0.205613	-0.441213
PAFAH2	PAFAH2	grey	grey	0.0321504	-0.00347998	0.0375428	0.0140697	-0.0131899	-0.00514846	0.0349573	0.00545617	0.0293294	0.0178742	0.0102342	0.0193407	0.0063561	0.00827989	0.025453	-0.00211314	0.0335226
EXTL1	EXTL1	L5_6.2	turquoise	-0.164673	0.264776	0.0460621	0.018038	0.139362	0.0127491	0.0184199	-0.15466	0.0156245	-0.0759124	0.184279	-0.199826	-0.110146	0.198398	-0.101717	-0.0561306	-0.0314365
PDIK1L	PDIK1L	grey	grey	0.0337688	0.117622	0.0497217	0.00854822	-0.00337088	-0.00121684	0.0381157	-0.0234351	0.0388941	-0.0287584	0.0603414	-0.0120683	-0.00122668	0.0187564	0.0225948	-0.0164889	0.00413061
ZNF593	ZNF593	L5_6.2	turquoise	-0.0655188	0.226051	-0.0855263	0.0327459	-0.0757831	-0.116986	0.0112783	-0.181783	0.0172051	-0.183252	0.0485219	-0.162164	-0.0947941	-0.0278121	-0.0699341	-0.0996334	-0.104924
CNKSR1	CNKSR1	grey	grey	0.0196323	0.000978171	0.0671759	0.026287	0.042098	0.0229715	0.0497232	0.0204942	0.0280402	0.0523001	0.0520531	0.0231002	-0.00556945	0.0780445	0.0145272	0.0285191	0.0520785
CEP85	CEP85	grey	grey	0.05203	0.0219045	0.119221	0.0456628	0.0680344	0.0123404	0.0412047	0.0093699	0.00759607	0.0754281	0.0527604	0.0474241	0.00742026	0.0590152	0.00358529	0.0600201	0.0605429
SH3BGRL3	SH3BGRL3	L5_6.2	turquoise	-0.13664	0.555845	-0.160131	0.0320832	-0.210739	-0.24154	-0.0260316	-0.393377	-0.000270061	-0.418737	0.0927301	-0.360241	-0.156671	-0.118342	-0.136368	-0.242844	-0.230137
UBXN11	UBXN11	L5_6.2	turquoise	-0.0556347	0.153817	0.0042062	0.0270574	-0.0267909	-0.0569683	0.0396528	-0.0918352	0.0436253	-0.0722652	0.0766812	-0.0922347	-0.0490433	-0.00379372	-0.00741057	-0.0441388	-0.0226179
DHDDS	DHDDS	grey	grey	-0.0402073	0.1044	0.103984	0.0221078	0.0847324	0.0221015	0.115955	-0.059181	0.127938	0.0441304	0.135837	-0.0712036	-0.0868417	0.143563	0.0282072	-0.0390491	0.119932
HMGN2	HMGN2	L5_6.2	turquoise	0.0536815	0.211127	0.0240217	-0.00742961	-0.0993125	-0.0642112	-0.0507285	-0.0741767	-0.0481571	-0.138666	0.036254	-0.0279803	0.0706745	-0.128746	0.0178803	-0.0538131	-0.112285
RPS6KA1	RPS6KA1	L5_6.3	brown	0.040618	0.00938005	-0.025332	0.218855	-0.0648259	-0.188994	0.138042	-0.119848	-0.0300781	-0.0157544	-0.0111335	0.00173229	-0.135855	0.0568725	-0.112208	0.0913277	-0.0644725
ARID1A	ARID1A	grey	grey	0.0765427	0.0969069	0.122403	0.0959674	0.0530964	-0.0273846	0.0370822	-0.0236693	-0.0428601	0.0368704	0.0171742	0.0533223	0.0238865	0.059146	-0.0187113	0.085216	-0.0131622
PIGV	PIGV	L5_6.2	turquoise	-0.0829107	0.17683	-0.0159993	-0.00588841	-0.00661417	-0.0352152	-0.0188391	-0.108225	-0.00696878	-0.101244	0.0892275	-0.126719	-0.0372533	-0.00210923	-0.0439459	-0.0620557	-0.0525574
ZDHHC18	ZDHHC18	grey	grey	0.0653612	0.121108	0.0675392	-0.00302004	-0.0268013	-0.00431939	0.015748	-0.0256931	0.032676	-0.0348958	0.0637724	-0.00506191	0.0188437	-0.030046	0.0572862	-0.0359128	0.0184121
GPN2	GPN2	grey	grey	0.0567685	0.0887306	0.0328286	-0.0210304	-0.00670077	0.000488591	-0.0258923	-0.0356939	-0.00146521	-0.0356634	0.00621532	-0.00567889	0.0358051	-0.048014	0.024976	-0.0317926	-0.0219519
GPATCH3	GPATCH3	L5_6.2	turquoise	-0.0345616	0.122139	0.00304063	-0.00982262	-0.00591658	-0.02062	0.0131532	-0.0704152	0.0243825	-0.0691455	0.0293135	-0.0674507	-0.0221066	-0.00296961	-0.00321776	-0.056953	-0.00620035
NUDC	NUDC	L5_6.2	turquoise	-0.0163656	0.424242	-0.0501967	-0.0337217	-0.120829	-0.103405	-0.0544746	-0.228249	-0.00139922	-0.293019	0.134253	-0.20471	-0.0171746	-0.111948	-0.0457912	-0.17448	-0.166408
TRNP1	TRNP1	L5_6.2	turquoise	0.0015097	0.19048	-0.0497721	-0.0680784	-0.0999424	-0.0322344	0.00856544	-0.11901	0.0925056	-0.152109	-0.0195337	-0.119448	-0.0453535	-0.0802115	0.0445127	-0.168768	-0.00310256
SLC9A1	SLC9A1	L5_6.2	turquoise	-0.0226316	0.109441	0.0500202	-0.111473	0.00722828	0.0754265	-0.0156759	-0.0226032	0.0903578	-0.0322568	-0.0004678	-0.0568728	0.0441375	-0.0605477	0.102284	-0.119619	0.074244
WDTC1	WDTC1	grey	grey	0.0514461	0.0359916	0.10675	-0.0209964	0.06307	0.0536419	-0.0594418	0.0398625	-0.0493727	0.0417375	-0.000689471	0.0615946	0.0760851	-0.0125193	0.00362731	0.0375087	0.010191
TMEM222	TMEM222	L5_6.2	turquoise	-0.074756	0.289183	-0.0230911	0.0111401	-0.0509714	-0.0806356	0.027971	-0.185009	0.0495769	-0.169607	0.0991463	-0.174931	-0.087363	-0.00575435	-0.0357485	-0.11187	-0.0765326
MAP3K6	MAP3K6	grey	grey	0.028161	0.0128703	-0.000904952	0.0874407	-0.0522247	-0.0904694	0.105005	-0.063523	0.0490063	-0.00579538	-0.014144	-0.0140532	-0.0939437	0.0258176	-0.0104892	-0.00354394	0.0232354
GPR3	GPR3	L5_6.2	turquoise	-0.076786	0.0786311	-0.0734684	-0.00705303	-0.0164404	-0.028461	0.105765	-0.119221	0.138512	-0.0672858	0.0185431	-0.139108	-0.13044	0.0909432	0.0130403	-0.121289	0.0377039
WASF2	WASF2	L5_6.1	blue	0.138833	-0.0403549	0.140594	0.0659492	0.0503503	-0.0025754	0.0226067	0.0650275	-0.0417475	0.106324	-0.025031	0.13774	0.067601	0.0114874	0.0252085	0.113499	0.0325325
AHDC1	AHDC1	grey	grey	0.0310971	0.103785	0.131762	0.0184617	0.136612	0.0294472	-0.0474817	-0.0151419	-0.0652669	0.0700844	-0.0165921	0.024977	0.0453852	0.0374109	-0.0134326	0.0504718	0.017326
IFI6	IFI6	L5_6.2	turquoise	-0.0175562	0.344834	-0.119634	0.160612	-0.215783	-0.276096	0.0603049	-0.277503	-0.0191511	-0.296954	0.0336462	-0.179792	-0.146533	-0.134109	-0.140431	-0.0722868	-0.200818
FAM76A	FAM76A	grey	grey	-0.0435952	0.0661775	0.0888007	0.0350312	0.0906945	0.0154195	0.0135797	-0.00138672	-0.0112519	0.0408993	0.0979567	-0.0106089	0.00113988	0.0633627	-0.017875	0.0442343	0.0133296
STX12	STX12	L5_6.2	turquoise	0.0478052	0.152294	0.0716073	0.0980048	-0.00701131	-0.0719903	0.124421	-0.083985	0.0760226	-0.0255853	0.0855528	-0.0385405	-0.0731136	0.0693542	0.0228207	-0.00410127	0.0267154
PPP1R8	PPP1R8	L5_6.2	turquoise	0.0195177	0.133964	0.0123823	-0.0115093	-0.0230231	-0.00814536	-0.0474566	-0.0456184	-0.0429961	-0.0710407	0.000692358	-0.0266601	0.0391851	-0.0328077	-0.01062	-0.0201107	-0.0606594
THEMIS2	THEMIS2	L5_6.2	turquoise	-0.0453346	0.0875454	-0.0357068	-0.0738225	-0.0836418	0.0101563	0.159998	-0.072029	0.277015	-0.0737077	0.0404853	-0.12063	-0.117292	0.0237293	0.123699	-0.198169	0.13697
RPA2	RPA2	L5_6.2	turquoise	-0.0519474	0.27895	-0.0245835	-0.0503948	-0.0681326	-0.043549	-0.0299756	-0.138086	0.0312984	-0.179953	0.0855726	-0.155465	-0.0252813	-0.0760299	-0.00913233	-0.135245	-0.079903
XKR8	XKR8	grey	grey	-0.0103249	0.0546522	-0.0182096	-0.062561	-0.0661966	0.0248674	0.0739847	-0.0143852	0.157404	-0.0539018	0.0125921	-0.0517383	-0.0268674	-0.0441457	0.0997735	-0.123086	0.0661908
EYA3	EYA3	grey	grey	0.165212	-0.110876	0.221627	0.008386	0.113938	0.112014	0.0182523	0.179006	-0.0181951	0.202588	0.0211378	0.21311	0.130219	0.0716982	0.0945146	0.133632	0.113055
DNAJC8	DNAJC8	L5_6.2	turquoise	-0.094161	0.435852	-0.052426	-0.0430513	-0.0875372	-0.0816013	-0.0715425	-0.236596	-0.00842717	-0.285984	0.134763	-0.251442	-0.0352642	-0.0931609	-0.059816	-0.17948	-0.143582
ATP5IF1	ATP5IF1	L5_6.2	turquoise	-0.228884	0.637996	-0.122333	-0.0496163	-0.118902	-0.171292	-0.0470243	-0.427869	0.0396719	-0.44054	0.329172	-0.458424	-0.166737	-0.0674608	-0.129286	-0.313869	-0.20212
SESN2	SESN2	L5_6.1	blue	0.211709	0.114771	-0.0341944	-0.0138177	-0.14719	-0.0721945	0.0556761	-0.0897024	0.0824537	-0.138918	-0.0536179	-0.0012414	-0.00185779	-0.0843319	0.078585	-0.109564	-0.0334449
MED18	MED18	L5_6.2	turquoise	-0.00624208	0.0873705	0.0179269	-0.0149482	0.00998015	0.0039227	-0.0298531	-0.0315591	-0.0125648	-0.0381376	0.0341719	-0.0378743	0.0124377	-0.0154513	-0.0017158	-0.0262897	-0.0175172
PHACTR4	PHACTR4	grey	grey	0.197991	-0.143413	0.240863	0.0343523	0.089515	0.0903258	0.032003	0.18059	-0.0203952	0.23876	-0.0408217	0.253039	0.136654	0.0431146	0.11352	0.15792	0.119149
RCC1	RCC1	L5_6.1	blue	0.154781	-0.0348993	0.0495368	0.0188569	-0.0288362	-0.00256454	0.0558924	0.0315162	0.0484334	0.0419204	-0.0491707	0.0783163	0.0195393	0.0043468	0.0587154	0.0150643	0.0419222
SNHG3	SNHG3	L5_6.2	turquoise	0.109488	0.136002	0.072083	-0.00460866	-0.0547323	-0.0163426	-0.00251469	-0.0358752	0.0139945	-0.0618099	0.098989	0.0157988	0.0399955	-0.0483443	0.0463999	-0.0271903	-0.0300105
TRNAU1AP	TRNAU1AP	grey	grey	0.123391	-0.0614014	0.178428	0.00390898	0.0506849	0.0671099	0.016407	0.114102	0.00677348	0.158139	-0.0134367	0.143749	0.0810498	0.00819951	0.100873	0.0761692	0.104225
SNHG12	SNHG12	L5_6.2	turquoise	0.004101	0.115988	0.0891576	0.0326266	0.0402667	-0.0165285	0.051299	-0.0621787	0.0425399	-0.00915664	0.15234	-0.0398735	-0.0449678	0.0663417	-0.00106045	-0.0102753	0.0264972
TAF12	TAF12	grey	grey	0.0161064	0.0198401	0.0377215	-0.00367623	0.0122409	0.0104077	0.0183786	-0.0137936	0.0278069	0.0243615	0.0183365	-0.00407847	-0.0191727	0.0458554	0.0160881	-0.0104441	0.0347975
GMEB1	GMEB1	grey	grey	0.0477614	0.0144066	0.0966803	0.013271	0.0585945	0.0235964	0.0158445	0.0145653	0.00807239	0.0623737	-0.0229798	0.045046	0.021712	0.0427189	0.0283384	0.029287	0.0425876
YTHDF2	YTHDF2	L5_6.2	turquoise	0.0151987	0.32295	-0.0397602	-0.00157865	-0.103076	-0.0931287	0.000276135	-0.18843	0.0364837	-0.209407	0.00636417	-0.142104	-0.0590387	-0.0727694	-0.0174053	-0.133752	-0.0943294
OPRD1	OPRD1	L5_6.5	red	0.00123029	-0.0369147	0.202734	-0.108949	0.283746	0.197853	-0.170472	0.137939	-0.124946	0.178394	0.0495865	0.0888499	0.170948	0.0619795	0.00826887	0.0910847	0.0775231
EPB41	EPB41	L5_6.3	brown	0.22164	-0.107208	0.0803103	0.391304	-0.0911186	-0.292128	0.318	-0.0860563	0.0295752	0.12337	-0.014062	0.166062	-0.204923	0.166421	-0.0903931	0.237631	-0.0184786
SRSF4	SRSF4	grey	grey	0.0717284	-0.0410769	0.151678	0.069368	0.125887	0.0410197	0.0365027	0.069737	-0.0312906	0.146441	0.0123185	0.1187	0.0343039	0.120391	-0.00218435	0.131453	0.061612
MECR	MECR	L5_6.2	turquoise	-0.0238576	0.105702	0.121699	0.045765	0.0756396	0.00516753	0.0348301	-0.0366374	0.00760405	0.0412048	0.123436	-0.0240207	-0.0118758	0.0638227	-0.00746089	0.0345586	0.0310331
PTPRU	PTPRU	L5_6.3	brown	0.0829816	0.113551	-0.00994376	0.487243	-0.0362154	-0.399489	0.208271	-0.282014	-0.161188	-0.0435386	0.0585387	-0.00612502	-0.281133	0.220693	-0.348578	0.282955	-0.244512
SDC3	SDC3	L5_6.2	turquoise	-0.15566	0.357953	-0.125662	0.0745297	-0.0576753	-0.152642	0.0348695	-0.263299	-0.000373883	-0.251543	0.000766785	-0.258035	-0.14739	0.021715	-0.125453	-0.125903	-0.139155
PUM1	PUM1	L5_6.2	turquoise	0.152477	0.279507	0.0694038	0.0364072	-0.102773	-0.0712501	-0.0359107	-0.0714663	-0.050927	-0.137015	-0.0792988	0.0188992	0.0934946	-0.144819	0.0301417	-0.0186886	-0.0929835
NKAIN1	NKAIN1	grey	grey	0.10948	-0.0292508	0.105417	-0.0696566	-0.0623616	0.0368302	-0.0391026	0.0871041	-0.00188567	0.0589685	-0.0595305	0.108637	0.140523	-0.158335	0.168541	-0.025086	0.0771026
SNRNP40	SNRNP40	grey	grey	0.162548	0.0606033	0.12675	0.0113576	-0.0185199	0.0165406	0.0416204	0.0269735	0.0420972	0.0225188	0.0225027	0.09673	0.055704	-0.0117418	0.0816362	0.0164389	0.030243
ZCCHC17	ZCCHC17	L5_6.2	turquoise	0.0296298	0.270712	0.101097	-0.0447515	0.00700104	0.012643	-0.0864064	-0.058382	-0.0537715	-0.0912804	0.127626	-0.0552283	0.0919079	-0.0748204	0.0179431	-0.0453734	-0.0715414
AL451070.1	AL451070.1	L5_6.1	blue	0.182919	0.00603804	0.0376773	0.0429522	-0.0535319	-0.0343957	0.0344099	0.0115743	0.00964174	-0.0102278	0.047991	0.0769024	0.0202649	-0.0255828	0.0314389	0.0297944	-0.0272426
FABP3	FABP3	L5_6.2	turquoise	-0.127723	0.374434	-0.0710262	-0.0272519	-0.0480987	-0.0803984	-0.00992661	-0.24293	0.0537876	-0.227715	0.117161	-0.272051	-0.127618	0.00365507	-0.0574505	-0.182221	-0.0808891
PEF1	PEF1	L5_6.2	turquoise	-0.0759401	0.442096	-0.0958416	-0.0731386	-0.115583	-0.0812915	-0.0601091	-0.241973	0.0303489	-0.318572	0.0162785	-0.256386	-0.0457813	-0.119418	-0.0446781	-0.225604	-0.152174
COL16A1	COL16A1	L5_6.2	turquoise	-0.100979	0.149481	0.140373	0.161873	0.152706	-0.0823053	0.109809	-0.174109	-0.0162225	0.0429717	0.258059	-0.125281	-0.206387	0.263646	-0.160642	0.0612463	0.0285256
ADGRB2	ADGRB2	L5_6.2	turquoise	-0.275973	0.615552	-0.0247636	-0.0211399	0.100493	-0.0636673	-0.0821093	-0.351676	-0.0439619	-0.30021	0.241487	-0.40577	-0.130402	0.0990916	-0.187187	-0.181158	-0.174433
AL136115.2	AL136115.2	L5_6.1	blue	0.231014	-0.0567136	0.0410595	0.00420346	-0.0604628	-0.00917479	0.0209857	0.0477481	0.0140189	0.0218355	-0.0631313	0.124383	0.0517395	-0.0430965	0.0691767	0.0227009	0.017416
PTP4A2	PTP4A2	L5_6.2	turquoise	-0.00191374	0.428969	-0.0701488	-0.00180259	-0.133039	-0.128436	-0.0399705	-0.249902	-0.0127016	-0.31531	0.0391297	-0.204178	-0.0318164	-0.116331	-0.0526135	-0.166829	-0.174907
KHDRBS1	KHDRBS1	grey	grey	0.106077	0.132141	0.0634759	0.0804989	-0.0344442	-0.0677516	0.0289412	-0.0545916	-0.02513	-0.0338992	-0.0668877	0.0377815	0.0175192	-0.0163769	0.00804225	0.0307679	-0.0431552
AL445248.1	AL445248.1	grey	grey	0.0401419	-0.00274893	0.0767013	0.00486327	0.0312135	0.0212002	0.000587648	0.0296407	-0.0151485	0.0403631	0.0980419	0.0394091	0.0381275	0.0329766	0.0112568	0.0341997	0.0232594
TMEM39B	TMEM39B	grey	grey	-0.0078299	-0.0207216	0.116698	-0.0186277	0.156358	0.104244	-0.0352939	0.0685764	-0.0344365	0.111552	0.0160965	0.0571005	0.0492839	0.0889548	0.00243293	0.0702291	0.0553571
KPNA6	KPNA6	L5_6.2	turquoise	0.0510634	0.327968	0.0655049	0.0335657	-0.0487568	-0.0687678	-0.00193725	-0.142366	0.000148092	-0.153472	0.0721314	-0.0936946	0.0018712	-0.0426414	-0.00977221	-0.0588921	-0.084793
TXLNA	TXLNA	L5_6.2	turquoise	-0.0125042	0.161784	0.0569735	0.0196547	0.0242075	-0.0185947	-0.00390366	-0.0729533	-0.0114046	-0.0503626	0.108834	-0.0611665	-0.00503687	0.0165645	-0.0215755	-0.0129122	-0.0280063
CCDC28B	CCDC28B	L5_6.2	turquoise	-0.0425781	0.115793	0.00808097	0.0305113	0.00508879	-0.0466047	0.0241091	-0.0826999	0.00254605	-0.0583403	0.105234	-0.0732633	-0.0397092	0.0222459	-0.0349756	-0.020449	-0.0373408
AL049795.1	AL049795.1	grey	grey	-0.00880685	-0.00515207	0.0486945	0.0150501	0.0196402	0.00887679	0.0397038	0.000902826	0.0317834	0.0385953	0.0349208	0.00397807	-0.0241008	0.0426212	0.0220029	-0.00262277	0.0537746
IQCC	IQCC	grey	grey	-0.0267269	0.0466846	0.00241998	-0.00536688	0.00432662	0.00234195	0.00980127	-0.0204463	0.0173401	-0.0174384	0.0591915	-0.0351003	-0.0140563	0.0116032	0.00415513	-0.0251401	0.00170328
DCDC2B	DCDC2B	grey	grey	-0.0170131	0.0359391	0.0550101	0.0152055	0.0428799	0.00240785	0.026366	-0.0145803	0.0267033	0.0108024	0.167351	-0.0272891	-0.0205398	0.0550753	0.00206705	0.0049069	0.0168339
TMEM234	TMEM234	grey	grey	-0.0207194	0.0819053	0.0917938	0.0116227	0.0645415	0.0279697	0.0365079	-0.00874489	0.0345137	0.0270686	0.124998	-0.0242063	-0.0170221	0.0707381	0.0118706	0.00103985	0.0487032
EIF3I	EIF3I	L5_6.2	turquoise	-0.129022	0.451939	-0.114614	-0.0367492	-0.136572	-0.136573	-0.0120172	-0.298562	0.0676823	-0.337186	0.130449	-0.312823	-0.119374	-0.0850397	-0.0572615	-0.246053	-0.139052
HDAC1	HDAC1	grey	grey	0.117068	-0.0093368	0.0076446	0.0366229	-0.0908478	-0.0549538	0.0695456	-0.0143202	0.048542	-0.0165568	-0.0531316	0.0508754	-0.0113544	-0.0581553	0.0522822	-0.0092719	0.0124952
MARCKSL1	MARCKSL1	L5_6.2	turquoise	-0.04721	0.103336	-0.077572	-0.0306066	-0.163386	-0.0945455	0.125515	-0.143306	0.18096	-0.149726	-0.0120174	-0.142102	-0.108406	-0.0854416	0.0767819	-0.196445	0.0415399
TSSK3	TSSK3	grey	grey	0.0634223	-0.0525978	0.0602286	-0.0218981	-0.00404372	0.0373837	-0.000347712	0.0709816	0.0226004	0.0537826	-0.032706	0.0815389	0.059544	-0.0387269	0.0741595	0.0110807	0.0606779
FAM229A	FAM229A	grey	grey	0.104478	0.0294501	0.0424637	0.0378557	-0.0320686	-0.0375955	0.021591	-0.0221935	-0.004828	-0.00741855	0.0203868	0.0436438	-0.00164941	-0.00118103	-0.00217822	0.0187187	-0.0225006
BSDC1	BSDC1	L5_6.2	turquoise	0.0903266	0.238883	0.0502903	0.0248815	-0.0674437	-0.0748956	0.00680101	-0.124266	0.013536	-0.111871	-0.0511553	-0.0389449	-0.00116672	-0.0612607	0.0121808	-0.05757	-0.0422905
ZBTB8B	ZBTB8B	L5_6.1	blue	0.274019	-0.0461294	0.0750688	0.0246121	-0.0800897	-0.0163728	-0.0471739	0.0764252	-0.0842884	0.0375506	-0.0657182	0.175859	0.129576	-0.102582	0.0624872	0.0915096	-0.0456874
ZBTB8A	ZBTB8A	grey	grey	0.0962971	0.0711691	0.0946512	0.108127	0.0395874	-0.0555629	-0.0581329	-0.0287669	-0.160869	0.00327427	0.0633303	0.0589474	0.0428434	0.00882512	-0.100847	0.1365	-0.109207
ZBTB8OS	ZBTB8OS	L5_6.11	black	0.286202	-0.206711	0.250063	0.0189785	0.0824363	0.114532	-0.0497845	0.231338	-0.0981903	0.277773	-0.158984	0.348968	0.195587	-0.0114282	0.117518	0.209309	0.096421
RBBP4	RBBP4	grey	grey	0.128029	0.128593	0.0737822	-0.0450856	-0.00968095	0.0433156	-0.086922	0.0329026	-0.0621542	-0.0460157	-0.0110777	0.0658409	0.137858	-0.0784039	0.0426873	0.0139089	-0.0690983
SYNC	SYNC	L5_6.2	turquoise	-0.0616504	0.212631	0.043231	0.0156344	0.0408728	-0.0289333	-0.0511679	-0.100668	-0.0700542	-0.10037	0.262717	-0.108372	0.00459534	0.0249145	-0.0882667	-0.0111942	-0.0997889
KIAA1522	KIAA1522	grey	grey	0.105872	0.126407	0.0890328	-0.0380861	0.0348397	0.0396355	-0.102339	0.0229013	-0.0883001	-0.0331287	0.032447	0.0533168	0.134488	-0.0635809	0.0179304	0.034865	-0.0688757
YARS	YARS	L5_6.2	turquoise	0.183455	0.249627	0.0421544	-0.0815089	-0.117057	-0.0047227	-0.0232549	-0.0680864	0.0699347	-0.143246	0.00149924	-0.0182917	0.0695857	-0.13354	0.121836	-0.135302	-0.0289692
S100PBP	S100PBP	L5_6.12	greenyellow	0.201439	-0.0864251	0.183327	-0.0776498	-0.00284599	0.115605	-0.0791824	0.200929	-0.0417391	0.130739	-0.052115	0.223128	0.255241	-0.144643	0.173404	0.068324	0.0807115
FNDC5	FNDC5	L5_6.2	turquoise	-0.0893128	0.14748	0.0544051	-0.0927427	0.0541158	0.0642693	-0.127899	-0.0164115	-0.0741322	-0.0482808	0.114642	-0.0867495	0.0766559	-0.0586225	-0.00194168	-0.061804	-0.0107743
HPCA	HPCA	L5_6.2	turquoise	-0.0921945	0.480845	-0.0888752	-0.0831277	-0.080277	-0.0691431	-0.277293	-0.215958	-0.238855	-0.339254	-0.025444	-0.218427	0.0707348	-0.187232	-0.150928	-0.135864	-0.289667
TMEM54	TMEM54	L5_6.2	turquoise	-0.0284692	0.264658	-0.0143002	-0.0734766	-0.0845495	-0.0324464	-0.128201	-0.0913365	-0.0715302	-0.184502	0.0859013	-0.114814	0.0758753	-0.167035	-0.0014538	-0.105824	-0.114651
AL031602.2	AL031602.2	grey	grey	-0.0300184	0.0607332	0.0594732	-0.0112046	0.0480079	0.0234736	-0.00364763	-0.0110732	0.00290563	0.00446085	0.181232	-0.0353202	0.0106717	0.0403271	-0.00266927	-0.00163589	0.00606202
RNF19B	RNF19B	L5_6.2	turquoise	-0.0099814	0.12962	0.0234578	-0.0117184	0.0122751	-0.00681495	-0.0205905	-0.0534501	-0.000941142	-0.0454415	0.0543687	-0.0446538	0.00433326	-0.00252848	0.000691271	-0.0322015	-0.0223316
AL020995.1	AL020995.1	L5_6.10	green	-0.0420307	0.0821199	0.0637387	0.0248684	0.0619584	-0.000779317	0.0243115	-0.0407139	0.0112467	-0.00453713	0.290033	-0.0678153	-0.0442486	0.0821793	-0.0369182	0.0056027	0.00511655
AK2	AK2	grey	grey	0.022113	0.00607071	0.0921337	-0.00596559	0.0640123	0.0555848	0.035967	0.0300792	0.0524122	0.0720563	0.0483907	0.0300843	0.00827689	0.0699232	0.0400917	0.00886319	0.0781413
AZIN2	AZIN2	grey	grey	0.0605593	0.0239988	0.123899	-0.0519543	0.0494581	0.114426	0.0868437	0.0703023	0.154145	0.0795428	0.0571171	0.0374424	0.0206329	0.0808974	0.161814	-0.0409933	0.166673
TRIM62	TRIM62	grey	grey	-0.00245769	0.0296787	0.0493225	0.0340009	0.0131723	-0.0196438	0.0292114	-0.0236179	0.0113464	0.0103418	0.0340814	-0.0066158	-0.0255959	0.0165879	-0.00565067	0.0243888	0.0234074
AL662907.3	AL662907.3	L5_6.1	blue	0.157993	-0.0511509	0.0638844	0.00257544	-0.0136336	0.0261975	0.0228382	0.078616	0.0171613	0.0611453	-0.0573702	0.112402	0.05332	-0.0230286	0.075668	0.0365374	0.0360869
ZNF362	ZNF362	grey	grey	0.118787	0.0446387	0.0759375	0.0535933	-0.0139918	-0.0312016	0.00647058	-0.000686169	-0.0386828	0.00277086	-0.0224599	0.080919	0.0352749	-0.0241704	0.0148188	0.0609241	-0.0218367
AL513327.1	AL513327.1	grey	grey	-0.0198514	0.0469082	0.082751	0.018526	0.0692881	0.0224994	0.0145844	-0.00169409	-0.000959657	0.0193183	0.217613	-0.0253976	-0.00239604	0.0691514	-0.00769163	0.0210695	0.0163772
PHC2	PHC2	grey	grey	0.0805981	0.0099768	0.117432	0.0398236	0.0467231	0.0470837	0.0775264	0.0570291	0.051798	0.083399	0.00396043	0.0801427	0.0307431	0.0696842	0.0658081	0.0500373	0.0868341
AL513327.2	AL513327.2	grey	grey	0.00110572	0.053329	0.0561716	0.00935562	0.0287336	0.00920821	-0.00883531	-0.0127918	-0.0190414	-0.00417124	0.160322	-0.0218516	0.0119943	0.0356352	-0.0149081	0.0169571	-0.0140179
ZSCAN20	ZSCAN20	grey	grey	0.0401428	-0.0279408	0.0440055	0.000223689	0.0217302	0.0355531	0.0309435	0.0458454	0.0319903	0.0547446	-0.00163807	0.0414632	0.015815	0.0270522	0.0394792	0.0228896	0.0498877
CSMD2	CSMD2	L5_6.9	pink	0.130367	-0.267551	0.343718	0.138039	0.309089	0.161453	0.0668821	0.301192	-0.074122	0.467659	0.0725888	0.332079	0.186297	0.231107	0.0915194	0.365469	0.168018
AC099565.1	AC099565.1	L5_6.1	blue	0.245213	-0.0336732	0.0418684	0.0283088	-0.0791266	-0.0235036	0.0160585	0.038345	-0.00225893	0.00609856	-0.0535427	0.126022	0.0592443	-0.0628603	0.0627595	0.0388335	-0.00906716
SMIM12	SMIM12	grey	grey	0.225212	0.101768	0.118655	0.0644002	-0.0205838	-0.0395544	0.0400405	-0.0196282	0.00946831	-0.0032663	0.055877	0.0809548	0.0332459	-0.000267789	0.0363215	0.0425406	-0.0044435
GJB5	GJB5	L5_6.2	turquoise	-0.110057	0.128438	-0.0295967	0.0655892	0.0812241	-0.057077	-0.0182954	-0.118075	-0.0723111	-0.0703866	0.116602	-0.129827	-0.0846327	0.103508	-0.155922	0.0211321	-0.0864116
DLGAP3	DLGAP3	L5_6.4	midnightblue	-0.113955	-0.0458559	0.213477	0.114814	0.447551	0.104972	0.00327126	0.0560889	-0.117137	0.253168	0.158509	0.0466838	0.002817	0.332823	-0.121622	0.232545	0.068746
TMEM35B	TMEM35B	grey	grey	0.0213853	0.0259777	0.042817	-0.00145799	-0.00415513	0.0123973	-0.00746522	0.0244691	-0.00545654	0.00749895	0.0253285	0.0221838	0.0377437	-0.0170025	0.0199371	0.0102365	0.00127732
ZMYM6	ZMYM6	grey	grey	0.102174	0.0293431	0.10338	0.117302	0.0102006	-0.0511978	0.0823947	-0.000891993	-0.00751268	0.0463926	0.0744286	0.0816583	-0.0209707	0.0662929	-0.0127693	0.100011	0.00569694
ZMYM1	ZMYM1	grey	grey	0.111811	-0.038461	0.0850864	0.0206928	-0.0140855	0.0108339	-0.00383496	0.0729853	-0.0274426	0.0684812	-0.0476362	0.112516	0.072063	-0.0421471	0.045786	0.0691387	0.0147621
SFPQ	SFPQ	grey	grey	-0.0413592	-0.0780885	0.104932	0.0574584	0.127423	0.0466466	0.0323157	0.074993	-0.0388734	0.148231	0.0617906	0.0758686	0.0121112	0.11891	-0.0247854	0.115051	0.0493877
ZMYM4	ZMYM4	grey	grey	0.16623	-0.116233	0.236337	0.0394903	0.138135	0.1176	0.0189811	0.210118	-0.0462909	0.230957	0.00313351	0.252981	0.143533	0.0692161	0.0834968	0.18991	0.107564
ZMYM4-AS1	ZMYM4-AS1	L5_6.10	green	-0.0439903	0.0944794	0.0811877	0.00654738	0.0624129	0.0185967	-0.00203492	-0.0267538	-0.0116284	-0.00622088	0.307697	-0.0568385	-0.0071582	0.0677049	-0.0326334	0.0104036	-0.0071931
KIAA0319L	KIAA0319L	grey	grey	0.020625	0.124558	0.179552	0.0609969	0.118577	0.0321592	0.0329368	-0.00338234	-0.0122578	0.0720207	0.0960772	0.0279918	0.0227507	0.102656	-0.0118523	0.0730604	0.034875
NCDN	NCDN	L5_6.2	turquoise	-0.0272128	0.671875	-0.162342	-0.00803826	-0.196898	-0.206607	-0.110726	-0.384393	-0.0646217	-0.503678	-0.0264095	-0.316007	-0.0425075	-0.209924	-0.139457	-0.229743	-0.338039
AC004865.2	AC004865.2	grey	grey	0.107411	0.00690234	0.0259076	0.0345522	-0.0333669	-0.0336981	0.0186236	0.00873411	-0.00705212	0.00169573	0.00926404	0.0539274	0.0147167	-0.00934316	0.0158762	0.033732	-0.0216643
TFAP2E	TFAP2E	grey	grey	0.0809751	-0.0496931	0.141208	0.0372059	0.0923614	0.0303912	0.0013855	0.0630806	-0.0402158	0.114723	0.0258514	0.113731	0.0725058	0.0249189	0.0234586	0.0948151	0.0372552
PSMB2	PSMB2	L5_6.2	turquoise	-0.063437	0.451276	-0.0343966	0.0236262	-0.0880522	-0.129266	-0.00877139	-0.264485	0.0118453	-0.266688	0.100546	-0.232145	-0.0819882	-0.0468657	-0.0730106	-0.142867	-0.133029
C1orf216	C1orf216	L5_6.2	turquoise	-0.128997	0.54142	-0.0871933	0.0520261	-0.0904938	-0.18817	-0.0196338	-0.36884	-0.02262	-0.356282	0.226403	-0.345048	-0.150916	-0.0194882	-0.156989	-0.176551	-0.217212
CLSPN	CLSPN	grey	grey	-0.00135041	0.0292555	0.022472	-0.0334175	0.0312617	0.0361334	-0.0138073	0.00867896	0.00315674	-0.00205086	0.00840843	-0.0138454	0.0182274	-0.00351313	0.0186659	-0.0238119	0.0185947
AGO4	AGO4	grey	grey	0.0996574	-0.0593825	0.215065	-0.0147297	0.126814	0.134525	-0.0638408	0.178813	-0.074132	0.1755	0.0300207	0.189552	0.179563	-0.00381123	0.0834605	0.141087	0.0698547
AGO1	AGO1	grey	grey	0.0803392	0.043406	0.173137	-0.0221446	0.106387	0.106141	-0.0208284	0.0850205	-0.00486627	0.103352	0.047792	0.092399	0.112645	0.0308053	0.08501	0.0592348	0.0686508
AGO3	AGO3	L5_6.11	black	0.312788	-0.149033	0.224204	0.18462	0.0780982	-0.0260759	0.0718874	0.146802	-0.101395	0.223045	-0.0347992	0.324045	0.0782556	0.0933354	0.0155624	0.288889	0.0419304
AL138787.2	AL138787.2	grey	grey	0.00257421	0.0495835	0.0720786	0.0660777	0.0511696	-0.0283389	0.0144021	-0.0330755	-0.0419294	0.0194855	0.227803	-0.00477644	-0.022837	0.0688546	-0.0493323	0.0654122	-0.0200333
ADPRHL2	ADPRHL2	L5_6.2	turquoise	0.00454441	0.230633	0.0201964	-0.00592255	-0.0549897	-0.0525956	-0.0203854	-0.122813	0.00145952	-0.129721	0.0796074	-0.0950981	-0.0101994	-0.0443318	-0.018079	-0.0737832	-0.0587151
TRAPPC3	TRAPPC3	L5_6.2	turquoise	0.00194835	0.24068	0.00848961	-0.000791799	-0.0641276	-0.0649299	-0.00627967	-0.13542	0.0135232	-0.142324	0.0998699	-0.105229	-0.0220623	-0.0624332	-0.0119091	-0.0889664	-0.0566308
MAP7D1	MAP7D1	L5_6.2	turquoise	-0.145893	0.501882	-0.0887787	-0.0447544	-0.0963177	-0.113159	-0.00125106	-0.301894	0.0885883	-0.328703	0.124976	-0.322944	-0.11529	-0.0637668	-0.0419911	-0.253904	-0.114786
THRAP3	THRAP3	grey	grey	0.0299738	0.0851151	0.14335	-0.00139742	0.126228	0.0696159	-0.011542	0.0293128	-0.0173111	0.068194	0.0693594	0.0481985	0.0551602	0.0710601	0.0186552	0.0483263	0.0279911
SH3D21	SH3D21	L5_6.13	cyan	0.0185473	0.00899955	0.125905	0.112802	0.0876411	-0.0287525	0.112108	-0.0219545	0.0297051	0.110287	0.140366	0.0206695	-0.06311	0.16863	-0.0204666	0.0869014	0.0631587
AL591845.1	AL591845.1	grey	grey	0.0582317	0.0187908	0.0555982	0.0289091	0.00420999	-0.00636398	0.0569928	0.00115057	0.0424127	0.0293033	-0.0059846	0.0265191	-0.0181922	0.0253735	0.0294568	0.0070438	0.0430061
STK40	STK40	grey	grey	0.0138416	-0.00101972	0.136302	0.0578259	0.182962	0.039816	0.0638461	-0.00374604	0.016277	0.141986	0.0722246	0.0180311	-0.0439925	0.203611	-0.00357647	0.0728517	0.0795249
LSM10	LSM10	L5_6.2	turquoise	-0.13096	0.352311	-0.0454799	0.0440136	-0.034117	-0.12562	0.0227903	-0.249234	0.0113803	-0.220464	0.243601	-0.245517	-0.12738	0.0462082	-0.108737	-0.109837	-0.137396
OSCP1	OSCP1	grey	grey	0.00597438	0.0976136	0.0351516	0.0101978	-0.00481575	-0.00958026	0.0390021	-0.0383708	0.0437013	-0.017812	0.0177393	-0.0219723	-0.0142334	0.0158396	0.0164745	-0.0293832	0.0105043
MRPS15	MRPS15	L5_6.2	turquoise	-0.0944458	0.289765	-0.0316645	0.0420078	-0.0425855	-0.103688	0.0332397	-0.204094	0.0269202	-0.164212	0.158719	-0.192702	-0.119725	0.0368078	-0.0844008	-0.105126	-0.0900226
GRIK3	GRIK3	L5_6.5	red	-0.115386	-0.04839	0.24073	-0.473918	0.489789	0.58868	-0.374574	0.341628	-0.0428244	0.219624	0.123176	0.0364223	0.381379	0.0825613	0.159691	-0.03823	0.192338
AL353604.1	AL353604.1	grey	grey	0.0301923	-0.0690656	0.0914914	-0.100322	0.022267	0.116972	7.03e-05	0.114724	0.0680609	0.107145	-0.0516473	0.061528	0.0536949	-0.0317353	0.149792	-0.0544431	0.193648
LINC01137	LINC01137	grey	grey	0.0631364	-0.0524947	0.0934674	-0.104178	0.0809715	0.133321	-0.0640197	0.0995973	0.0106808	0.0760865	-0.02175	0.0664396	0.100389	-0.0230265	0.0741366	-0.000833154	0.0827954
MEAF6	MEAF6	L5_6.2	turquoise	-0.0483103	0.399133	-0.0581763	-0.0747907	-0.0545125	-0.0495518	-0.0838278	-0.204748	0.00303846	-0.26857	0.090526	-0.205281	-0.0204814	-0.0753758	-0.0490203	-0.176358	-0.137631
SNIP1	SNIP1	L5_6.2	turquoise	0.0147004	0.136954	0.0317309	-0.00530285	0.0226467	-0.00334084	-0.021315	-0.0467912	-0.0161271	-0.0677671	0.0721662	-0.0385063	0.0173707	0.000588706	-0.0149456	-0.0140515	-0.0401853
DNALI1	DNALI1	grey	grey	0.100242	0.0269548	0.0230898	0.117688	-0.0843285	-0.105174	0.0775751	-0.0388186	-0.0141933	-0.0129668	0.0287377	0.0521781	-0.0288679	-0.0103261	-0.0119895	0.0634682	-0.0466956
GNL2	GNL2	L5_6.2	turquoise	-0.0202299	0.116013	0.0164484	0.0146068	0.0218562	-0.0206156	0.0325169	-0.0670144	0.0392924	-0.039831	0.0551161	-0.058307	-0.0464311	0.0520407	-0.0108829	-0.0313646	-0.00211125
C1orf109	C1orf109	L5_6.2	turquoise	-0.013384	0.18899	0.00109362	-0.0172471	-0.0267487	-0.0330092	0.0312091	-0.107903	0.0716591	-0.108911	0.0754698	-0.106882	-0.0527135	0.00234092	0.00784607	-0.102623	-0.00912981
CDCA8	CDCA8	grey	grey	0.064354	0.0264165	0.0452414	0.0507806	-0.0122039	-0.0358887	0.0786644	-0.028759	0.0600297	0.00317507	0.0623368	0.00855953	-0.0418816	0.0358322	0.0186715	0.00322617	0.0217181
EPHA10	EPHA10	L5_6.6	salmon	0.0251797	0.0447184	0.0560306	0.182708	-0.0206865	-0.126537	0.353694	-0.123987	0.258086	0.0554916	0.0666936	-0.033669	-0.234778	0.192521	0.0433478	-0.0128505	0.134457
MANEAL	MANEAL	L5_6.2	turquoise	-0.117038	0.348728	-0.0374893	-0.015343	-0.0634607	-0.0793323	-0.0444599	-0.195077	-0.00212416	-0.228983	0.134611	-0.221662	-0.0457505	-0.0672886	-0.0548174	-0.131986	-0.119252
YRDC	YRDC	L5_6.2	turquoise	-0.0465266	0.287676	-0.0619352	-0.03433	-0.0716225	-0.062748	0.00114194	-0.182639	0.0537132	-0.211566	0.0948703	-0.1838	-0.0677468	-0.0393802	-0.0288079	-0.153512	-0.0849622
C1orf122	C1orf122	L5_6.2	turquoise	-0.145909	0.427263	-0.0128494	-0.0281034	-0.0414216	-0.0771104	-0.00856437	-0.254526	0.0486863	-0.253236	0.326327	-0.289114	-0.0868457	-0.00246611	-0.0557469	-0.183375	-0.104605
MTF1	MTF1	grey	grey	0.0644341	0.0062751	0.0936123	0.0263614	0.0469024	0.0230602	0.0354305	0.0261957	0.0191262	0.0610923	0.0408773	0.0477672	0.0123882	0.0463459	0.0366418	0.0379803	0.047893
INPP5B	INPP5B	grey	grey	0.176445	-0.132462	0.226467	0.0054394	0.132484	0.130515	0.00879035	0.173762	-0.00927423	0.237229	-0.030328	0.218882	0.119711	0.0759988	0.114225	0.137223	0.132288
SF3A3	SF3A3	L5_6.2	turquoise	0.0371396	0.209466	0.0234241	-0.0118254	-0.0414732	-0.0239653	-0.000407843	-0.0878467	0.0264191	-0.119857	0.0470826	-0.0675388	-0.00119453	-0.0384639	0.0135922	-0.0652567	-0.0534223
FHL3	FHL3	L5_6.2	turquoise	-0.0251931	0.110266	-0.000338694	-0.0438438	-0.0266543	0.0163492	9.14e-06	-0.0272462	0.053808	-0.0597051	0.0292342	-0.0468917	0.0262174	-0.0401714	0.0545743	-0.0710662	-0.00316317
UTP11	UTP11	L5_6.2	turquoise	-0.0209646	0.210592	-0.0234115	-0.0380716	-0.0467737	-0.0272319	-0.0230205	-0.102875	0.0288755	-0.139174	0.0518124	-0.109697	-0.0137885	-0.0588594	0.00284876	-0.102334	-0.057052
POU3F1	POU3F1	L5_6.8	yellow	-0.0775836	0.220406	-0.158754	-0.146274	-0.265427	-0.0159658	0.43657	-0.184743	0.731908	-0.207727	-0.00430259	-0.269738	-0.270986	-0.0300846	0.372681	-0.490748	0.284097
MIR3659HG	MIR3659HG	L5_6.8	yellow	0.0203279	-0.0503195	0.00251004	-0.154889	-0.0903449	0.133303	0.356243	0.0639462	0.607112	0.0582794	-0.00863159	-0.0493689	-0.107964	0.0325505	0.416416	-0.29688	0.385158
AL390839.2	AL390839.2	L5_6.8	yellow	0.0433315	0.0106537	-0.00444459	-0.0903931	-0.0741596	0.0650631	0.207613	0.0182934	0.366882	0.00307763	-0.0245066	-0.029162	-0.0627137	0.00754897	0.242971	-0.187665	0.215899
RRAGC	RRAGC	L5_6.2	turquoise	-0.0351719	0.374561	-0.0754291	0.0103138	-0.13658	-0.12826	0.0250753	-0.234011	0.0668839	-0.265834	0.0759166	-0.211786	-0.0840378	-0.0912912	-0.0279842	-0.169365	-0.105374
AL139260.1	AL139260.1	grey	grey	0.202243	-0.253989	0.209442	0.0466635	0.0896009	0.0918112	0.126146	0.202721	0.0985612	0.308283	-0.106945	0.255229	0.0483453	0.0803201	0.16123	0.135642	0.235595
MYCBP	MYCBP	L5_6.2	turquoise	0.00198426	0.0980519	0.0930636	0.00836563	0.0491398	0.0111253	0.0159149	-0.0249082	0.010993	-0.00323493	0.241449	-0.0303962	-0.00587396	0.0426995	-0.00472684	0.00553873	0.0133968
GJA9	GJA9	grey	grey	-0.0175239	0.0366201	0.0550192	-0.0104985	0.0413644	0.0173528	-0.00700972	-0.00850918	0.00411224	0.00708418	0.141629	-0.0230447	0.00721255	0.0300763	-0.00997935	0.000866583	0.0111098
RHBDL2	RHBDL2	L5_6.10	green	-0.00376961	0.0752911	0.13161	0.0318474	0.0749351	0.0146173	0.0552357	-0.0161624	0.0488293	0.0384987	0.335555	-0.0274219	-0.0232185	0.0913078	0.016249	0.0240325	0.0582651
AKIRIN1	AKIRIN1	L5_6.2	turquoise	-0.0310274	0.331778	-0.00119632	0.0388635	-0.0222263	-0.089018	0.0199148	-0.208623	0.018721	-0.174115	0.132724	-0.17343	-0.0823325	0.0256587	-0.0541866	-0.0917197	-0.0779348
NDUFS5	NDUFS5	L5_6.2	turquoise	-0.215546	0.623196	-0.162067	-0.00220532	-0.157758	-0.230236	-0.0288858	-0.453567	0.0268379	-0.468071	0.266941	-0.449622	-0.181646	-0.0951622	-0.150939	-0.294595	-0.237216
MACF1	MACF1	grey	grey	0.0857183	-0.302643	0.328153	-0.0305827	0.340309	0.258765	-0.0537239	0.328487	-0.0851164	0.459243	-0.0225319	0.299478	0.183341	0.162752	0.0897619	0.264183	0.234265
AL442071.1	AL442071.1	grey	grey	-0.0396283	0.0564411	0.0523617	-0.0116358	0.048775	0.0271309	-0.0154732	-0.0139128	-0.00451484	-0.00711194	0.163053	-0.0456811	0.0055232	0.0396527	-0.00937438	-0.0025639	-0.00141148
BMP8A	BMP8A	grey	grey	0.0164219	0.0381263	0.0969186	-0.0320299	0.0703571	0.0493632	-0.043704	0.0300217	-0.0254153	0.045848	0.0507074	0.0235551	0.0620316	-0.00894746	0.037983	0.0156698	0.0453668
PABPC4	PABPC4	L5_6.2	turquoise	-0.00511997	0.159859	-0.0156562	-0.0201981	-0.0221851	-0.0336885	-0.00922715	-0.090763	0.017405	-0.107721	-0.0269066	-0.0791727	-0.0251191	-0.0446991	-0.00565396	-0.0828663	-0.0385089
HPCAL4	HPCAL4	L5_6.2	turquoise	-0.013602	0.534288	-0.0676382	-0.11093	-0.180075	-0.0762934	-0.220344	-0.190653	-0.113697	-0.382365	0.00321398	-0.197017	0.149488	-0.321651	-0.00330489	-0.186394	-0.270578
PPIE	PPIE	grey	grey	0.105557	0.0985546	0.0968505	-0.024029	-0.00896169	0.036993	-0.0216225	0.0246813	0.00565086	-0.00409047	0.0108968	0.0589636	0.089853	-0.0465523	0.0818225	-0.00369292	0.00110412
TRIT1	TRIT1	grey	grey	0.18093	-0.0429918	0.207986	0.0331718	0.069152	0.0716568	0.0214282	0.124048	-0.0197126	0.150217	0.0477486	0.183758	0.108012	0.0374053	0.0762123	0.127339	0.0778846
MFSD2A	MFSD2A	grey	grey	0.094793	0.025673	0.0412243	-0.0838785	-0.0296761	0.0602936	-0.0607053	0.0551119	-0.00319924	-0.00620965	-0.012183	0.050069	0.12638	-0.0888908	0.11213	-0.03584	0.00875169
CAP1	CAP1	L5_6.2	turquoise	-0.0397781	0.46371	-0.108185	0.0369904	-0.207687	-0.192939	0.0680458	-0.31361	0.0977128	-0.3454	0.0318736	-0.261339	-0.13099	-0.110896	-0.0334367	-0.220665	-0.140028
PPT1	PPT1	L5_6.2	turquoise	-0.130119	0.445955	-0.055477	-0.0195588	-0.0759025	-0.0936861	-0.00181028	-0.246501	0.0499059	-0.290045	0.234764	-0.278803	-0.0818991	-0.0477	-0.0632545	-0.187867	-0.123051
RLF	RLF	grey	grey	0.181106	-0.127801	0.203125	0.00771572	0.0965548	0.11041	-0.00578751	0.183517	-0.0424688	0.203809	-0.0211407	0.225094	0.141291	0.0375	0.105697	0.142027	0.0987312
AL050341.2	AL050341.2	L5_6.2	turquoise	-0.00844306	0.139548	0.0358798	-0.00872658	-0.0182919	-0.0290456	-0.0311519	-0.0617473	-0.023839	-0.072915	0.0946139	-0.0417086	0.0198755	-0.0585076	-0.00827857	-0.031866	-0.0501849
ZMPSTE24	ZMPSTE24	L5_6.2	turquoise	-0.0593262	0.222843	0.0212972	0.0153689	-0.00379505	-0.0355686	0.055892	-0.126976	0.0706187	-0.0982139	0.106229	-0.131565	-0.0783813	0.0500782	-0.0188099	-0.0814613	-0.00794041
SMAP2	SMAP2	L5_6.2	turquoise	0.0501627	0.229292	-0.00296674	-0.0938332	0.00249253	0.0635656	-0.0825579	-0.0254848	-0.000689577	-0.131635	0.0245049	-0.0669058	0.0768676	-0.0256199	0.0338836	-0.0929258	-0.0674954
AL031985.4	AL031985.4	L5_6.2	turquoise	-0.0117122	0.115063	0.0821502	-0.00453998	0.102256	0.0392668	-0.0225968	-0.0279327	-0.0268682	-0.0250269	0.2873	-0.0560933	0.00772695	0.0910259	-0.0373664	0.0115929	-0.0254083
ZFP69B	ZFP69B	L5_6.1	blue	0.174371	-0.0749803	0.0886549	0.030636	0.0578275	0.0331889	0.019444	0.0707532	-0.00809594	0.101342	-0.0192714	0.120942	0.0232514	0.0598354	0.027565	0.0828193	0.0354105
AL031985.3	AL031985.3	grey	grey	0.0340064	0.0828492	0.0242851	0.0354084	0.0178345	-0.0162394	0.0240819	-0.0337729	-0.00416701	-0.0299704	0.0371771	-0.0177904	-0.0276687	0.0450424	-0.0200278	0.0133594	-0.0231925
ZFP69	ZFP69	grey	grey	0.0322021	0.0290026	0.0218484	0.104518	0.00830717	-0.0751265	0.0416311	-0.0497947	-0.0349269	0.0125999	0.0621379	0.00583951	-0.0557552	0.0713782	-0.0640749	0.0710278	-0.0449223
AL603839.3	AL603839.3	grey	grey	0.0618749	-0.0641606	0.146538	0.0381865	0.0727689	0.0445758	-0.0287657	0.102368	-0.0685091	0.12653	0.0370909	0.122105	0.0778586	0.0161661	0.0152258	0.122453	0.0385955
EXO5	EXO5	L5_6.2	turquoise	0.00875247	0.0748159	0.0165384	0.118407	-0.0176657	-0.0977462	0.0424569	-0.0853747	-0.0487999	-0.0281835	0.0464365	-0.0107408	-0.0568633	0.0445194	-0.075521	0.0606983	-0.0568608
ZNF684	ZNF684	L5_6.3	brown	0.0654409	0.0400218	0.0167546	0.294172	-0.0636073	-0.229227	0.147012	-0.140263	-0.0739264	-0.00697289	0.067705	0.0302211	-0.14363	0.0953741	-0.160202	0.166654	-0.112127
AL356379.2	AL356379.2	L5_6.3	brown	0.115677	-0.0128935	0.0194987	0.260174	-0.0640615	-0.208213	0.119996	-0.0830008	-0.0798134	0.0150901	-0.00747532	0.0872659	-0.0928453	0.0338224	-0.114039	0.169682	-0.0866177
RIMS3	RIMS3	L5_6.2	turquoise	0.0675332	0.336394	-0.0423398	0.435468	-0.127151	-0.431557	0.101014	-0.356336	-0.24875	-0.21207	0.0922209	-0.0807882	-0.182477	0.0688088	-0.330427	0.193571	-0.369859
NFYC	NFYC	grey	grey	0.122086	0.0159026	0.10657	0.117481	0.0236837	-0.0297379	0.0981571	0.0212675	0.0137424	0.0765862	-0.0357854	0.102818	-0.00951141	0.0757947	0.017273	0.106413	0.0263115
KCNQ4	KCNQ4	grey	grey	0.0408705	0.0198087	0.0461158	0.0565678	-0.0251356	-0.0378995	0.10229	-0.0247578	0.0763495	0.0196792	0.0299028	0.00867713	-0.0491098	0.0362885	0.0361775	-0.00717152	0.0644706
CITED4	CITED4	L5_6.2	turquoise	0.0443767	0.209334	-0.0467836	-0.0520943	-0.0962975	-0.039547	-0.0858306	-0.0934254	-0.0377295	-0.17823	-0.0059451	-0.0656365	0.0449168	-0.119386	-0.00193756	-0.101897	-0.116814
CTPS1	CTPS1	L5_6.2	turquoise	-0.0284706	0.111852	0.075148	0.0708878	0.0684651	-0.026857	0.0235954	-0.0559967	-0.0302807	0.00277752	0.135579	-0.0454273	-0.033208	0.0866872	-0.0593237	0.0461895	-0.0119225
SLFNL1-AS1	SLFNL1-AS1	grey	grey	0.028364	0.0313876	0.0873489	0.00994838	0.0517832	0.0177407	-0.000328549	0.0131603	-0.0139729	0.0316454	0.171829	0.0120272	0.0286606	0.0369683	0.0107094	0.0309574	0.013725
SLFNL1	SLFNL1	grey	grey	0.0506322	0.0363823	0.058731	0.0291161	0.0275468	-0.00739266	0.0017424	-0.00587808	-0.0215658	0.00906578	0.07699	0.0210212	0.00988079	0.029229	-0.000901889	0.0308454	-0.0141928
SCMH1	SCMH1	L5_6.7	tan	0.183928	-0.228495	0.296993	-0.0407263	0.139904	0.224464	-0.00401826	0.359409	-0.00930163	0.344136	-0.0624221	0.334475	0.240118	0.0235522	0.20956	0.185667	0.201398
FOXO6	FOXO6	grey	grey	0.0135473	0.0614768	0.0925712	-0.173219	0.056118	0.147917	-0.167705	0.0918582	-0.0471416	0.0240755	-0.0159338	0.02754	0.20861	-0.137557	0.115739	-0.0554581	0.0406087
HIVEP3	HIVEP3	grey	grey	0.158761	-0.278631	0.38841	-0.132783	0.281242	0.349579	-0.0608735	0.42958	0.0238774	0.464287	0.0252663	0.336751	0.313842	0.041981	0.285908	0.188208	0.318648
FOXJ3	FOXJ3	grey	grey	0.135073	0.00953879	0.18635	-0.0746308	0.11413	0.168921	-0.0338439	0.155956	0.0174889	0.115075	-0.0021885	0.142526	0.155519	0.0254137	0.131605	0.0439588	0.105383
RIMKLA	RIMKLA	L5_6.2	turquoise	-0.0413684	0.182868	0.0645562	-0.0945437	0.0790105	0.113646	0.0293117	-0.0239122	0.142377	-0.0390323	0.0990335	-0.103647	-0.0193384	0.0817051	0.0672612	-0.111688	0.0910858
ZMYND12	ZMYND12	grey	grey	0.0426792	0.0281218	0.037196	-0.0252402	-0.0134602	0.0199758	-0.0418726	0.0360975	-0.0249759	-0.00377952	0.00980784	0.0261389	0.066804	-0.0643935	0.0371016	0.00283623	-0.00418775
PPCS	PPCS	L5_6.2	turquoise	-0.0768019	0.200572	0.00622199	-0.0415211	0.000162168	-0.00927662	-0.0445043	-0.094553	-0.00678131	-0.106409	0.111379	-0.1279	-0.00422527	-0.0393395	-0.0140987	-0.0802748	-0.045325
CCDC30	CCDC30	L5_6.7	tan	0.215462	-0.262481	0.229989	-0.0958902	0.11607	0.22729	0.0231917	0.341258	0.0801029	0.306518	-0.1258	0.315407	0.188965	-0.000149345	0.233682	0.0989907	0.261878
PPIH	PPIH	L5_6.2	turquoise	0.0377742	0.1012	0.0653201	0.0227389	0.0395087	0.000689404	-0.0156881	-0.0311727	-0.034206	-0.0163411	0.0568642	0.00582736	0.0202964	0.0374057	-0.0169134	0.0271033	-0.0325934
AC098484.4	AC098484.4	grey	grey	0.00657859	-0.0130543	0.0508034	0.00225833	0.0316462	0.0124824	-0.00670623	0.0178302	-0.0157592	0.0254349	0.092171	0.0153034	0.0320195	0.00848974	0.00923531	0.0223059	-0.00293653
YBX1	YBX1	L5_6.2	turquoise	0.021811	0.153303	-0.0107458	0.106739	-0.0662309	-0.14014	0.0375857	-0.142714	-0.0321626	-0.097859	0.0813562	-0.0606086	-0.0562579	-0.00725395	-0.0726481	0.00973859	-0.0982966
P3H1	P3H1	grey	grey	0.0509748	0.00863585	0.100822	0.00753307	0.103774	0.0502372	0.0166155	0.016627	-0.0031269	0.0683427	0.054221	0.0346143	0.0252414	0.0939175	0.00914319	0.0421901	0.0374813
C1orf50	C1orf50	L5_6.2	turquoise	-0.0256954	0.0989557	0.0544322	0.0154085	0.0565165	-0.00774985	-0.00360503	-0.0595464	-0.0104621	-0.00430247	0.0863831	-0.0410036	-0.0135602	0.0528982	-0.0272609	-0.00226788	-0.00568193
TMEM269	TMEM269	grey	grey	0.0908593	0.0107716	0.0456431	0.0292045	-0.00770167	-0.0306436	0.00394072	-0.029954	-0.0110976	-0.0098532	0.0225645	0.0180516	0.00826999	-0.00620111	-0.000990765	0.011871	-0.0008825
SVBP	SVBP	L5_6.2	turquoise	-0.058651	0.266588	-0.0160668	0.0666279	-0.0314711	-0.103658	0.0309684	-0.182819	-0.00406212	-0.152461	0.174089	-0.159357	-0.0935372	0.0513041	-0.0875276	-0.0527355	-0.0978111
ERMAP	ERMAP	grey	grey	-0.0351051	0.00598968	0.0300033	0.020196	0.0357099	-0.0137404	0.0515212	-0.0297524	0.0441319	0.025858	0.0574458	-0.0265988	-0.0460995	0.0434836	-0.00666779	-0.00806125	0.0415453
ZNF691	ZNF691	grey	grey	0.0163087	0.0413757	0.053413	0.0104538	0.0216093	0.00535239	0.0157341	-0.00641614	0.0123491	0.00576237	0.0188723	0.000899547	0.0108209	0.0116087	0.0128998	0.00266025	0.0183431
SLC2A1	SLC2A1	L5_6.2	turquoise	-0.0743561	0.177071	-0.0189904	-0.0134228	-0.00791466	-0.0345903	0.00446349	-0.117973	0.0323494	-0.111381	0.109066	-0.13439	-0.0547195	0.00836419	-0.0296896	-0.0843122	-0.0336519
SLC2A1-AS1	SLC2A1-AS1	grey	grey	0.10698	-0.0591096	0.163193	0.0148343	0.0617361	0.0625669	0.0163307	0.0969879	-0.0115865	0.141392	-0.0405784	0.138786	0.0799834	0.0036352	0.0804186	0.0768815	0.102088
EBNA1BP2	EBNA1BP2	L5_6.2	turquoise	-0.0775266	0.320384	-0.0267316	-0.0281879	-0.0519891	-0.0659985	-0.0147812	-0.18753	0.0309727	-0.190526	0.111421	-0.185261	-0.0553071	-0.0529566	-0.0301414	-0.154958	-0.0832206
CFAP57	CFAP57	grey	grey	-0.00656296	0.0253282	0.0307947	-0.0205823	0.0242775	0.0239067	0.0707017	-0.0259604	0.117748	0.0077198	0.033294	-0.0378034	-0.0481226	0.0426342	0.0595411	-0.0684557	0.0838528
ELOVL1	ELOVL1	grey	grey	0.011204	0.0481982	0.0625628	0.0308457	0.0269857	-0.0118459	0.0158824	-0.0243873	-0.0175999	0.014842	0.0231981	0.00256984	0.000774537	0.0283318	-0.0153847	0.0175838	0.00247043
MED8	MED8	L5_6.2	turquoise	-0.0891375	0.200934	0.0245234	-0.0166897	0.0569734	0.00462973	-0.0505143	-0.0910755	-0.0325035	-0.0825128	0.157448	-0.116785	-0.0153766	0.0450473	-0.0560184	-0.0399948	-0.0571747
SZT2	SZT2	grey	grey	0.0317709	-0.0881884	0.1229	0.00688535	0.0975242	0.0834672	0.0417809	0.106856	0.0192142	0.143045	-0.0106078	0.0985741	0.0415324	0.0817566	0.0560412	0.0700953	0.108618
HYI	HYI	grey	grey	-0.00560513	0.061615	0.0380039	-0.0138855	-0.0111269	-0.00568345	-0.0270022	-0.0183707	-0.0161977	-0.014455	0.0181406	-0.0102081	0.0355742	-0.0444943	0.0257222	-0.0228013	-0.0141896
PTPRF	PTPRF	L5_6.2	turquoise	-0.0965487	0.331656	-0.00347952	-0.107979	-0.0817689	0.00313082	0.137367	-0.154434	0.304873	-0.167015	0.0307015	-0.228782	-0.0794184	-0.0720161	0.20263	-0.3064	0.153265
KDM4A	KDM4A	grey	grey	0.0412151	0.0708375	0.0717506	-0.0352094	0.0210248	0.047281	0.0954763	-0.00823532	0.154366	0.0208769	0.0265128	-0.0155654	-0.0164864	0.041213	0.122789	-0.076745	0.116956
KDM4A-AS1	KDM4A-AS1	grey	grey	-0.0107108	0.0840787	0.0929779	-0.00131537	0.0554981	0.0293693	0.0259153	-0.00639268	0.0402709	0.00849944	0.229512	-0.0327753	0.0081056	0.0531889	0.0243122	-0.00861767	0.0140632
ST3GAL3	ST3GAL3	grey	grey	0.236099	-0.161731	0.214464	0.0432486	0.0440735	0.0917693	0.127266	0.205482	0.104874	0.239723	-0.0887947	0.262825	0.101762	0.0469515	0.192606	0.124787	0.179008
AL451062.1	AL451062.1	grey	grey	0.0435631	0.0360015	0.0770151	0.025395	0.0238131	0.004284	0.0213638	0.0154	0.00211401	0.0200212	0.138054	0.0216828	0.0173465	0.0249332	0.00814012	0.0341679	0.00602537
AL357079.1	AL357079.1	grey	grey	0.0210302	0.0447437	0.0617681	0.0282135	0.0221243	-0.00448715	0.0245846	-0.0193639	0.00587093	0.0156008	0.136873	-0.00647762	-0.0159366	0.0442591	-0.00100825	0.025716	0.00199541
IPO13	IPO13	L5_6.2	turquoise	-0.0938037	0.282059	0.0345445	0.0531108	0.0180562	-0.0776542	0.0142012	-0.174524	-0.0138541	-0.121358	0.107449	-0.157624	-0.0733276	0.0490028	-0.082966	-0.0470977	-0.0745421
DPH2	DPH2	L5_6.2	turquoise	-0.0589147	0.189432	0.0128527	-0.0082287	0.0124185	-0.0249007	-0.0216081	-0.107666	0.000234069	-0.099612	0.130532	-0.112356	-0.028875	-0.000427085	-0.0370161	-0.0686623	-0.0408145
ATP6V0B	ATP6V0B	L5_6.2	turquoise	-0.265672	0.751975	-0.150128	-0.0317058	-0.0979691	-0.185142	-0.0784621	-0.482006	-0.00682784	-0.515773	0.31307	-0.526586	-0.179035	-0.0444897	-0.195817	-0.314956	-0.272743
B4GALT2	B4GALT2	L5_6.2	turquoise	-0.193379	0.337526	-0.0444861	0.0114247	0.068304	-0.0608862	-0.0864957	-0.220391	-0.104179	-0.183191	0.0913218	-0.240568	-0.0706608	0.0781899	-0.153051	-0.0773913	-0.148061
CCDC24	CCDC24	grey	grey	-0.0515594	0.055955	0.162977	0.0138327	0.141071	0.0710764	-0.0150117	0.0332658	-0.0394485	0.0995057	0.152616	0.00724013	0.0419166	0.100547	0.00782221	0.0612784	0.0505565
SLC6A9	SLC6A9	grey	grey	0.0205044	0.0587704	-0.0119592	0.0072476	-0.0359532	-0.0418888	0.0415973	-0.061786	0.0479664	-0.0541613	0.0472832	-0.0444206	-0.0421622	-0.0083575	0.00068714	-0.0499222	-0.00417923
AL139220.2	AL139220.2	grey	grey	-0.0143455	0.00191078	0.0254021	-0.00714038	0.0267332	0.00500614	0.00519246	-0.00909718	0.0138436	0.00980313	0.030996	-0.0125072	0.00261224	-0.0045183	0.0101209	-0.00894498	0.0237035
DMAP1	DMAP1	L5_6.2	turquoise	-0.0491179	0.211308	-0.0043111	-0.0552135	-0.0451939	-0.0151658	-0.0271579	-0.107749	0.0392595	-0.107779	-0.00988198	-0.111955	-0.0196737	-0.0711358	0.0131189	-0.129714	-0.015951
ERI3	ERI3	grey	grey	0.0987111	0.10918	0.12638	-0.000975311	0.0207465	0.0299244	0.0170937	0.0121332	0.032492	0.0272221	-0.0134249	0.0507432	0.0557823	-0.0164267	0.0726865	0.0175633	0.0503233
RNF220	RNF220	L5_6.2	turquoise	0.036447	0.243973	0.0568513	0.017014	-0.0638981	-0.0852223	0.00610523	-0.152017	-0.00441063	-0.167223	-0.00857632	-0.0937335	-0.0139532	-0.0559934	-0.0410155	-0.0722295	-0.0607921
TMEM53	TMEM53	L5_6.2	turquoise	-0.00936412	0.0871434	0.0211211	0.0714291	-0.0128312	-0.0738852	0.0264029	-0.079957	-0.0186205	-0.0326939	0.0497704	-0.0415915	-0.0358832	0.00309595	-0.0399218	0.0116877	-0.0374164
ARMH1	ARMH1	grey	grey	0.0688725	-0.132431	0.163113	0.0673618	0.059854	0.0312558	0.0557359	0.0979582	0.00689272	0.20545	-0.0459237	0.138591	0.0141049	0.0353724	0.0585755	0.114773	0.149087
AL592166.1	AL592166.1	grey	grey	0.0531883	-0.0232156	0.0658571	0.00428404	0.0282954	0.0232232	-0.00263186	0.0333083	-0.00870276	0.0538708	0.0374201	0.0443212	0.0424055	0.00425524	0.0251249	0.0345246	0.0365294
RPS8	RPS8	L5_6.2	turquoise	-0.113817	0.524835	-0.0103115	0.144337	-0.102074	-0.246406	-0.0209785	-0.351859	-0.121258	-0.310032	0.34056	-0.282625	-0.0965937	-0.0470424	-0.189808	-0.0631985	-0.273602
BEST4	BEST4	grey	grey	-0.0220906	0.0456976	0.0449831	-0.0202691	0.00142568	0.0223638	0.0867176	-0.0243029	0.127892	0.011611	0.0580494	-0.0443179	-0.0467168	0.030059	0.0726048	-0.0683503	0.106414
PLK3	PLK3	L5_6.2	turquoise	-0.0787677	0.116345	-0.0176238	-0.0257351	-0.0044756	-0.0118719	0.0574198	-0.0820122	0.0961566	-0.061058	0.0928252	-0.112209	-0.0719379	0.0460969	0.025309	-0.106074	0.0393899
BTBD19	BTBD19	grey	grey	0.0102076	-0.0170064	0.108184	-0.0219307	0.0989491	0.0703206	-0.058396	0.0691896	-0.0639049	0.0899443	0.0441593	0.0694494	0.105022	0.00724995	0.0282085	0.062432	0.0280024
PTCH2	PTCH2	grey	grey	-0.0254942	-0.00560469	0.175207	-0.044896	0.127949	0.116533	-0.00539363	0.0753286	0.0363767	0.142861	0.109495	0.0278154	0.0562804	0.0425155	0.0764826	0.0183305	0.151618
EIF2B3	EIF2B3	grey	grey	0.080109	-0.0646687	0.174988	-0.0184028	0.134021	0.11662	-0.0296911	0.127225	-0.0307781	0.161937	-0.0117334	0.132757	0.0963208	0.0515827	0.0541118	0.0951964	0.0892532
HECTD3	HECTD3	L5_6.2	turquoise	-0.00800116	0.137901	0.0168049	0.0135602	-0.00840741	-0.0214134	0.0205893	-0.0618098	0.0235069	-0.0617048	0.0431004	-0.0583665	-0.0186816	0.0141976	-0.00357501	-0.0403623	-0.0209234
UROD	UROD	L5_6.2	turquoise	-0.102033	0.396083	-0.0461335	0.0327333	-0.0777885	-0.122029	0.0168407	-0.24352	0.0240076	-0.247507	0.135102	-0.230774	-0.0982531	-0.0388066	-0.0768521	-0.136235	-0.124715
ZSWIM5	ZSWIM5	grey	grey	0.117783	-0.149171	0.237414	0.0539081	0.181647	0.127869	0.0624733	0.19141	0.000277937	0.275398	-0.0187215	0.216851	0.0811748	0.153268	0.0845343	0.175304	0.171359
MUTYH	MUTYH	grey	grey	0.0273302	0.0247794	0.0561066	0.0254089	0.0080787	-0.0126449	0.0207033	-0.0113077	0.00360168	0.0168543	0.0624541	0.00714419	-0.00733782	0.0204312	0.000937295	0.0184646	0.00922286
TOE1	TOE1	L5_6.2	turquoise	-0.0140482	0.0952252	0.0164081	-0.0296362	0.0017127	0.0107274	-0.025342	-0.0308124	0.00209896	-0.0437747	0.0445585	-0.0378236	0.0128682	-0.0118688	0.00671709	-0.0376512	-0.0171929
TESK2	TESK2	L5_6.12	greenyellow	0.201231	-0.0826462	0.124322	-0.046851	-0.0505592	0.0841481	-0.0713868	0.154385	-0.0529285	0.0824867	-0.103057	0.206181	0.221936	-0.129022	0.145888	0.0672378	0.039212
MMACHC	MMACHC	L5_6.2	turquoise	-0.0327647	0.0954699	0.015575	-0.00981787	0.0200177	0.00121944	0.00846729	-0.0425509	0.0281794	-0.0384016	0.0683506	-0.0576757	-0.0197038	0.0190399	-0.0020161	-0.0405635	2.43e-05
PRDX1	PRDX1	L5_6.2	turquoise	-0.132897	0.615428	-0.162644	-0.0558076	-0.215469	-0.192553	-0.0947215	-0.390811	-0.000227866	-0.479037	0.155765	-0.383231	-0.0966715	-0.193147	-0.107788	-0.299061	-0.255419
AKR1A1	AKR1A1	L5_6.2	turquoise	-0.0805653	0.233405	0.0143697	0.0275287	-0.00936887	-0.0658309	0.00303315	-0.147896	-0.00238755	-0.116049	0.159003	-0.14035	-0.0561371	-0.00402273	-0.0578297	-0.0592289	-0.0649295
NASP	NASP	grey	grey	0.0302672	-0.0407535	0.0697432	-0.0260474	0.0274139	0.0520916	0.0110761	0.0526742	0.0183837	0.0667072	0.00176355	0.0537929	0.0417845	0.0223795	0.0524132	0.0123884	0.0552645
GPBP1L1	GPBP1L1	L5_6.1	blue	0.20291	-0.0346032	0.15906	0.0401745	0.0404662	0.0499053	0.0117113	0.106842	-0.0266611	0.10925	-0.0174645	0.172328	0.0943059	0.0260699	0.0574573	0.11848	0.0457427
TMEM69	TMEM69	grey	grey	0.0150344	0.0699849	0.0275524	0.0160015	-0.00682535	-0.0156339	0.013045	-0.0291077	0.0141729	-0.00807302	0.0120751	-0.00335157	-0.0171724	0.0116575	0.00298675	-0.00454494	-0.00916112
IPP	IPP	grey	grey	0.0254653	0.027539	0.0761614	0.0129281	0.00945622	0.00330393	0.000475099	0.0144527	-0.0180149	0.0288806	0.00307114	0.0320991	0.0345468	-0.0237495	0.0206406	0.025932	0.00675476
MAST2	MAST2	grey	grey	0.100022	-0.0564921	0.193832	-0.00638599	0.14371	0.128555	-0.00476595	0.148756	-0.0119014	0.173934	0.0436105	0.152597	0.118979	0.0896018	0.0797703	0.112785	0.101718
PIK3R3	PIK3R3	L5_6.8	yellow	-0.0248733	0.0771092	-0.0248081	0.00464016	-0.00962289	0.00275038	0.307859	-0.0895999	0.387543	-0.0264587	0.0413935	-0.129019	-0.22267	0.157098	0.121088	-0.186334	0.208095
POMGNT1	POMGNT1	L5_6.2	turquoise	-0.0697445	0.289442	0.0775246	0.00592206	0.0345171	-0.0166835	-0.00255058	-0.115879	0.0111097	-0.0992171	0.202024	-0.13808	-0.0189221	0.0264203	-0.0242574	-0.0597558	-0.038648
LURAP1	LURAP1	grey	grey	-0.0157008	-0.0728866	0.115118	0.0465881	0.172013	0.0678029	0.0219723	0.0567529	-0.0204134	0.157109	0.0232962	0.0655704	0.00453973	0.142445	-0.0113436	0.110275	0.0714658
RAD54L	RAD54L	grey	grey	0.0779785	0.00872764	0.057815	0.0574706	0.0483096	-0.00848932	0.0487089	-0.0190017	0.0147028	0.0407357	0.00292639	0.0273004	-0.0426467	0.0949829	-0.0184308	0.0446261	0.0295586
LRRC41	LRRC41	L5_6.2	turquoise	-0.00870967	0.211504	0.0585946	0.0163019	0.00480607	-0.0296589	-0.0105253	-0.0948007	-0.00979656	-0.0715683	0.100557	-0.0739689	-0.00849074	0.00695854	-0.0188566	-0.0311141	-0.0368802
UQCRH	UQCRH	L5_6.2	turquoise	-0.178708	0.681285	-0.101658	-0.100531	-0.128099	-0.117986	-0.0442981	-0.400567	0.0930175	-0.448676	0.266343	-0.438453	-0.12547	-0.0891992	-0.0576891	-0.348309	-0.169561
NSUN4	NSUN4	grey	grey	0.0507251	0.0227449	0.0522931	-0.0059376	0.00737285	0.0190769	0.027028	-0.00673266	0.0302562	0.0193483	-0.0446335	0.0226932	0.00299254	0.0107914	0.0349685	-0.0130222	0.0450651
FAAH	FAAH	grey	grey	0.00370311	0.0836204	0.157001	-0.1227	0.0757519	0.1234	-0.0902647	0.0811675	0.00482363	0.0581933	0.0524091	0.0353969	0.163297	-0.093652	0.123349	-0.0372138	0.0775988
TMEM275	TMEM275	grey	grey	-0.0232951	0.0292319	0.0366914	-0.0498755	0.0371492	0.0320188	-0.0384327	0.01765	0.00382741	0.00431783	0.0157746	-0.0125221	0.0598489	-0.0448907	0.0336208	-0.031791	0.0406454
MKNK1	MKNK1	L5_6.12	greenyellow	0.122671	-0.045162	0.228544	-0.124148	0.128984	0.20028	-0.137998	0.206327	-0.0707304	0.153777	0.00969695	0.186218	0.282013	-0.0729401	0.148871	0.0729285	0.0935442
ATPAF1	ATPAF1	grey	grey	0.173813	0.134005	0.0657852	-0.0794188	-0.124301	0.037172	0.0394905	0.0329709	0.147341	-0.0644333	-0.0722195	0.0565749	0.0874534	-0.144568	0.186468	-0.10665	0.0700662
EFCAB14	EFCAB14	L5_6.2	turquoise	0.0365339	0.185735	0.00847466	0.00624884	-0.0666923	-0.033734	0.0401898	-0.0816346	0.0593326	-0.110385	0.031628	-0.055482	-0.0182043	-0.0150822	0.0297834	-0.0676934	-0.0248838
CYP4X1	CYP4X1	grey	grey	-0.00196085	0.116129	0.10237	-0.00246979	0.0390236	0.0426905	0.00235732	0.0177667	0.0119994	0.00516327	0.0997225	-0.00319089	0.0372779	0.00794788	0.0293714	0.00706025	0.0396255
CYP4Z1	CYP4Z1	grey	grey	0.0378301	-0.0569574	0.0660488	-0.0039035	0.0508816	0.0560615	0.0128896	0.0772668	0.0149226	0.0822746	0.00504765	0.056862	0.0275394	0.0361892	0.0397615	0.0389052	0.0707832
CYP4A22-AS1	CYP4A22-AS1	grey	grey	0.0346919	-0.0484742	0.0882756	0.0421252	0.0463507	0.0331453	0.0645826	0.0479257	0.0347394	0.0918936	-0.00857934	0.0620965	-0.0210343	0.082911	0.025535	0.0580934	0.0839652
STIL	STIL	grey	grey	0.0546779	0.00565758	0.0534144	0.0327039	0.0265659	-0.00300363	0.0260677	0.00396012	0.00922372	0.0447643	0.000731111	0.0353186	-0.00657542	0.0294318	0.00958523	0.0283542	0.0245175
CMPK1	CMPK1	L5_6.2	turquoise	-0.0117371	0.299759	-0.0413859	-0.0153251	-0.105432	-0.079191	0.00770881	-0.174015	0.0492478	-0.198793	0.0324675	-0.146161	-0.0546961	-0.070671	-0.0138064	-0.137205	-0.0812344
SPATA6	SPATA6	L5_6.14	magenta	0.18832	-0.0697735	0.0438848	0.0027299	-0.135502	-0.00703089	0.235629	0.0401337	0.284023	0.0340508	-0.0688267	0.0766947	-0.0587787	-0.0124998	0.21437	-0.0921802	0.196468
AGBL4	AGBL4	L5_6.5	red	0.0209068	-0.374782	0.210994	-0.188335	0.246905	0.398552	0.165047	0.427458	0.323647	0.454983	-0.11403	0.221978	0.0370373	0.209788	0.316139	-0.0051938	0.53648
BEND5	BEND5	L5_6.2	turquoise	-0.0983771	0.159748	-0.0556095	-0.0677476	-0.0434877	-0.000750245	0.131712	-0.126859	0.252787	-0.109101	0.0428206	-0.178644	-0.145948	0.0260491	0.089999	-0.221565	0.110842
AC099788.1	AC099788.1	L5_6.10	green	-0.0715845	0.0668664	0.0677252	-0.0236819	0.0899283	0.0553036	0.014508	-0.00279036	0.0359894	0.00985538	0.353766	-0.0792592	-0.0279932	0.101916	-0.00631374	-0.0152461	0.0384716
ELAVL4	ELAVL4	L5_6.2	turquoise	-0.0667579	0.256807	-0.0887329	-0.3613	-0.0491604	0.26036	0.0756153	0.000326243	0.441592	-0.191874	-0.0795592	-0.232943	-0.0254969	-0.0293667	0.301498	-0.464964	0.245752
FAF1	FAF1	L5_6.9	pink	0.214292	-0.303392	0.306277	0.109593	0.188003	0.145095	0.0893411	0.340845	-0.0344351	0.434725	-0.0644687	0.389439	0.147533	0.144766	0.1096	0.31481	0.195936
LINC01562	LINC01562	grey	grey	0.017247	-0.0348848	0.0414634	0.0489656	0.0222853	-0.0112663	0.0374531	0.022762	-0.00596545	0.0522785	-0.00707056	0.0403979	0.00181777	0.0351062	0.0109231	0.0572024	0.0348066
RNF11	RNF11	L5_6.2	turquoise	0.0318976	0.450405	-0.17026	-0.0176917	-0.217527	-0.154181	-0.027211	-0.264944	0.0265608	-0.374127	-0.1069	-0.223953	-0.0590919	-0.167171	-0.0390985	-0.219788	-0.186847
TTC39A	TTC39A	grey	grey	0.044931	0.0151958	0.0159283	0.00688797	-0.0503108	-0.0195033	0.10382	-0.0183774	0.13549	0.00561545	-0.00240248	-0.0134337	-0.0729187	0.00993001	0.0612955	-0.0597582	0.0922048
EPS15	EPS15	L5_6.2	turquoise	0.0570057	0.247105	-0.0299233	0.13256	-0.0677312	-0.143921	0.00433305	-0.158764	-0.0987129	-0.168252	0.0390347	-0.0568093	-0.0641323	0.0367089	-0.141272	0.0314277	-0.180105
OSBPL9	OSBPL9	L5_6.1	blue	0.218411	-0.0915423	0.156472	0.0751682	-0.0257071	0.0309536	0.156445	0.134921	0.109662	0.135828	-0.0316261	0.193648	0.0413845	0.041375	0.138564	0.0872325	0.137946
NRDC	NRDC	grey	grey	0.145212	0.142261	0.166433	0.0265854	0.0185853	0.0273994	0.0246894	0.0300916	0.00787142	0.011946	0.115144	0.0709203	0.0676962	0.00706425	0.0560013	0.0425025	0.0187059
RAB3B	RAB3B	grey	grey	0.00561115	0.114748	-0.102533	-0.0885575	-0.202399	-0.0313663	0.173762	-0.0911226	0.319416	-0.13871	-0.0200144	-0.11484	-0.0967348	-0.0802084	0.201079	-0.260686	0.0982297
TXNDC12	TXNDC12	L5_6.2	turquoise	0.0824637	0.128656	0.000883863	0.0955475	-0.0680131	-0.119347	0.0292411	-0.113441	-0.0282315	-0.0854886	0.00409864	-0.0138781	-0.0463406	-0.0203611	-0.0604841	0.00638931	-0.0933387
KTI12	KTI12	L5_6.2	turquoise	-0.0299999	0.178495	-0.0324662	-0.0237562	-0.0380979	-0.035439	-0.0353549	-0.101869	-0.00283939	-0.127836	0.0679714	-0.100827	-0.0178431	-0.0366245	-0.0299111	-0.0796344	-0.0638578
BTF3L4	BTF3L4	L5_6.2	turquoise	0.0703355	0.193326	0.0165736	0.000129828	-0.0641337	-0.0364965	-0.0326823	-0.0664054	-0.0251092	-0.105583	0.00134402	-0.0156974	0.0336352	-0.0639568	0.000357918	-0.0383803	-0.0786157
ZFYVE9	ZFYVE9	grey	grey	0.161327	-0.0784708	0.225601	0.0076008	0.139691	0.132814	-0.00496304	0.18307	-0.027394	0.205717	-0.00480765	0.215942	0.134046	0.0712668	0.0870279	0.148335	0.106053
CC2D1B	CC2D1B	grey	grey	-0.0398497	0.0583428	0.0355892	0.0104452	0.0271716	-0.00806626	0.0211703	-0.0418067	0.0155193	-0.00101262	0.0586203	-0.0464982	-0.0308865	0.0318714	-0.00585013	-0.0179363	0.0166746
PRPF38A	PRPF38A	grey	grey	0.0500911	0.0849832	0.0346311	0.0345891	0.000443583	-0.0321318	0.00924495	-0.0291754	-0.0219098	-0.031586	0.066765	0.00426847	0.0012608	0.0114656	-0.0191554	0.0177163	-0.0472864
TUT4	TUT4	L5_6.11	black	0.320948	-0.124839	0.200288	-0.00350892	-0.0623118	0.0732008	0.0120974	0.228031	0.000594603	0.165922	-0.0605385	0.329008	0.225987	-0.124176	0.213088	0.124995	0.0920273
GPX7	GPX7	grey	grey	0.0174138	0.0284649	0.0239622	0.0256927	-0.00614378	-0.0153703	0.0185116	-0.00991491	-0.00514145	-0.0093657	0.0510743	0.000467001	0.00547165	0.00245457	0.00400604	0.0124928	0.0142682
COA7	COA7	L5_6.2	turquoise	-0.0521367	0.256279	-0.0584438	0.0196828	-0.067421	-0.0851598	0.012683	-0.163376	0.0235069	-0.178591	0.0526446	-0.15003	-0.0686254	-0.0302819	-0.0449411	-0.0967932	-0.0967296
ZYG11B	ZYG11B	L5_6.2	turquoise	0.0620103	0.426312	-0.0157927	0.0289667	-0.130523	-0.10868	0.0229883	-0.198662	0.0472803	-0.247799	-0.0134708	-0.141902	-0.040581	-0.0877548	0.00579345	-0.131373	-0.10769
ECHDC2	ECHDC2	grey	grey	0.0355958	-0.0551633	0.116605	0.040778	0.0399744	0.0286378	0.109232	0.0497445	0.0843966	0.119409	-0.010363	0.0765259	9.04e-05	0.0568643	0.0861091	0.0373819	0.121603
SCP2	SCP2	grey	grey	0.112623	0.1132	0.0684798	0.0614448	-0.0664121	-0.0540517	0.0228831	-0.0227525	-0.0211365	-0.0353376	-0.0185439	0.0508977	0.0380474	-0.0690734	0.00789259	0.0360077	-0.0416479
CPT2	CPT2	grey	grey	-0.00790298	0.0709661	0.000149131	0.0105779	-0.0221102	-0.0345275	0.0234487	-0.0548764	0.0273768	-0.0527601	0.0323352	-0.0440867	-0.0250643	-0.00391079	-0.00224749	-0.0407761	-0.00536408
AL606760.2	AL606760.2	grey	grey	0.0440725	-0.0100781	0.034406	0.0101226	0.0125942	0.00582701	0.00178045	0.00992815	-0.0112994	0.0183465	0.0125826	0.0277001	0.0182436	-0.00612875	0.00646022	0.0196131	0.00242812
CZIB	CZIB	L5_6.2	turquoise	-0.0332136	0.200759	0.00450894	-0.00520915	-0.0544357	-0.0502381	-0.00311959	-0.114197	0.0186187	-0.111519	0.0816079	-0.0986204	-0.0250618	-0.0429071	-0.0116137	-0.0816694	-0.0476785
MAGOH	MAGOH	L5_6.2	turquoise	-0.0114873	0.180746	0.0241991	-0.0240503	-0.0225074	-0.0149981	0.0261468	-0.0900829	0.0605228	-0.0909111	0.108611	-0.0861063	-0.0302668	-0.011655	0.0285376	-0.0909242	-0.0145389
LRP8	LRP8	grey	grey	-0.0790276	0.0604576	0.0436026	-0.0611427	0.0506686	0.0682094	0.137341	-0.012679	0.216217	0.0365525	0.0771993	-0.0896318	-0.0717011	0.112757	0.126666	-0.132226	0.182417
LINC01771	LINC01771	grey	grey	0.026793	-0.0985234	0.103787	-0.0811598	0.0470759	0.118516	-0.0510048	0.130096	-0.00842314	0.120382	-0.0138622	0.0893888	0.107936	-0.0366386	0.10329	0.0139421	0.105129
GLIS1	GLIS1	L5_6.3	brown	0.210894	-0.118781	0.166337	0.298734	0.0679466	-0.141593	0.132882	0.0374843	-0.119214	0.211285	-0.0254278	0.223948	-0.0241123	0.139578	-0.0810366	0.309223	-0.00939897
NDC1	NDC1	grey	grey	0.0783203	0.0680703	0.081488	-0.00869507	0.0262797	0.0379804	-0.0218942	0.0300069	-0.0106148	0.0100795	0.00530916	0.0489809	0.0765958	0.00260223	0.0343437	0.0284083	-0.00164496
YIPF1	YIPF1	L5_6.2	turquoise	-0.00996201	0.153032	0.0521487	-0.0761921	0.0430583	0.0661427	-0.0468824	-0.0273796	0.0244599	-0.056301	0.101202	-0.0696949	0.0389033	0.00472567	0.0307606	-0.0708914	0.00474212
HSPB11	HSPB11	grey	grey	0.0741547	0.113457	0.120326	-0.159115	0.0288606	0.147089	-0.149214	0.0986594	-0.0301122	-0.0229115	0.0728115	0.0354407	0.207092	-0.129619	0.111649	-0.0416238	-0.00394334
LRRC42	LRRC42	L5_6.2	turquoise	-0.02938	0.101587	0.0516501	-0.0625973	0.0670072	0.0657551	-0.0621857	-0.00141788	-0.00781292	-0.0237888	0.121128	-0.0404868	0.0507185	-0.00250357	0.0134197	-0.0309575	0.00235432
TMEM59	TMEM59	L5_6.2	turquoise	-0.033804	0.489127	-0.0169099	-0.0282764	-0.0957543	-0.0935756	-0.0287328	-0.24955	0.0346269	-0.309767	0.224614	-0.24927	-0.0455058	-0.0758486	-0.0345038	-0.187388	-0.151332
TCEANC2	TCEANC2	grey	grey	0.0456975	0.00210214	0.0559583	0.00217154	0.00771506	0.0134873	0.00266758	0.0295302	2.97e-06	0.0282976	-0.0140483	0.0410654	0.0378902	-0.0194848	0.0334869	0.0145485	0.0328142
CYB5RL	CYB5RL	grey	grey	0.00175436	0.0508514	0.0732544	0.0170001	0.0445396	0.0158209	0.00897885	-0.0122651	-0.00104407	0.017915	0.0868893	-0.00739968	0.0182225	0.0491724	0.00521836	0.0148662	0.0136229
MRPL37	MRPL37	L5_6.2	turquoise	-0.10399	0.351306	-0.067177	-0.0234443	-0.0810872	-0.0821636	-0.0204488	-0.215985	0.0392279	-0.238606	0.0623721	-0.22502	-0.0769898	-0.067733	-0.0394668	-0.168904	-0.0993204
SSBP3	SSBP3	L5_6.2	turquoise	-0.0286299	0.297796	0.113968	-0.173423	0.0622832	0.123498	-0.0807028	-0.0180604	0.0956883	-0.0568514	-0.0394821	-0.0948175	0.130581	-0.132902	0.16082	-0.166907	0.087903
ACOT11	ACOT11	grey	grey	0.0696895	-0.0958028	0.0999912	-0.177657	-0.0463793	0.1626	-0.0509264	0.167394	0.0888166	0.108809	-0.100973	0.0944483	0.156661	-0.155604	0.265671	-0.108674	0.209982
MROH7	MROH7	grey	grey	0.0483561	-0.0908918	0.107529	-0.180021	-0.0337697	0.174396	-0.0510543	0.175921	0.0851394	0.115425	-0.103567	0.0985217	0.15376	-0.145143	0.270306	-0.106744	0.227977
TTC4	TTC4	grey	grey	0.0491428	0.118897	0.0544144	-0.0324358	-0.0327728	0.00364882	0.00969995	-0.0271939	0.0351612	-0.0374961	-0.00224471	-0.00077001	0.0235795	-0.0494062	0.0521392	-0.062371	0.031658
PARS2	PARS2	L5_6.2	turquoise	-0.00271753	0.0883679	0.0174143	-0.0157197	-0.0105052	-0.00190425	0.0149142	-0.0319273	0.0376958	-0.0364026	0.0447218	-0.0329496	0.000947349	-0.0185953	0.0219388	-0.0426145	0.00508323
DHCR24	DHCR24	L5_6.2	turquoise	-0.207201	0.621659	-0.109392	-0.0560805	-0.000418464	-0.0865141	-0.126036	-0.366685	-0.0467797	-0.403264	0.196004	-0.421667	-0.0938593	-0.0132856	-0.178905	-0.227465	-0.230801
AC096536.3	AC096536.3	grey	grey	-0.047025	0.100879	0.0631824	0.00977962	0.0854242	0.012462	-0.0285649	-0.0390745	-0.0401834	-0.0269826	0.231343	-0.0595033	-0.00262058	0.0660166	-0.0653246	0.0177311	-0.0269583
USP24	USP24	grey	grey	0.230525	-0.0904597	0.167975	-0.0201668	-0.00905205	0.116128	0.0633449	0.21132	0.0875708	0.13441	-0.0410859	0.22207	0.147442	-0.0255292	0.189868	0.0641226	0.136752
MIR4422HG	MIR4422HG	grey	grey	0.0408284	-0.0376435	0.0472708	-0.00851115	0.0363693	0.027755	-0.00012268	0.0381964	0.00636811	0.0581573	-0.0358349	0.0538439	0.023936	0.011604	0.0345521	0.0194853	0.0352282
PLPP3	PLPP3	grey	grey	0.021144	-0.0299195	0.0267726	-0.0290147	-0.0125749	0.0104174	0.0232909	0.0222406	0.0490685	0.00585266	-0.0212458	0.0171902	0.0236402	-0.0392602	0.0525486	-0.0323528	0.0556567
PRKAA2	PRKAA2	L5_6.14	magenta	0.141887	0.00713865	0.152694	-0.253891	-0.0490251	0.272031	-0.0195128	0.264134	0.209906	0.0665515	-0.0200525	0.140841	0.248624	-0.178549	0.386781	-0.122168	0.220384
FYB2	FYB2	L5_6.8	yellow	-0.0119939	-0.0349102	-0.0593335	-0.0702598	-0.114647	0.0180364	0.272898	-0.0107444	0.408658	-0.00816532	-0.0401597	-0.0733402	-0.145761	0.0238329	0.220043	-0.226089	0.236088
DAB1	DAB1	L5_6.5	red	0.0610465	-0.205816	0.232341	-0.603971	0.114649	0.627437	-0.19536	0.561443	0.276686	0.247717	-0.0615022	0.221449	0.549634	-0.286207	0.663781	-0.244572	0.443756
OMA1	OMA1	grey	grey	0.0115518	0.0156943	0.0243095	-0.0410847	-0.0258899	0.0293868	0.0130792	0.0247709	0.0599987	-0.00260778	-0.0132564	0.0033362	0.0189928	-0.0322543	0.0697371	-0.0461842	0.0610505
AL035411.3	AL035411.3	grey	grey	0.025232	0.0311019	0.0193559	-0.012489	-0.00693963	0.0179604	-0.0271467	0.018928	-0.0202382	-0.0105065	0.0236641	0.0149247	0.0473849	-0.00556076	0.024252	-0.000536757	-0.0207674
MYSM1	MYSM1	grey	grey	0.107742	-0.121763	0.180029	-0.00487998	0.210169	0.198165	-0.0266081	0.211855	-0.0523721	0.190016	0.056975	0.193286	0.118719	0.182779	0.0170295	0.177088	0.0736433
AL136985.3	AL136985.3	L5_6.5	red	0.0035522	-0.106072	0.112314	-0.125033	0.165215	0.216581	-0.155526	0.186372	-0.0901201	0.119277	0.00352737	0.11199	0.208519	0.00305648	0.0686961	0.0699609	0.0342974
JUN	JUN	L5_6.2	turquoise	-0.0645347	0.431978	-0.00046153	-0.199959	0.0147649	0.0578854	-0.190075	-0.139347	-0.0278881	-0.260243	0.127283	-0.20975	0.11735	-0.162101	0.0150535	-0.211107	-0.116046
LINC01135	LINC01135	L5_6.12	greenyellow	0.130239	-0.0899072	0.120175	-0.0784804	0.0362772	0.132312	-0.0633563	0.161904	-0.0176861	0.0925166	-0.0286053	0.142797	0.200805	-0.0766615	0.129595	0.047257	0.0775946
LINC01358	LINC01358	L5_6.12	greenyellow	0.129772	-0.0751817	0.108619	-0.0995853	0.0416814	0.145077	-0.0936753	0.152055	-0.0296365	0.0916781	-0.064134	0.136295	0.196952	-0.0644994	0.123007	0.0290844	0.0770387
AC093425.1	AC093425.1	grey	grey	0.00311529	0.0153725	0.0355179	-0.0334687	0.0195434	0.0336604	-0.0323507	0.0183924	-0.0107827	0.0122129	0.021462	0.00875702	0.0369936	-0.0190148	0.0215593	-0.00568417	0.0138896
FGGY	FGGY	grey	grey	0.0226835	-0.0984056	0.138892	-0.0527373	0.0862037	0.123202	-0.0369056	0.144721	0.00189479	0.149364	-0.0206962	0.100574	0.0976386	-0.0183401	0.0838535	0.0472107	0.142493
HOOK1	HOOK1	grey	grey	0.119457	0.138592	0.0783765	0.0815376	0.00986704	-0.0451363	0.0113477	-0.0384902	-0.0537417	-0.0335369	0.030486	0.0471108	0.00960069	0.0233075	-0.0397021	0.0655343	-0.062416
LINC01748	LINC01748	grey	grey	0.0429911	-0.0979629	0.106438	-0.0604018	0.0701917	0.149937	0.0703642	0.15558	0.121334	0.132279	-0.0077175	0.0938905	0.0582555	0.0728852	0.168604	0.000728024	0.187264
AC099792.1	AC099792.1	grey	grey	0.034861	-0.0430505	0.0178268	-0.0269143	-0.0157888	0.00938965	-0.0272003	0.0317178	-0.0157464	0.0108169	-0.0327576	0.0362352	0.0561398	-0.0678978	0.0459681	-0.00323289	0.00718452
NFIA	NFIA	L5_6.12	greenyellow	0.18608	-0.0960183	0.251877	-0.355126	0.177248	0.404789	-0.439127	0.448196	-0.226846	0.163876	-0.0705648	0.327546	0.659204	-0.311519	0.248511	0.121101	-0.0144883
NFIA-AS2	NFIA-AS2	grey	grey	0.0532316	-0.0134129	0.0513356	-0.022368	0.00775785	0.032806	-0.045672	0.0580932	-0.0352366	0.0351991	-0.0107322	0.0588435	0.0969311	-0.0655783	0.0469737	0.0229026	0.00751899
TM2D1	TM2D1	L5_6.2	turquoise	0.0261252	0.220979	0.113378	-0.0138452	0.0358548	0.0223135	-0.0306534	-0.0337571	-0.0034427	-0.0518198	0.165993	-0.0248595	0.0594975	-0.00483841	0.0239036	-0.0181222	-0.024124
AC099791.2	AC099791.2	L5_6.2	turquoise	0.0284615	0.12495	0.0888555	0.0246983	0.0233435	-0.00892661	-0.0127406	-0.035071	-0.0238971	-0.0312712	0.166868	-0.0176852	0.0188651	0.00581413	-0.0212279	0.0164941	-0.0270351
PATJ	PATJ	grey	grey	0.141364	-0.171141	0.206118	-0.0711444	0.136719	0.198484	0.0384936	0.250507	0.0861436	0.239828	-0.0870384	0.225603	0.149927	0.040654	0.19717	0.0737573	0.220273
USP1	USP1	L5_6.2	turquoise	0.0390086	0.271874	-0.0225708	0.0420326	-0.100595	-0.110004	0.00124588	-0.148937	-0.0174515	-0.189652	0.0978186	-0.0994645	-0.00958295	-0.0807353	-0.0292851	-0.0630375	-0.136693
DOCK7	DOCK7	L5_6.11	black	0.19739	-0.105504	0.198277	0.050821	0.0625571	0.092604	0.0394997	0.185045	-0.00409029	0.190106	-0.0243156	0.239842	0.114035	0.0509279	0.104299	0.160187	0.109872
AC103923.1	AC103923.1	grey	grey	0.10903	-0.0765989	0.0726962	-0.00362219	-0.00725137	0.0466508	0.0395209	0.0929875	0.0556483	0.0849962	-0.0555223	0.0995643	0.0459961	0.000947498	0.0910854	0.0210712	0.0933923
ATG4C	ATG4C	L5_6.1	blue	0.264527	-0.0410498	0.16493	-0.0231218	-0.0385733	0.0828512	-0.0139731	0.161256	-0.00526389	0.0711924	-0.0446697	0.222859	0.187924	-0.0909938	0.15305	0.0781224	0.0522213
ALG6	ALG6	grey	grey	0.0482132	-0.0534122	0.116499	0.0166926	0.0622439	0.0630432	0.0424738	0.0908869	0.0226104	0.109772	0.0523971	0.0947241	0.0477768	0.0548995	0.0592322	0.0686814	0.0875293
ITGB3BP	ITGB3BP	L5_6.1	blue	0.268653	-0.00635522	0.136594	0.00444359	-0.0623737	0.00834942	-0.0117185	0.095648	-0.029233	0.0376404	0.0418866	0.173545	0.127521	-0.0962999	0.0922884	0.0659642	0.00668031
EFCAB7	EFCAB7	grey	grey	0.12186	0.0460888	0.124993	0.0287546	0.0239671	0.0241381	-0.00609874	0.0621439	-0.0350663	0.0330822	0.11143	0.0969963	0.0737405	0.0111544	0.0223731	0.0781263	-0.0029976
DLEU2L	DLEU2L	L5_6.1	blue	0.112809	-0.0712474	0.0851971	0.0193373	0.0175382	0.0323717	-0.000657229	0.0902036	-0.0181031	0.0858385	-0.0384813	0.12647	0.0487002	0.0150114	0.029837	0.079738	0.0445185
PGM1	PGM1	L5_6.2	turquoise	0.00769373	0.14168	0.0529202	0.0396967	-0.0178577	-0.0467591	0.0463684	-0.0701627	0.0370476	-0.0400763	0.0985208	-0.0529695	-0.03998	0.00188021	0.00636925	-0.0237944	-0.00543128
ROR1	ROR1	grey	grey	0.0772987	-0.038202	0.0850517	-0.0327875	0.00604665	0.0362922	0.0226416	0.063399	0.0348843	0.0494063	0.000742714	0.0738425	0.0679426	-0.0147204	0.096337	-0.00522843	0.0650145
CACHD1	CACHD1	L5_6.3	brown	0.148784	-0.00636576	0.121489	0.468503	-0.0720332	-0.343829	0.299775	-0.118179	-0.0373832	0.105821	0.0115436	0.139141	-0.153899	0.0679062	-0.0868131	0.283293	-0.042048
RAVER2	RAVER2	L5_6.5	red	0.0627145	-0.0584014	0.20415	-0.315407	0.138058	0.378309	-0.123718	0.32443	0.137203	0.144613	0.00778851	0.157339	0.35908	-0.131575	0.372099	-0.079432	0.230527
JAK1	JAK1	L5_6.4	midnightblue	-0.0838393	0.0073607	0.192141	-0.0288269	0.281113	0.154617	0.0408892	0.0897425	0.0565746	0.175754	0.121008	0.0111399	0.00882936	0.187168	0.0451883	0.0413836	0.1845
LINC01359	LINC01359	grey	grey	-0.00973327	-0.044443	0.0528065	0.0226952	0.0856327	0.0337765	0.0398145	0.0412454	0.0167653	0.0745951	0.0201021	0.0252009	-0.0296375	0.0895525	-0.00198948	0.041906	0.0581869
AK4	AK4	grey	grey	0.0720927	0.100334	0.0623521	-0.0631693	-0.0345509	0.0183856	-0.140349	0.0372501	-0.110168	-0.0384777	-0.0216798	0.0577283	0.171104	-0.168942	0.0543389	0.00171125	-0.0474256
DNAJC6	DNAJC6	grey	grey	0.107131	0.154006	0.0686734	0.0299103	-0.02956	-0.0248152	0.0104116	-0.0262118	-0.0167314	-0.0545781	-0.0454199	0.0277253	0.0301957	-0.00456516	0.0232606	0.0090824	-0.0145318
AL139294.1	AL139294.1	L5_6.10	green	-0.0716369	0.128503	0.113472	0.0298033	0.114329	0.0125946	-0.00572428	-0.0424775	-0.0375873	0.00312008	0.456157	-0.0859947	-0.0234177	0.122758	-0.0664014	0.0400567	-0.029881
LEPROT	LEPROT	L5_6.2	turquoise	0.000222954	0.0864193	0.024727	0.0302185	-0.0163504	-0.0361484	0.00531289	-0.0433543	-0.0195638	-0.0475651	0.0477555	-0.0328274	-0.0132397	-0.00585894	-0.0187667	0.00304863	-0.0262922
LEPR	LEPR	L5_6.1	blue	0.32331	-0.0577786	0.0607407	0.00962187	-0.102424	0.0148092	-0.00461778	0.106392	-0.0136393	0.0149057	-0.142868	0.198935	0.105743	-0.0995252	0.0960576	0.0522784	0.00270897
PDE4B	PDE4B	grey	grey	0.0237299	-0.114858	0.0252333	-0.130549	0.00238306	0.164415	0.134363	0.106532	0.229235	0.0501191	-0.0470234	-0.0158429	-0.0789994	0.128719	0.166454	-0.16265	0.280349
SGIP1	SGIP1	L5_6.3	brown	0.168795	-0.17745	0.18401	0.326623	0.142831	-0.0671491	0.116739	0.138947	-0.163665	0.261657	-0.000660862	0.270568	-0.0205087	0.253937	-0.136649	0.404256	-0.0125086
AL139147.1	AL139147.1	L5_6.10	green	-0.0376395	0.0908961	0.0758044	0.043049	0.0774023	-0.0122681	-0.000786391	-0.0428173	-0.0389929	-0.0016087	0.297003	-0.0479325	-0.0204412	0.0896545	-0.0614622	0.0445063	-0.0409031
TCTEX1D1	TCTEX1D1	L5_6.8	yellow	-0.0401486	0.0312746	0.0112046	-0.0351307	-0.0189955	0.0400195	0.205925	-0.022969	0.281481	0.000812488	0.0687942	-0.0870859	-0.112899	0.0817918	0.144484	-0.142417	0.185512
WDR78	WDR78	grey	grey	0.154411	-0.101574	0.131603	0.111988	0.0154392	-0.00640031	0.0862451	0.105098	-0.00223889	0.136899	-0.0248195	0.175059	0.023823	0.038421	0.0399199	0.141367	0.0841044
MIER1	MIER1	L5_6.1	blue	0.185144	0.0233645	0.118343	0.0314128	-0.0169905	0.00740801	0.0153895	0.0640149	-0.0120223	0.0360237	-5.78e-05	0.130621	0.0807475	-0.0360764	0.0619474	0.0717556	0.00570678
SLC35D1	SLC35D1	L5_6.12	greenyellow	0.122928	-0.0886457	0.146368	-0.0772592	0.0828469	0.161897	-0.0308102	0.189481	0.01218	0.126599	-0.039208	0.160594	0.174521	-0.00438875	0.128748	0.0504533	0.112199
IL12RB2	IL12RB2	L5_6.12	greenyellow	0.0949316	-0.0909689	0.200143	-0.188868	0.211288	0.302723	-0.307224	0.283027	-0.227096	0.188167	-0.0732135	0.206308	0.368173	-0.0477319	0.088501	0.125288	0.0318855
SERBP1	SERBP1	L5_6.2	turquoise	-0.0410185	0.432342	-0.0923498	0.0638555	-0.105298	-0.16969	-0.0308965	-0.277792	-0.0543015	-0.316498	0.0921305	-0.234863	-0.0800889	-0.0580665	-0.135218	-0.111631	-0.223282
GADD45A	GADD45A	L5_6.2	turquoise	-0.164611	0.230354	-0.0560757	-0.0924775	0.0901798	0.0180159	-0.118465	-0.148204	-0.0590644	-0.152754	0.169995	-0.229003	-0.0449403	0.0557075	-0.111671	-0.118452	-0.0850046
GNG12	GNG12	grey	grey	-0.0146925	0.0295898	-0.0763546	0.0989558	-0.122677	-0.149597	0.202282	-0.133583	0.165682	-0.0661865	-0.0234955	-0.0822272	-0.171484	0.00572746	0.0348795	-0.079851	0.0294947
GNG12-AS1	GNG12-AS1	grey	grey	-0.0656041	0.0406426	0.0534262	-0.0646506	0.0992697	0.0884113	-0.0498005	0.0161772	-0.00219332	-0.000555417	0.188057	-0.0580335	0.0261588	0.050702	-0.00962938	-0.0218079	0.0165005
DIRAS3	DIRAS3	grey	grey	-0.0105623	0.0365337	-0.0033745	-0.0367026	0.0109097	0.0184921	-0.0283935	-0.0177592	-0.0133444	-0.0259745	0.00739944	-0.0263254	0.00939839	-0.0186316	-0.00696069	-0.030554	-0.0016651
WLS	WLS	grey	grey	-0.110634	-0.000261542	0.0601299	-0.196749	0.248488	0.259847	-0.185386	0.111929	-0.0632709	0.0411125	0.076924	-0.051422	0.12623	0.0859516	-0.026415	-0.0198578	0.0443
DEPDC1	DEPDC1	grey	grey	0.0149925	-0.0181609	0.021675	-0.0324524	0.0246525	0.0455227	-0.0200771	0.0463237	0.00110376	0.026977	-0.017083	0.035503	0.0309589	0.00733032	0.0314326	0.00771409	0.033916
AL033530.1	AL033530.1	grey	grey	0.0156914	-0.0521044	0.0156789	-0.0535462	0.0152199	0.0547195	-0.0395123	0.0557086	-0.00359721	0.0382859	-0.0396559	0.0330472	0.0439419	-0.027407	0.0450414	-0.0132827	0.0340592
LRRC7	LRRC7	L5_6.7	tan	0.261045	-0.369967	0.244152	-0.146285	0.133492	0.375595	-0.0593348	0.590988	0.0218359	0.361663	-0.157441	0.458404	0.384382	-0.0368712	0.319054	0.211253	0.231075
AL158840.1	AL158840.1	grey	grey	-0.00900815	0.0365985	0.066034	-0.0214517	0.0574771	0.0499399	-0.0152877	0.0324932	-0.00487322	0.0153049	0.220133	-0.00321582	0.0401862	0.0384537	0.00680581	0.0159517	0.00352542
LRRC40	LRRC40	grey	grey	0.113551	0.0749455	0.0890643	-0.00714878	0.0149527	0.0464108	-0.0285623	0.0552036	-0.026998	0.00483662	0.045898	0.0690287	0.0879068	-0.00234127	0.0452169	0.034723	-0.00982948
SRSF11	SRSF11	grey	grey	0.112433	0.00193984	0.185853	-0.0178375	0.0833669	0.0879724	-0.0384889	0.102097	-0.0467271	0.105051	0.0598491	0.155822	0.120714	0.00325497	0.0489063	0.0757642	0.0371327
ANKRD13C	ANKRD13C	L5_6.1	blue	0.1886	-0.0704996	0.155883	-0.00735483	0.0590206	0.103009	-0.0174907	0.164942	-0.0356291	0.137035	-0.0563352	0.206337	0.139936	0.0202789	0.0859092	0.116765	0.0528616
HHLA3	HHLA3	grey	grey	0.0483236	0.0336431	0.0306675	-0.0161806	-0.0312061	-0.00360622	-0.0209453	-0.00328334	-0.011887	-0.0224213	-0.0318176	0.0269243	0.0459536	-0.0606561	0.030614	-0.0221099	-0.00615016
CTH	CTH	grey	grey	0.0583931	0.0316141	0.0406513	0.00892958	0.00361008	0.0136472	0.021438	0.011397	0.0152316	0.00624076	0.00344068	0.0284084	0.0104112	0.0193577	0.0208507	0.00733145	0.013836
PTGER3	PTGER3	L5_6.1	blue	0.224305	-0.00742956	-0.0213802	0.293513	-0.161183	-0.223946	0.0290898	-0.0537054	-0.215249	-0.0574447	-0.122253	0.143608	-0.0285467	-0.0206128	-0.167724	0.231857	-0.225261
ZRANB2-AS1	ZRANB2-AS1	grey	grey	0.0574771	0.0247206	0.0104911	0.0809336	-0.0415203	-0.061868	0.00208867	-0.0213021	-0.0611236	-0.0172359	-0.02888	0.0351422	-0.00574981	-0.00919497	-0.0487076	0.0611359	-0.0679358
ZRANB2	ZRANB2	L5_6.1	blue	0.184914	0.0343334	0.124116	0.10676	-0.0372725	-0.0537866	0.0910885	0.0211446	0.012992	0.038886	0.0534448	0.133143	0.0318635	0.00773707	0.048142	0.0884496	0.00633987
ZRANB2-AS2	ZRANB2-AS2	grey	grey	0.0101533	-0.00884629	0.117657	0.0388329	0.0653449	0.0292789	0.0499768	0.0533193	0.0201738	0.0748312	0.181245	0.0381821	0.0147511	0.068643	0.0194287	0.061129	0.0703288
NEGR1	NEGR1	L5_6.7	tan	0.097198	-0.313045	0.204919	-0.380501	0.113575	0.508324	-0.12837	0.62771	0.143022	0.297135	-0.0725772	0.336917	0.478216	-0.152204	0.493773	-0.0107311	0.333047
AL354949.1	AL354949.1	L5_6.2	turquoise	-0.0684165	0.114659	0.0518178	-0.0628648	0.0518023	0.0558602	-0.0300114	-0.0120239	0.0260674	-0.0404143	0.284221	-0.0777102	0.0340331	0.0101588	0.0371468	-0.0515499	-0.00870872
AL513166.1	AL513166.1	grey	grey	0.167263	-0.186988	0.137182	-0.110341	0.0347124	0.218978	0.121536	0.280206	0.229501	0.19014	-0.102686	0.201859	0.114624	0.0305434	0.28889	-0.0190937	0.290179
AL583808.1	AL583808.1	grey	grey	0.00447639	0.1	0.0739163	-0.0363896	0.0169462	0.0442516	0.0356137	-0.00725514	0.0834723	-0.0229313	0.228245	-0.0466653	-0.00225973	0.0319701	0.0509513	-0.0556477	0.0509091
LINC02796	LINC02796	L5_6.1	blue	0.178331	-0.0396784	0.021222	-0.0232066	-0.0761884	0.0250914	0.0460145	0.0702821	0.079802	0.0114925	-0.068108	0.091449	0.0397282	-0.0610838	0.110277	-0.022691	0.0575595
LINC02797	LINC02797	L5_6.1	blue	0.161432	-0.0297191	0.00177115	-0.0142501	-0.0812415	0.00576591	0.0357276	0.0445842	0.0492933	-0.0103798	-0.0694468	0.0746351	0.0332806	-0.0564488	0.0786437	-0.0208868	0.0310152
AL591463.1	AL591463.1	L5_6.14	magenta	0.0641153	-0.0894581	0.0722188	-0.169941	-0.0714234	0.164989	0.0287922	0.175588	0.205586	0.0837507	-0.0724193	0.0880221	0.123397	-0.0985945	0.317236	-0.122151	0.217767
LRRIQ3	LRRIQ3	grey	grey	0.0735129	-0.0376125	0.0405057	0.0334425	-0.0202001	-0.0140426	0.00419545	0.0355516	-0.0195761	0.0292663	-0.0332515	0.0772139	0.0355093	-0.0218812	0.0104725	0.0507664	0.00922645
FPGT	FPGT	L5_6.1	blue	0.151361	-0.00833026	0.0779165	0.088242	-0.0697419	-0.0650907	0.0362945	0.0346273	-0.0350033	0.0281046	0.0189951	0.123939	0.0535819	-0.0670144	0.0329851	0.0865097	-0.0171943
TNNI3K	TNNI3K	L5_6.1	blue	0.255151	-0.0741793	0.107236	0.0510702	-0.105879	-0.0196817	0.0929463	0.119344	0.0686558	0.078945	-0.0562692	0.20924	0.096351	-0.0932426	0.165092	0.059872	0.0719715
LRRC53	LRRC53	grey	grey	0.0184299	-0.0272878	0.0511617	-0.0928606	0.0065182	0.0991298	-0.0611722	0.106552	-0.00510465	0.0396624	0.00588755	0.056474	0.1268	-0.0604091	0.111525	-0.0215345	0.058468
ERICH3	ERICH3	grey	grey	0.0599291	0.0242084	0.0704905	-0.0959936	-0.118306	0.0638774	-0.0139713	0.131485	0.0675616	0.022327	-0.0486107	0.0962528	0.173118	-0.206466	0.24372	-0.0678081	0.0830108
ERICH3-AS1	ERICH3-AS1	grey	grey	-0.0345512	0.062148	0.0612724	-0.00940073	0.012606	0.00247541	0.00497222	-0.0135364	0.0139863	-0.00886791	0.227806	-0.0394068	0.0111922	0.0113604	0.0230549	-0.0142591	0.00807811
CRYZ	CRYZ	L5_6.1	blue	0.215499	0.132187	-0.00848528	0.00555129	-0.198526	-0.0755614	0.0332681	-0.0586386	0.0571244	-0.127447	-0.0615714	0.0294699	0.0220261	-0.142403	0.0939865	-0.0833958	-0.0306886
TYW3	TYW3	L5_6.2	turquoise	0.115935	0.192944	0.0278233	-0.0630665	-0.0726001	0.0193905	-0.0281726	-0.0285968	0.0424974	-0.122236	0.0354675	-0.0212587	0.0679806	-0.0935711	0.0691832	-0.0856107	-0.0336018
SLC44A5	SLC44A5	grey	grey	0.0969098	-0.211811	0.293498	-0.10129	0.274017	0.309228	-0.175521	0.366522	-0.18207	0.324154	0.0384675	0.274347	0.298552	0.0871385	0.106217	0.22279	0.155077
ACADM	ACADM	grey	grey	0.051038	0.0602986	0.107758	0.0388647	0.0240748	0.0196227	0.0165987	0.0348956	-0.0107767	0.0313365	0.063167	0.059808	0.0427821	0.0187867	0.0113029	0.0614649	0.00301747
RABGGTB	RABGGTB	L5_6.2	turquoise	-0.00189419	0.219991	0.0156747	0.0796687	-0.0348061	-0.0952599	0.0688345	-0.145037	0.0236122	-0.115564	0.149083	-0.09717	-0.0804371	0.0561454	-0.0520776	-0.0293959	-0.0742344
MSH4	MSH4	L5_6.1	blue	0.25103	-0.0989192	0.0921184	0.055275	-0.0168223	0.00878674	0.0620825	0.098816	0.00848576	0.0776105	0.00133318	0.164145	0.0406978	0.0211027	0.0476827	0.0895696	0.0479296
AC092813.1	AC092813.1	grey	grey	0.161109	-0.0656498	0.0447022	0.0414168	-0.0264121	0.00415422	0.0668883	0.0580945	0.0348808	0.0452522	-0.0114101	0.0884465	0.000696815	0.0250286	0.0341728	0.0452612	0.0398689
ST6GALNAC3	ST6GALNAC3	L5_6.14	magenta	0.164038	-0.135606	0.106287	-0.0759801	-0.113099	0.117989	0.148046	0.204001	0.235024	0.101781	-0.118678	0.158939	0.0921017	-0.128453	0.303813	-0.051281	0.240964
ST6GALNAC5	ST6GALNAC5	L5_6.5	red	0.0714723	-0.18736	0.134836	-0.534949	0.122198	0.60003	-0.117041	0.450645	0.313332	0.171403	-0.0888167	0.13307	0.318089	-0.0876708	0.475823	-0.255277	0.414621
AL035409.1	AL035409.1	grey	grey	0.129628	-0.00740155	0.0388387	-0.15634	-0.0412517	0.152786	0.00270965	0.111	0.141404	-0.00741036	-0.0370675	0.049476	0.0933982	-0.0475945	0.190767	-0.114193	0.117755
PIGK	PIGK	L5_6.2	turquoise	0.051264	0.17827	0.0997809	0.0570558	0.0161547	-0.0196304	0.00403551	-0.0240602	-0.0385891	-0.0426027	0.0969539	0.00230006	0.0321626	0.00231323	-0.0195312	0.0432659	-0.043944
AC093433.2	AC093433.2	grey	grey	0.0552074	-0.0353859	0.0209661	0.0172805	-0.029431	-0.0123607	0.00839469	0.0325695	-0.0176775	0.0265142	-0.0218483	0.0535212	0.023539	-0.0349249	0.0168854	0.0327141	0.00417216
AK5	AK5	L5_6.15	purple	0.170431	0.0509847	0.163342	0.365631	0.166685	-0.169731	-0.187444	0.00900693	-0.58094	0.0912817	0.0123479	0.231838	0.119768	0.118596	-0.385574	0.525267	-0.366381
AC118549.1	AC118549.1	L5_6.15	purple	0.222589	-0.11629	0.24163	0.129926	0.0830483	0.026574	0.032469	0.171369	-0.103503	0.219738	0.00491576	0.289988	0.123425	0.059199	0.0200768	0.265807	0.0613595
USP33	USP33	L5_6.3	brown	0.249167	0.158093	0.071005	0.419981	-0.124553	-0.336339	0.161258	-0.179815	-0.139025	-0.050266	0.0145003	0.107975	-0.135573	0.0666376	-0.208019	0.265224	-0.20898
MIGA1	MIGA1	L5_6.2	turquoise	0.0487789	0.272098	0.0529428	0.0605511	-0.0277927	-0.0562227	0.0230547	-0.0959964	-0.00402067	-0.115538	0.0908004	-0.0627868	-0.00626811	0.00671196	-0.0215175	-0.0142099	-0.0642021
NEXN	NEXN	L5_6.1	blue	0.226477	-0.0328134	0.0802305	-0.00905564	-0.0197588	0.0312388	-0.0165884	0.0785238	-0.0216464	0.0382426	-0.0255605	0.143314	0.0923072	-0.0440696	0.0659889	0.0520421	0.0129611
FUBP1	FUBP1	L5_6.1	blue	0.262313	-0.00486882	0.0618051	0.00799455	-0.0773509	-0.00825575	-0.0141664	0.0588519	-0.0328629	0.000322751	-0.0880481	0.15928	0.0998316	-0.0804095	0.0586617	0.0491541	-0.0241156
DNAJB4	DNAJB4	L5_6.2	turquoise	0.0684426	0.218695	-0.0891464	0.0393102	-0.117827	-0.128485	0.0300246	-0.173787	0.016092	-0.196307	0.0476893	-0.109919	-0.0823744	-0.0324799	-0.0600611	-0.0870025	-0.11926
GIPC2	GIPC2	L5_6.2	turquoise	0.185916	0.215463	0.00293891	0.025882	-0.0948289	-0.0677034	0.0715261	-0.103166	0.0749279	-0.143676	-0.0255668	-0.0240298	-0.0448127	-0.00367164	0.0250529	-0.0830516	-0.0369038
ADGRL2	ADGRL2	L5_6.9	pink	0.0965615	-0.252517	0.251888	0.138165	0.292231	0.175714	-0.0279933	0.310481	-0.20135	0.365837	0.0223478	0.299442	0.11274	0.268838	-0.0936632	0.396192	0.0935777
AL138799.4	AL138799.4	L5_6.10	green	-0.0644681	0.085448	0.0955008	0.0267074	0.116296	0.0255682	-0.0212707	-0.0275439	-0.0499033	0.0139074	0.381136	-0.0666791	-0.0225852	0.13323	-0.0818967	0.0493991	-0.0101249
AC117944.1	AC117944.1	L5_6.10	green	-0.071065	0.103843	0.0855585	0.0477069	0.115109	0.000526995	-0.00332367	-0.0457154	-0.0522255	-0.00522376	0.391491	-0.086999	-0.0412344	0.124545	-0.0972798	0.0537843	-0.0291311
AL157944.1	AL157944.1	L5_6.5	red	-0.0158943	-0.091774	0.148112	-0.237101	0.258818	0.344901	-0.21791	0.272408	-0.0925544	0.141235	-0.0294899	0.118971	0.26757	0.0113479	0.0963024	0.025222	0.105696
LINC01362	LINC01362	grey	grey	0.0201544	-0.00480257	0.0417561	-0.0383698	0.0133932	0.0571858	-0.0426932	0.0589328	-0.0222303	0.0226492	0.0365407	0.0306392	0.0642325	-0.0159175	0.0331179	0.0125577	0.0124102
AC116099.1	AC116099.1	grey	grey	0.0712566	-0.0339453	0.0464774	-0.0333015	-0.00441149	0.0563285	-0.00106775	0.0787264	0.0109423	0.0440372	-0.0211554	0.0672806	0.0628194	-0.0261245	0.0684417	0.0140916	0.0467547
LINC01725	LINC01725	grey	grey	0.198842	-0.12921	0.150358	-0.0843081	0.0217651	0.159514	-0.0519412	0.225201	-0.0188941	0.14708	-0.0979199	0.226115	0.193068	-0.0545776	0.152522	0.0678627	0.109276
TTLL7	TTLL7	L5_6.3	brown	0.072156	-0.0285227	0.103919	0.34824	0.0588157	-0.169219	0.125338	-0.00657099	-0.16409	0.0932667	0.0887403	0.138472	-0.0739907	0.170573	-0.216187	0.341021	-0.137391
TTLL7-IT1	TTLL7-IT1	grey	grey	0.0482393	-0.0796933	0.0611522	0.0554145	0.0316603	0.00652978	0.0337752	0.0662316	-0.0139688	0.0896691	-0.0236297	0.0936822	0.0124825	0.0451328	-0.00401132	0.0959171	0.0174992
AL359504.2	AL359504.2	grey	grey	0.0058779	0.0761788	0.0592904	0.00411793	0.00503302	0.00435016	0.0244983	-0.0266435	0.0312135	-0.0253322	0.141001	-0.0322281	-0.00983332	0.0256172	0.00807497	-0.0198798	0.0110772
PRKACB	PRKACB	L5_6.2	turquoise	0.0917338	0.277203	-0.0418779	-0.133459	-0.150542	0.0614421	-0.0461677	0.0348864	0.0758096	-0.221785	-0.0253192	-0.0275637	0.157377	-0.1717	0.160717	-0.151992	-0.0660009
SAMD13	SAMD13	L5_6.6	salmon	0.0156697	0.017004	-0.0206269	0.175385	-0.0842677	-0.1589	0.232095	-0.103088	0.112578	-0.0142693	0.0223623	-0.030411	-0.177474	0.0921879	-0.0326761	0.021221	0.0325899
RPF1	RPF1	L5_6.2	turquoise	0.00529288	0.129736	0.01694	-0.0285227	-0.0185263	0.00609582	-0.0109802	-0.0324894	0.0209403	-0.0733204	0.0571127	-0.0425741	0.0167812	-0.0207332	0.014355	-0.0535748	-0.0268703
GNG5	GNG5	grey	grey	-0.0110307	0.0861988	-0.0230358	-0.0246452	-0.0398868	-0.0153951	0.036171	-0.055861	0.0721086	-0.0769295	0.07076	-0.0666305	-0.0341976	-0.0190545	0.0228474	-0.0779576	-0.00436684
SPATA1	SPATA1	grey	grey	-0.00247559	0.0418845	0.0722318	-0.0237021	0.0223006	0.0323781	-0.00972079	0.0221406	0.010039	0.00858443	0.163928	0.0010356	0.0412276	-0.00977256	0.0388539	-0.00652622	0.0146408
CTBS	CTBS	grey	grey	0.0616098	-0.0103183	0.052306	-0.0583946	-0.00510824	0.0656564	-0.0424954	0.0804759	0.00127132	0.00757869	-0.00322719	0.063995	0.1057	-0.0790743	0.0818101	-0.0082763	0.0285608
SSX2IP	SSX2IP	L5_6.2	turquoise	-0.00602304	0.252615	0.00497542	0.0252439	-0.0249789	-0.00529676	-0.0164003	-0.042455	-0.0241151	-0.141583	0.0887382	-0.0493412	0.038315	0.00440491	-0.0288666	0.00848533	-0.127568
WDR63	WDR63	grey	grey	0.0715996	0.0101604	0.023187	-0.0390949	-0.0876358	-0.000967566	0.0939009	0.0133338	0.159991	-0.000432116	0.00198353	0.0149574	-0.00178259	-0.0700563	0.142758	-0.091279	0.100741
SYDE2	SYDE2	grey	grey	0.0438895	0.0149667	0.0335601	-0.0190551	0.0175078	0.0284064	-0.027357	0.0306034	-0.0127859	0.0186735	0.00731095	0.0281965	0.0358823	-0.0194882	0.0126941	0.0265645	0.0115319
C1orf52	C1orf52	L5_6.2	turquoise	0.00234386	0.384208	0.0160598	-0.0122554	-0.00577704	-0.0567523	-0.088703	-0.197195	-0.0624315	-0.219179	0.19973	-0.176367	-0.0176058	-0.00400139	-0.0918748	-0.0878477	-0.150639
BCL10	BCL10	L5_6.2	turquoise	-0.000155679	0.106929	0.00525274	-0.00616906	0.0207424	0.000624371	-0.0310852	-0.0365475	-0.0203851	-0.0491089	0.0442222	-0.038434	0.00863811	0.0223197	-0.0253671	-0.00812673	-0.0490728
AL078459.1	AL078459.1	grey	grey	-0.0389598	0.0359136	0.0927102	-0.048996	0.108931	0.0716617	-0.0334345	0.0148079	-0.0103865	0.0145732	0.275631	-0.0372167	0.039992	0.0653772	0.00394548	-0.00161288	0.0256943
DDAH1	DDAH1	L5_6.12	greenyellow	0.0564116	0.0967402	0.0968795	-0.345442	0.0789088	0.339676	-0.245755	0.232704	0.0119639	-0.0155306	-0.0289268	0.0613252	0.360996	-0.136228	0.241348	-0.139	0.0714099
AC092807.3	AC092807.3	grey	grey	-0.0451898	0.0173855	0.0170528	-0.106993	0.0510316	0.10757	-0.0102305	0.0410489	0.0875614	0.0104803	0.0196089	-0.0398985	0.0239348	0.0273643	0.0727973	-0.0831265	0.0838611
CCN1	CCN1	grey	grey	-0.061126	0.0395375	-0.0518888	-0.0853182	0.0523144	0.0651153	-0.0212006	-0.0364903	0.0387067	-0.0369388	0.0334274	-0.0941597	-0.0018979	0.0617149	0.00956274	-0.0889619	0.0137862
ZNHIT6	ZNHIT6	grey	grey	0.180484	-0.083719	0.134221	-0.0341677	0.0533031	0.117032	-0.0243474	0.169172	-0.00811018	0.114096	-0.0586111	0.187089	0.145711	-0.00336851	0.108016	0.094599	0.0665893
COL24A1	COL24A1	L5_6.5	red	-0.145933	-0.0770326	-0.000208771	-0.269806	0.187617	0.33578	0.156169	0.12264	0.427593	0.0974061	0.0495688	-0.123376	-0.150016	0.287778	0.195131	-0.261427	0.368307
LINC02795	LINC02795	L5_6.1	blue	0.168542	-0.116946	0.0189411	-0.0376536	-0.0585792	0.0430901	-0.0116104	0.115078	0.0166102	0.057841	-0.120861	0.12784	0.0686568	-0.0907088	0.0867246	0.0144562	0.0499436
ODF2L	ODF2L	grey	grey	0.0629752	-0.0968756	0.143457	-0.0388881	0.130456	0.145819	-0.01029	0.172465	0.00781161	0.184154	-0.0108559	0.143308	0.0740232	0.0713827	0.0705715	0.0816632	0.128791
CLCA4-AS1	CLCA4-AS1	grey	grey	0.00754889	-0.073466	0.0505343	0.00464042	0.0418718	0.0484741	0.0367377	0.0652073	0.0312985	0.0828771	-0.0387571	0.0579163	0.0133794	0.0372159	0.0456475	0.0341321	0.0698832
AL049597.2	AL049597.2	grey	grey	-0.0330652	0.0639207	0.010316	-0.0283425	0.0131953	0.0116306	-0.0419723	-0.0264631	-0.0218497	-0.0434885	0.0703468	-0.0434913	0.00621927	-0.00261122	-0.0209752	-0.0245401	-0.0200462
SH3GLB1	SH3GLB1	grey	grey	0.0903136	0.0520418	0.0842376	0.049282	0.0297868	0.00484316	-0.0202303	0.0405749	-0.0697808	0.00735526	0.1055	0.0713541	0.0603549	0.0366872	-0.00957606	0.0913363	-0.0570335
SELENOF	SELENOF	L5_6.2	turquoise	0.0028067	0.222437	0.0568876	-0.0461843	0.0254664	0.0254508	-0.0517135	-0.0478183	-0.0120314	-0.10558	0.110358	-0.0577386	0.0479352	-0.020405	-0.00408009	-0.0517568	-0.0494939
HS2ST1	HS2ST1	L5_6.5	red	0.0640444	-0.0348379	0.188019	-0.100425	0.194033	0.239921	-0.0677043	0.227255	-0.0165215	0.156376	0.0677532	0.146435	0.18838	0.0904669	0.111876	0.0851026	0.104165
LINC01140	LINC01140	grey	grey	-0.0187172	0.0794551	0.00638775	-0.015289	-0.0505841	-0.00931682	0.0292659	-0.0347441	0.0507038	-0.0364219	0.00470856	-0.0553597	-0.0396697	-0.0190193	0.0443838	-0.0746223	0.0632652
LINC02801	LINC02801	grey	grey	0.0189406	-0.0247676	0.0341183	-0.0204505	0.0102425	0.0278581	0.0470928	0.0224837	0.0552471	0.0250627	0.0103358	0.0180682	0.00381152	0.0346146	0.0576546	-0.0152382	0.0644922
LMO4	LMO4	L5_6.2	turquoise	0.0147925	0.56497	-0.100728	0.046908	-0.15014	-0.177221	-0.157329	-0.298554	-0.16087	-0.387312	-0.0193171	-0.217942	0.00524486	-0.146914	-0.151914	-0.0818488	-0.353061
PKN2-AS1	PKN2-AS1	L5_6.14	magenta	0.258788	-0.134857	0.0874534	-0.00992893	-0.138502	0.0527529	0.103642	0.167589	0.134937	0.100311	-0.0994524	0.20082	0.0984529	-0.0906161	0.253502	0.0174027	0.135827
AL445438.1	AL445438.1	grey	grey	-0.0152888	0.0642526	0.0559744	-0.0471346	0.0313113	0.0444558	-0.0260937	0.00609074	0.0141158	-0.0115436	0.140213	-0.0291306	0.034933	-0.0134556	0.0348323	-0.0315532	0.0132497
PKN2	PKN2	L5_6.11	black	0.224652	-0.160517	0.202533	-0.0201549	0.0730738	0.144957	0.0367428	0.236817	0.0401163	0.21758	0.00365884	0.266168	0.13361	0.0468862	0.164594	0.125758	0.142759
GTF2B	GTF2B	grey	grey	0.0606395	0.0774452	0.0571633	-0.00929885	0.0174415	0.0172648	-0.0108809	-0.00918111	0.00653196	-0.0130214	0.0418821	0.0137391	0.030722	0.0119302	0.022043	-0.00101798	-0.00464278
KYAT3	KYAT3	grey	grey	0.122697	0.0465119	0.0885554	0.0026787	-0.0166055	0.0234427	0.0203729	0.0342292	0.0246379	0.0144535	0.000481982	0.0635131	0.0360448	0.00132241	0.0623453	0.00248944	0.0478511
RBMXL1	RBMXL1	L5_6.2	turquoise	0.072224	0.135754	-0.0224994	-0.000333189	-0.0960938	-0.0609483	0.0117927	-0.0783219	0.0174327	-0.116654	-0.0106152	-0.0414287	-0.00363225	-0.0707595	0.0165659	-0.0697842	-0.0573087
AC104459.1	AC104459.1	grey	grey	0.0166246	-0.0565778	0.0186684	0.000735051	0.00553525	0.0149207	0.0307907	0.0315874	0.0286123	0.0436536	-0.056559	0.0345056	0.00126244	0.0109627	0.0328001	0.00482184	0.0491434
GBP4	GBP4	grey	grey	-0.00770016	0.00433887	-0.00613823	-0.0190546	-0.00297478	0.0114691	-0.00592978	0.00102724	0.011057	-0.00643519	-0.0164424	-0.0103244	0.00686993	-0.01202	0.0112658	-0.0165336	0.0175602
AL596214.1	AL596214.1	L5_6.8	yellow	-0.01596	-0.0393894	0.0114266	-0.0569643	-0.0164234	0.0646224	0.164369	0.0480372	0.251982	0.0509567	-0.00956958	-0.0231491	-0.0656794	0.0405011	0.158493	-0.112935	0.205337
LRRC8B	LRRC8B	grey	grey	-0.122685	0.18082	0.0733774	-0.20474	0.194592	0.26043	-0.0410044	0.0664193	0.129093	-0.0204738	0.136025	-0.123055	0.0910983	0.127426	0.129501	-0.137389	0.115824
LRRC8C-DT	LRRC8C-DT	grey	grey	0.0225109	0.0306221	0.0785606	0.0275774	0.0208726	0.00401303	0.0165033	0.0210962	-0.00572708	0.0234023	0.1441	0.0171773	0.0334643	0.0170358	0.00751347	0.0363922	0.0043813
LRRC8C	LRRC8C	L5_6.1	blue	0.125191	-0.00748348	0.0557817	0.0332454	-0.00878697	0.00385839	0.12291	0.0254185	0.118184	0.0395173	-8.3e-05	0.0570719	-0.00789146	0.0429783	0.101017	-0.00169086	0.0892264
LRRC8D	LRRC8D	grey	grey	0.13961	-0.0552403	0.163195	0.0406403	0.0431489	0.055466	0.107387	0.105496	0.0816739	0.14046	-0.0288164	0.140536	0.0377158	0.0616973	0.116716	0.070401	0.149339
ZNF326	ZNF326	grey	grey	0.042047	0.022821	0.0805841	-0.0155913	0.000545057	0.0538994	0.0481952	0.058059	0.0678585	0.0401321	0.0783752	0.0364262	0.0313981	0.0116417	0.0890981	-0.00547019	0.0817698
LINC02609	LINC02609	grey	grey	0.124901	0.0145089	0.0646998	-0.097798	-0.0421895	0.113542	0.0180551	0.0971791	0.110673	0.0207035	-0.0214376	0.0587911	0.0534991	-0.0637202	0.164975	-0.0804687	0.129819
ZNF644	ZNF644	grey	grey	0.148199	-0.0871546	0.188312	0.0367865	0.105374	0.0876079	0.0244874	0.15661	-0.0269433	0.167639	0.0193175	0.194931	0.115247	0.0660544	0.0650448	0.151791	0.0776281
HFM1	HFM1	grey	grey	0.0599802	-0.0718678	0.109362	0.0293997	0.0190506	0.0233943	0.00105995	0.0982863	-0.0404914	0.104348	-0.00210116	0.125732	0.08322	-0.0238533	0.0450642	0.0919256	0.0432449
CDC7	CDC7	grey	grey	0.072864	-0.0147469	0.0886434	-0.0366781	0.0101555	0.0721189	0.025665	0.0900984	0.0669481	0.0546975	-0.0205659	0.0950549	0.0752891	-0.0247339	0.120903	0.0011527	0.0815151
TGFBR3	TGFBR3	L5_6.12	greenyellow	0.11984	-0.0551686	0.120584	-0.100872	0.00198578	0.110884	-0.112597	0.179823	-0.059155	0.075877	-0.0154737	0.169216	0.301355	-0.181978	0.180769	0.0443983	0.00586078
EPHX4	EPHX4	grey	grey	0.0497345	0.105401	0.0506784	-0.113577	0.0217949	0.146738	-0.0764124	0.0899969	0.0139522	-0.0422733	0.0446908	0.0287884	0.115488	-0.015933	0.075444	-0.0353668	-0.00997477
BTBD8	BTBD8	L5_6.2	turquoise	-0.107603	0.393392	-0.145866	-0.101826	-0.0749616	-0.0109642	-0.0678178	-0.173346	0.0251206	-0.30397	0.0750475	-0.241673	-0.0367846	-0.0254218	-0.0502989	-0.201491	-0.157462
AC104836.1	AC104836.1	L5_6.2	turquoise	-0.00840692	0.171697	-0.0596164	-0.0189072	-0.0525139	-0.0526818	-0.0592894	-0.103013	-0.0464688	-0.157096	0.029736	-0.0940676	-0.00392906	-0.0650822	-0.0491921	-0.0684614	-0.112264
GLMN	GLMN	grey	grey	0.0715252	0.0337244	0.207253	-0.0180484	0.146516	0.139336	-0.0386274	0.12165	-0.047571	0.120263	0.120981	0.109137	0.120777	0.0984235	0.0469035	0.102856	0.0551317
RPAP2	RPAP2	L5_6.11	black	0.235388	-0.13102	0.214036	-0.0224756	0.0891113	0.148812	-0.0336263	0.236072	-0.0385087	0.211429	-0.0655315	0.270545	0.178845	-0.00318664	0.125947	0.154048	0.123344
EVI5	EVI5	grey	grey	0.185106	-0.129709	0.140794	0.0612388	-0.0181646	0.0451548	0.269858	0.12605	0.250516	0.170071	-0.0462655	0.171477	-0.0587794	0.0912073	0.195719	0.0145942	0.258363
RPL5	RPL5	L5_6.2	turquoise	-0.0945924	0.502456	-0.00796349	0.152665	-0.124339	-0.251699	0.0154757	-0.337534	-0.0821651	-0.300925	0.335598	-0.264017	-0.113639	-0.0448727	-0.169075	-0.0644888	-0.25466
DIPK1A	DIPK1A	grey	grey	0.0932781	-0.158092	0.191993	0.0391758	0.128512	0.120497	0.0652204	0.210962	0.0231142	0.237554	-0.0259338	0.208712	0.0857072	0.101855	0.0957995	0.163984	0.151124
MTF2	MTF2	grey	grey	0.13732	-0.0673789	0.196365	0.0504613	0.0866353	0.0863954	0.0671865	0.147221	0.0346615	0.171649	0.00365231	0.18557	0.0756769	0.0770578	0.0987173	0.127183	0.130914
TMED5	TMED5	L5_6.2	turquoise	0.0683628	0.20472	-0.00648241	0.00795648	-0.0994802	-0.066796	0.0296173	-0.100137	0.0561114	-0.142555	0.114741	-0.0697754	-0.0226278	-0.055594	0.0222339	-0.0769092	-0.054009
CCDC18	CCDC18	L5_6.1	blue	0.164727	-0.0648579	0.11086	0.00254039	0.0160327	0.0504075	0.0170092	0.0961329	0.0132387	0.0977461	-0.030626	0.132933	0.0768247	-0.000728036	0.0862481	0.055672	0.0784207
CCDC18-AS1	CCDC18-AS1	L5_6.3	brown	0.207151	-0.0834544	0.175963	0.222433	-0.0246265	-0.106785	0.176906	0.0458045	-0.00230732	0.144168	-0.0209377	0.204511	-0.0100749	0.0558369	0.0285252	0.184952	0.0669965
DR1	DR1	L5_6.2	turquoise	0.0264888	0.208244	-0.0834411	-0.0145237	-0.14775	-0.0829514	0.103961	-0.141813	0.159006	-0.180017	-0.0178665	-0.117546	-0.0762636	-0.0597969	0.0739407	-0.168092	-0.00935564
FNBP1L	FNBP1L	L5_6.1	blue	0.23971	-0.0326469	0.00035392	0.261402	-0.277987	-0.263407	0.319273	-0.0725031	0.195489	0.00826874	-0.0489966	0.116713	-0.102882	-0.0704662	0.138093	0.0478122	0.055724
BCAR3	BCAR3	L5_6.12	greenyellow	0.192668	-0.0645694	0.139989	-0.075916	-0.0753447	0.0919059	-0.0887292	0.183109	-0.0365713	0.0901654	-0.0419292	0.198756	0.266786	-0.193015	0.196745	0.0493127	0.0462716
DNTTIP2	DNTTIP2	L5_6.2	turquoise	-0.0248717	0.225778	-0.0286711	-0.0111567	-0.0551383	-0.0498436	0.000554128	-0.125946	0.0257669	-0.133675	0.0417192	-0.117432	-0.0375093	-0.043855	-0.0100744	-0.100541	-0.0476342
GCLM	GCLM	L5_6.2	turquoise	0.10441	0.153067	0.069298	-0.0346248	-0.0411661	0.00464495	-0.0210114	-0.0219971	0.0252501	-0.0700922	0.0569635	0.000523068	0.0502479	-0.0709961	0.0552788	-0.0448545	0.0134619
ARHGAP29	ARHGAP29	grey	grey	-0.00668873	0.0467035	-0.0153706	-0.0979734	0.0264274	0.103198	0.0311624	0.0187685	0.11388	-0.0461066	0.0144057	-0.0478808	-0.0313108	0.0720526	0.068209	-0.121425	0.0694269
ABCD3	ABCD3	grey	grey	0.0379019	0.1096	0.0624613	0.0360156	0.00297	-0.00834591	0.0591095	-0.0263804	0.0439969	-0.0225216	0.056154	-0.0102027	-0.0187554	0.0409333	0.0205583	0.00181093	0.0236655
F3	F3	grey	grey	-0.0322523	-0.00976859	-0.0712678	-0.00363918	-0.0535843	-0.0510627	0.00753127	-0.0446331	0.00900454	-0.0539487	-0.0340806	-0.0475661	-0.0311492	-0.0433424	-0.0219219	-0.0447269	-0.023743
SLC44A3	SLC44A3	grey	grey	0.0734377	0.0254086	0.0302252	0.17511	-0.0182656	-0.123361	0.0820232	-0.0657172	-0.0576054	0.0130993	0.00593423	0.0416133	-0.0723665	0.0534947	-0.0929502	0.116815	-0.062292
CNN3	CNN3	L5_6.1	blue	0.147793	0.0435495	0.00398365	0.192442	-0.0285757	-0.175674	0.0131546	-0.114842	-0.160598	-0.036325	-0.0172336	0.0507412	-0.076402	0.0663172	-0.160436	0.148606	-0.134396
AC105942.1	AC105942.1	grey	grey	0.039327	0.0837532	0.0459982	-0.0180155	0.00602811	0.0132265	-0.0884162	0.00982238	-0.0962223	-0.0345465	0.00239711	0.0174001	0.0739334	-0.0510278	-0.0155003	0.025465	-0.0602668
ALG14	ALG14	grey	grey	0.0535702	-0.0261858	0.123197	-0.00947737	0.0848345	0.0821652	0.0183332	0.0820915	0.0202198	0.105118	0.0216467	0.078179	0.0413626	0.0547505	0.0474167	0.0529565	0.0945323
TLCD4	TLCD4	L5_6.2	turquoise	0.0748113	0.24057	0.0364462	0.219666	-0.0231579	-0.197156	-0.0326974	-0.136909	-0.211098	-0.120374	0.0595704	0.00203973	-0.00309304	-0.0507152	-0.198053	0.16124	-0.235591
AC092802.1	AC092802.1	grey	grey	0.0487804	0.0612615	0.0763863	0.12988	0.0233773	-0.0860806	0.0334243	-0.044385	-0.067189	0.0122333	0.15441	0.0223802	-0.0220122	0.0371554	-0.0699589	0.102124	-0.0538693
RWDD3	RWDD3	grey	grey	0.0522568	0.0199002	0.0869103	0.0751666	0.0106453	-0.0255718	0.0249132	0.0139007	-0.0346779	0.052244	0.0162259	0.0652352	0.0151833	0.00799249	-0.00177805	0.0845914	-0.00301608
LINC02607	LINC02607	grey	grey	0.0893062	0.122165	0.0995271	-0.124193	-0.0296045	0.0856576	-0.212147	0.071214	-0.140421	-0.055995	-0.0477196	0.0406238	0.241185	-0.257054	0.0697661	-0.0232642	-0.0323409
PTBP2	PTBP2	grey	grey	0.143143	-0.0972163	0.265977	0.103822	0.106197	0.0329292	-0.0271138	0.175673	-0.137102	0.224411	0.0598256	0.241598	0.147836	-0.000180521	0.0122632	0.252484	0.0729675
DPYD	DPYD	L5_6.7	tan	0.266701	-0.305846	0.364815	-0.159115	0.168776	0.363364	-0.250489	0.565976	-0.197287	0.382171	-0.0794395	0.469572	0.491952	-0.135704	0.236872	0.282383	0.171795
DPYD-AS1	DPYD-AS1	L5_6.10	green	-0.0382008	0.106555	0.145788	-0.0586567	0.0685209	0.0701857	-0.0857094	0.0369392	-0.0544614	0.00590225	0.363738	-0.0260707	0.110991	-0.0212866	0.0213091	0.00973406	0.0061452
MIR137HG	MIR137HG	L5_6.7	tan	0.208603	-0.428269	0.229322	-0.0855304	0.176461	0.319192	-0.202124	0.565855	-0.212571	0.378861	-0.107398	0.472107	0.413052	-0.0475891	0.150819	0.338173	0.102852
BX005019.1	BX005019.1	grey	grey	0.129795	-0.178045	0.171211	-0.0367006	0.0994276	0.163558	-0.0972322	0.268285	-0.104625	0.198522	-0.0506342	0.247089	0.220836	-0.0197186	0.100852	0.17278	0.0643354
LINC01776	LINC01776	L5_6.12	greenyellow	0.121847	-0.165598	0.175925	-0.137867	0.0167324	0.188197	-0.160716	0.306046	-0.0936423	0.173317	-0.0773476	0.261327	0.378853	-0.210034	0.217362	0.0914673	0.0765179
SNX7	SNX7	grey	grey	0.11486	-0.0900068	0.139946	0.0346784	0.0600036	0.0848324	-0.176059	0.199462	-0.261885	0.115499	0.00482857	0.236899	0.271276	-0.0646607	-0.00568521	0.245836	-0.122214
PLPPR5	PLPPR5	L5_6.12	greenyellow	0.161566	-0.0473712	0.183449	-0.0889858	0.0794387	0.192277	-0.121346	0.246493	-0.0851904	0.119202	0.0480772	0.20622	0.297393	-0.0455066	0.139039	0.118945	0.0277993
AL445433.2	AL445433.2	grey	grey	0.0392141	-0.140213	0.110208	-0.0443314	0.0805185	0.141268	0.037472	0.187483	0.0658246	0.165943	-0.0927825	0.135362	0.0863346	0.0280915	0.129433	0.0492518	0.165219
PLPPR4	PLPPR4	L5_6.2	turquoise	0.0365403	0.263719	0.00405166	-0.158322	-0.0790517	0.095426	-0.137675	0.0344141	0.00159653	-0.176697	0.0720532	-0.0419122	0.214941	-0.18466	0.144847	-0.109999	-0.0823495
PALMD	PALMD	grey	grey	-0.00373475	-0.0452518	0.0102816	-0.0581716	-0.0268673	0.0464711	0.014161	0.0499287	0.0481858	0.0141775	-0.0232952	0.00448248	0.0301355	-0.0572379	0.0843744	-0.0598166	0.0885236
AGL	AGL	grey	grey	0.0701241	0.0913378	0.0746584	0.0546686	-0.0108951	-0.0233629	0.0642373	-0.0267437	0.0293906	-0.0177852	0.046311	0.0225147	-0.00996527	0.0169199	0.00343827	0.0216297	0.00686729
SLC35A3	SLC35A3	grey	grey	0.0726429	0.0628984	0.120234	0.02549	0.0344766	0.0169093	-0.00237499	0.0302843	-0.0199596	0.0295245	0.0716322	0.0585921	0.0608367	-0.00482909	0.027317	0.0547396	0.016151
MFSD14A	MFSD14A	L5_6.2	turquoise	0.0153688	0.247959	0.0334563	0.0294661	-0.000571709	-0.0369668	-0.00968779	-0.108643	-0.0163681	-0.11924	0.111984	-0.0807263	-0.0019702	0.0146165	-0.031608	-0.028718	-0.0799714
AC093019.2	AC093019.2	grey	grey	-0.0193285	0.0504332	0.0553844	-0.000887964	0.0461176	0.0206045	-0.00552822	-0.00693864	-0.00301709	-0.00418022	0.190605	-0.0291107	0.00192199	0.0417148	-0.0117453	0.00579938	0.00421404
SASS6	SASS6	grey	grey	0.097471	0.0203393	0.0592195	0.0371327	-0.0284488	-0.0210922	0.0363909	0.00823686	0.00597183	0.00798968	0.0138126	0.0570001	0.014216	-0.0115744	0.0153403	0.0284963	0.00226436
TRMT13	TRMT13	grey	grey	0.113829	-0.026861	0.132205	0.0364405	0.0439447	0.0394898	0.00738754	0.0922101	-0.0329407	0.0821198	0.0755541	0.123968	0.079808	0.0183299	0.038868	0.0969587	0.0286149
LRRC39	LRRC39	L5_6.3	brown	0.205417	0.0307751	0.0473862	0.307582	-0.0961944	-0.236425	0.163011	-0.107314	-0.0708204	-0.00456926	-0.0420417	0.114148	-0.120069	0.0487438	-0.125318	0.186211	-0.0981581
DBT	DBT	L5_6.2	turquoise	0.0513198	0.198941	0.00452632	0.0874821	-0.088566	-0.107193	0.0684295	-0.113821	0.0285455	-0.115155	0.030674	-0.0553341	-0.0615081	-0.0275662	-0.0214362	-0.0235109	-0.057396
AL445928.2	AL445928.2	grey	grey	-0.0275873	0.0854123	0.0781253	0.0423298	0.0555243	-0.0138445	0.0226819	-0.0397274	-0.00752316	0.000772107	0.23979	-0.0413848	-0.0215951	0.0819003	-0.0371042	0.029026	-0.00431954
RTCA-AS1	RTCA-AS1	grey	grey	-0.00249168	-0.00546215	0.0365523	0.0810206	0.0164769	-0.0483142	0.0593921	-0.02043	-0.00454849	0.033508	0.0343251	0.0137101	-0.0530474	0.0610465	-0.0379647	0.0497106	-0.000582681
RTCA	RTCA	L5_6.2	turquoise	-0.0523079	0.253055	-0.00814719	0.0617301	-0.051471	-0.100902	0.0337712	-0.163841	0.00876365	-0.144828	0.11131	-0.141857	-0.0831844	0.00795022	-0.0624546	-0.0545761	-0.0778884
CDC14A	CDC14A	L5_6.3	brown	0.0169534	3.13e-05	-0.0110358	0.514152	-0.0445867	-0.39122	0.303339	-0.228525	-0.10108	0.0450676	0.0694272	0.00972811	-0.296409	0.245874	-0.268383	0.279264	-0.14514
GPR88	GPR88	L5_6.2	turquoise	-0.0480282	0.161363	-0.0165927	-0.0202721	-0.00554338	-0.0165907	-0.101125	-0.074566	-0.0907228	-0.128088	0.0557936	-0.0921419	0.0365492	-0.0640799	-0.0792009	-0.0211963	-0.107679
EXTL2	EXTL2	L5_6.2	turquoise	-0.0556319	0.259728	-0.0417191	0.356271	-0.0391587	-0.312483	0.242454	-0.323865	-0.0125487	-0.142185	0.155521	-0.176378	-0.318087	0.230623	-0.258493	0.0841934	-0.146811
SLC30A7	SLC30A7	L5_6.1	blue	0.21021	-0.052725	0.124118	0.0725442	-0.0210816	0.0186028	0.0404454	0.118972	-0.0354273	0.0790031	-0.0274557	0.20442	0.107208	0.00349771	0.0727914	0.130528	0.0173683
DPH5	DPH5	grey	grey	0.0710034	0.0188553	0.0677642	0.0113804	-0.0138307	0.00642109	-0.0257689	0.041968	-0.0494691	0.0113407	0.0078216	0.0724688	0.08229	-0.051181	0.0262851	0.0519372	-0.014287
AC093157.1	AC093157.1	grey	grey	0.0207448	-0.0240192	0.0853817	0.0478623	0.056028	0.0124484	0.0288074	0.0481724	-0.00962607	0.0791624	0.0422039	0.0571477	0.0248444	0.0470084	0.00266896	0.074989	0.038722
OLFM3	OLFM3	L5_6.3	brown	-0.0100419	-0.0744887	-0.0319226	0.425887	0.0208822	-0.24695	0.402155	-0.114597	0.0831718	0.0809026	0.0459337	0.00026952	-0.408473	0.394922	-0.221757	0.207493	0.030149
COL11A1	COL11A1	grey	grey	-0.00625875	-0.0170486	-0.0635542	-0.0586518	-0.127679	-0.00360752	0.150763	-0.00943948	0.215822	-0.0453107	-0.0801327	-0.0768719	-0.121502	-0.021415	0.138469	-0.200956	0.193474
AC095032.1	AC095032.1	L5_6.1	blue	0.15728	-0.0831533	0.056865	0.0996351	-0.036364	-0.0296524	0.0669831	0.0694879	-0.0159826	0.0585446	-0.0626525	0.138251	0.00707265	0.0120421	-0.00140187	0.117183	0.00211597
RNPC3	RNPC3	L5_6.11	black	0.209954	-0.227585	0.122731	0.10355	0.0425287	0.00496411	0.100146	0.102514	0.00472633	0.224064	-0.165535	0.239174	-0.0162931	0.0879506	0.0273822	0.145689	0.120388
AMY2B	AMY2B	grey	grey	0.102174	-0.0487822	0.132906	0.0734052	0.0839411	0.0478185	0.106012	0.0847405	0.0519961	0.114551	0.0342445	0.106952	-0.0156191	0.130231	0.0375115	0.0874669	0.112135
AMY2A	AMY2A	grey	grey	-0.0212595	0.0227766	0.0498438	0.00845988	0.0624086	0.0255846	0.017008	0.000313201	0.0100406	0.0313735	0.0404394	-0.0126129	-0.0175031	0.0693255	-0.00685529	0.0129676	0.0375175
PRMT6	PRMT6	L5_6.2	turquoise	-0.0417988	0.18201	-0.0487286	0.0484194	-0.0803237	-0.0935244	0.0392969	-0.130927	0.0246307	-0.12752	0.00441675	-0.112414	-0.0719576	-0.0313402	-0.0352198	-0.0611414	-0.0629547
NTNG1	NTNG1	L5_6.6	salmon	0.0132366	0.0272699	-0.0980025	0.346021	-0.270149	-0.353805	0.645941	-0.24699	0.468236	-0.0337807	0.0278426	-0.107589	-0.456251	0.167389	0.0923245	-0.0956795	0.180267
VAV3	VAV3	grey	grey	0.0301927	-0.0415972	0.0495565	-0.06304	0.0817272	0.116611	-0.00650477	0.0645776	0.0511786	0.0439545	0.0317252	0.00430493	0.00733647	0.0858665	0.0233973	-0.0043447	0.078463
SLC25A24	SLC25A24	grey	grey	0.0702361	-0.0433004	0.0759323	0.105881	0.0222826	-0.0401697	0.0564181	0.0228075	-0.0343184	0.0854251	0.0140311	0.0856455	-0.0190662	0.0535289	-0.0275798	0.113344	0.023137
AL359258.2	AL359258.2	L5_6.2	turquoise	-0.0674535	0.10152	-0.0212859	-0.0160425	0.000540731	-0.0178056	-0.000232338	-0.0581913	0.018225	-0.0680576	0.0698303	-0.090829	-0.0335192	0.000525458	-0.0218156	-0.0541752	-0.028924
FAM102B	FAM102B	L5_6.3	brown	0.0945495	0.0957515	-0.0102028	0.424623	-0.130137	-0.327516	0.274338	-0.182401	-0.0329105	-0.0197544	0.00644535	0.0439083	-0.233448	0.176701	-0.159989	0.213246	-0.139721
HENMT1	HENMT1	L5_6.2	turquoise	-0.038292	0.202569	-0.00738911	-0.0233739	-0.0315976	-0.0279046	-0.0323416	-0.0939837	0.00224577	-0.126484	0.0816586	-0.107574	-0.012396	-0.0396819	-0.0170101	-0.0773134	-0.0632599
AL160171.1	AL160171.1	grey	grey	0.00796731	0.00447488	0.0346566	-0.0211916	0.0071598	0.0181306	-0.0242279	0.0172723	-0.00773987	0.00325976	0.0334066	0.00963745	0.0280412	-0.036246	0.0204506	-0.00502596	0.00672606
PRPF38B	PRPF38B	grey	grey	0.0196355	-0.0469116	0.0401996	-0.0493724	-0.000463441	0.0412603	-0.0561422	0.0476894	-0.0379876	0.0578991	-0.087798	0.0665035	0.0568226	-0.0587905	0.0222516	0.00819819	0.0241274
STXBP3	STXBP3	L5_6.12	greenyellow	0.164054	0.0106672	0.146023	-0.164673	-0.0283165	0.147533	-0.20401	0.191604	-0.0917791	0.0313683	0.00971857	0.162215	0.315528	-0.236282	0.15545	0.0267059	0.00820003
AKNAD1	AKNAD1	L5_6.1	blue	0.202855	-0.00604933	0.103403	0.074613	-0.012807	-0.0273543	0.040877	0.0444224	-0.0114338	0.049525	-0.0366054	0.13346	0.0332594	-0.00345574	0.0279815	0.0874796	0.0218549
GPSM2	GPSM2	grey	grey	0.0155159	0.0793644	0.0745048	0.00318238	0.0193895	-0.0119039	0.0106258	-0.0497702	0.00965537	-0.0285443	0.21736	-0.044724	-0.0108847	0.029599	-0.0140681	-0.0125709	0.0111863
CLCC1	CLCC1	L5_6.2	turquoise	-0.00695572	0.177741	0.034432	0.015243	-0.00698838	-0.0274795	-0.00331868	-0.0735833	0.00270283	-0.0784485	0.0712739	-0.0625393	-0.00970109	0.00176271	-0.00978628	-0.0292162	-0.0457202
WDR47	WDR47	L5_6.2	turquoise	-0.0319172	0.500044	-0.0543027	0.0288133	-0.0725823	-0.12393	-0.0589424	-0.268873	-0.0473472	-0.308291	0.0974471	-0.231615	-0.0586237	-0.0478436	-0.105833	-0.12158	-0.199542
TAF13	TAF13	L5_6.2	turquoise	-0.092435	0.386497	-0.0934216	-0.0119926	-0.072006	-0.0941344	0.00836528	-0.254282	0.0661297	-0.263354	0.121691	-0.265269	-0.127147	-0.00349368	-0.0790443	-0.180279	-0.0964307
AL356488.3	AL356488.3	grey	grey	-0.000893012	0.0449191	0.0512531	-0.0207787	0.0212027	0.0161014	-0.0154489	-0.00691397	0.00411392	0.0017909	0.0765084	-0.0218089	0.0110718	-0.00483008	0.0170222	-0.0180395	0.0230748
TMEM167B	TMEM167B	L5_6.2	turquoise	0.0539276	0.323555	-0.0488503	-0.0523439	-0.171199	-0.0818907	-0.0476345	-0.14892	0.0252391	-0.265065	0.0381739	-0.123375	0.0351079	-0.197893	0.0393844	-0.156014	-0.127413
C1orf194	C1orf194	grey	grey	-0.0258109	0.0572476	0.00760443	-0.0288378	0.0245947	0.0183057	-0.0310829	-0.0243832	-0.00956115	-0.0345792	0.0417116	-0.0376774	0.0190669	0.012474	-0.00759899	-0.0323262	-0.0174608
KIAA1324	KIAA1324	grey	grey	0.0757286	-0.062091	0.199331	0.0457769	0.227309	0.0894673	-0.0651722	0.102328	-0.150075	0.180115	0.0437914	0.144942	0.124512	0.127086	-0.0210993	0.190956	0.00411816
SARS	SARS	L5_6.2	turquoise	-0.13598	0.503563	-0.0497437	-0.0298968	-0.0301525	-0.0920634	-0.0463899	-0.285059	0.00348251	-0.300593	0.25036	-0.317956	-0.0828885	-0.020509	-0.0983857	-0.187707	-0.149781
CELSR2	CELSR2	L5_6.2	turquoise	-0.170561	0.607607	-0.0948369	0.00125735	-0.0119871	-0.115625	-0.138656	-0.329256	-0.114768	-0.378325	0.129958	-0.341156	-0.0523001	-0.0460509	-0.201924	-0.138994	-0.289053
PSRC1	PSRC1	L5_6.2	turquoise	-0.0716795	0.168741	0.110782	-0.178135	0.142258	0.159033	-0.180583	0.0240598	-0.0612818	-0.0348489	0.1542	-0.0683476	0.143991	-0.04083	0.017377	-0.0715757	-0.0025654
MYBPHL	MYBPHL	grey	grey	0.0618002	-0.0301956	0.0545536	-0.0561042	0.0499421	0.0734302	-0.0147358	0.0535483	0.03379	0.0475419	-0.0234569	0.0356668	0.0390996	0.00723155	0.041093	-0.0147201	0.0678883
SORT1	SORT1	L5_6.2	turquoise	0.0719389	0.254396	0.0817486	-0.144849	0.10494	0.144948	-0.209379	0.0166611	-0.0985438	-0.112474	-0.0294878	-0.0231381	0.191297	-0.0857926	-0.00695202	-0.0257986	-0.0842649
PSMA5	PSMA5	L5_6.2	turquoise	-0.115786	0.375933	-0.00967577	-0.0817066	-0.00842585	-0.00495502	-0.0506455	-0.182013	0.0446843	-0.217722	0.199019	-0.22995	-0.0382569	-0.0117152	-0.0238717	-0.168372	-0.0793119
ATXN7L2	ATXN7L2	grey	grey	-0.0172772	0.0570244	0.054069	0.0207833	0.0615499	0.0193701	0.0400695	-0.0156278	0.0327371	0.0170046	0.049168	-0.0143787	-0.0259879	0.0851471	-9.69e-05	0.00593765	0.0263767
CYB561D1	CYB561D1	L5_6.2	turquoise	-0.0390944	0.168086	0.0726506	0.0723362	0.0573675	-0.0459961	0.0235078	-0.101773	-0.0219509	-0.0409278	0.200135	-0.0882602	-0.062744	0.0868315	-0.0667637	0.0139062	-0.0369579
AMIGO1	AMIGO1	L5_6.2	turquoise	-0.145404	0.43241	-0.0792948	-0.023384	-0.0714814	-0.0898141	-0.0180043	-0.24696	0.0389326	-0.293198	0.115644	-0.28244	-0.0860787	-0.0448351	-0.0759889	-0.186559	-0.134102
GPR61	GPR61	grey	grey	-0.0329418	0.080212	0.066654	0.0236658	0.0694632	0.0243656	0.0358336	-0.0157005	0.0258701	0.0185231	0.121988	-0.0342499	-0.0278411	0.0802906	-0.0141274	0.0159126	0.0214722
GNAI3	GNAI3	L5_6.1	blue	0.21017	-0.0699526	0.146016	0.0900926	0.0464561	0.0196193	0.0778977	0.0800323	0.00755431	0.129607	0.0287964	0.160337	0.0261478	0.0884768	0.041948	0.127544	0.0782174
AMPD2	AMPD2	L5_6.2	turquoise	-0.0437948	0.326308	-0.0440727	-0.0125582	-0.081879	-0.0912146	0.0287361	-0.209364	0.0670857	-0.214493	0.0749978	-0.18498	-0.0724824	-0.0459883	-0.0172392	-0.154474	-0.080942
GSTM4	GSTM4	L5_6.2	turquoise	-0.00259383	0.166002	-0.0276101	-0.0878344	-0.0680463	0.0127876	-0.00870966	-0.0646022	0.100935	-0.118561	0.00810128	-0.0918651	-0.000886804	-0.086275	0.0715962	-0.145818	0.0143947
GSTM3	GSTM3	L5_6.2	turquoise	-0.047273	0.404981	-0.0331181	-0.00364844	-0.107557	-0.11326	-0.0589455	-0.209816	-0.0317033	-0.260089	0.125719	-0.205941	-0.0249448	-0.120418	-0.0590719	-0.137951	-0.141968
AHCYL1	AHCYL1	L5_6.2	turquoise	0.0631035	0.332731	-0.0172364	0.0220794	-0.0773	-0.0957542	0.031241	-0.192534	0.0506807	-0.21589	0.0505615	-0.140577	-0.0537528	-0.0203564	-0.0179642	-0.118329	-0.0959082
STRIP1	STRIP1	L5_6.2	turquoise	-0.0203243	0.301759	0.00726917	-0.0355601	-0.032826	-0.0332937	-0.0332564	-0.147273	0.018079	-0.165962	0.0634926	-0.144715	-0.0122538	-0.0539051	-0.00494939	-0.124841	-0.0646501
SLC6A17	SLC6A17	L5_6.2	turquoise	-0.126847	0.426324	-0.0887463	0.0190395	-0.0507471	-0.107096	-0.0137719	-0.278412	-0.00255593	-0.250581	0.0326634	-0.276264	-0.110707	0.0244816	-0.0826741	-0.15461	-0.135565
KCNC4	KCNC4	L5_6.2	turquoise	0.0680656	0.15747	0.0866989	-0.141692	0.0421607	0.111231	-0.207988	0.0517386	-0.122181	-0.0577667	-0.0280226	0.0259166	0.216466	-0.14042	0.045766	-0.0246352	-0.0617226
RBM15-AS1	RBM15-AS1	grey	grey	0.0433537	0.00549068	0.0448951	-0.0177303	0.00290756	0.0222741	-0.0196877	0.0235221	-0.0102863	0.0146531	0.0605039	0.0257609	0.0357671	-0.0180641	0.0183861	0.00580864	0.0096571
RBM15	RBM15	grey	grey	0.117342	0.0582844	0.0251799	0.0286238	-0.0249931	-0.0280362	-0.0210272	-0.0118988	-0.0494796	-0.031507	-0.0304449	0.0551229	0.0499959	-0.0364508	-0.0125255	0.0369974	-0.0635632
LAMTOR5-AS1	LAMTOR5-AS1	L5_6.11	black	0.210186	-0.149119	0.173156	0.0486659	0.0766825	0.0706451	-0.031583	0.177737	-0.100376	0.17605	-0.0576508	0.265478	0.152859	-0.00120207	0.0480498	0.19133	0.0384397
SLC16A4	SLC16A4	grey	grey	0.0669612	0.0532101	0.0803166	0.0324628	0.0183541	-0.00860027	0.000568071	-0.000800819	-0.0263809	0.00318549	0.199733	0.0216474	0.0299389	0.0196724	-0.00682207	0.0440375	-0.0200408
AL355488.1	AL355488.1	grey	grey	0.149527	0.0392826	0.0906858	0.0753699	-0.00991343	-0.0362313	-0.0065417	0.0171178	-0.0760616	0.00608553	0.0464477	0.0979488	0.0563219	-0.018828	-0.0115303	0.0979995	-0.058178
LAMTOR5	LAMTOR5	L5_6.2	turquoise	-0.172241	0.519698	-0.112604	0.00198115	-0.117188	-0.17197	0.0258115	-0.366155	0.0711878	-0.355956	0.236154	-0.364997	-0.17367	-0.0354596	-0.105475	-0.240101	-0.162829
KCNA2	KCNA2	L5_6.2	turquoise	-0.119509	0.376944	-0.134989	-0.11318	-0.0990065	-0.00626786	0.1528	-0.227564	0.337051	-0.28868	0.109739	-0.318352	-0.200054	0.0310931	0.0743838	-0.339948	0.0404689
AL365361.1	AL365361.1	grey	grey	0.0745285	0.118735	-0.00400958	-0.0638976	-0.019846	0.0263048	-0.0756602	-0.00561752	-0.0189046	-0.101299	-0.00661238	-0.00755642	0.0712535	-0.0811075	0.00682402	-0.0418801	-0.0684856
LRIF1	LRIF1	L5_6.2	turquoise	0.158865	0.206534	0.0216643	-0.00754767	-0.0616586	-0.0396294	-0.0124061	-0.0820659	0.00183342	-0.138817	0.0639259	-0.0179581	0.0449798	-0.0640121	0.0169528	-0.0516567	-0.0792684
DRAM2	DRAM2	grey	grey	0.0841859	-0.0145563	0.106468	0.040389	0.0476109	0.020704	0.0111544	0.0549009	-0.0320529	0.0657274	0.0348735	0.0941934	0.0459131	0.0460852	0.0162445	0.0879387	0.0193138
CEPT1	CEPT1	grey	grey	0.0988659	0.0198306	0.119318	0.0577555	0.0559527	0.0261505	-0.00531422	0.0639888	-0.0652416	0.0513351	0.0785614	0.106225	0.0732617	0.0461575	-0.00872016	0.119532	-0.020288
OVGP1	OVGP1	grey	grey	0.049592	0.0173072	0.0641311	0.0321191	0.0132201	0.00942618	0.0551859	0.0181814	0.0364303	0.0352851	-0.00368424	0.0423226	-0.00572928	0.0206677	0.0279352	0.0241857	0.0532835
AL390195.2	AL390195.2	grey	grey	0.0303071	-0.0127065	0.0114464	0.0159363	0.00211014	0.00118795	0.0491592	0.0273126	0.0496593	0.0211254	-0.0216423	0.0272579	-0.00914224	0.0217903	0.0265511	0.0133012	0.0249928
AL390195.1	AL390195.1	grey	grey	0.0283076	-0.0325275	0.0661851	-0.00818485	0.0543191	0.0539494	0.0254335	0.0630079	0.0374032	0.0789191	0.0217761	0.0522674	0.0293486	0.0288757	0.0413935	0.0309981	0.0646972
WDR77	WDR77	L5_6.2	turquoise	-0.0939413	0.20357	-0.00300894	-0.00761067	0.0163079	-0.0259566	-0.0259405	-0.115261	-0.0108538	-0.108952	0.0907885	-0.140034	-0.0375231	0.0153762	-0.0456974	-0.0660378	-0.0516971
ATP5PB	ATP5PB	L5_6.2	turquoise	-0.205276	0.654419	-0.151153	-0.0459951	-0.147564	-0.154512	-0.0110407	-0.413984	0.0922439	-0.459958	0.232843	-0.453959	-0.168536	-0.0876271	-0.100061	-0.320602	-0.191983
C1orf162	C1orf162	grey	grey	0.0719314	0.00738752	0.0264096	0.0157972	-0.0225615	-0.00337448	0.0504717	-0.000430309	0.0462323	0.00560449	0.0035776	0.0280141	-0.0134316	0.0147571	0.0422821	-0.0114631	0.030688
RAP1A	RAP1A	grey	grey	0.168879	-0.0711191	0.175643	0.0877185	0.0852024	0.0333662	0.0146976	0.121486	-0.0699795	0.150781	0.00983478	0.199793	0.0935716	0.0657771	0.012244	0.188549	0.0353128
INKA2	INKA2	grey	grey	-0.0968173	0.149929	0.119516	0.0503837	0.241967	0.0474212	-0.0385912	-0.0588376	-0.0716016	0.0349394	0.163066	-0.0738255	-0.0115972	0.17658	-0.116113	0.0893648	-0.029851
INKA2-AS1	INKA2-AS1	L5_6.2	turquoise	-0.0630934	0.0838929	0.0100739	0.0103963	0.0546212	-0.0144564	-0.000942323	-0.0631549	0.000269302	-0.0301852	0.0721448	-0.0722098	-0.0514158	0.0417869	-0.0489144	-0.0215067	-0.0149654
DDX20	DDX20	L5_6.2	turquoise	-0.0248124	0.154027	0.0239135	0.0634609	0.0286984	-0.0612739	0.0501069	-0.113233	0.0184218	-0.0640721	0.134282	-0.0874609	-0.090944	0.0829813	-0.0620531	-0.00804033	-0.0339027
KCND3	KCND3	L5_6.13	cyan	-0.00226237	-0.0108864	0.195819	0.19519	0.256405	-0.0165473	0.135173	-0.00144901	-0.0226981	0.215452	0.0979869	0.0606262	-0.0719558	0.296831	-0.078162	0.205058	0.0966984
LINC01750	LINC01750	grey	grey	0.0119795	0.0593197	0.0322562	0.0516278	0.00886994	-0.0327302	0.0450194	-0.038481	0.0131618	0.00106152	0.044739	-0.021805	-0.0338985	0.0346435	-0.0121159	0.0116676	-0.00219607
CTTNBP2NL	CTTNBP2NL	L5_6.3	brown	0.0745786	-0.0345756	0.0556004	0.228254	0.0362658	-0.112151	0.169076	-0.0402932	-0.00905761	0.0818478	0.0258781	0.0742845	-0.113972	0.186486	-0.0712202	0.151781	-0.00589832
WNT2B	WNT2B	L5_6.3	brown	0.0872607	0.0623224	0.0122338	0.40347	-0.0282715	-0.308346	0.228059	-0.202752	-0.0847138	-0.00647239	0.0882783	0.00820433	-0.222074	0.181019	-0.216053	0.206423	-0.122584
ST7L	ST7L	L5_6.15	purple	0.195517	-0.105666	0.163811	0.106977	0.0466988	0.00644443	0.0579214	0.124072	-0.0393413	0.158067	-0.0094814	0.211298	0.0665031	0.0510581	0.0333397	0.189645	0.0506275
CAPZA1	CAPZA1	L5_6.2	turquoise	0.0583111	0.161288	0.0701748	0.0831431	0.0154121	-0.0559772	0.0376618	-0.0684541	-0.0194011	-0.0417807	0.0685581	-0.0151755	-0.0297204	0.0608002	-0.0429132	0.0344851	-0.0297098
MOV10	MOV10	grey	grey	0.0988012	-0.0621444	0.0932135	0.0645669	0.0562108	0.00657141	0.00358027	0.0525525	-0.0578215	0.102003	-0.0106268	0.11511	0.0326577	0.0666584	-0.017194	0.121198	0.0184367
RHOC	RHOC	L5_6.2	turquoise	-0.0265102	0.144773	-0.0471574	0.207874	-0.10182	-0.233031	0.110723	-0.214951	-0.0384491	-0.113498	0.0423026	-0.0998059	-0.163212	0.0396283	-0.129821	0.0273559	-0.105465
PPM1J	PPM1J	L5_6.2	turquoise	-0.0257353	0.151525	-0.0374964	0.143988	-0.0713853	-0.173759	0.0675719	-0.176539	-0.0376557	-0.118953	0.0661821	-0.096682	-0.117285	0.0143875	-0.117169	0.00663626	-0.106516
LINC01357	LINC01357	grey	grey	0.198414	-0.118227	0.145086	0.0588434	0.0104169	0.0127172	0.0113313	0.111898	-0.0431775	0.15473	-0.0906521	0.210171	0.0916699	-0.0182022	0.068617	0.140508	0.0550509
SLC16A1	SLC16A1	grey	grey	0.0315379	0.0840776	0.00512461	0.17667	-0.0388719	-0.162814	0.0960302	-0.115586	-0.0299886	-0.052754	0.0587685	-0.0168628	-0.086021	0.033155	-0.0892413	0.0761481	-0.0800778
SLC16A1-AS1	SLC16A1-AS1	L5_6.11	black	0.229099	-0.256044	0.287137	0.193884	0.10596	-0.00888733	0.0628444	0.202147	-0.119474	0.353183	-0.131063	0.369822	0.123932	0.0258903	0.0594329	0.321991	0.107867
AL390242.1	AL390242.1	grey	grey	0.00229205	0.0698024	0.0986793	0.0595437	0.0583579	-0.0252192	0.0157192	-0.0270685	-0.0301288	0.0168167	0.241413	-0.00756815	-0.00189409	0.0423673	-0.0276517	0.0554169	-0.00707197
LRIG2-DT	LRIG2-DT	grey	grey	0.046185	0.0387823	0.142753	0.0992606	0.0405837	-0.0520514	0.0207301	-0.00169057	-0.0708447	0.0508387	0.262329	0.0401413	0.0214452	0.0263219	-0.0338619	0.109956	-0.0223427
LRIG2	LRIG2	grey	grey	0.140501	-0.0157063	0.12119	0.13761	0.02229	-0.0635028	0.075825	0.0179614	-0.0394644	0.085404	0.0222457	0.125689	0.014461	0.0446241	-0.00184438	0.140882	0.00184527
MAGI3	MAGI3	L5_6.15	purple	0.350913	-0.24601	0.138248	0.361728	-0.0425745	-0.163374	0.111619	0.1498	-0.2216	0.221409	-0.1093	0.415904	0.0882754	0.0754278	-0.0794457	0.458267	-0.139221
PHTF1	PHTF1	grey	grey	0.0805136	-0.0465782	0.22107	0.203974	0.0950724	-0.051342	0.102251	0.0510053	-0.0535926	0.195898	0.110628	0.14832	0.00438838	0.112202	-0.0222304	0.230233	0.0516059
RSBN1	RSBN1	L5_6.1	blue	0.207417	0.146854	0.0480499	0.0386977	-0.0743062	-0.0549718	-0.0422913	-0.0314085	-0.0684551	-0.0973041	-0.0303743	0.0612368	0.0846047	-0.106857	0.00575727	0.0252692	-0.109014
AL137856.1	AL137856.1	grey	grey	0.0602692	-0.0340368	0.0371553	0.0328516	0.00256567	-0.0130516	-0.00104251	0.0172669	-0.0220446	0.0335841	-0.00177353	0.0452347	0.0196498	-0.0100388	0.00473572	0.0451677	0.00800965
PTPN22	PTPN22	grey	grey	0.089294	-0.0087699	0.0890589	0.0100307	0.0322677	0.0100016	0.00551498	0.00337196	0.00130207	0.0306224	0.0291246	0.0423967	0.0222107	0.0110211	0.0189806	0.0157096	0.0324846
AP4B1-AS1	AP4B1-AS1	grey	grey	0.0112509	0.0448371	0.0759537	0.0260317	0.0502946	-0.0023569	0.0077618	-0.0190053	-0.0091668	0.0145552	0.156853	-0.00624811	0.000605878	0.0329962	-0.0140929	0.0288857	-0.00502513
BCL2L15	BCL2L15	grey	grey	0.0387272	-0.01906	0.0708137	0.0103023	0.0282973	0.0158716	0.00846768	0.0204014	-0.00093685	0.0482704	0.00838152	0.0427248	0.0222341	0.00956793	0.024759	0.0249318	0.0423678
AP4B1	AP4B1	grey	grey	0.0178517	0.0785173	0.0873105	-0.0165437	0.0356861	0.0303139	-0.0242873	0.00221123	-0.00725413	0.0101747	0.0689914	0.0097476	0.0390043	-0.00391973	0.030394	0.00240892	0.0196321
DCLRE1B	DCLRE1B	L5_6.2	turquoise	0.0109175	0.0854259	-0.0155998	-0.0136448	-0.0410163	-0.0192614	-0.0247666	-0.0459353	-0.00775973	-0.0705499	0.000819279	-0.0298529	-0.00363954	-0.040584	-0.0133737	-0.0299142	-0.0407047
HIPK1	HIPK1	L5_6.2	turquoise	0.0411094	0.255022	0.00113414	0.0107084	-0.0207037	-0.0413363	-0.0604079	-0.112387	-0.066229	-0.156736	0.0660865	-0.0765179	0.0266961	-0.0209791	-0.0460393	-0.0284333	-0.128895
SYT6	SYT6	grey	grey	0.0245022	0.0244058	9.45e-05	-0.0685671	-0.0834599	-0.00887425	-0.0383705	-0.0128166	0.00655644	-0.0493543	-0.0150284	-0.024349	0.0405695	-0.131542	0.0618092	-0.0841834	0.0256695
TRIM33	TRIM33	grey	grey	0.105539	-0.0344765	0.210595	-0.00936333	0.149329	0.128423	-0.0174224	0.1449	-0.0193419	0.164142	-0.0152712	0.161591	0.109214	0.0683713	0.0610154	0.112334	0.105332
BCAS2	BCAS2	L5_6.2	turquoise	-0.0696037	0.359516	-0.0254768	-0.0287904	-0.0423902	-0.0756949	-0.0283736	-0.222639	0.0254301	-0.221146	0.13754	-0.22415	-0.0645146	-0.0316353	-0.0506415	-0.158883	-0.0952156
DENND2C	DENND2C	L5_6.12	greenyellow	0.0967763	-0.0708389	0.130267	-0.0974241	0.0715494	0.137542	-0.169203	0.15711	-0.120906	0.0874214	-0.0149832	0.136811	0.242363	-0.112109	0.06152	0.0774248	-0.00454108
NRAS	NRAS	L5_6.2	turquoise	0.022625	0.18452	-0.0109738	0.0384467	-0.0645972	-0.0776266	0.00255569	-0.113404	-0.00947735	-0.121589	-0.0169874	-0.0763929	-0.0350723	-0.033676	-0.0329533	-0.0471189	-0.0675127
CSDE1	CSDE1	L5_6.2	turquoise	-0.0445957	0.513511	-0.0816501	0.0968095	-0.160007	-0.212121	0.0456276	-0.330073	0.0145268	-0.357374	0.120109	-0.26552	-0.13588	-0.0576678	-0.111932	-0.144458	-0.197411
SIKE1	SIKE1	grey	grey	0.11347	0.119685	0.0225059	0.00274214	-0.0601049	-0.0323193	0.0172876	-0.0512223	0.0276155	-0.0780972	0.0191685	-0.0088972	0.00548247	-0.030774	0.0254014	-0.0347095	-0.0247918
TSPAN2	TSPAN2	grey	grey	0.0323178	0.0153747	0.0626651	-0.0996612	-0.0918509	0.0345093	-0.0438887	0.0592075	0.0338235	0.0184229	-0.00612307	0.0371246	0.099253	-0.173553	0.15857	-0.0789775	0.109415
NGF	NGF	grey	grey	0.060407	-0.00213874	-0.00128448	0.218768	-0.0513725	-0.176116	0.125929	-0.10614	-0.0506397	-0.00318193	0.0218248	0.0116655	-0.108943	0.0803632	-0.117087	0.107697	-0.0679617
VANGL1	VANGL1	grey	grey	0.0140573	-0.00426392	0.0532882	0.00716878	0.0177595	0.0141	-0.0310137	0.0288241	-0.0404885	0.0366049	0.00814912	0.039271	0.0580353	-0.0319854	0.0114813	0.0467232	-0.00686974
SLC22A15	SLC22A15	L5_6.9	pink	0.0612781	-0.180891	0.147506	0.0494872	0.101963	0.0607351	0.100283	0.10774	0.0428043	0.231886	-0.0793308	0.140494	-0.010074	0.131135	0.0530927	0.103433	0.174388
ATP1A1	ATP1A1	L5_6.2	turquoise	-0.218728	0.754438	-0.165014	-0.0926451	-0.129459	-0.121021	-0.0261084	-0.429593	0.111422	-0.530567	0.316166	-0.508228	-0.140262	-0.0610228	-0.0844485	-0.367254	-0.227379
ATP1A1-AS1	ATP1A1-AS1	L5_6.2	turquoise	-0.0351698	0.0997998	0.0704192	-0.0201224	0.0439589	0.0253463	0.0207666	-0.0355541	0.0362768	-0.032814	0.240244	-0.0622939	0.00926804	0.044089	0.0218053	-0.0362463	0.0227343
CD58	CD58	grey	grey	0.0510554	-0.0161884	0.0498942	-0.027265	-0.00921289	0.0257539	0.00410326	0.0203087	0.0282584	0.0244702	0.00494339	0.0325274	0.0432545	-0.0252099	0.0613539	-0.0159772	0.0470079
IGSF3	IGSF3	grey	grey	0.0165705	0.0544883	0.0543685	-0.171339	0.0279579	0.155228	-0.10731	0.112254	0.0152535	-0.0155982	0.00598354	0.0372341	0.192887	-0.134166	0.145054	-0.066567	0.038744
PTGFRN	PTGFRN	grey	grey	0.0120449	0.0429686	0.0128079	-0.0829961	-0.0519639	0.0386091	0.0309209	0.00626668	0.114071	-0.0308549	-0.0123888	-0.0360275	0.00767126	-0.0780871	0.115832	-0.128323	0.105029
TTF2	TTF2	L5_6.1	blue	0.143798	-0.0729287	0.0696393	-0.0529229	-0.0250782	0.060099	0.0267868	0.0660357	0.0698189	0.0728077	-0.0981945	0.0932615	0.0530005	-0.0538156	0.122551	-0.0255209	0.101335
TRIM45	TRIM45	grey	grey	-0.0347098	0.0548334	0.0167432	-0.026358	0.0161624	0.0183912	-0.000718309	-0.0216624	0.020161	-0.0166198	0.0535766	-0.0409875	-0.00103249	0.007527	0.00987834	-0.0334248	0.0144954
MAN1A2	MAN1A2	L5_6.3	brown	0.111068	-0.0421914	0.0325686	0.289814	-0.0869467	-0.183465	0.308509	-0.0564808	0.119598	0.0775014	0.0222322	0.0770694	-0.214896	0.186998	-0.0270979	0.13157	0.0499845
GDAP2	GDAP2	grey	grey	0.161442	-0.0541837	0.0994123	0.154959	-0.00159283	-0.0608019	0.0856521	0.0554682	-0.0449227	0.0836342	-0.00638798	0.151613	0.00285541	0.0631365	-0.0227049	0.170196	-5.21e-05
WDR3	WDR3	L5_6.2	turquoise	-0.00860165	0.14659	0.0347122	0.0136585	0.0135783	-0.00619228	0.0098288	-0.0527143	0.00847925	-0.0602178	0.0921771	-0.0550783	-0.00399324	0.0231645	-0.00856643	-0.0151208	-0.0210417
SPAG17	SPAG17	grey	grey	0.0684617	-0.0569405	-0.00285134	0.0781468	-0.113885	-0.077887	0.161889	-0.0021421	0.136274	0.0283741	-0.0105382	0.0354624	-0.0879945	-0.00834115	0.0668233	-0.0111235	0.082996
WARS2	WARS2	grey	grey	0.031738	-0.0256127	0.115359	-0.0280058	0.072861	0.094502	0.0274675	0.0954299	0.0508297	0.0977767	0.0319576	0.0761456	0.0575239	0.0472534	0.0848723	0.0255135	0.0998051
WARS2-AS1	WARS2-AS1	grey	grey	0.245478	-0.108986	0.170687	-0.0408812	-0.00943814	0.106925	0.0575694	0.187963	0.1043	0.140541	-0.0289178	0.208542	0.143136	-0.050637	0.213279	0.0408868	0.165683
AL359915.1	AL359915.1	grey	grey	0.063403	-0.0829676	0.0737221	0.186601	0.120327	-0.0590485	0.116556	-0.00549692	-0.0277703	0.112209	0.0288476	0.0695831	-0.107255	0.202116	-0.111695	0.169968	0.0292727
LINC00622	LINC00622	grey	grey	0.06526	0.0952708	-0.0449484	0.229811	-0.0687866	-0.198842	0.0885419	-0.14783	-0.0914296	-0.0823733	-0.0663682	0.00146099	-0.119839	0.0597999	-0.160007	0.111108	-0.17209
ZNF697	ZNF697	L5_6.3	brown	0.0452065	-0.0184328	0.0407569	0.381749	0.037107	-0.218504	0.197035	-0.0964117	-0.0934955	0.0701152	0.0775996	0.0624808	-0.171111	0.238296	-0.195032	0.274227	-0.100021
PHGDH	PHGDH	grey	grey	0.091213	0.015898	-0.0156628	0.0211488	-0.0594214	-0.0624574	0.0183354	-0.042272	0.0111386	-0.0493059	-0.0282676	0.0143337	-0.0108992	-0.0426292	-0.005973	-0.00685125	-0.0346224
NOTCH2	NOTCH2	grey	grey	0.106848	-0.0394698	0.0352086	-0.0815246	-0.062172	0.068967	-0.0195583	0.0922103	0.0619954	0.00128195	-0.0105856	0.0820122	0.141482	-0.120824	0.142506	-0.0367868	0.0311369
SEC22B	SEC22B	L5_6.2	turquoise	0.125271	0.165425	0.0225144	-0.0246836	-0.0964809	-0.0105105	-0.0393796	-0.0145729	-0.0147219	-0.116985	0.0486374	0.0146677	0.0891208	-0.108613	0.0528476	-0.0340974	-0.0682856
NBPF26	NBPF26	grey	grey	0.0754376	0.0179	0.0232791	-0.011787	-0.0703659	-0.00331659	0.0420916	0.0230876	0.0696217	-0.0144	-0.0100552	0.0392196	0.0313393	-0.0607614	0.0876447	-0.028869	0.0254392
LINC00623	LINC00623	grey	grey	0.101486	0.142179	0.0227897	0.16327	-0.0879865	-0.155016	0.127551	-0.125703	0.0171174	-0.0677768	0.0117567	0.00481576	-0.0848939	0.0308221	-0.0460515	0.0423602	-0.0612123
AC244453.3	AC244453.3	grey	grey	0.108828	0.0213474	0.0117755	0.00820521	-0.0549026	-0.0242985	0.000982968	0.000320842	-0.00341423	-0.0310538	0.00152304	0.0462672	0.0281986	-0.0484289	0.0251284	2.76e-05	-0.014918
SRGAP2C	SRGAP2C	grey	grey	0.0303664	0.0497821	0.151639	-0.0473789	0.125575	0.127027	0.0178932	0.0728235	0.0608051	0.0804368	0.181702	0.0345251	0.0590169	0.131485	0.0966356	0.0263715	0.0967978
SRGAP2-AS1	SRGAP2-AS1	L5_6.10	green	-0.0460607	0.0750867	0.0619318	-0.0231536	0.0673168	0.028254	-0.0208753	-0.0220244	-0.000798452	-0.00824727	0.238962	-0.0556142	-0.00336611	0.0523622	-0.0195204	-0.00579466	0.000535936
LINC02798	LINC02798	grey	grey	0.0977534	-0.200032	0.0584903	-0.142545	0.0396027	0.162643	-0.0363597	0.169502	0.0669252	0.160438	-0.0889457	0.130868	0.0870158	-0.0115144	0.146419	-0.0268373	0.162551
LINC02591	LINC02591	L5_6.2	turquoise	-0.0220784	0.142004	-0.0204881	0.0483989	-0.0363017	-0.0678437	0.0514588	-0.0986211	0.0220002	-0.0852825	0.0714645	-0.0858011	-0.0725669	0.0408239	-0.0361464	-0.0421889	-0.042414
HIST2H3PS2	HIST2H3PS2	grey	grey	0.110754	0.0682483	-0.0135261	0.000116749	-0.105249	-0.0497882	-0.00570147	-0.0426613	0.0085299	-0.0800926	-0.0100366	0.0153693	0.0197971	-0.0852606	0.0301336	-0.0413852	-0.0450347
LINC02802	LINC02802	L5_6.2	turquoise	-0.0174796	0.182841	0.142945	0.0189424	0.0788171	0.00926969	0.00698555	-0.0490672	0.00688219	-0.00977512	0.283425	-0.0638691	-0.00724541	0.0735492	-0.00588911	0.0036017	0.0152484
NBPF15	NBPF15	grey	grey	0.074417	-0.0426151	0.169485	-0.0819842	0.0621152	0.150085	-0.00338241	0.159473	0.0757604	0.132632	0.066394	0.112756	0.148492	-0.0307566	0.180299	0.0156724	0.147545
FP700111.1	FP700111.1	grey	grey	0.0864289	-0.037565	0.043992	0.00546913	0.0058803	0.0168994	0.041002	0.0348566	0.0339747	0.0448692	-0.0100882	0.0571735	0.00425054	0.0114833	0.041694	0.0170113	0.0482342
SRGAP2B	SRGAP2B	grey	grey	0.0405998	0.0508015	0.144894	-0.0564763	0.0924366	0.1256	0.0700688	0.065052	0.133686	0.0732921	0.118438	0.0301591	0.0455823	0.11534	0.146728	-0.0314545	0.139922
NBPF20	NBPF20	grey	grey	0.0742579	-0.000502928	0.0435144	-0.0161492	-0.0404883	0.017858	0.0372579	0.0362234	0.05942	0.0152729	-0.00758938	0.0437105	0.0137799	-0.0180346	0.0689911	-0.0212382	0.055834
AC239860.4	AC239860.4	grey	grey	0.0852369	0.00726902	0.0233576	-0.00914232	-0.0559933	-0.00639786	0.0462518	0.00703211	0.0686086	-0.00236854	-0.00257485	0.0304759	-0.00653346	-0.0280635	0.0660134	-0.032634	0.0478858
GPR89A	GPR89A	L5_6.1	blue	0.207029	-0.0111433	0.134519	-0.0137234	0.000587032	0.0675794	0.0510412	0.102556	0.0699844	0.0757754	0.022522	0.131328	0.0772596	0.0117678	0.131116	0.0278061	0.087972
PDZK1	PDZK1	grey	grey	0.0446855	0.0396447	0.0596852	0.0108614	0.0115384	-0.000342698	0.0143135	-0.0156549	0.017165	-0.00515759	0.124274	-0.00341566	-0.000842994	0.0142843	0.00913395	-0.00140365	0.0112166
RNF115	RNF115	L5_6.14	magenta	0.17653	-0.0171401	0.147638	-0.22433	-0.0192064	0.233965	-0.0581627	0.220444	0.128869	0.0634653	-0.0967887	0.160449	0.23202	-0.13415	0.307044	-0.0911614	0.149822
POLR3C	POLR3C	grey	grey	0.0346075	0.0253352	0.0650999	-0.066706	-0.0151482	0.0598708	-0.0168953	0.0385955	0.0418362	0.00780977	-0.0144821	0.0236398	0.0677083	-0.054325	0.100352	-0.0393857	0.0579379
NUDT17	NUDT17	grey	grey	0.0380117	0.0373988	0.0134201	-0.00330637	-0.0194189	-0.00534207	0.0315194	-0.0229953	0.0487636	-0.0208361	0.0245407	-0.0124464	-0.0155903	-0.00710556	0.0308342	-0.0359285	0.0180917
PIAS3	PIAS3	L5_6.2	turquoise	0.0246307	0.120283	0.0186036	0.00766364	-0.0467083	-0.0280611	0.00533416	-0.0421268	0.0126734	-0.0579072	-0.0121621	-0.0248572	0.00620426	-0.0481103	0.0252474	-0.0313094	-0.020009
ANKRD35	ANKRD35	L5_6.8	yellow	0.0391346	0.0193348	-0.0125873	-0.00176256	-0.0752679	-0.0230786	0.143096	-0.0518823	0.196769	-0.0210275	-0.0109218	-0.0385704	-0.110539	0.0189039	0.0962463	-0.109205	0.114456
ITGA10	ITGA10	grey	grey	0.12765	-0.0197155	0.029579	0.123348	-0.0241881	-0.0882689	0.088321	-0.0354175	-0.00385124	0.0265542	0.0134919	0.0530912	-0.0577904	0.0605399	-0.0231725	0.0675186	-0.0167235
PEX11B	PEX11B	L5_6.2	turquoise	-0.040019	0.308204	-0.0492282	-0.0155854	-0.0883666	-0.080872	0.0251697	-0.190119	0.073422	-0.218547	0.0971265	-0.177617	-0.0744306	-0.0440444	-0.0127648	-0.155362	-0.0729006
RBM8A	RBM8A	L5_6.2	turquoise	-0.0445705	0.324958	-0.0653328	-0.0149851	-0.0859103	-0.105423	-0.0312068	-0.212541	-0.0018663	-0.230235	0.0651943	-0.188232	-0.0645052	-0.0688183	-0.0596428	-0.146779	-0.121008
LIX1L-AS1	LIX1L-AS1	grey	grey	0.0329712	0.0481612	0.0734641	-0.0144351	0.0260441	0.0256385	-0.0333658	0.0109569	-0.0227921	0.00129981	0.120062	0.00678815	0.0464241	-0.0102918	0.0172704	0.0045798	-0.000825464
LIX1L	LIX1L	grey	grey	0.0498848	0.0024676	0.0506379	0.00898227	0.00111275	0.00472918	-0.0285743	0.0318956	-0.0367696	0.0296224	-0.0378347	0.0609236	0.0567454	-0.0332051	0.0178341	0.0389605	-0.0150576
ANKRD34A	ANKRD34A	L5_6.2	turquoise	-0.103697	0.364195	-0.106686	0.0146739	-0.0724675	-0.106233	-0.019563	-0.225483	0.00107492	-0.262199	0.0399571	-0.231637	-0.0979459	-0.0208412	-0.10156	-0.13529	-0.161118
POLR3GL	POLR3GL	L5_6.2	turquoise	-0.0562587	0.169152	0.017876	0.00417371	-0.00405238	-0.0363236	-0.0121339	-0.0949755	-0.0135823	-0.0815986	0.118776	-0.093857	-0.0206981	-0.0139479	-0.0268574	-0.051109	-0.0580701
TXNIP	TXNIP	grey	grey	0.0502942	0.00701545	0.0197998	-0.0126346	-0.0433881	-0.0210808	-0.00689983	-0.0221988	-0.0041835	-0.0272777	-0.0174436	0.00980685	0.026361	-0.0525212	0.0128789	-0.0247495	0.00123116
HJV	HJV	L5_6.3	brown	0.0524933	-0.0184861	-0.00923096	0.251498	-0.0471303	-0.18006	0.134935	-0.0862137	-0.061649	0.0215917	-0.0243564	0.0511136	-0.117473	0.088786	-0.132606	0.159323	-0.0870956
LINC01719	LINC01719	grey	grey	0.0372569	0.0337059	0.0711527	-0.00723539	0.00750084	0.0316038	0.0311238	0.0260178	0.0476614	0.0439447	-0.019315	0.0282979	0.0233487	-0.0037131	0.0594699	-0.00586796	0.0588282
AC245407.2	AC245407.2	L5_6.2	turquoise	0.0486033	0.122019	0.00331358	0.0134652	-0.0408054	-0.0409287	-0.0156381	-0.0611661	-0.0213885	-0.0852331	0.0826737	-0.0320491	0.000450127	-0.0206813	-0.0170289	-0.0261619	-0.0698539
NBPF12	NBPF12	grey	grey	0.157193	-0.011119	0.17483	-0.0197791	0.0509452	0.093176	0.0473726	0.116352	0.0727347	0.10623	0.00761081	0.133272	0.0909499	0.00236206	0.132957	0.0409104	0.12276
PRKAB2	PRKAB2	L5_6.2	turquoise	0.0828143	0.193856	0.032012	0.0785319	-0.100546	-0.114153	0.0302225	-0.102947	-0.0212059	-0.11516	0.0552272	-0.0366897	-0.00938006	-0.0777548	-0.0280351	-0.00935667	-0.0682061
AC242426.2	AC242426.2	grey	grey	0.11893	-0.0435706	0.099851	0.128613	0.00940268	-0.0409657	0.102213	0.0419733	0.00821253	0.0886089	-0.0182748	0.111715	-0.0141307	0.0468243	-0.00149093	0.112772	0.0486501
FMO5	FMO5	grey	grey	-0.0171041	0.0674915	0.0480047	0.0152899	0.0227414	-0.00628174	0.0128403	-0.0293849	0.00358724	-0.016806	0.192752	-0.0392764	-0.0215268	0.0292293	-0.0227103	0.00229621	-0.00575017
CHD1L	CHD1L	grey	grey	-0.00184323	0.0147616	0.0301296	0.0129745	0.0268441	0.00111128	0.0166701	-0.00721871	0.00788336	0.0169704	0.0335037	0.00258465	-0.00278792	0.0247431	-0.00395207	0.0164618	0.0117201
LINC00624	LINC00624	grey	grey	0.00986108	0.0442858	0.0575461	0.0223191	0.029876	-0.00695037	0.00352718	-0.0161413	-0.021785	0.00603526	0.170961	-0.0058642	0.0111165	0.036915	-0.0227018	0.0292413	-0.0098427
BCL9	BCL9	grey	grey	0.0846352	0.0390471	0.102072	-0.0514094	-0.015097	0.0583126	-0.0833062	0.089992	-0.0547305	0.0225285	0.00199814	0.0833544	0.157131	-0.123386	0.0781321	0.0313485	-0.00477968
ACP6	ACP6	L5_6.1	blue	0.258536	-0.0189028	0.129151	0.0462776	-0.0605921	0.00751169	0.0558636	0.0857989	0.0265601	0.060566	-0.00725679	0.172784	0.0892581	-0.0487219	0.112185	0.0757339	0.0436256
GPR89B	GPR89B	L5_6.1	blue	0.258383	-0.0274611	0.174415	0.0548173	0.0103172	0.0303562	0.0657403	0.0973122	0.0263138	0.106425	0.0176527	0.178011	0.073788	0.0364025	0.104402	0.0921002	0.0822728
NBPF11	NBPF11	grey	grey	0.0708784	-0.0179848	0.0828592	-0.0286598	0.00122568	0.0483205	0.0372955	0.0726021	0.0658241	0.0484686	0.0144661	0.0644627	0.0452333	-0.0233188	0.101404	0.00175473	0.0796066
AC239809.3	AC239809.3	grey	grey	0.0856071	-0.108526	0.155341	-0.027131	0.095118	0.128826	-0.0191055	0.195574	-0.0234089	0.172319	0.000471025	0.177062	0.142889	0.00445903	0.0945527	0.106782	0.10441
LINC01138	LINC01138	L5_6.6	salmon	0.116646	-0.0566829	0.124691	0.0560352	0.0107685	0.014089	0.200637	0.0621535	0.172451	0.135807	0.0422273	0.0908095	-0.0469458	0.0879	0.123772	0.0274238	0.175318
AC245100.6	AC245100.6	grey	grey	-0.0187903	0.0701202	-0.0231776	0.0281627	-0.047705	-0.0480106	0.048961	-0.0588975	0.0515997	-0.0534241	0.0147746	-0.0530951	-0.061293	-0.00570973	0.00189884	-0.0429677	-0.00319544
PPIAL4G	PPIAL4G	grey	grey	0.0498866	-0.0308616	0.0253974	-0.018643	-0.0199734	0.0111682	0.00166097	0.0476267	0.0157498	0.0249684	-0.0185151	0.0422415	0.0436549	-0.0418649	0.059676	-0.00246266	0.0301388
PDE4DIP	PDE4DIP	L5_6.1	blue	0.156093	0.0521463	0.0514841	-0.10697	-0.105225	0.0736997	0.0132378	0.107084	0.129992	-0.0149347	-0.0381714	0.0912338	0.122812	-0.168382	0.221301	-0.0822674	0.0789559
NBPF9	NBPF9	grey	grey	0.105487	-0.0192506	0.0866323	-0.0274893	-0.00721146	0.0549913	0.0645654	0.068431	0.0991055	0.0581831	0.0266687	0.0806542	0.046919	0.00865148	0.124472	-0.00679231	0.100031
AC245297.3	AC245297.3	grey	grey	0.0625991	-0.0182966	0.0964034	0.0549289	0.0267076	0.0107136	0.0920093	0.0541454	0.0510244	0.069997	0.0916496	0.07584	0.0182289	0.0678094	0.0459833	0.061783	0.0520946
NOTCH2NLC	NOTCH2NLC	grey	grey	0.0591102	0.00659272	0.0231746	-0.0254832	-0.0393402	0.0169753	0.0322887	0.0392931	0.0679877	-0.00699892	0.0410896	0.0298907	0.0318105	-0.0441912	0.0824434	-0.0278041	0.0424075
HIST2H2BE	HIST2H2BE	L5_6.2	turquoise	0.0648792	0.132028	-0.0367374	-0.0336717	-0.0973433	-0.0526563	2.06e-05	-0.0927897	0.0367184	-0.126156	-0.0214407	-0.0569103	-0.0114011	-0.0813496	0.0173458	-0.100474	-0.0487023
BOLA1	BOLA1	L5_6.2	turquoise	-0.0487252	0.143015	-0.00632128	-0.00636331	-0.0231588	-0.0321532	-0.00347986	-0.0756977	0.0191247	-0.0890893	0.0640998	-0.0945677	-0.0331963	-0.0125108	-0.0173108	-0.0665999	-0.0401198
SV2A	SV2A	L5_6.2	turquoise	-0.116857	0.686931	-0.123444	-0.0205221	-0.177413	-0.151526	0.00163775	-0.368181	0.0942606	-0.453858	0.0571946	-0.382081	-0.1198	-0.129632	-0.0539357	-0.298502	-0.18364
SF3B4	SF3B4	L5_6.2	turquoise	0.00918536	0.215669	-0.0154152	0.00429571	-0.0714161	-0.0647263	-0.0158949	-0.111502	-0.000359968	-0.141717	0.0064107	-0.0825991	-0.0161906	-0.0552261	-0.015344	-0.0692949	-0.0843882
MTMR11	MTMR11	grey	grey	0.0507657	0.0239443	0.0490479	0.0587749	-0.0336681	-0.050788	0.0384806	-0.0131116	-0.0072268	0.00808396	0.0361153	0.021389	-0.00236934	-0.0128056	0.0109277	0.0299248	-0.0111286
OTUD7B	OTUD7B	L5_6.1	blue	0.148641	-0.0637813	0.153754	0.00405702	0.0251328	0.0544483	0.0286559	0.110093	0.0125566	0.118271	-0.0244659	0.159689	0.106896	-0.0186612	0.0997164	0.0736386	0.0828377
AC244033.2	AC244033.2	grey	grey	0.095148	-0.0575416	0.123641	0.0166862	0.0194459	0.0370302	0.0414868	0.0862005	0.0234071	0.102787	-0.0152294	0.125157	0.0565338	0.00483005	0.0779106	0.0544726	0.0729607
VPS45	VPS45	L5_6.1	blue	0.179546	-0.0354484	0.190216	0.0255959	0.0304586	0.0712756	0.0547478	0.142485	0.0302903	0.144663	-0.0639347	0.194427	0.103356	0.00733625	0.127236	0.0925486	0.108129
PLEKHO1	PLEKHO1	L5_6.2	turquoise	-0.0435339	0.236535	-0.000194372	0.0351794	-0.0187053	-0.0843391	0.036522	-0.164384	0.0337076	-0.119833	0.0441563	-0.130279	-0.0768293	0.0113004	-0.0375858	-0.0756982	-0.0467373
ANP32E	ANP32E	L5_6.2	turquoise	-0.0123729	0.284665	-0.0529624	-0.0290723	-0.122914	-0.0839691	-0.0109359	-0.1579	0.0442352	-0.198806	0.0283047	-0.13707	-0.0319338	-0.108757	0.00452059	-0.14471	-0.0759448
APH1A	APH1A	L5_6.2	turquoise	-0.0918671	0.281278	-0.022357	0.00124629	-0.0183988	-0.0479363	0.0206555	-0.171069	0.0489071	-0.153635	0.0780394	-0.178894	-0.0748907	0.0139806	-0.0348051	-0.112137	-0.0606855
C1orf54	C1orf54	grey	grey	0.0230753	0.000809357	0.0284449	-0.0164496	0.0026087	0.0155638	0.0835961	-0.0203061	0.118489	0.0102959	0.0273155	-0.0246952	-0.0421978	0.0401812	0.0706549	-0.0616561	0.0953362
CIART	CIART	grey	grey	0.0331399	0.124256	-0.0026215	0.0494196	-0.0327194	-0.0621489	0.0276019	-0.0748554	0.0065771	-0.0725123	-0.00283443	-0.0305124	-0.0203048	-0.0164941	-0.015147	-0.00889399	-0.0414561
MRPS21	MRPS21	L5_6.2	turquoise	-0.0737301	0.435831	-0.0433837	0.0304822	-0.0984818	-0.146254	0.00236326	-0.266729	0.0142217	-0.266515	0.166127	-0.233414	-0.103033	-0.0359866	-0.0771279	-0.152743	-0.152555
PRPF3	PRPF3	L5_6.1	blue	0.214946	-0.0561316	0.118974	0.0131971	0.00644539	0.0264324	-0.00265938	0.0774747	-0.0208755	0.0863062	-0.039978	0.160901	0.088717	-0.0288184	0.070037	0.0723689	0.0458147
RPRD2	RPRD2	L5_6.11	black	0.243242	-0.192632	0.248596	-0.0123382	0.129657	0.159308	-0.0434263	0.275473	-0.0658607	0.282785	-0.115558	0.341406	0.225548	0.000530758	0.14102	0.197244	0.103134
TARS2	TARS2	grey	grey	0.0284377	0.0836649	0.0936358	-0.00450955	-0.000137573	0.00691348	0.0181637	0.00295531	0.0333694	0.0225998	0.0178038	0.0182544	0.0177671	-0.0281022	0.0494116	-0.00826123	0.0369139
ECM1	ECM1	L5_6.2	turquoise	-0.0341466	0.132795	-0.00429553	-0.0291868	-0.0292347	-0.00587696	0.101638	-0.0939546	0.148651	-0.0832472	0.0806948	-0.121456	-0.10366	0.0548838	0.0399795	-0.135739	0.0570309
FALEC	FALEC	grey	grey	0.00454786	0.0514776	0.121059	-0.0327811	0.0719936	0.0691217	-0.0308038	0.0393426	-0.00598589	0.0464224	0.0979495	0.0129032	0.0589752	0.00633175	0.0348341	0.0158453	0.044635
ADAMTSL4-AS1	ADAMTSL4-AS1	grey	grey	-0.00272594	-0.0661503	0.123307	0.0387885	0.179324	0.0723812	0.0424882	0.0607326	0.00168408	0.157741	0.0345763	0.0623114	0.00750372	0.169418	0.00494416	0.088712	0.0860232
MCL1	MCL1	L5_6.2	turquoise	0.0259361	0.140462	-0.0460788	0.0142688	-0.0438319	-0.0630865	0.0181738	-0.116732	0.0202212	-0.122378	0.0127586	-0.0800726	-0.0370978	0.00626606	-0.017799	-0.0688354	-0.0591238
ENSA	ENSA	L5_6.2	turquoise	0.0894273	0.321117	-0.0450485	0.0201278	-0.152522	-0.142618	0.0585118	-0.210234	0.0890566	-0.225036	-0.00619493	-0.12622	-0.0614656	-0.09877	0.0269178	-0.154036	-0.0896412
GOLPH3L	GOLPH3L	grey	grey	0.125594	0.042148	0.0684652	0.011962	-0.0285467	-0.00549282	0.0184901	0.0220564	0.0180425	0.00405484	-0.0043895	0.0635869	0.0358564	-0.0256666	0.0531316	0.0167013	0.0250323
HORMAD1	HORMAD1	grey	grey	0.0704964	-0.0515797	0.0970491	-0.0134343	0.0905821	0.0841456	0.00123662	0.0749165	0.0158748	0.0990304	0.0147831	0.0725772	0.0367419	0.0697009	0.0393981	0.0521092	0.086884
CTSS	CTSS	grey	grey	0.0930545	-0.0596835	0.111853	0.00298394	0.106818	0.0797155	0.00804713	0.0799279	0.00757315	0.12185	-0.00422374	0.095834	0.0386468	0.0824026	0.0307594	0.0701374	0.0861575
CTSK	CTSK	grey	grey	0.0691569	-0.00465726	0.0485897	0.0118998	0.0356517	0.0190197	0.0119216	0.0262278	0.00655419	0.0341897	0.0278691	0.0405743	0.00487571	0.0396942	0.00508695	0.0302536	0.0239578
ARNT	ARNT	grey	grey	0.109907	-0.0485887	0.178848	0.0190842	0.152182	0.105635	0.0262175	0.121411	0.0037524	0.148033	0.0594093	0.146211	0.0689782	0.126133	0.0409244	0.119534	0.0753662
SETDB1	SETDB1	grey	grey	0.0626636	-0.0294112	0.103968	0.0123516	0.0428058	0.0342366	0.0255972	0.0507449	0.0205654	0.0899575	-0.0207151	0.0850234	0.0319018	0.014523	0.0407353	0.0431042	0.064353
CERS2	CERS2	L5_6.2	turquoise	-0.0148074	0.113227	0.0423972	0.019698	0.0126881	-0.0234192	-0.00287989	-0.0634505	-0.0187596	-0.0502743	0.0855625	-0.0474341	-0.00724212	0.0225417	-0.0365514	-0.00564038	-0.0259192
PRUNE1	PRUNE1	L5_6.2	turquoise	0.062446	0.163165	0.0247155	0.0852735	-0.0350166	-0.0923316	0.0444957	-0.100616	-0.0102824	-0.0735787	0.00102512	-0.0332882	-0.0405971	0.0071013	-0.0335803	0.00564858	-0.0672446
BNIPL	BNIPL	grey	grey	0.0547101	-0.000121838	0.00791894	0.0399214	-0.022737	-0.047165	0.022362	-0.02845	-0.00953136	-0.0183197	0.0168492	0.0100853	-0.0197379	0.00588443	-0.0240727	0.0199229	-0.0113987
C1orf56	C1orf56	L5_6.2	turquoise	-0.0871484	0.105845	-0.0314217	0.0529709	-0.0201697	-0.0864632	0.0182276	-0.102317	-0.0208748	-0.0879989	0.291076	-0.115357	-0.0838271	0.0320181	-0.0926011	-0.0143689	-0.0905152
CDC42SE1	CDC42SE1	L5_6.2	turquoise	-0.0353648	0.147516	0.0825373	0.161442	0.0563272	-0.105844	0.0756869	-0.122847	-0.0443512	-0.0173405	0.289751	-0.0761	-0.103234	0.150029	-0.116848	0.0873392	-0.0681016
MLLT11	MLLT11	L5_6.2	turquoise	-0.11005	0.614921	-0.180868	-0.0457874	-0.188139	-0.175848	-0.0785903	-0.382954	0.00291577	-0.467029	0.0954498	-0.372676	-0.10447	-0.144294	-0.114761	-0.287179	-0.245609
GABPB2	GABPB2	grey	grey	0.126843	-0.136322	0.0982734	-0.0175604	-0.0332713	0.0501055	0.0687578	0.113964	0.0819409	0.12887	-0.0982862	0.145929	0.0665891	-0.0297306	0.156436	0.00921722	0.116188
SEMA6C	SEMA6C	L5_6.2	turquoise	-0.0711222	0.174115	-0.000906951	-0.0455167	-0.00226095	0.0148694	0.0720102	-0.0905572	0.144396	-0.076301	0.0535379	-0.13199	-0.0860122	0.0476558	0.0511502	-0.139128	0.0658285
SCNM1	SCNM1	L5_6.2	turquoise	0.0185268	0.11451	0.0479143	0.0301842	-0.0017343	-0.0288479	0.0366672	-0.0566524	0.0251514	-0.0377327	0.128198	-0.0382287	-0.0316285	0.0259812	-0.00531317	-0.0181716	-0.0183656
LYSMD1	LYSMD1	L5_6.2	turquoise	-0.00300192	0.135234	-0.0216266	-0.00490368	-0.0558576	-0.0445795	0.000315989	-0.0817887	0.0164279	-0.0936333	0.0495477	-0.0650437	-0.0195792	-0.038067	-0.00169479	-0.0594045	-0.0589352
VPS72	VPS72	L5_6.2	turquoise	0.0520928	0.162313	-0.0180905	0.0130172	-0.0878654	-0.0689256	-0.000552912	-0.0859502	0.00556368	-0.107877	-0.0450826	-0.0314468	0.000490672	-0.0630596	0.00359889	-0.0517914	-0.0714406
PIP5K1A	PIP5K1A	grey	grey	0.169244	-0.0750139	0.237373	-0.00286764	0.115386	0.10692	-0.0100915	0.143278	-0.0211811	0.209339	-0.0341924	0.214689	0.151597	0.0216121	0.126438	0.117092	0.104736
PSMD4	PSMD4	L5_6.2	turquoise	0.0372839	0.295227	0.0277643	0.0208052	-0.112815	-0.0984993	-0.00446857	-0.15	0.0112704	-0.153454	0.05842	-0.0928251	-0.0166801	-0.0913729	0.0106617	-0.0851438	-0.079841
ZNF687	ZNF687	L5_6.2	turquoise	0.0126302	0.167093	-0.0233133	0.00681127	-0.0736464	-0.0602968	-0.00121178	-0.101241	0.0142323	-0.122484	0.0139812	-0.0702139	-0.0210074	-0.0559888	-0.00537527	-0.0660079	-0.0599102
PI4KB	PI4KB	L5_6.2	turquoise	0.0510251	0.203217	0.0411921	0.0197327	-0.0395459	-0.0524428	0.0189598	-0.0952062	0.0156514	-0.0975685	0.0149451	-0.0489407	-0.0050452	-0.0374075	0.00722084	-0.0483709	-0.0408892
RFX5	RFX5	L5_6.2	turquoise	-0.0262374	0.105738	-0.0428722	0.0278419	-0.0583267	-0.0668322	0.0637073	-0.0915372	0.0757382	-0.0823097	0.0176993	-0.0779146	-0.0857224	-0.00095039	-0.0162153	-0.0657218	-0.0204468
PSMB4	PSMB4	L5_6.2	turquoise	-0.158341	0.535258	-0.110658	-0.0434818	-0.133759	-0.135213	-0.0502221	-0.328388	0.0312026	-0.378888	0.111452	-0.351026	-0.0978069	-0.115498	-0.0851125	-0.258683	-0.168462
POGZ	POGZ	L5_6.11	black	0.275367	-0.0693054	0.289128	0.100025	0.0789712	0.0527585	0.0473349	0.161383	-0.0473432	0.223965	-0.0498973	0.303037	0.143865	0.0366191	0.1021	0.206395	0.0915542
CGN	CGN	grey	grey	0.0652525	0.000328097	0.0390908	0.0264407	-0.0487316	-0.030537	0.0556121	-0.0056584	0.03989	0.0102782	-0.0113555	0.0410221	-0.00741617	-0.0232497	0.0488358	-0.00405204	0.0484298
TUFT1	TUFT1	L5_6.2	turquoise	0.0449222	0.122692	0.00940843	0.0116207	-0.0570406	-0.043164	0.0244789	-0.0722924	0.0337115	-0.080101	-0.00349677	-0.0378846	-0.0106161	-0.0364573	0.0132697	-0.0459196	-0.00974769
SNX27	SNX27	L5_6.2	turquoise	0.0905992	0.272424	0.0501235	-0.00821885	-0.057379	-0.0338674	0.00427867	-0.0952097	0.0328399	-0.143969	0.0356981	-0.0447804	0.0167935	-0.04638	0.0253506	-0.0647687	-0.0526298
CELF3	CELF3	L5_6.2	turquoise	-0.101346	0.326089	-0.0219472	-0.058238	-0.042431	-0.0274238	0.0378314	-0.178513	0.133134	-0.152288	0.023008	-0.206268	-0.082462	-0.00843986	0.0580931	-0.195075	0.0135576
RIIAD1	RIIAD1	L5_6.2	turquoise	-0.0689938	0.0913695	-0.00313376	0.00687536	-0.00606662	-0.0255735	0.062374	-0.0685038	0.0791513	-0.0341056	0.0922239	-0.0917745	-0.0716776	0.0380456	0.00438091	-0.0623445	0.036535
AL589765.7	AL589765.7	grey	grey	0.000136114	0.0266916	0.0247976	0.0206492	-0.00738563	-0.0225349	0.0811317	-0.0350984	0.0898648	0.0152032	0.0210308	-0.0160607	-0.0547703	0.0251939	0.0407338	-0.0305381	0.0551726
MRPL9	MRPL9	L5_6.2	turquoise	-0.0521828	0.254184	-0.0381584	-0.0412396	-0.0605524	-0.0458925	0.000193078	-0.141497	0.061713	-0.168543	0.0850136	-0.154878	-0.0475812	-0.0395771	-0.000784917	-0.138746	-0.0555539
TDRKH	TDRKH	grey	grey	0.0121535	0.0721742	0.0727923	-0.0107331	0.0191071	0.0249299	0.0364563	-0.00764235	0.0610723	0.0130107	0.0454132	-0.00959264	-0.00228188	0.0087105	0.0571447	-0.0262439	0.0715924
TDRKH-AS1	TDRKH-AS1	grey	grey	0.0153871	0.0691402	0.0151577	0.0347588	-0.00794011	-0.0468027	0.0141342	-0.0570136	-0.00867757	-0.0308823	0.0468798	-0.0210642	-0.0285455	0.00690038	-0.0267218	-0.00412014	-0.0261626
AL589765.6	AL589765.6	grey	grey	0.0550229	0.0472895	-0.0032231	0.0353445	-0.0388584	-0.0564349	0.00606618	-0.0412212	-0.0137042	-0.0454822	0.0100691	0.000269362	-0.0113557	-0.0196398	-0.0155056	0.00699264	-0.0430619
C2CD4D-AS1	C2CD4D-AS1	grey	grey	0.00142439	-0.0087419	0.0335912	-0.00562047	0.0303011	0.0168983	0.0266817	0.000493553	0.0340141	0.0436443	-0.0107048	-0.00452486	-0.0392735	0.0343722	0.0199045	-0.0202229	0.0739867
THEM4	THEM4	grey	grey	0.0337667	-0.0198492	0.126771	0.144104	0.0583779	-0.0490396	0.092253	-0.00444917	-0.0248666	0.110422	0.066713	0.0665948	-0.0571858	0.120985	-0.0484811	0.129673	0.0397312
AL450992.2	AL450992.2	grey	grey	0.0257075	0.0185362	0.0560749	0.0749013	0.02167	-0.0353793	0.0349567	-0.0200434	-0.0231964	0.0205489	0.14348	0.00345756	-0.0334305	0.056698	-0.0365721	0.0562404	-0.0052416
S100A10	S100A10	L5_6.2	turquoise	-0.0529302	0.244042	-0.0549079	0.342355	-0.13314	-0.379035	0.139424	-0.330109	-0.103411	-0.140581	0.116126	-0.155704	-0.261778	0.0861698	-0.246782	0.0853685	-0.183765
FLG-AS1	FLG-AS1	grey	grey	0.131991	-0.188082	0.109442	0.117229	0.0191139	0.00232691	0.107808	0.12577	0.00616714	0.203479	-0.0768867	0.186782	-0.00470403	0.0826488	0.0419919	0.158135	0.0937367
LOR	LOR	L5_6.2	turquoise	-0.0423451	0.123302	0.0531026	0.0411585	0.0100289	-0.0428252	0.0154546	-0.0753255	-0.015933	-0.0379851	0.157061	-0.0675966	-0.0306645	0.0266108	-0.0353851	-0.00322835	-0.027945
S100A6	S100A6	L5_6.2	turquoise	-0.177791	0.470825	-0.049692	-0.0927353	-0.0285069	-0.0691841	-0.118741	-0.277752	-0.0306374	-0.296586	0.256904	-0.328071	-0.0677854	-0.0585534	-0.103588	-0.215191	-0.140953
S100A13	S100A13	L5_6.2	turquoise	-0.0578681	0.0734359	-0.0390568	-0.0300616	-0.0391105	-0.031092	0.0145662	-0.0818414	0.0379384	-0.075077	0.0203071	-0.093629	-0.0539617	-0.0127949	-0.0124308	-0.0888054	-0.00347301
CHTOP	CHTOP	L5_6.2	turquoise	0.0340559	0.171147	0.00488186	0.0146063	-0.045123	-0.0538917	-0.00437156	-0.099732	-0.00963307	-0.103015	-0.0156136	-0.0417253	-0.00865316	-0.0266035	-0.0229334	-0.0512151	-0.0658054
SNAPIN	SNAPIN	L5_6.2	turquoise	-0.0490218	0.202633	-0.0243379	-0.00826095	-0.0436425	-0.0517639	-0.000626116	-0.124096	0.0323507	-0.130735	0.100355	-0.129588	-0.0540135	-0.0253695	-0.0246502	-0.0937646	-0.0536768
ILF2	ILF2	L5_6.2	turquoise	-0.114901	0.479285	-0.0973419	-0.0194472	-0.120371	-0.141888	-0.0371646	-0.294378	0.019843	-0.339479	0.162464	-0.301559	-0.0939745	-0.105905	-0.0836076	-0.208653	-0.167609
INTS3	INTS3	grey	grey	0.093878	0.0676883	0.155273	-0.0203731	0.0487308	0.0730798	0.0131985	0.0493412	0.0382318	0.0600451	0.0562632	0.0626577	0.0783072	0.0192663	0.0944412	0.0143421	0.0772835
SLC27A3	SLC27A3	grey	grey	-0.0614133	0.0518138	0.0793499	-0.0796564	0.164367	0.120544	-0.121002	0.0540851	-0.0811796	0.0195078	0.0928765	-0.00680856	0.109829	0.0496643	-0.0161415	0.0193359	-0.0107489
GATAD2B	GATAD2B	L5_6.9	pink	0.0874831	-0.088082	0.240408	0.00377395	0.213582	0.15662	-0.0222902	0.177547	-0.0452338	0.253664	-0.00072897	0.19086	0.114696	0.121079	0.065948	0.162275	0.132517
AL358472.5	AL358472.5	grey	grey	0.00175723	0.028664	0.0293146	-0.0109093	0.00853077	0.00820484	-0.00673069	-0.00288072	0.00116417	-0.00241932	0.0753723	-0.0106577	0.00699084	0.000977411	-0.000587727	-0.00606552	0.00524556
DENND4B	DENND4B	L5_6.2	turquoise	0.0329054	0.137444	0.0676843	0.0477293	-0.0125862	-0.0416474	0.0484137	-0.0669548	0.0163767	-0.026549	0.0680807	-0.0157942	-0.016819	0.0214949	0.00357197	0.000811745	-0.00984981
CRTC2	CRTC2	L5_6.2	turquoise	0.0407206	0.120512	0.0635415	0.0118106	0.0173553	-0.0141969	-0.00655957	-0.0594929	-0.0204029	-0.0394741	0.0628512	-0.0181701	-0.000365561	0.0143342	-0.0199516	-0.0103739	-0.0309758
SLC39A1	SLC39A1	L5_6.2	turquoise	-0.0511639	0.167533	-0.0303236	0.0322596	-0.031405	-0.077811	-0.0164591	-0.131549	-0.0274408	-0.128579	0.0754842	-0.114875	-0.0448589	-0.0134264	-0.0760242	-0.041607	-0.0941821
JTB	JTB	L5_6.2	turquoise	-0.0966125	0.361399	-0.0195084	-0.0121086	-0.0218974	-0.0706459	-0.0227921	-0.206904	0.00667408	-0.210593	0.224594	-0.220491	-0.0689372	-0.00257217	-0.0715843	-0.13275	-0.119806
RPS27	RPS27	L5_6.2	turquoise	-0.149666	0.508026	-0.054442	0.234593	-0.0954303	-0.32673	0.0481404	-0.420585	-0.124628	-0.331466	0.435107	-0.321452	-0.191396	0.0315324	-0.275844	-0.0331559	-0.303423
NUP210L	NUP210L	grey	grey	0.115133	0.0360816	0.0916293	0.00403318	0.0122077	0.0107809	-0.00602183	0.00177603	-0.00781201	-0.00680144	0.118821	0.0379175	0.0544499	-0.00695375	0.0311291	0.0100004	-0.00240405
TPM3	TPM3	L5_6.2	turquoise	-0.13895	0.433503	-0.0188453	0.0280465	-0.00185814	-0.0795966	-0.0244725	-0.231726	-0.0236757	-0.232124	0.17256	-0.252012	-0.045056	0.0366019	-0.0825512	-0.0993728	-0.154374
C1orf43	C1orf43	L5_6.2	turquoise	-0.0436831	0.362176	0.0159357	0.0500032	-0.0626182	-0.11512	-0.00921857	-0.206271	-0.024516	-0.195552	0.195378	-0.173188	-0.0529488	-0.0352002	-0.0752948	-0.073597	-0.130613
UBAP2L	UBAP2L	grey	grey	0.0608295	0.124332	0.064234	-0.00761321	0.0120078	0.00990346	-0.0214385	-0.0199353	-0.0144426	-0.0332157	-0.0059609	0.00549797	0.0505074	-0.0154394	0.0141607	-0.00519786	-0.0166977
HAX1	HAX1	L5_6.2	turquoise	-0.156699	0.423019	-0.0439118	-0.0318464	-0.0540392	-0.0905374	-0.030799	-0.256747	0.0293558	-0.271758	0.247503	-0.29548	-0.0883894	-0.0354094	-0.0772151	-0.190028	-0.11921
ATP8B2	ATP8B2	grey	grey	0.0282046	-0.0497014	0.172181	0.0413223	0.15119	0.0693757	0.0976851	0.0527564	0.0736957	0.167711	0.0624246	0.0735393	-0.0251337	0.153248	0.0456341	0.0677888	0.147939
IL6R	IL6R	grey	grey	-0.0382776	-0.0323345	0.0556962	-0.102292	0.183767	0.159343	-0.0610937	0.0698425	-0.00250249	0.0760228	0.0297534	-0.00469871	0.0423271	0.126367	0.0107328	-0.0148775	0.0732355
UBE2Q1	UBE2Q1	L5_6.2	turquoise	-0.0458968	0.424277	-0.128776	-0.075815	-0.170746	-0.0921141	-0.0253396	-0.247289	0.0771648	-0.327257	-0.0237331	-0.244668	-0.0692254	-0.137724	-0.00582981	-0.255566	-0.114874
CHRNB2	CHRNB2	L5_6.2	turquoise	-0.153234	0.344042	-0.10696	-0.065702	-0.0854036	-0.0538023	0.0116436	-0.2105	0.119655	-0.247309	0.0501169	-0.268845	-0.105318	-0.0443909	-0.0022708	-0.229265	-0.0491036
ADAR	ADAR	L5_6.2	turquoise	0.0334615	0.351082	-0.0171055	0.0476916	-0.122544	-0.127472	0.0055089	-0.166165	-0.0063385	-0.219006	0.0124469	-0.112924	-0.0145006	-0.111162	-0.0178348	-0.0856731	-0.138223
KCNN3	KCNN3	L5_6.9	pink	0.0106028	-0.0495725	0.21063	-0.0382727	0.219472	0.141275	-0.0763525	0.124162	-0.0670496	0.207176	0.0445814	0.0938271	0.145345	0.0429273	0.0699115	0.0938524	0.129141
PMVK	PMVK	L5_6.2	turquoise	-0.116483	0.270698	-0.0267367	0.0282545	-0.0510593	-0.0979539	0.0119373	-0.190137	0.0173902	-0.161466	0.14046	-0.187172	-0.0907049	-0.00782085	-0.0515772	-0.103976	-0.0708878
PBXIP1	PBXIP1	L5_6.2	turquoise	0.00480447	0.0844323	0.000301568	-0.0357394	-0.0450722	-0.00990904	0.0372667	-0.0551164	0.088578	-0.0573677	0.00708659	-0.0557561	-0.0205973	-0.0355515	0.0627413	-0.0986501	0.0250791
PYGO2	PYGO2	L5_6.2	turquoise	0.00650623	0.24136	-0.0387454	-0.000574856	-0.068927	-0.0631571	-0.00846539	-0.140376	0.0183386	-0.159488	0.0154655	-0.116264	-0.0335622	-0.0359265	-0.0170214	-0.0971388	-0.0845291
SHC1	SHC1	L5_6.2	turquoise	-0.037433	0.118685	0.0314845	0.00132712	0.00944337	0.00698391	0.0928425	-0.0655667	0.118154	-0.0342253	0.0717665	-0.0819997	-0.071654	0.0870545	0.0509281	-0.0818416	0.0579123
CKS1B	CKS1B	L5_6.2	turquoise	0.0189322	0.166352	-0.0244307	-0.018346	-0.0666516	-0.0470827	-0.018332	-0.106435	0.00986802	-0.121693	0.0485842	-0.0805202	-0.00702971	-0.0519535	0.000566698	-0.0826417	-0.0601164
FLAD1	FLAD1	L5_6.2	turquoise	-0.0871746	0.207898	-0.00713346	0.0140276	0.00905003	-0.047179	0.0504011	-0.145366	0.0705489	-0.10102	0.122706	-0.15497	-0.103555	0.0412756	-0.0296909	-0.0887953	-0.0188114
ZBTB7B	ZBTB7B	L5_6.2	turquoise	-0.0196948	0.0798324	-0.0303252	-0.00112103	-0.0481569	-0.0428021	0.0713846	-0.0847004	0.101893	-0.0635101	0.0257952	-0.0762792	-0.0760369	0.00719263	0.0288389	-0.0879208	0.0268886
ADAM15	ADAM15	grey	grey	0.0120183	0.0832202	0.0653495	-0.0713441	-0.0160832	0.0471405	0.0319627	-0.0032751	0.101761	-0.0101017	0.0171992	-0.0259592	0.00811991	-0.0382809	0.101287	-0.100232	0.0990075
EFNA3	EFNA3	L5_6.2	turquoise	-0.113085	0.33421	-0.071606	-0.170581	-0.0549654	0.0394567	-0.0407869	-0.147258	0.132496	-0.233861	0.0781873	-0.244809	-0.0201824	-0.0815341	0.0584801	-0.273846	-0.0156576
SLC50A1	SLC50A1	grey	grey	-0.0171579	0.0726244	0.0657171	-0.0103033	0.0483394	0.0296967	-0.00766412	-0.0100087	0.0104992	0.00934356	0.115263	-0.018555	0.0185041	0.0256486	0.0164352	-0.00188864	-0.000735494
DPM3	DPM3	L5_6.2	turquoise	-0.101914	0.293738	-0.0361061	-0.0184624	-0.0594042	-0.0758291	-6.08e-05	-0.182987	0.0344725	-0.196869	0.167861	-0.198195	-0.0664779	-0.0349255	-0.0476855	-0.138271	-0.087125
KRTCAP2	KRTCAP2	L5_6.2	turquoise	-0.165229	0.504023	-0.0519265	0.0119508	-0.0671188	-0.134097	-0.00617227	-0.313124	0.0303334	-0.31739	0.263444	-0.332376	-0.130453	-0.020915	-0.103354	-0.192233	-0.150689
TRIM46	TRIM46	L5_6.2	turquoise	-0.0298337	0.105807	0.118474	0.0480953	0.0946844	0.0210322	0.055776	-0.034607	0.0262776	0.0480839	0.156833	-0.0278672	-0.0378802	0.126607	-0.00149819	0.0274279	0.0420006
AC234582.1	AC234582.1	grey	grey	-0.00923616	0.0211026	0.039915	-0.00451249	0.0418108	0.00740605	0.00994364	-0.00930246	0.0231604	0.0206327	0.0861814	-0.0170954	-0.00582324	0.0326775	0.00076194	-0.00373071	0.0302732
THBS3	THBS3	grey	grey	-0.0466726	0.0164657	0.0981336	0.0882668	0.119078	-0.00783432	0.0722165	-0.0357505	0.00696804	0.0934357	0.0777594	-0.0153898	-0.0718574	0.144124	-0.0550747	0.0700172	0.0629516
MTX1	MTX1	L5_6.2	turquoise	-0.0872466	0.260922	-0.0555415	-0.0308173	-0.0690441	-0.0561936	-0.00651262	-0.154555	0.0430594	-0.178101	0.0807898	-0.175737	-0.0616859	-0.0494329	-0.0289008	-0.135545	-0.0636239
GBA	GBA	L5_6.2	turquoise	-0.150747	0.0967826	0.0355946	0.00914047	0.0997944	0.0118495	0.0329691	-0.0952524	0.0415505	0.0271033	-0.0330933	-0.101877	-0.108476	0.113212	-0.0464876	-0.0491619	0.0566345
FAM189B	FAM189B	L5_6.2	turquoise	0.0466753	0.138543	0.0659428	0.0256355	-0.0150396	-0.0259898	0.0460774	-0.0620517	0.0510172	-0.0291405	0.0397531	-0.030703	-0.0269798	0.003667	0.0411627	-0.02793	0.0127726
SCAMP3	SCAMP3	L5_6.2	turquoise	0.0100437	0.210307	0.00764292	-0.00868339	-0.0398723	-0.0550074	0.0160367	-0.137786	0.0448889	-0.133878	0.101014	-0.110091	-0.0368195	-0.0266482	-0.00256757	-0.102599	-0.0477834
CLK2	CLK2	grey	grey	0.041291	0.018321	0.0575778	0.0227146	0.0142277	0.00163096	0.0245508	0.00784763	0.0100895	0.034146	0.0191702	0.0326196	0.00284193	0.0213123	0.0216422	0.0204453	0.0232941
HCN3	HCN3	grey	grey	0.059216	0.0899962	0.0349457	0.0432653	-0.058752	-0.0515338	0.0776358	-0.059963	0.0650975	-0.0363711	0.02073	-0.00728367	-0.033824	-0.0119178	0.0432271	-0.0347962	0.0186621
FDPS	FDPS	L5_6.2	turquoise	-0.103237	0.384226	0.0632434	-0.00958286	0.0442694	-0.0477051	-0.0781193	-0.21497	-0.0551286	-0.158159	0.250914	-0.218116	-0.0293384	0.00445694	-0.0887723	-0.0908549	-0.104598
RUSC1	RUSC1	L5_6.2	turquoise	-0.0602067	0.457703	-0.0754913	0.0294952	-0.149883	-0.150876	0.0537691	-0.275498	0.0871799	-0.305405	0.110401	-0.258759	-0.124328	-0.0626488	-0.0385739	-0.190374	-0.135085
ASH1L	ASH1L	L5_6.11	black	0.221407	-0.148131	0.249417	0.0366727	0.147433	0.110949	-0.0229957	0.21396	-0.076432	0.278318	-0.117852	0.314377	0.165381	0.0351271	0.087152	0.213611	0.100114
ASH1L-AS1	ASH1L-AS1	L5_6.2	turquoise	-0.0308823	0.0994799	0.0148317	-0.00538374	-0.00656255	-0.00865178	-0.0204371	-0.0483901	-0.0133268	-0.0483694	0.11564	-0.0581882	0.00316835	-0.00908211	-0.0123951	-0.0219409	-0.0292454
MSTO1	MSTO1	L5_6.2	turquoise	-0.0447836	0.121414	0.0214595	-0.0211991	0.00546924	-0.00198403	0.0109905	-0.0607491	0.0458752	-0.0354768	0.0298864	-0.0674946	-0.0301654	0.00826502	0.0185677	-0.0645616	0.018665
YY1AP1	YY1AP1	L5_6.2	turquoise	0.0720197	0.142008	0.148597	-0.0177882	0.0536115	0.0495814	-0.0305669	0.00916099	-0.0158621	0.00730459	0.0782227	0.0405135	0.0972855	-0.00113417	0.0620545	0.0163736	0.000353625
DAP3	DAP3	grey	grey	0.0921042	-0.0120736	0.178053	-0.091911	0.0701042	0.132034	-0.0222964	0.112562	0.048448	0.119876	0.00558191	0.102428	0.121942	-0.0124914	0.144405	-0.00839985	0.137614
GON4L	GON4L	grey	grey	0.0275739	-0.0766476	0.140736	0.0132978	0.129681	0.0638748	0.038326	0.0481981	0.0303875	0.168014	-0.00226824	0.077064	-0.0042682	0.101607	0.0296101	0.0553676	0.122477
SYT11	SYT11	L5_6.2	turquoise	-0.171455	0.756165	-0.150534	0.0406105	-0.164594	-0.229123	-0.0119681	-0.454141	0.0147054	-0.511262	0.229444	-0.458841	-0.162132	-0.0884105	-0.157304	-0.261652	-0.278084
RIT1	RIT1	grey	grey	0.0198884	0.0436294	0.0195377	0.0238284	-0.0114411	-0.0311974	0.0534715	-0.0462076	0.0506244	-0.00515129	0.0102441	-0.0140619	-0.0402677	0.0123128	0.0151699	-0.0219604	0.0220951
KHDC4	KHDC4	grey	grey	0.0741236	0.0606189	0.135722	0.017096	0.0823149	0.0394551	0.0271494	0.0127715	0.0183899	0.0532979	0.0910226	0.0450592	0.0299264	0.0821972	0.0313565	0.0288555	0.0566233
ARHGEF2	ARHGEF2	L5_6.2	turquoise	-0.104807	0.315661	-0.00521237	0.0203222	0.0113182	-0.0507927	0.0599931	-0.184037	0.0828889	-0.162733	0.0837164	-0.198196	-0.0993566	0.0436933	-0.0327589	-0.113131	-0.0526131
SSR2	SSR2	L5_6.2	turquoise	-0.132894	0.411722	-0.0672334	0.022251	-0.0665276	-0.127751	0.0133464	-0.279909	0.028794	-0.279198	0.225958	-0.290014	-0.135214	0.0138892	-0.11438	-0.166299	-0.140314
UBQLN4	UBQLN4	L5_6.2	turquoise	0.0874759	0.208704	-0.0676117	-0.0144604	-0.145079	-0.0886667	-0.0097659	-0.134809	0.0241689	-0.194195	-0.0743192	-0.0760219	-0.0195987	-0.111043	0.00180155	-0.117389	-0.08461
LAMTOR2	LAMTOR2	L5_6.2	turquoise	-0.0945799	0.329586	-0.0668269	0.0024404	-0.0939659	-0.116515	0.010282	-0.238711	0.0396959	-0.227869	0.136401	-0.225586	-0.0998305	-0.0417243	-0.0538433	-0.152181	-0.107699
LMNA	LMNA	grey	grey	0.0511023	0.0397646	0.0189746	-0.0410496	-0.0482668	0.00206588	0.0701999	-0.0250178	0.125926	-0.0179124	0.00470892	-0.0271141	-0.0348959	-0.0321384	0.083537	-0.0960704	0.0894037
SEMA4A	SEMA4A	grey	grey	-0.0822495	0.0735403	0.117888	-0.150572	0.161582	0.163012	-0.122918	0.0508716	-0.0115344	0.0605295	0.0404236	-0.0468071	0.0973826	-0.0234288	0.0528439	-0.0690663	0.115811
SLC25A44	SLC25A44	L5_6.2	turquoise	-0.0967373	0.329446	-0.0243509	-0.0442819	-0.00256494	-0.0390275	-0.0200671	-0.190768	0.0488219	-0.194886	0.112577	-0.214655	-0.0713168	-0.014006	-0.0342292	-0.160642	-0.0503611
PMF1	PMF1	grey	grey	0.0068899	0.090343	0.0778573	-0.00599508	0.033146	0.00643964	-0.0174051	-0.0283112	-0.011361	0.0019703	0.0534991	-0.00876073	0.0324392	-0.0081243	0.00721845	-0.00307893	0.0107172
BGLAP	BGLAP	L5_6.2	turquoise	0.0176442	0.0627161	-0.00779693	0.000600225	-0.0406776	-0.0275878	-0.00154286	-0.0349926	0.00223845	-0.0566731	0.00769951	-0.0237757	-0.00420045	-0.0332658	0.00287445	-0.0264821	-0.0282097
PAQR6	PAQR6	grey	grey	0.0232154	0.0398647	0.0578688	0.0318027	-0.00238732	-0.0347363	0.0454106	-0.0462055	0.0218703	-0.00301533	0.0445086	-0.0086316	-0.0287128	0.0173041	0.000616015	-0.000844905	0.03012
SMG5	SMG5	grey	grey	0.0798243	0.122459	0.122386	0.0472326	0.0232018	-0.0252318	0.0173932	-0.0375743	-0.0125913	0.0137184	0.0649282	0.023691	0.0101959	0.00890996	0.0177415	0.0365583	0.00808201
TMEM79	TMEM79	grey	grey	0.0899695	0.0371802	0.0458573	0.0104366	-0.0334651	-0.016541	0.0149449	0.00509306	0.00166507	-0.0143975	0.0209651	0.0439361	0.0312848	-0.0269705	0.0333513	0.0116874	-0.0149124
GLMP	GLMP	L5_6.2	turquoise	-0.0512026	0.185281	-0.00830477	-0.000577296	-0.0496046	-0.0513838	-0.00561969	-0.109024	0.0097652	-0.107346	0.0669483	-0.108907	-0.0345381	-0.037037	-0.0216496	-0.0728159	-0.0460754
CCT3	CCT3	L5_6.2	turquoise	-0.0398825	0.571131	-0.0422413	0.0175414	-0.125873	-0.160815	-0.0408912	-0.323857	-0.0110561	-0.364942	0.25718	-0.298061	-0.0731437	-0.0883707	-0.0961805	-0.183777	-0.205836
C1orf61	C1orf61	L5_6.2	turquoise	-0.18363	0.173514	-0.0369891	-0.0211272	0.0343391	-0.0129779	0.1146	-0.167363	0.184409	-0.0837704	0.159232	-0.234766	-0.181323	0.135693	-0.00415767	-0.169017	0.0743822
MEF2D	MEF2D	L5_6.2	turquoise	-0.139127	0.556624	-0.0651411	0.0125381	-0.00174982	-0.118032	-0.118188	-0.316607	-0.111917	-0.346326	0.116609	-0.300244	-0.0422678	-0.0376172	-0.164392	-0.123421	-0.266454
NAXE	NAXE	L5_6.2	turquoise	-0.139126	0.369598	-0.0934502	-0.0188321	-0.0734115	-0.0985822	-0.0126287	-0.249097	0.0309367	-0.260596	0.123351	-0.275962	-0.107281	-0.0393478	-0.0733338	-0.184568	-0.107226
GPATCH4	GPATCH4	L5_6.2	turquoise	-0.120178	0.210417	-0.00226082	-0.00594515	0.0101046	-0.0327113	-0.0114763	-0.119624	0.00746231	-0.104819	0.169339	-0.159471	-0.0441331	0.0107143	-0.0553364	-0.0723567	-0.0561801
HAPLN2	HAPLN2	grey	grey	0.0764884	0.0238437	0.0870367	-0.00560323	-0.00968283	-0.0051059	0.0233229	-0.0103851	0.0162304	0.00404313	0.0027099	0.030315	0.0250543	-0.0250443	0.0271458	-0.0134533	0.0380984
BCAN	BCAN	L5_6.2	turquoise	-0.0934401	0.254859	-0.067674	-0.0358747	-0.0187132	-0.0463144	0.00645539	-0.184394	0.0583835	-0.191635	0.12836	-0.210006	-0.11533	0.0230592	-0.0753429	-0.152823	-0.0637289
CRABP2	CRABP2	grey	grey	0.00590583	0.038343	0.029262	0.0205856	0.0318165	-0.00527657	0.0321436	-0.0312362	0.0160763	-0.00152691	0.0133871	-0.0156788	-0.0341497	0.0611033	-0.0123494	0.000367867	0.0136904
ISG20L2	ISG20L2	grey	grey	-0.00488464	0.0358014	0.0607503	-0.00450858	0.073319	0.0240304	0.010706	-0.0182611	0.0178169	0.0493986	0.0186945	-0.0123077	-0.0151678	0.0589615	0.00962082	-0.00682432	0.053821
RRNAD1	RRNAD1	grey	grey	0.0627121	0.0716459	0.0339397	-0.00924116	-0.0410645	-0.0149082	0.013778	-0.0228872	0.0247218	-0.0304867	0.0101686	-0.00447449	0.0186497	-0.0494351	0.032823	-0.0312551	-0.0119064
MRPL24	MRPL24	L5_6.2	turquoise	-0.0979284	0.274047	-0.0223453	-0.0168784	-0.0398478	-0.0573481	-0.0255243	-0.150611	0.00391817	-0.174062	0.115707	-0.170645	-0.0412519	-0.0426686	-0.0479339	-0.106031	-0.0833756
HDGF	HDGF	L5_6.2	turquoise	0.0424802	0.257104	-0.010793	-0.00177221	-0.0846767	-0.0695501	-0.0250451	-0.127818	-0.00461379	-0.163171	0.027765	-0.0896676	-0.00148674	-0.0856609	-0.0158306	-0.0829691	-0.103229
PRCC	PRCC	L5_6.2	turquoise	0.0819383	0.208644	0.0423458	0.0146283	-0.0455284	-0.0389503	-0.0179063	-0.0815736	-0.0206559	-0.0997267	0.00636784	-0.0301777	0.0222609	-0.0497055	-0.00407615	-0.0249438	-0.0566359
NTRK1	NTRK1	grey	grey	-0.00392729	-0.0262306	0.0247204	0.0161443	0.0305673	0.00162901	-0.00148657	-0.00184341	-0.0189635	0.0283781	0.0207727	0.000592256	-0.00634774	0.0298085	-0.0206077	0.0218381	-0.00569549
ARHGEF11	ARHGEF11	grey	grey	0.154873	-0.0204432	0.237331	0.0822556	0.147343	0.0740127	0.0928025	0.109112	0.0269878	0.202015	0.000499526	0.163382	0.0352036	0.144443	0.0697297	0.140749	0.146982
ETV3	ETV3	grey	grey	-0.0163102	0.0836785	-0.00831244	0.0468282	0.0283887	-0.0341438	0.0578244	-0.0800416	0.0358797	-0.0343433	0.0647156	-0.066364	-0.0622068	0.08682	-0.0247101	-0.0169469	-0.0143099
KIRREL1	KIRREL1	grey	grey	0.0930253	-0.0213294	0.0924929	0.165698	0.00299058	-0.116131	0.0439003	0.00115925	-0.0855554	0.0826324	0.00924325	0.109665	0.0222277	-0.0283704	-0.0373752	0.169199	-0.0387295
IFI16	IFI16	grey	grey	0.0374118	-0.0391865	0.0261168	-0.0572663	-0.0320806	0.0207729	-0.0690548	0.0618652	-0.0374005	0.0160062	-0.0242089	0.0523318	0.103587	-0.118789	0.0553877	-0.00176493	0.00211583
CADM3	CADM3	L5_6.2	turquoise	-0.0913705	0.62056	-0.0597437	0.183025	-0.0729278	-0.287566	-0.112958	-0.390955	-0.233829	-0.364522	0.162167	-0.290091	-0.0872735	-0.0582898	-0.288322	-0.00455901	-0.370876
CADM3-AS1	CADM3-AS1	L5_6.2	turquoise	-0.0627302	0.121055	-0.00852907	0.0328527	0.00976069	-0.0548013	-0.0214966	-0.0819945	-0.0484769	-0.070416	0.173376	-0.0870312	-0.042564	0.0386828	-0.086464	0.00237614	-0.0848709
ACKR1	ACKR1	L5_6.2	turquoise	0.0257905	0.305493	-0.0355919	0.169118	-0.0573685	-0.214748	-0.0397395	-0.248035	-0.158777	-0.187482	0.046399	-0.124713	-0.0943079	-0.00671403	-0.212873	0.0467976	-0.231052
DUSP23	DUSP23	L5_6.2	turquoise	-0.0212509	0.226352	-0.0457725	0.0710466	-0.109938	-0.142426	0.0143932	-0.163458	-0.0277898	-0.156937	0.0864132	-0.117489	-0.059722	-0.0470797	-0.0600061	-0.0525048	-0.117077
AL590560.2	AL590560.2	grey	grey	0.0214215	-0.0236718	0.0259453	-0.0113306	0.0227146	0.0263938	-0.00379711	0.0346303	-0.00468314	0.0311756	0.00605219	0.0343634	0.0265019	0.00073601	0.0218799	0.0167776	0.0229872
VSIG8	VSIG8	grey	grey	0.00495709	0.053906	0.0472752	-0.00346511	0.0223576	0.0162419	0.000355779	-0.0110548	0.00634604	-0.0020209	0.078846	-0.0116557	0.00856919	0.0169146	0.00253213	0.000821519	0.00793356
AL590560.3	AL590560.3	grey	grey	-0.00324632	0.0194181	0.069529	-0.0311695	0.0234718	0.0466807	0.0016962	0.0316209	0.0265973	0.0406734	0.00307152	0.00920856	0.0264709	-0.000950893	0.0529072	-0.0153675	0.0543776
TAGLN2	TAGLN2	L5_6.2	turquoise	0.00607072	0.255918	-0.0512814	0.00497218	-0.187534	-0.141439	-0.0173278	-0.143429	0.0118131	-0.188446	-0.0171129	-0.0876245	0.0187221	-0.216496	0.0500065	-0.112758	-0.111289
KCNJ10	KCNJ10	grey	grey	-0.000973464	0.0004833	0.0230784	-0.00713267	-0.0136527	-0.0181375	0.025489	-0.0338022	0.0326524	-0.00805193	-0.00242647	-0.0183477	-0.0165326	-0.000856148	0.00553875	-0.0365152	0.0400868
PIGM	PIGM	L5_6.2	turquoise	0.0350867	0.127875	0.0418753	0.0802293	-0.00652591	-0.0691544	0.0117525	-0.0740741	-0.0500036	-0.0503773	0.0361733	-0.0246628	-0.0265686	0.0197974	-0.0558252	0.0282917	-0.0675876
KCNJ9	KCNJ9	L5_6.2	turquoise	-0.151856	0.51326	-0.0671376	-0.00226804	-0.0659873	-0.108627	-0.0197403	-0.287387	0.0258063	-0.318723	0.210626	-0.315893	-0.0918525	-0.0333938	-0.0733178	-0.186454	-0.167991
IGSF8	IGSF8	L5_6.2	turquoise	-0.124083	0.572404	0.0150963	0.0776516	-0.00656983	-0.146273	-0.0778078	-0.305063	-0.12783	-0.322559	0.303259	-0.275847	-0.050073	0.00564364	-0.202448	-0.0682562	-0.269083
ATP1A2	ATP1A2	L5_6.2	turquoise	-0.0653667	0.0680725	-0.0729472	-0.0165417	-0.0243654	-0.0474437	-0.05131	-0.0872215	-0.0401929	-0.104861	-0.00223256	-0.0911165	-0.0303754	-0.0546679	-0.0781129	-0.0595921	-0.0784359
CASQ1	CASQ1	L5_6.2	turquoise	-0.0288589	0.189596	-0.0293768	-0.00450643	-0.0264593	-0.0487994	-0.0483509	-0.10459	-0.0402595	-0.130646	0.0390369	-0.10086	-0.0173523	-0.037237	-0.0583841	-0.0632627	-0.0870789
PEA15	PEA15	L5_6.2	turquoise	0.0154518	0.59854	-0.0743434	-0.0921791	-0.192373	-0.117918	-0.274145	-0.243107	-0.205934	-0.435318	0.00288549	-0.216913	0.150191	-0.332607	-0.076817	-0.173613	-0.339711
DCAF8	DCAF8	L5_6.2	turquoise	0.019378	0.186157	0.109066	0.0158438	0.0324654	0.00522887	-0.0122136	-0.0480324	-0.0225918	-0.048327	0.0968974	-0.0178604	0.0470637	-0.00301562	-0.00621793	0.00676183	-0.0337401
PEX19	PEX19	L5_6.2	turquoise	-0.067391	0.31824	-0.0815794	-0.0120069	-0.131155	-0.103076	0.00721964	-0.192592	0.0575595	-0.241264	0.0627499	-0.192024	-0.0553526	-0.0937834	-0.0121601	-0.159219	-0.0993811
COPA	COPA	L5_6.2	turquoise	0.0463089	0.343686	0.0557472	0.0647416	-0.0507885	-0.0888549	0.0262574	-0.162906	0.00620942	-0.173011	0.120425	-0.112562	-0.0314955	-0.00629512	-0.0367031	-0.0449049	-0.0834008
NCSTN	NCSTN	L5_6.2	turquoise	-0.0471152	0.241159	-0.0109455	-0.0188096	-0.0359699	-0.039284	-0.0239835	-0.124272	0.00923659	-0.147395	0.0640141	-0.13285	-0.0251389	-0.046824	-0.0237436	-0.0935762	-0.0560403
NHLH1	NHLH1	L5_6.2	turquoise	0.0395788	0.111329	-0.00228188	0.0739672	-0.0330436	-0.0908697	0.0448337	-0.0883427	0.00562184	-0.0697955	0.00937839	-0.0365446	-0.0526106	0.00384881	-0.04216	0.000648446	-0.0577801
F11R	F11R	grey	grey	0.0390665	-0.0110838	0.0364957	0.0407459	-0.00410002	-0.0225826	0.0541459	-0.0121137	0.0349588	0.0394229	-0.0126485	0.0262347	-0.0246641	0.0183775	0.0352465	0.0116507	0.0495723
TSTD1	TSTD1	L5_6.2	turquoise	-0.142236	0.347054	-0.0425135	0.00802961	-0.0719134	-0.122328	0.0238968	-0.247319	0.0491226	-0.221904	0.247704	-0.251458	-0.114987	-0.0185718	-0.054937	-0.159509	-0.0865788
USF1	USF1	grey	grey	0.0235776	0.0492415	0.0192785	0.0287869	-0.0418899	-0.0251099	0.054241	-0.0198266	0.0483292	-0.0174713	0.0319566	0.000395517	-0.0206244	-0.0169873	0.024848	-0.0187998	0.0206098
KLHDC9	KLHDC9	L5_6.2	turquoise	-0.0478851	0.220104	0.0136773	-0.0585532	-0.0438761	-0.00521971	-0.0162547	-0.0892204	0.0488491	-0.126041	0.107436	-0.114671	-0.010439	-0.0589259	0.019323	-0.121463	-0.0138279
PFDN2	PFDN2	L5_6.2	turquoise	-0.0925741	0.476535	-0.107178	-0.00401051	-0.159744	-0.180179	-0.0125213	-0.33155	0.025193	-0.353728	0.10256	-0.293419	-0.117681	-0.107464	-0.0756265	-0.22975	-0.177119
NIT1	NIT1	L5_6.2	turquoise	-0.105382	0.242479	-0.00929488	-0.0112133	-0.00930019	-0.039372	0.00849951	-0.146172	0.0338785	-0.128288	0.119463	-0.17827	-0.0693673	0.0171227	-0.0303449	-0.108582	-0.0377655
DEDD	DEDD	L5_6.2	turquoise	-0.00579625	0.117138	0.0210435	0.0239855	0.00578018	-0.0262856	0.0229557	-0.0638575	0.00855042	-0.0496302	0.0625851	-0.0523431	-0.0289262	0.0151315	-0.020626	-0.016533	-0.0177529
UFC1	UFC1	L5_6.2	turquoise	-0.129152	0.380092	-0.0479165	0.052971	-0.05907	-0.143985	-0.00244786	-0.267135	-0.01507	-0.23795	0.217832	-0.250315	-0.11109	-0.0077071	-0.121175	-0.111118	-0.149277
USP21	USP21	grey	grey	0.0296986	0.0440232	0.0200453	-0.0141227	-0.00793777	0.00830177	-0.00386261	-0.00651313	0.0134862	-0.0177952	0.00868439	-0.00211876	0.00962607	-0.0102925	0.0216587	-0.0190381	0.00474186
PPOX	PPOX	L5_6.2	turquoise	0.00349298	0.118649	0.0634674	0.00897692	0.00375675	-0.0155574	-0.00309398	-0.045284	-0.00288226	-0.0321889	0.0834014	-0.0300695	0.00146507	-0.00858963	6.98e-05	-0.0191057	-0.0095034
B4GALT3	B4GALT3	L5_6.2	turquoise	-0.109143	0.351454	-0.0629144	0.00751253	-0.0561979	-0.102155	0.00751954	-0.237092	0.0226949	-0.233268	0.148442	-0.23525	-0.101155	-0.00361637	-0.0758861	-0.147486	-0.118078
ADAMTS4	ADAMTS4	grey	grey	-0.0409107	0.0591523	0.0357881	-0.0381264	0.0368447	0.0287584	0.0329766	-0.0376778	0.0619727	-0.0169255	0.0442677	-0.064154	-0.0240855	0.0503161	0.0117082	-0.0636257	0.0461412
NDUFS2	NDUFS2	L5_6.2	turquoise	-0.1344	0.630484	-0.113511	-0.0354819	-0.166353	-0.155111	0.0010696	-0.386392	0.0995141	-0.448826	0.218419	-0.405871	-0.140488	-0.0979961	-0.0612831	-0.30404	-0.17729
TOMM40L	TOMM40L	L5_6.2	turquoise	-0.0945637	0.292909	-0.0484938	-0.00412935	-0.0321234	-0.0692003	-0.00704947	-0.193421	0.0310689	-0.187932	0.0833168	-0.200924	-0.0791165	-0.00415049	-0.0666885	-0.127401	-0.0829683
PCP4L1	PCP4L1	L5_6.8	yellow	-0.0812074	0.159045	-0.131403	-0.0844069	-0.213145	-0.0463951	0.344965	-0.153004	0.539496	-0.16247	0.00320864	-0.219926	-0.234235	-0.0231035	0.257851	-0.369103	0.21374
MPZ	MPZ	grey	grey	0.0791531	0.0302023	0.0450276	0.0182167	-0.0264103	-0.0218493	0.011394	-0.00655814	-0.00580114	-0.00561301	0.0510943	0.0366837	0.0170622	-0.00939851	0.0172174	0.0188573	-0.00753852
SDHC	SDHC	L5_6.2	turquoise	0.0260079	0.211807	-0.0211362	0.0157879	-0.0533385	-0.0626622	0.0320085	-0.12019	0.0440645	-0.134086	-0.0331225	-0.0838686	-0.0467159	-0.0219702	-0.0189364	-0.0762603	-0.0535151
AL592295.4	AL592295.4	grey	grey	0.0300702	-0.0462164	0.0635369	-0.0106514	0.0373977	0.0446534	-0.0102922	0.0609685	-0.00969788	0.0647661	-0.0244825	0.0611518	0.0479582	-0.0022942	0.0311595	0.0328173	0.0435674
DUSP12	DUSP12	L5_6.2	turquoise	-0.02033	0.127672	-0.00493387	0.0326242	-0.0110084	-0.0588998	0.00156021	-0.0928091	-0.021194	-0.0841756	0.0920759	-0.066416	-0.0320985	0.0153245	-0.0479685	-0.0209459	-0.064108
ATF6	ATF6	L5_6.3	brown	0.174612	0.0238658	0.0633659	0.433409	-0.035904	-0.29067	0.198559	-0.101746	-0.1365	0.0396439	0.0284905	0.141958	-0.139811	0.167383	-0.204692	0.314255	-0.166579
OLFML2B	OLFML2B	L5_6.3	brown	0.0649669	0.0699222	-0.0529941	0.815547	-0.116185	-0.673738	0.430736	-0.424945	-0.193978	-0.0147781	0.095414	-0.00447284	-0.479712	0.334572	-0.48457	0.429733	-0.307661
NOS1AP	NOS1AP	L5_6.12	greenyellow	0.139693	-0.000652739	0.318816	-0.269323	0.193052	0.368662	-0.229087	0.354402	-0.0265754	0.201186	0.0623067	0.209729	0.43379	-0.145662	0.271727	0.05798	0.180109
AL450163.1	AL450163.1	grey	grey	-0.0264542	0.0402809	0.0735613	-0.0400305	0.0685538	0.0579039	-0.0410184	0.0282972	-0.0167579	0.0171888	0.223866	-0.0191612	0.0563147	0.0266305	0.00803351	0.0128351	0.0132152
C1orf226	C1orf226	grey	grey	0.129949	0.0383979	0.131897	-0.0473137	0.0189527	0.0577242	-0.0807887	0.0665154	-0.0517493	0.0295953	0.0392146	0.0893284	0.142457	-0.0748751	0.0652076	0.0322946	0.0104191
SH2D1B	SH2D1B	grey	grey	-0.0463923	0.0123225	0.0872752	-0.173565	0.184671	0.203154	-0.190975	0.104702	-0.0850502	0.0497273	0.0740333	-0.00409245	0.13485	0.0231646	0.00387052	-0.00763353	0.0321181
UHMK1	UHMK1	L5_6.2	turquoise	0.0054571	0.520958	-0.0721719	-0.0904606	-0.193171	-0.0796959	-0.0456047	-0.239822	0.0817592	-0.35312	0.0382713	-0.247068	-0.0312857	-0.186106	0.0410218	-0.264347	-0.0965039
UAP1	UAP1	L5_6.2	turquoise	-0.0196399	0.23477	-0.00725311	-0.0159356	-0.0503235	-0.0362772	0.00541686	-0.0966075	0.0472863	-0.132401	0.0520767	-0.0961956	0.00013929	-0.0539791	0.0209909	-0.0842524	-0.049501
DDR2	DDR2	grey	grey	0.104766	-0.000917695	0.0127098	-0.00537951	-0.0775299	-1.5e-05	0.147327	0.0111775	0.18671	0.00411671	-0.0410368	0.0214465	-0.0372892	-0.00993851	0.133185	-0.0767442	0.104051
HSD17B7	HSD17B7	grey	grey	0.067885	0.0473715	0.11383	-0.0101478	0.0232714	0.0569562	-0.0101508	0.0498371	-0.000432826	0.033965	0.0978983	0.0545718	0.0788412	-0.0086757	0.0583634	0.0311467	0.0343605
RGS4	RGS4	L5_6.2	turquoise	-0.24018	0.549568	-0.214889	-0.455885	-0.0580828	0.223369	-0.117074	-0.179891	0.314112	-0.449974	0.110441	-0.457877	-0.0246334	-0.092909	0.152875	-0.576365	0.00806794
RGS5	RGS5	grey	grey	-0.0376146	-0.0496287	-0.0683456	-0.0231296	-0.0312068	-0.0197354	-0.0141535	-0.0271154	-0.00109105	-0.0324035	-0.0224864	-0.0282991	-0.0236676	-0.0422802	-0.0205268	-0.0416913	-0.00720155
NUF2	NUF2	grey	grey	-0.00259043	0.0304021	0.031802	-0.0132269	-0.00547956	0.0156369	0.0416037	0.00131934	0.0616999	-0.007364	0.0961184	-0.0171446	-0.00632796	0.00349112	0.0410652	-0.0336344	0.0467815
PBX1	PBX1	L5_6.8	yellow	0.193509	-0.040467	0.127139	-0.132329	-0.22716	0.0924913	0.263208	0.186113	0.434967	0.0778152	-0.100179	0.147409	0.0778532	-0.204895	0.49001	-0.214223	0.374375
AL357568.2	AL357568.2	grey	grey	0.0307207	-0.0183825	0.031375	-0.0187363	-0.0405057	0.0161955	0.0775641	0.0370555	0.117026	0.0263599	-0.0153085	0.023436	-0.0151205	-0.0228314	0.105318	-0.0434638	0.0874617
MGST3	MGST3	L5_6.2	turquoise	-0.0691616	0.527918	-0.0475867	0.0312553	-0.156072	-0.179808	0.0575092	-0.35265	0.102793	-0.323601	0.240368	-0.316927	-0.168706	-0.028823	-0.0549231	-0.224009	-0.114905
ALDH9A1	ALDH9A1	L5_6.2	turquoise	-0.041858	0.242996	-0.0386263	-0.020985	-0.106336	-0.0676758	0.039629	-0.141379	0.0921074	-0.171869	0.0637386	-0.147388	-0.0659539	-0.0597519	0.024103	-0.149866	-0.0313114
TMCO1	TMCO1	L5_6.2	turquoise	-0.0796262	0.325431	0.0329976	0.0331683	-0.0068777	-0.0656514	-0.0208275	-0.156976	-0.0320071	-0.159419	0.209351	-0.162183	-0.0328981	-0.00527532	-0.0746955	-0.0529163	-0.0881626
TMCO1-AS1	TMCO1-AS1	grey	grey	0.0620884	-0.0315853	0.049869	0.00759397	0.00288724	0.0118076	0.0116187	0.0311826	0.00733124	0.0328451	0.0114146	0.0527097	0.029692	-0.0145859	0.0303948	0.0270872	0.0213532
UCK2	UCK2	grey	grey	-0.00742516	0.009557	0.122805	-0.0126956	0.1189	0.086835	0.0265033	0.0620339	0.0434411	0.0862214	0.0803162	0.0248072	0.039566	0.0820487	0.0624866	0.0319776	0.0903837
FAM78B	FAM78B	L5_6.13	cyan	0.00445562	-0.00776981	0.18092	0.11932	0.195327	0.0301779	0.0447911	0.034549	-0.0589437	0.174864	0.0820152	0.0616627	-0.0289814	0.233964	-0.0610709	0.160193	0.0840254
AL596087.2	AL596087.2	grey	grey	-0.0490562	-0.0337584	0.110881	0.10694	0.150907	-0.00676112	0.0675896	-0.0132958	-0.0341081	0.150453	0.0744237	0.00845104	-0.0905575	0.207656	-0.0713248	0.106752	0.0865805
POGK	POGK	L5_6.2	turquoise	0.0646798	0.136535	0.0493393	0.0602809	-0.0121947	-0.047329	0.000744821	-0.0513042	-0.0444846	-0.053828	0.0587608	0.00143985	0.0109947	-0.00653294	-0.0319752	0.0396291	-0.0711152
TADA1	TADA1	grey	grey	0.0519784	0.0963848	-0.00320214	-0.00441959	-0.0448109	-0.0258803	-0.0157645	-0.0306969	-0.00672658	-0.0813681	-0.0120281	-0.00627329	0.0201368	-0.0491837	0.0211257	-0.0349965	-0.0416587
ILDR2	ILDR2	L5_6.8	yellow	0.0158296	0.0154205	-0.0169529	-0.0370035	-0.00434543	0.0668058	0.211475	0.0223563	0.281303	0.00779199	0.0596185	-0.0604429	-0.0842064	0.150149	0.170923	-0.133828	0.17808
MAEL	MAEL	grey	grey	0.0913377	-0.0589436	0.0683226	-0.0200759	-0.0320239	0.0426356	-0.0494952	0.112492	-0.0384796	0.0556335	-0.051931	0.123195	0.118717	-0.0941717	0.0653006	0.0614271	0.00720861
GPA33	GPA33	grey	grey	-0.0530109	0.0351501	0.030928	0.00849388	0.0817578	0.0238232	-0.00293487	-0.018349	-0.0176839	0.0085801	0.0812064	-0.0433103	-0.015817	0.0803568	-0.0355083	0.0111848	0.0129586
POU2F1	POU2F1	L5_6.9	pink	0.13742	-0.201057	0.292559	0.0931719	0.292103	0.178222	0.0185176	0.274739	-0.0908946	0.351808	0.0347802	0.294382	0.140222	0.225534	0.0184503	0.309067	0.135171
AL136984.1	AL136984.1	grey	grey	0.016557	-0.0277054	0.0260754	-0.00922493	0.0273403	0.0376603	-0.0111089	0.0408971	-0.0100943	0.0257034	-0.0283915	0.0281129	0.0261577	0.0167193	0.0115046	0.0243385	0.0190795
CD247	CD247	L5_6.1	blue	0.237342	-0.0181389	0.0910322	-0.00276085	-0.0176475	0.0206364	-0.0315867	0.0669362	-0.0371212	0.036043	-0.0602101	0.144292	0.110773	-0.07265	0.0718105	0.0483201	-0.00775083
CREG1	CREG1	L5_6.2	turquoise	-0.0654689	0.203483	0.0846565	0.00842474	0.105182	0.0162198	-0.0304148	-0.0781152	-0.0358682	-0.0435152	0.249538	-0.100314	-0.00610377	0.0769763	-0.0609933	0.00131485	-0.0498606
RCSD1	RCSD1	grey	grey	-0.0347714	0.00575503	0.062823	-0.0991578	0.124824	0.139341	-0.113206	0.0750671	-0.0453841	0.0456904	0.0230831	-0.012355	0.079869	0.00893948	-0.00812464	-0.00664766	0.053296
MPZL1	MPZL1	grey	grey	0.10015	-0.000954481	0.0917321	0.0811167	0.0308693	-0.0126271	0.0679773	0.00777176	0.0201368	0.0600579	0.0120188	0.0656243	-0.0216349	0.0710709	0.00601019	0.0765978	0.0444407
ADCY10	ADCY10	L5_6.1	blue	0.421221	-0.0309833	0.0395391	-0.0117673	-0.15833	-0.0228079	-0.01138	0.0662992	0.00153617	-0.0329076	-0.0915233	0.202613	0.120995	-0.136061	0.124712	0.0203781	-0.0297616
MPC2	MPC2	L5_6.2	turquoise	-0.160395	0.490517	-0.134442	-0.0675114	-0.127612	-0.115415	0.0033408	-0.32272	0.110058	-0.371224	0.195989	-0.366138	-0.142209	-0.0614577	-0.0506009	-0.291025	-0.133311
DCAF6	DCAF6	grey	grey	0.103395	-0.0303996	0.127351	-0.055665	0.0888275	0.180704	-0.0461153	0.199725	-0.0100659	0.0863452	0.00175736	0.148798	0.14118	0.0544797	0.0900712	0.0924986	0.0513451
GPR161	GPR161	L5_6.8	yellow	-0.0551559	0.0294057	-0.0710819	-0.106655	-0.0790889	0.0530499	0.220336	-0.0236567	0.387027	-0.0452268	0.00971957	-0.115381	-0.132838	0.0393897	0.203511	-0.240048	0.215975
TIPRL	TIPRL	L5_6.2	turquoise	-0.0234616	0.337637	-0.00115926	-0.0198872	-0.0400197	-0.0370355	0.0319096	-0.157906	0.0862574	-0.195112	0.141426	-0.1738	-0.0587967	-0.00117327	0.00477551	-0.13637	-0.0550333
SFT2D2	SFT2D2	L5_6.12	greenyellow	0.156034	0.0457106	0.100398	-0.20154	-0.0577873	0.144797	-0.163043	0.147621	-0.0226621	-0.0158973	-0.0478999	0.110476	0.311527	-0.24818	0.20697	-0.0701753	0.0286013
TBX19	TBX19	L5_6.1	blue	0.174663	-0.00792591	0.06107	-0.0729713	-0.0533257	0.0517388	-0.0674672	0.0759325	-0.0037424	6.95e-05	-0.0662214	0.0994112	0.148074	-0.126981	0.115385	-0.0211541	0.0158988
DPT	DPT	grey	grey	0.0258183	-0.0191752	0.0501125	-0.0134656	-0.00346923	0.0319302	0.0484343	0.0340044	0.0727563	0.0391756	-0.0118572	0.0271651	0.0106906	-0.00508318	0.0639756	-0.0101202	0.0840911
AL031275.1	AL031275.1	grey	grey	0.00924597	-0.0320302	0.0578118	-0.0192107	0.0268014	0.0513335	0.0263772	0.0630679	0.0507001	0.0613838	0.0350531	0.0375461	0.0263978	0.0162738	0.0548229	0.00706523	0.0855525
LINC00626	LINC00626	grey	grey	-0.0324517	0.0863935	0.0497485	-0.00193975	0.0181639	0.00949343	0.0475602	-0.0254366	0.0699225	-0.018083	0.179093	-0.0625002	-0.0254932	0.0375958	0.02848	-0.0372617	0.0437683
LINC00970	LINC00970	L5_6.16	lightcyan	0.00988827	-0.133579	0.102464	-0.0335572	0.0311131	0.100178	0.118328	0.142464	0.165074	0.15508	-0.0295127	0.0962711	0.028998	0.00868017	0.168313	-0.00684547	0.263748
ATP1B1	ATP1B1	L5_6.2	turquoise	-0.22484	0.77955	-0.175836	-0.158402	-0.148111	-0.0801011	-0.0545145	-0.405737	0.151393	-0.55989	0.287616	-0.527367	-0.107614	-0.117048	-0.0411229	-0.423422	-0.195459
NME7	NME7	L5_6.16	lightcyan	0.112584	-0.131019	0.213684	-0.0590498	0.136952	0.212446	0.0486672	0.232942	0.0933363	0.24372	0.046751	0.199041	0.106153	0.10651	0.162022	0.0898645	0.25761
BLZF1	BLZF1	L5_6.1	blue	0.205989	0.038909	0.0793389	0.0599788	-0.0599653	-0.0280827	0.0628414	0.0235492	0.0116907	-0.00775447	-0.00277012	0.115407	0.0292279	-0.0177654	0.0493111	0.0500566	0.00549835
CCDC181	CCDC181	grey	grey	0.0754658	0.0677021	0.0177006	-0.00738476	-0.0685443	-0.0154411	0.0282237	-0.0149667	0.0475965	-0.0233969	0.0081576	0.0194714	0.0185733	-0.0647941	0.0689001	-0.037839	0.0197229
SLC19A2	SLC19A2	grey	grey	0.0613327	0.00522283	0.0362516	-0.000190567	0.00454496	0.0285477	0.0751561	0.0130383	0.0961802	0.025438	0.03437	0.011962	-0.0275339	0.0593195	0.0681239	-0.0247429	0.0735528
Z99572.1	Z99572.1	grey	grey	0.025236	0.0420937	0.0282908	-0.0412196	-0.0189506	0.0393976	0.0490459	0.00818738	0.0989223	-0.00926308	0.023981	-0.0119557	-0.0125011	-0.00224237	0.0807903	-0.0666783	0.0685506
F5	F5	grey	grey	-0.000460697	0.0231881	0.0375863	-0.0439409	0.0125262	0.0479763	0.0183078	0.0258853	0.0584869	0.00182629	0.102635	-0.0151337	0.0117673	0.0183446	0.0502568	-0.0380078	0.0584519
C1orf112	C1orf112	grey	grey	0.0994167	-0.0197348	0.0807024	-0.0304865	-0.0194154	0.0546272	0.0452916	0.073719	0.0871809	0.0406983	-0.0125541	0.0679099	0.039906	-0.0305452	0.108569	-0.0246152	0.101718
METTL18	METTL18	L5_6.2	turquoise	-0.0424728	0.115756	0.00146551	0.0240324	-0.00707242	-0.0338086	-0.00236242	-0.0735665	-0.0148263	-0.0597997	0.0873606	-0.0777432	-0.0333486	0.0104205	-0.0391908	-0.0203775	-0.0460052
SCYL3	SCYL3	grey	grey	-0.00185962	-0.00907905	0.110282	-0.0305837	0.0574023	0.0988462	0.0406954	0.0884149	0.0717638	0.0876476	0.0517374	0.0492059	0.0347896	0.0538176	0.0860242	0.00486541	0.118271
KIFAP3	KIFAP3	grey	grey	0.137959	0.196678	0.0487644	-0.0165188	-0.0884917	0.0108207	-0.023832	0.0284672	0.00608246	-0.0969093	0.00956702	0.0271218	0.0750082	-0.0652343	0.0499003	-0.0162045	-0.0374635
GORAB-AS1	GORAB-AS1	grey	grey	0.0827906	-0.0291661	0.0370179	0.00772393	-0.0104499	0.00717129	-0.0133546	0.0480804	-0.0236127	0.0293936	-0.0166534	0.0682326	0.0499342	-0.0315853	0.0243099	0.0366272	0.00421312
GORAB	GORAB	grey	grey	0.0498017	-0.00827024	0.0389019	-0.0134344	0.0146111	0.027528	-0.0353106	0.0360079	-0.042417	0.016159	0.00870667	0.0454017	0.0444163	-0.00293818	-0.00216754	0.028876	0.000625165
PRRX1	PRRX1	grey	grey	0.0634945	0.0127995	0.0472701	-0.13436	0.0887284	0.163997	-0.175231	0.0934298	-0.10648	-0.00997126	0.0155724	0.0396465	0.125228	0.0188017	-0.0272061	0.0170161	-0.0420137
BX284613.2	BX284613.2	grey	grey	0.0132975	0.00911247	0.0384924	-0.0107081	0.0244379	0.0299091	0.000103254	0.00975927	0.0176748	0.0065698	0.0670609	0.000785837	0.0144704	0.020392	0.0195904	-0.000559347	0.020294
PRRC2C	PRRC2C	grey	grey	0.0604364	-0.138626	0.0335639	0.0224476	0.0212042	0.00143599	0.0207756	0.0525186	-0.00889627	0.141916	-0.202642	0.125057	-0.0165963	-0.0129358	0.00360161	0.0613294	0.0773145
MYOCOS	MYOCOS	grey	grey	0.080405	-0.0248797	0.0478776	0.00995078	0.00780403	0.0198152	0.0101688	0.03383	0.0122553	0.0399323	-0.0127903	0.05353	0.0231408	0.0148981	0.0213897	0.0249566	0.037197
VAMP4	VAMP4	L5_6.2	turquoise	0.0529481	0.225339	0.000597907	0.0459029	-0.0619199	-0.0750691	0.0053875	-0.0949272	-0.018142	-0.141279	0.0283417	-0.0426988	-0.0105651	-0.0446325	-0.0419217	-0.0218465	-0.082124
EEF1AKNMT	EEF1AKNMT	L5_6.2	turquoise	-0.0859181	0.266342	-0.0421861	0.00544634	-0.0448641	-0.071555	-0.00244937	-0.167704	0.0126099	-0.174142	0.137153	-0.175953	-0.0640727	-0.01134	-0.0603848	-0.100397	-0.090253
DNM3	DNM3	L5_6.1	blue	0.332009	-0.0607723	0.237735	-0.0105887	0.0762246	0.135239	-0.143737	0.256775	-0.177736	0.143993	-0.00975377	0.315661	0.278559	-0.0425825	0.0602274	0.234666	-0.0101439
PIGC	PIGC	L5_6.2	turquoise	0.00821954	0.140683	0.0437128	0.000922047	0.00936233	-0.0251929	-0.0221048	-0.0671735	-0.0244085	-0.0791675	0.162189	-0.0538126	0.00868124	0.00100313	-0.0311519	-0.0180165	-0.0424975
SUCO	SUCO	grey	grey	0.140157	0.0601627	0.141535	0.0240446	0.034754	0.0355435	-0.0299669	0.0585437	-0.0552988	0.0385057	0.0862994	0.107139	0.110888	-0.0100618	0.0368845	0.088146	-0.0119388
AL031599.1	AL031599.1	L5_6.2	turquoise	0.0241553	0.0771215	0.062025	0.0126568	-0.00996525	-0.0224109	-0.0167388	-0.0339636	-0.0223497	-0.0217534	0.167123	-0.0190487	-0.00104372	-0.0185867	-0.0168528	0.00804096	-0.0102776
TNFSF18	TNFSF18	grey	grey	0.0343105	0.0404987	0.0311635	-0.0210147	-0.0260098	0.00524091	-0.0153659	0.000205182	0.00272829	-0.0141785	0.0463422	-0.00358893	0.0155116	-0.0268853	0.0335426	-0.0168444	0.0196034
TNFSF4	TNFSF4	grey	grey	0.109876	-0.0346375	0.0543906	0.0261107	-0.0169907	0.00548612	-0.0020417	0.0515116	-0.0227103	0.0360548	-0.0230431	0.0871324	0.0500747	-0.0343227	0.0315274	0.0619312	0.00838124
AL645568.1	AL645568.1	L5_6.1	blue	0.288297	-0.0925862	0.234954	0.107075	0.0272029	0.0239195	0.0384777	0.155059	-0.0541873	0.183265	-0.043146	0.273228	0.1276	-0.001299	0.0845484	0.203484	0.0784932
PRDX6	PRDX6	L5_6.2	turquoise	0.116716	0.248068	-0.0282114	-0.0137662	-0.130726	-0.068247	-0.05262	-0.103882	-0.0260831	-0.196495	0.0429857	-0.0564803	0.0483952	-0.123158	0.00244863	-0.0771461	-0.137732
SLC9C2	SLC9C2	grey	grey	0.089858	-0.0482212	0.0517276	0.0278609	-0.021235	7.54e-05	0.0536071	0.0500182	0.04278	0.0562737	-0.0439463	0.0831313	0.0426108	-0.0251956	0.0773423	0.0320623	0.0395039
ANKRD45	ANKRD45	grey	grey	0.0624945	-0.011475	0.0512186	0.0293168	-0.0136808	-0.00271004	0.0219166	0.0374912	0.0012469	0.0333777	0.00105251	0.065211	0.0362953	-0.0133242	0.0393206	0.0452808	0.0181897
KLHL20	KLHL20	grey	grey	0.118016	-0.0318589	0.115336	0.0764335	0.0341988	-0.00227382	0.0514049	0.0543447	-0.0125682	0.0909742	-0.0416757	0.124445	0.0322979	0.0464474	0.010308	0.110983	0.0335478
CENPL	CENPL	grey	grey	0.0494981	0.0334846	0.0399235	0.0257279	0.00245916	-0.0159267	0.00475268	-0.0150749	-0.014184	-0.00531815	0.0255089	0.012452	0.00589735	-0.000182132	-0.00375434	0.0237013	-0.00184537
DARS2	DARS2	grey	grey	0.00491651	0.0273145	0.0404574	0.0340536	0.00990179	-0.0133844	0.0204544	-0.00872006	-0.00310909	0.00564915	0.0580266	0.00295691	-0.00542746	0.0200682	-0.00757359	0.0207284	-0.00252556
GAS5	GAS5	L5_6.2	turquoise	-0.0383665	0.215377	0.0653554	0.123051	0.00544892	-0.121202	0.0367792	-0.156686	-0.056933	-0.0826366	0.236876	-0.0921328	-0.0693694	0.0653573	-0.104742	0.0360915	-0.0921953
ZBTB37	ZBTB37	grey	grey	0.0903188	-0.0229229	0.112308	0.0400503	0.0470001	0.0204187	-0.000958848	0.059573	-0.0457284	0.0867238	0.0217936	0.100244	0.0597782	0.0379919	0.015835	0.0907053	0.0173333
RC3H1	RC3H1	grey	grey	0.184054	-0.0672521	0.231058	0.0636972	0.117091	0.0773424	0.0243099	0.157898	-0.0504893	0.187748	0.0578844	0.22527	0.125073	0.0836013	0.0576373	0.189499	0.087707
RABGAP1L-DT	RABGAP1L-DT	grey	grey	-0.0101061	0.00328611	0.014255	0.00860757	0.0275642	4.94e-05	0.00210768	-0.00426938	-0.00641738	0.020303	-0.000114223	0.00168174	-0.0075484	0.0146082	-0.00704991	0.0140616	0.0115575
RABGAP1L	RABGAP1L	L5_6.11	black	0.254358	-0.228785	0.355409	0.0992985	0.182747	0.156455	-0.0654503	0.380715	-0.206065	0.373465	-0.0282498	0.450334	0.309557	0.017967	0.0930789	0.395728	0.0936016
RABGAP1L-IT1	RABGAP1L-IT1	grey	grey	0.0116839	-0.0231645	0.0324847	0.000956441	0.0253092	0.0175741	-0.0124355	0.0282129	-0.0204835	0.0350845	-0.00248101	0.0333105	0.0308892	-0.000620168	0.00580824	0.0297498	0.00766236
Z99127.1	Z99127.1	L5_6.10	green	-0.0118203	0.0583842	0.10515	0.00980995	0.0817869	0.0326472	-0.0190893	0.0148826	-0.0339555	0.0298016	0.267156	-0.00788601	0.0331762	0.0573516	-0.0169459	0.0491001	-0.00214796
CACYBP	CACYBP	L5_6.2	turquoise	0.0347971	0.497594	-0.123153	-0.0218042	-0.219922	-0.173894	-0.1063	-0.280564	-0.0570621	-0.401124	0.115085	-0.229561	-0.0052452	-0.214832	-0.0864878	-0.188587	-0.260862
MRPS14	MRPS14	L5_6.2	turquoise	0.00392171	0.162195	0.0174105	0.0215627	-0.0390067	-0.0488991	0.012157	-0.0796293	0.00663295	-0.0885369	0.0720508	-0.0594663	-0.0105858	-0.0336826	-0.0134445	-0.0380343	-0.0419361
TNR	TNR	L5_6.5	red	-0.0762605	-0.136331	0.225411	-0.167059	0.324093	0.344387	-0.0764393	0.269741	0.012253	0.310483	0.0842915	0.0943824	0.186756	0.216162	0.183161	0.0626532	0.261076
LINC02803	LINC02803	grey	grey	0.11308	-0.115047	0.149056	-0.00572551	0.125968	0.118912	-0.00954468	0.158386	-0.0228581	0.162894	-0.00250915	0.168142	0.103165	0.0655726	0.0584814	0.121681	0.0852305
COP1	COP1	L5_6.7	tan	0.222876	-0.25934	0.295512	0.01036	0.228904	0.238044	-0.0066929	0.394611	-0.0666638	0.357429	-0.0519756	0.388565	0.245876	0.121921	0.133054	0.292333	0.16854
AL591043.2	AL591043.2	grey	grey	0.0213483	-0.0846452	0.139054	-0.00299685	0.104633	0.0781539	-0.00622618	0.0983773	-0.0115694	0.140538	0.016693	0.084459	0.0743074	0.0276292	0.0408066	0.0776209	0.11254
PAPPA2	PAPPA2	grey	grey	-0.00466499	-0.0408246	0.111268	-0.0333207	0.142589	0.0991267	-0.0226401	0.0826406	-0.00621822	0.0937109	0.0501776	0.0386198	0.0687147	0.0520915	0.0283618	0.043407	0.0839508
ASTN1	ASTN1	L5_6.15	purple	0.146016	-0.149378	0.322131	0.153129	0.273312	0.136972	-0.0220982	0.277887	-0.194759	0.339889	0.0695609	0.329307	0.207599	0.183842	-0.00664342	0.411743	0.0477975
BRINP2	BRINP2	L5_6.15	purple	0.0858055	-0.0824146	0.22644	0.175676	0.322593	0.0815144	-0.14807	0.167402	-0.361205	0.238329	0.0471585	0.235349	0.197994	0.194369	-0.16725	0.436605	-0.131871
AL136114.1	AL136114.1	grey	grey	0.0896349	-0.0125442	-0.00552301	-0.00119399	-0.0406123	-0.0241479	0.0233464	-0.00768473	0.0230284	-0.0177101	-0.0261979	0.0297996	-0.000922031	-0.0283432	0.0181752	-0.0143633	-0.000694374
SEC16B	SEC16B	L5_6.8	yellow	0.0426185	-0.0029664	0.0702979	-0.104495	-0.030452	0.116871	0.165133	0.0694883	0.305628	0.0497854	0.00795583	0.0114573	-0.00551256	0.0162837	0.23554	-0.141485	0.235731
RASAL2-AS1	RASAL2-AS1	grey	grey	-0.00500422	0.0431458	0.0149178	-0.030394	0.00755477	0.0308087	0.0126635	-0.00525718	0.0452337	-0.0032874	0.0458766	-0.0278345	-0.00613775	0.0215821	0.0266227	-0.0328984	0.029122
RASAL2	RASAL2	L5_6.5	red	0.0342615	-0.20395	0.227606	-0.231615	0.32178	0.453077	-0.0698021	0.393002	0.0802037	0.320045	0.0200585	0.183975	0.196768	0.224144	0.189718	0.0586066	0.308191
C1orf220	C1orf220	grey	grey	0.0231507	-0.0740921	0.0796259	0.0228896	0.0583327	0.030055	0.0282996	0.0579549	8.77e-05	0.102258	0.025713	0.0673534	0.0141266	0.0430765	0.0212391	0.0696692	0.0810304
RALGPS2	RALGPS2	L5_6.11	black	0.282501	-0.135123	0.212498	0.11419	0.0562237	0.0373465	0.0527698	0.194015	-0.051386	0.222502	-0.044826	0.305305	0.13415	0.0180979	0.0914125	0.23164	0.0829462
ANGPTL1	ANGPTL1	L5_6.2	turquoise	-0.0591827	0.177893	0.0619476	0.0346445	0.0549791	-0.0303773	0.00403657	-0.0886492	-0.020454	-0.0747113	0.341529	-0.110552	-0.0336909	0.0565959	-0.063289	-0.00793666	-0.0451899
FAM20B	FAM20B	L5_6.2	turquoise	0.0638029	0.220648	0.0514875	-0.0111008	-0.050694	-0.00510787	-0.0256251	-0.0349958	0.00104973	-0.110165	0.027501	-0.0259498	0.0616687	-0.0763573	0.0429949	-0.0427628	-0.0422152
TOR3A	TOR3A	L5_6.2	turquoise	-0.0224708	0.168057	0.0343623	-0.0144797	-0.00979801	-0.0197816	-0.0121766	-0.0759919	0.016429	-0.0738103	0.0887947	-0.0717994	0.00535692	-0.0256762	0.00146233	-0.0567875	-0.0332866
ABL2	ABL2	grey	grey	0.138369	-0.043652	0.207933	-0.00298303	0.0866203	0.101496	-0.0277443	0.153529	-0.0459226	0.1587	-0.0296372	0.186672	0.154748	-0.0106043	0.100911	0.123953	0.0759998
SOAT1	SOAT1	grey	grey	0.138335	0.0165747	0.0776298	0.0262265	-0.0240761	0.00525448	0.0574811	0.034402	0.0412784	0.0381357	0.0033252	0.0802744	0.0380585	-0.0121691	0.0730625	0.0295932	0.0522748
TDRD5	TDRD5	grey	grey	0.130891	-0.0188134	0.0361415	0.0908174	-0.0855087	-0.0702116	0.115795	-0.0108726	0.0680324	0.0186894	-0.0603899	0.0610177	-0.0711015	-0.000387023	0.04269	0.0112551	0.0678264
FAM163A	FAM163A	L5_6.12	greenyellow	0.145665	-0.0936178	0.153943	-0.250502	0.0272234	0.257937	-0.0959895	0.28835	0.0819568	0.138446	-0.0474344	0.210026	0.360421	-0.155064	0.380385	-0.0571427	0.153896
TOR1AIP2	TOR1AIP2	grey	grey	0.0559676	0.0603545	0.0971105	0.0251947	0.0391679	0.0212412	0.00614626	0.0497187	-0.0107812	0.0387399	0.104177	0.0580667	0.0490593	0.0174164	0.0257007	0.0597786	0.0214782
TOR1AIP1	TOR1AIP1	L5_6.2	turquoise	0.0745432	0.128045	0.0203816	-0.00594463	-0.0574946	-0.0190401	0.00494959	-0.0295028	0.0266939	-0.0745177	0.00776292	-0.00249582	0.0281876	-0.0538831	0.0445834	-0.0376285	-0.0253818
CEP350	CEP350	grey	grey	0.133709	-0.108105	0.146814	-0.00059786	0.0846448	0.0879091	0.0217856	0.148988	0.00227812	0.177044	-0.0178882	0.187801	0.0747963	0.0464392	0.0663001	0.103923	0.120179
QSOX1	QSOX1	L5_6.2	turquoise	-0.00682218	0.246873	-0.0070891	0.0368376	-0.0332841	-0.0705367	0.00816825	-0.145876	0.0143742	-0.136041	0.0282503	-0.116695	-0.0426816	0.0102482	-0.032562	-0.0673024	-0.0731555
ACBD6	ACBD6	L5_6.11	black	0.252765	-0.143419	0.294472	0.0829844	0.140826	0.108105	-0.02179	0.254418	-0.120074	0.266733	0.0161155	0.33762	0.204048	0.0428698	0.0716563	0.276518	0.0952014
XPR1	XPR1	grey	grey	0.159658	-0.0510384	0.190815	0.0291465	0.0711762	0.092089	0.0563735	0.16564	0.0236218	0.148653	0.0326294	0.188439	0.121691	0.0449684	0.116831	0.121143	0.10852
KIAA1614	KIAA1614	grey	grey	0.0274523	0.00055105	0.0562424	0.0482314	-0.00254835	-0.0305048	0.00480387	0.00512538	-0.0399129	0.0370282	0.036103	0.0386524	0.0188008	-0.00150031	0.00043728	0.0563932	0.00755935
AL162431.1	AL162431.1	grey	grey	0.0197057	-0.0335507	0.0343839	0.0146345	0.0234021	0.012934	0.0313087	0.0240639	0.0175399	0.0458109	0.00739675	0.0290508	-0.000927095	0.0349767	0.0282236	0.0239551	0.0372686
STX6	STX6	grey	grey	0.078672	0.0504228	0.119738	0.0392988	0.0485505	0.0206103	0.0132914	0.0442928	-0.01523	0.0469312	0.0450983	0.0812692	0.0609679	0.0366579	0.0338745	0.0726663	0.0192796
MR1	MR1	grey	grey	0.0163345	0.0260644	0.00305026	0.0744275	-0.0336986	-0.0741178	0.0991661	-0.0705888	0.0543574	-0.014604	0.0155507	-0.0334352	-0.0945003	0.0443942	-0.0108845	-0.0113257	0.0396357
IER5	IER5	L5_6.2	turquoise	-0.0515406	0.38315	-0.0639912	0.0900746	-0.029897	-0.154738	-0.0331215	-0.261523	-0.100971	-0.258495	0.168618	-0.195094	-0.0729226	0.0242227	-0.161854	-0.048313	-0.231843
CACNA1E	CACNA1E	L5_6.15	purple	0.108843	-0.0459837	0.351115	0.198595	0.292296	0.0324028	-0.147052	0.184972	-0.360459	0.293426	0.115909	0.289793	0.291287	0.0332315	-0.0810094	0.455625	-0.0711909
AL161734.1	AL161734.1	grey	grey	0.0424199	0.0657666	0.0615989	0.0271977	0.000691409	-0.0298844	-0.0437427	-0.00593474	-0.0694651	-0.00916471	0.071683	0.0198268	0.0558676	-0.055252	-0.0179411	0.0413963	-0.0511342
GLUL	GLUL	L5_6.2	turquoise	0.0195853	0.158323	-0.0911545	0.148716	-0.156708	-0.236844	-0.0202241	-0.191593	-0.135086	-0.195253	-0.0219399	-0.0566633	-0.0315385	-0.137922	-0.146563	0.0307106	-0.235696
RNASEL	RNASEL	grey	grey	0.0384085	0.0951757	0.0184039	0.0959421	-0.0468966	-0.10342	0.0421348	-0.0887741	-0.0304931	-0.0435079	0.0335747	-0.0167458	-0.0572582	0.00244349	-0.0535774	0.0280019	-0.0505076
RGS8	RGS8	grey	grey	-0.0355467	0.0712956	0.0535321	0.166475	0.0563685	-0.120971	-0.00606442	-0.059959	-0.14495	0.0146098	0.0867573	0.00271072	0.0163454	0.0356609	-0.109924	0.162452	-0.118506
NPL	NPL	grey	grey	0.103689	-0.0541538	0.101123	0.0751389	0.0350244	-0.0152476	-0.0169121	0.0473343	-0.0980196	0.0833721	-0.0198868	0.112284	0.0637388	-0.0115721	-0.0233077	0.127723	-0.0230327
AL355999.1	AL355999.1	grey	grey	-0.0163922	0.0563691	0.0788435	-0.0264607	0.037109	0.0389453	0.010521	0.00106662	0.0444349	0.0230045	0.112756	-0.0237824	-0.00613632	0.0230564	0.0309605	-0.0276426	0.0724801
DHX9	DHX9	L5_6.2	turquoise	0.0281828	0.296764	0.0564019	0.0165485	-0.0240286	-0.0482469	-0.0458345	-0.108077	-0.0518681	-0.141821	0.136707	-0.0787066	0.0385849	-0.0484555	-0.0383584	-0.0249942	-0.121738
LAMC1	LAMC1	grey	grey	0.0693855	-0.0531969	0.175151	-0.0382942	0.135258	0.145673	0.0243467	0.139146	0.0530663	0.154308	0.0784855	0.10946	0.0640889	0.0954522	0.100341	0.0642377	0.157128
NMNAT2	NMNAT2	grey	grey	0.11968	0.0231785	0.175392	0.0278285	0.138061	0.0914429	0.0254169	0.100962	-0.0131668	0.132733	-0.00948314	0.11977	0.0899644	0.11517	0.0702889	0.101949	0.0900258
SMG7	SMG7	grey	grey	0.0134843	0.100352	0.0934953	-0.0172327	0.101313	0.0644707	0.00527424	0.0187713	0.0219047	0.0140554	0.0465261	0.0102401	0.0272198	0.0669824	0.026421	0.00250772	0.0474798
ARPC5	ARPC5	L5_6.2	turquoise	-0.0583957	0.412884	-0.0920363	0.00814574	-0.139902	-0.13617	0.0142092	-0.265549	0.0538665	-0.29732	0.0951066	-0.249908	-0.103921	-0.0693443	-0.0390519	-0.18329	-0.126123
RGL1	RGL1	L5_6.16	lightcyan	0.129737	-0.105264	0.192394	-0.0748593	0.134334	0.208141	0.12813	0.215052	0.212323	0.218248	-0.0104582	0.160015	0.0677285	0.140256	0.238099	0.0140853	0.33831
COLGALT2	COLGALT2	L5_6.5	red	-0.0507597	0.0796797	0.133719	-0.331212	0.171418	0.362154	-0.100969	0.154958	0.168954	0.0394096	0.115248	-0.0423985	0.156586	0.0531896	0.228924	-0.179705	0.219489
TSEN15	TSEN15	L5_6.1	blue	0.219097	-0.0409627	0.118079	0.0567993	-0.00824551	0.00718734	-0.00546525	0.0874343	-0.0625093	0.0711514	-0.0661439	0.172812	0.0873828	-0.0257837	0.0279313	0.117908	0.0107263
C1orf21	C1orf21	grey	grey	0.145444	-0.100668	0.215405	-0.00128696	0.103993	0.163838	0.0200103	0.245797	-0.00021632	0.229708	0.0476931	0.221893	0.191884	0.0785195	0.186733	0.155072	0.145489
AL713852.1	AL713852.1	grey	grey	-0.0487771	0.0453872	0.0403011	-0.0128851	0.0628748	0.0337431	-0.00807331	-0.0058971	-0.00229783	0.0107811	0.113983	-0.0326546	0.0101354	0.052538	-0.00249164	0.00245205	0.0030366
EDEM3	EDEM3	grey	grey	0.0981983	0.138759	0.0746048	0.0398958	-0.00774217	0.00178091	0.0531152	-0.00937387	0.0353491	-0.0378189	0.0981384	0.0188581	0.00923371	0.0335963	0.0316269	0.0144822	-0.00300408
RNF2	RNF2	L5_6.1	blue	0.141633	-0.0110627	0.0985127	-0.0155336	0.0300823	0.0676727	-0.0109275	0.100786	0.00555077	0.0651977	-0.0133593	0.12089	0.103595	-0.0240441	0.0939236	0.0560282	0.0355241
TRMT1L	TRMT1L	grey	grey	0.0700903	0.109204	0.00583604	-0.010187	-0.0672219	-0.0139893	0.010853	-0.0213901	0.0348371	-0.0879905	-0.0170358	-0.00116983	0.0170503	-0.0547625	0.0279712	-0.0461623	-0.0268922
SWT1	SWT1	grey	grey	0.105379	-0.0596825	0.0754085	0.0286227	-0.00685879	0.0200792	0.0664047	0.056681	0.0573966	0.0806945	-0.00960686	0.0910483	0.011121	0.0370586	0.0657485	0.0417829	0.0837713
IVNS1ABP	IVNS1ABP	grey	grey	0.0456639	0.117638	0.0118927	0.00355395	-0.0325832	0.000706732	-0.0195839	-0.0301637	-0.0182281	-0.0910749	0.100168	-0.0205596	0.0261828	0.00516618	-0.0111436	-0.000997339	-0.0799127
TPR	TPR	grey	grey	0.0177385	0.120472	0.0162406	0.00554667	0.0073443	-0.0224562	-0.0029955	-0.064335	0.00443209	-0.0556893	0.0157743	-0.0301293	-0.0216668	0.0056117	-0.0217143	-0.0269234	-0.0139821
ODR4	ODR4	grey	grey	0.122502	-0.0707642	0.165429	0.0527238	0.0905468	0.0566982	0.0209283	0.112215	-0.0263772	0.149156	0.0412395	0.163148	0.065825	0.0730559	0.0227126	0.134992	0.0705236
AL096803.2	AL096803.2	L5_6.11	black	0.279331	-0.165415	0.230291	0.0461291	0.115255	0.129137	0.0408516	0.230315	-0.0122921	0.229423	-0.0325014	0.298083	0.131579	0.0961931	0.0994422	0.19305	0.141853
PDC	PDC	grey	grey	-0.014253	0.0770474	0.0792526	4.81e-05	0.0691667	0.0186415	0.00495597	-0.0148014	0.0074041	-0.00110041	0.261651	-0.0410824	-0.0071457	0.0731672	-0.0174746	0.00623124	0.00302394
PTGS2	PTGS2	grey	grey	-0.00916315	0.136582	-0.113967	0.24524	-0.0349118	-0.22788	0.0350219	-0.204302	-0.161123	-0.130379	-0.0289584	-0.0820238	-0.14459	0.121325	-0.244252	0.115787	-0.230332
PACERR	PACERR	grey	grey	0.0415805	0.0551515	0.0244192	0.027558	0.0144278	-0.020189	-0.0170212	-0.0349999	-0.048157	-0.0262756	0.0771149	-0.00359832	0.00298098	0.0212416	-0.0430368	0.022573	-0.0603586
PLA2G4A	PLA2G4A	L5_6.3	brown	0.0247727	0.0160857	-0.0155346	0.472281	-0.00291294	-0.333552	0.210742	-0.205986	-0.173592	0.0222788	0.0448883	0.0172053	-0.268554	0.273697	-0.327538	0.300037	-0.188476
ERVMER61-1	ERVMER61-1	grey	grey	0.0473611	-0.0296416	0.0398048	0.00629331	0.0116421	9.73e-05	0.0231798	0.00245117	0.0202848	0.0365899	-0.00690519	0.0270881	-0.00047432	0.00661912	0.0132822	0.000917107	0.0363516
BRINP3	BRINP3	L5_6.5	red	0.113027	-0.18761	0.153386	-0.335231	0.224509	0.490126	-0.403006	0.476425	-0.231971	0.157879	-0.0590415	0.301439	0.556191	-0.078799	0.188153	0.127688	-0.0258983
AL354771.1	AL354771.1	L5_6.10	green	-0.0795237	0.0865281	0.0995097	-0.139544	0.163613	0.187336	-0.179085	0.0896376	-0.106273	-0.0134182	0.421014	-0.0320785	0.179432	0.0513365	0.00274918	0.014096	-0.0660575
LINC01351	LINC01351	grey	grey	0.017578	0.0631782	0.0101256	-0.0658441	0.00724405	0.0565287	-0.072365	0.0237177	-0.0336281	-0.0472256	0.0787543	-0.00421808	0.0748767	-0.0227847	0.0152668	-0.0285663	-0.0370801
AL391645.1	AL391645.1	grey	grey	0.0790797	0.0864978	0.0361832	-0.0314531	-0.0048737	0.0256989	-0.0492537	0.00229215	-0.0325692	-0.0435731	0.0432859	0.0285365	0.0683516	-0.025045	0.0180735	-0.00180116	-0.0494325
AL138927.1	AL138927.1	grey	grey	0.100892	-0.0291985	-0.000707385	-0.10728	0.0548229	0.129955	-0.108898	0.0998733	-0.061802	-0.0122579	-0.0587366	0.0776012	0.0881164	0.0213818	0.0116403	-0.00485927	-0.0378871
LINC01680	LINC01680	grey	grey	0.0187918	-0.012394	-0.000449073	-0.092999	0.0975819	0.125962	-0.0903134	0.0794004	-0.0511235	-0.0133145	-0.0214508	0.0362033	0.0595693	0.055509	-0.0121728	-0.00764685	-0.0257116
AL390957.1	AL390957.1	L5_6.1	blue	0.285081	-0.0355897	0.027644	-0.0263677	-0.0868492	0.00239701	0.00938919	0.035565	0.0406093	-0.0183128	-0.106189	0.122957	0.0562507	-0.0834196	0.0846843	-0.0176867	0.0361694
RGS2	RGS2	L5_6.2	turquoise	-0.00504256	0.171246	-0.0602313	-0.0459683	-0.0476445	-0.0162988	-0.00530773	-0.0984441	0.0451243	-0.127147	0.00162751	-0.109103	-0.0322915	0.00823802	0.00996454	-0.112036	-0.0458186
UCHL5	UCHL5	L5_6.2	turquoise	-0.0383194	0.356932	-0.0685357	0.0986013	-0.0745434	-0.156887	0.0198803	-0.244518	-0.0368432	-0.260662	0.148747	-0.194466	-0.109777	0.0114731	-0.143403	-0.061059	-0.181934
RO60	RO60	grey	grey	0.0983217	0.105089	0.066704	-0.00729053	0.000569547	0.0284763	-0.0153954	0.0239216	-0.0141992	-0.0286774	0.0890701	0.034069	0.0553731	-0.00266672	0.0230317	0.0202712	-0.0202138
GLRX2	GLRX2	L5_6.2	turquoise	-0.09627	0.354934	-0.0327654	-0.112398	-0.0308332	0.00819159	-0.0893049	-0.161902	0.0189435	-0.230107	0.172085	-0.222287	-0.00258425	-0.0649119	-0.0192797	-0.182418	-0.0764632
CDC73	CDC73	grey	grey	0.176048	-0.0916545	0.182432	0.0087469	0.0788988	0.111194	-0.0564834	0.200626	-0.0996649	0.14975	-0.00559742	0.240139	0.201813	0.00549955	0.0718003	0.177556	0.0159366
B3GALT2	B3GALT2	L5_6.2	turquoise	-0.177338	0.398874	-0.0834399	-0.16053	0.0456407	0.0855699	-0.22964	-0.125313	-0.107167	-0.284658	0.198876	-0.251277	0.0705009	-0.0293875	-0.108581	-0.143624	-0.211527
LINC01031	LINC01031	L5_6.1	blue	0.177764	-0.0128833	0.0454434	-0.00837997	-0.0218878	0.0248601	-0.0330021	0.0544298	-0.0287452	0.00848468	-0.0203571	0.10136	0.076798	-0.0292772	0.0319518	0.0427335	-0.0170649
AL138778.1	AL138778.1	grey	grey	-0.0182272	0.0733102	0.0255945	-0.0397138	0.0572514	0.0554957	-0.0789259	0.00112787	-0.0629469	-0.0344	0.0634933	-0.0295624	0.0504895	0.023607	-0.03915	0.00413312	-0.0426579
AL136456.1	AL136456.1	L5_6.12	greenyellow	0.102905	-0.122688	0.0817935	-0.150189	0.148367	0.243659	-0.158685	0.203888	-0.0593307	0.0918776	-0.0239015	0.123716	0.198462	0.0338828	0.0353558	0.0575269	0.0463635
AL353072.2	AL353072.2	grey	grey	0.0677825	-0.0168599	0.0799733	-0.0414525	0.0279777	0.0684878	-0.0364682	0.0909033	-0.00695258	0.0436324	0.0361666	0.0793561	0.109063	-0.0343341	0.0784416	0.0204382	0.0183696
AL353709.1	AL353709.1	L5_6.12	greenyellow	0.059533	-0.0193317	0.135688	-0.183103	0.0709217	0.239104	-0.248719	0.236617	-0.1594	0.0715157	-0.0446166	0.158391	0.348414	-0.141049	0.1371	0.0374071	0.00130324
KCNT2	KCNT2	L5_6.11	black	0.302601	-0.207337	0.179657	0.181443	0.0436696	0.0408996	0.108755	0.268577	-0.0439007	0.234069	-0.0366429	0.378805	0.13862	0.0969294	0.0755948	0.316468	0.0561511
ASPM	ASPM	grey	grey	0.0856395	0.0102794	0.0263159	0.00660481	-0.0284796	-0.0075446	0.0126493	0.0100011	0.00494326	-0.00303106	0.0039872	0.0418663	0.0169152	-0.019324	0.0292389	2.67e-05	-0.0045539
ZBTB41	ZBTB41	grey	grey	0.0936506	0.0829411	0.0351366	-0.0244675	-0.0506655	0.0218496	-0.0593607	0.0401012	-0.0411137	-0.0372003	-0.00896557	0.0584945	0.101426	-0.0838451	0.0440394	0.0116149	-0.0372453
CRB1	CRB1	grey	grey	0.125312	-0.131874	0.142267	-0.10913	0.0212194	0.166956	-0.0743967	0.223975	0.00606365	0.143253	-0.0995562	0.181393	0.199599	-0.111846	0.180537	0.0340909	0.135243
DENND1B	DENND1B	L5_6.6	salmon	0.117222	-0.0695213	0.123225	0.0988059	-0.00647812	0.0273094	0.326828	0.0818172	0.272704	0.15101	0.0559196	0.105978	-0.0859214	0.16942	0.172255	0.0285672	0.224229
C1orf53	C1orf53	L5_6.2	turquoise	-0.0723472	0.166344	-0.0198786	-0.0056203	-0.0189563	-0.0406953	0.00348401	-0.11242	0.0240932	-0.103544	0.113408	-0.12529	-0.0536017	0.00822073	-0.0286794	-0.0743469	-0.0412544
NEK7	NEK7	L5_6.1	blue	0.224119	0.0347565	0.0909964	0.0570793	-0.100593	-0.0511038	0.0190853	0.0508351	-0.0276711	-0.00026536	-0.0400769	0.138453	0.0992716	-0.0978959	0.0779139	0.0693138	-0.0226222
MIR181A1HG	MIR181A1HG	L5_6.13	cyan	0.00150377	-0.185765	0.142077	0.104498	0.273195	0.135531	0.0323346	0.163609	-0.102122	0.236631	0.105696	0.137212	-0.0230899	0.402742	-0.100986	0.245984	0.0731841
LINC00862	LINC00862	L5_6.1	blue	0.426015	-0.0709745	0.0718913	0.0151135	-0.13805	-0.0226011	0.0258494	0.0925386	0.00797125	0.0215868	-0.151756	0.246093	0.122078	-0.117114	0.127437	0.0541223	0.000237707
AC104461.1	AC104461.1	grey	grey	0.130301	0.0535471	0.0613197	-0.00618833	-0.0355477	0.00148177	0.0176234	0.00292665	0.0274853	-0.0221018	0.080946	0.0364523	0.0360689	-0.0318972	0.0481472	-0.00994222	0.00847999
ZNF281	ZNF281	L5_6.2	turquoise	0.0483973	0.238855	-0.0371615	-0.0362207	-0.112856	-0.0441577	0.0088943	-0.108683	0.0677278	-0.181293	-0.00612547	-0.0931596	-0.0132756	-0.0908163	0.0407185	-0.137952	-0.0411341
DDX59	DDX59	grey	grey	0.0182305	0.0188845	0.0491461	-0.00277253	0.0248113	0.0173569	0.000460235	0.00814405	0.00394432	0.023992	0.000280425	0.020137	0.00841464	-0.000580559	0.00856363	0.00613695	0.0276568
DDX59-AS1	DDX59-AS1	grey	grey	0.0571427	-0.028043	0.083716	0.0212141	0.0174499	0.0210759	-0.0126871	0.0541077	-0.037216	0.061767	-0.0151812	0.0811366	0.0688514	-0.0300791	0.0344502	0.0605105	0.0111761
CAMSAP2	CAMSAP2	grey	grey	0.185987	0.164586	0.0802288	-0.0334441	-0.0818993	0.0256477	0.00201378	0.0513248	0.0402881	-0.0520877	-0.0287353	0.0914924	0.102026	-0.106601	0.107244	-0.0183906	-0.00149257
KIF21B	KIF21B	grey	grey	-0.077613	0.103977	0.114074	-0.0620457	0.199883	0.132124	-0.106691	0.0295512	-0.0745451	0.0540609	0.0613627	-0.0321828	0.0721818	0.10492	-0.00981848	0.0324322	0.0104222
CACNA1S	CACNA1S	grey	grey	-0.0394215	0.0418569	0.0321175	-0.0203908	0.0661387	0.0378399	-0.0410294	-0.00517973	-0.0227479	-0.000565292	0.0416824	-0.025565	0.0148741	0.0318267	-0.00585306	-0.00428426	-0.0147543
TMEM9	TMEM9	L5_6.2	turquoise	-0.0569792	0.480174	-0.0800878	-0.0176635	-0.124645	-0.12659	-0.0717267	-0.276973	-0.0231943	-0.321345	-0.00642969	-0.246996	-0.0533969	-0.12055	-0.0732241	-0.188426	-0.182086
TNNT2	TNNT2	grey	grey	0.0220901	0.0149295	0.0223102	0.111302	0.00832335	-0.0837819	0.0474029	-0.06477	-0.0534914	0.00503131	0.026295	-0.00570155	-0.0813698	0.0617512	-0.104804	0.0644406	-0.0229707
PHLDA3	PHLDA3	L5_6.2	turquoise	-0.0558367	0.261347	-0.0224435	-0.110212	-0.0642824	0.00632946	-0.0740179	-0.104782	0.0267721	-0.171745	0.0560482	-0.145903	0.0228782	-0.110744	0.0201647	-0.162295	-0.046287
CSRP1	CSRP1	L5_6.2	turquoise	-0.0449503	0.131889	-0.012938	-6.61e-05	-0.0503524	-0.077226	0.00776891	-0.130574	0.00665641	-0.109592	0.000937334	-0.105742	-0.0505724	-0.0361858	-0.0507733	-0.080829	-0.0304803
AC096677.1	AC096677.1	grey	grey	0.053917	-0.0269679	0.0917891	0.0169739	0.00953458	0.00935919	0.0223519	0.0384737	0.00147037	0.0660054	0.0104071	0.0632066	0.0388426	-0.0145901	0.0298133	0.0395802	0.0435713
NAV1	NAV1	grey	grey	0.0253685	-0.0537271	0.208136	-0.0225525	0.179826	0.159743	0.0778173	0.136425	0.116003	0.212264	0.0357768	0.104491	0.0800809	0.128989	0.157031	0.0607451	0.187981
IPO9-AS1	IPO9-AS1	L5_6.10	green	-0.0723667	0.131618	0.123866	4.35e-05	0.117255	0.0427518	0.0196776	-0.0252996	0.0160667	0.00265766	0.458921	-0.0859064	-0.000477776	0.119941	-0.0134072	0.0130548	0.0189458
IPO9	IPO9	grey	grey	0.138002	0.137104	0.14993	-0.0157097	0.0130281	0.0469986	-0.0344783	0.0482702	-0.0144204	0.00347596	0.0184512	0.0725227	0.11751	-0.0455585	0.0787828	0.0327372	0.0142818
SHISA4	SHISA4	L5_6.2	turquoise	-0.157838	0.465885	-0.0583741	-0.0753392	-0.0439029	-0.0571318	-0.0899562	-0.244423	-0.00293677	-0.298302	0.162002	-0.293043	-0.0388582	-0.0729626	-0.0754868	-0.199714	-0.150201
TIMM17A	TIMM17A	L5_6.2	turquoise	-0.13721	0.456552	-0.0839693	-0.0325455	-0.074457	-0.099369	-0.00348416	-0.294336	0.0711862	-0.299815	0.136448	-0.307613	-0.125188	-0.029961	-0.0705511	-0.221933	-0.121834
RNPEP	RNPEP	grey	grey	0.0505734	0.0973136	0.0992559	0.0486834	0.0403467	-0.000222488	0.0171153	-0.0206263	-0.0155631	0.0108615	0.0614509	0.0133997	0.00370412	0.043029	-0.00497253	0.0450203	-0.00293111
ELF3-AS1	ELF3-AS1	grey	grey	-0.0196703	0.0264902	0.0412292	0.0275948	0.0595131	-0.00347579	0.00742572	-0.00844044	-0.0190625	0.0108917	0.14506	-0.0129824	-0.0131497	0.0529294	-0.0259027	0.0316051	-0.00977099
GPR37L1	GPR37L1	grey	grey	-0.0483666	0.0176125	-0.0469948	-0.0143524	-0.0144729	-0.0292692	0.00175729	-0.0535225	0.0217343	-0.0544349	0.00803251	-0.0598091	-0.0362602	-0.013065	-0.0215669	-0.0498731	-0.0231085
ARL8A	ARL8A	L5_6.2	turquoise	-0.105728	0.621173	-0.106212	0.0120291	-0.156921	-0.184845	-0.0228491	-0.382675	0.0217362	-0.415691	0.0762557	-0.344235	-0.128042	-0.10904	-0.102972	-0.237882	-0.214361
PTPN7	PTPN7	grey	grey	-0.015065	0.0439869	0.0549398	0.00349477	0.0277634	0.010114	3.18e-06	-0.00809416	0.00195479	-0.00150475	0.115152	-0.023464	0.0100636	0.00610005	0.00490911	-0.00382371	0.0216324
UBE2T	UBE2T	L5_6.2	turquoise	-0.0145365	0.274959	-0.0407502	0.0135598	-0.0832132	-0.0975209	0.0150611	-0.180538	0.0307367	-0.183262	0.0586028	-0.147237	-0.0765551	-0.0254449	-0.0378207	-0.110524	-0.087883
PPP1R12B	PPP1R12B	L5_6.3	brown	0.288628	-0.0959705	0.196152	0.361663	0.0161646	-0.155747	0.176556	0.0849608	-0.115868	0.186591	-0.0206893	0.295073	-0.0030292	0.144701	-0.0716556	0.369059	-0.0335819
SYT2	SYT2	L5_6.8	yellow	-0.0412868	0.151265	-0.0863601	-0.0375315	-0.172923	-0.0576552	0.350048	-0.154709	0.495316	-0.135251	0.074961	-0.196744	-0.228772	0.0219173	0.202615	-0.299726	0.205047
AC104463.2	AC104463.2	grey	grey	0.0782791	0.0265129	0.0368543	0.0849803	0.00642146	-0.0540269	0.0363002	-0.0271925	-0.0327287	0.00600624	0.0471327	0.0358938	-0.0211678	0.0480358	-0.0373277	0.0621774	-0.0334345
KDM5B	KDM5B	grey	grey	0.121659	0.0348957	0.224829	0.0900142	0.17707	0.0483078	-0.00368889	0.0659693	-0.0930982	0.145776	0.101411	0.138099	0.0751356	0.120363	-0.0169533	0.171654	0.0328729
RABIF	RABIF	L5_6.2	turquoise	-0.0532013	0.202916	-0.011776	-0.00483105	0.0025771	-0.0418985	-0.0205586	-0.129983	-0.00756371	-0.117648	0.081157	-0.129363	-0.0437061	0.0090115	-0.0511863	-0.073739	-0.0614157
KLHL12	KLHL12	L5_6.2	turquoise	0.0446792	0.261901	0.00383215	0.0261822	-0.104492	-0.0890415	-0.00530245	-0.120599	0.0019477	-0.163672	0.0186724	-0.0781816	-0.00340132	-0.106268	0.00159457	-0.0748669	-0.0915174
ADIPOR1	ADIPOR1	L5_6.2	turquoise	-0.041584	0.355986	-0.0207491	-0.00438617	-0.0668953	-0.0708195	-0.0331451	-0.176299	-0.0090403	-0.223878	0.0989225	-0.166948	-0.0189408	-0.0561641	-0.0478022	-0.116124	-0.128797
CYB5R1	CYB5R1	L5_6.2	turquoise	-0.0762112	0.300534	-0.0104056	-0.029925	-0.0891519	-0.0645544	0.0311353	-0.170841	0.098622	-0.181811	0.137541	-0.193001	-0.0764261	-0.0590081	0.0130881	-0.166632	-0.0252541
TMEM183A	TMEM183A	L5_6.2	turquoise	-0.0797101	0.401232	-0.103127	0.0148722	-0.117883	-0.140606	-0.0092753	-0.261116	0.01422	-0.304188	0.130324	-0.253215	-0.091576	-0.070097	-0.0896381	-0.166205	-0.157404
PPFIA4	PPFIA4	L5_6.1	blue	0.198562	-0.0483448	0.16826	0.156615	0.109036	-0.0104372	0.0156525	0.0842985	-0.132229	0.143492	-0.0380837	0.222332	0.11403	0.0632876	-0.0185646	0.246203	-0.0479791
ADORA1	ADORA1	L5_6.2	turquoise	-0.00679845	0.174841	0.0464518	0.0615944	0.123971	-0.0108863	0.0233532	-0.106137	-0.0138752	-0.0479872	0.109668	-0.0877641	-0.0615207	0.160807	-0.0907379	0.0265063	-0.0438404
CHI3L1	CHI3L1	grey	grey	0.0101485	0.0379854	0.025193	-0.021091	0.0431989	0.0183253	-0.0137292	-0.0193071	0.00474956	-0.00728465	0.0218096	-0.018519	0.0080648	0.0224096	0.00237878	-0.0231838	0.0105754
LINC01353	LINC01353	grey	grey	0.000532435	-0.00680959	0.0786198	0.00314142	0.100585	0.0548445	-0.00903636	0.0329078	-0.00747649	0.0667774	0.0682577	0.0197858	0.0196718	0.0789881	-0.00339654	0.0483819	0.0473529
BTG2	BTG2	grey	grey	-0.0582798	0.0629994	0.0251037	-0.0266176	0.123714	0.0500355	-0.0484081	-0.0146849	-0.0415299	0.0127753	0.0912124	-0.0548209	0.0279444	0.09349	-0.0515979	0.00979154	-0.0143592
PRELP	PRELP	grey	grey	0.0324606	0.117975	-0.0207293	-0.10191	-0.0988633	0.0203582	0.0508249	-0.0203954	0.172866	-0.099574	-0.0129284	-0.0568753	0.0170627	-0.117108	0.143904	-0.172716	0.0542986
ATP2B4	ATP2B4	L5_6.2	turquoise	0.0289875	0.258901	0.126428	-0.357092	0.0586436	0.279506	-0.284037	0.137268	0.0222076	-0.0780862	0.0128556	-0.00181905	0.381547	-0.289773	0.249457	-0.170975	0.0193811
SNRPE	SNRPE	L5_6.2	turquoise	-0.11119	0.413659	-0.0741054	-0.0204074	-0.0881205	-0.123683	-0.0284708	-0.275347	0.0212493	-0.284182	0.172219	-0.2707	-0.0935973	-0.0584381	-0.0723183	-0.178777	-0.140049
ETNK2	ETNK2	L5_6.2	turquoise	0.0257323	0.106319	0.0272831	0.119072	0.00521407	-0.0943832	0.0666504	-0.0989203	-0.0320523	-0.0397234	0.0616201	-0.0285929	-0.0541671	0.0746895	-0.0562641	0.0397941	-0.0594739
GOLT1A	GOLT1A	grey	grey	0.0585123	-0.0358528	0.0692033	0.0228744	0.0431348	0.0123152	0.063684	0.0141189	0.0674757	0.0715877	0.0386208	0.0351226	-0.014912	0.0592184	0.0502062	0.0188613	0.0760962
PLEKHA6	PLEKHA6	L5_6.4	midnightblue	0.0385638	-0.0693781	0.271779	0.0439477	0.353646	0.155207	0.0068261	0.152591	-0.0546244	0.272192	0.142321	0.147472	0.0979452	0.217878	0.0309973	0.204328	0.121034
AL606489.1	AL606489.1	grey	grey	0.0201193	0.0490313	0.0289054	0.0239143	0.004264	-0.0219478	0.0342812	-0.0347837	0.0253932	-0.0109276	0.1018	-0.0132	-0.0214286	0.0270016	0.00484112	-0.0100247	0.00179223
PPP1R15B	PPP1R15B	L5_6.2	turquoise	0.0758076	0.19706	-0.01841	-0.00222133	-0.0828985	-0.0537971	0.00611779	-0.0994021	0.0254436	-0.147197	0.0684477	-0.0702781	-0.0112762	-0.0454363	0.00974828	-0.0813665	-0.072444
PIK3C2B	PIK3C2B	L5_6.14	magenta	0.163699	-0.0366288	0.125817	-0.00713118	-0.0522749	0.0278652	0.117454	0.0577733	0.141421	0.0741374	-0.0146729	0.0971119	0.0190942	-0.0187393	0.175022	-0.017732	0.143678
MDM4	MDM4	grey	grey	0.112354	-0.128477	0.16497	-0.0507596	0.0785373	0.118057	-0.02492	0.158361	-0.00876838	0.178528	-0.0177546	0.1835	0.126802	0.000671452	0.0972473	0.078286	0.107153
AL512306.3	AL512306.3	L5_6.2	turquoise	-0.0401862	0.135369	0.053374	0.0548123	0.023921	-0.0521816	0.046978	-0.0973925	0.0157236	-0.0526584	0.281779	-0.0936697	-0.0628679	0.0693497	-0.0541504	-0.0077178	-0.0278513
LRRN2	LRRN2	L5_6.13	cyan	-0.00939354	0.0240526	0.154012	0.168062	0.118443	-0.0581663	0.216211	-0.0543553	0.125037	0.158848	0.122424	-0.0126461	-0.137449	0.228871	0.0182873	0.0852573	0.153124
NFASC	NFASC	grey	grey	0.120986	-0.0251955	0.248621	0.131826	0.146537	0.0254623	0.168668	0.0568852	0.0963004	0.216449	0.0640013	0.115977	-0.0306139	0.168527	0.0646527	0.142295	0.194201
CNTN2	CNTN2	L5_6.2	turquoise	-0.0424228	0.175657	0.0638897	-0.074604	0.0556388	0.0538505	0.0202111	-0.0754032	0.0943046	-0.0781274	0.0743933	-0.119959	-0.0399755	0.0585154	0.00568899	-0.109936	0.046222
TMEM81	TMEM81	L5_6.2	turquoise	0.0522977	0.179427	-0.0458076	-0.0116822	-0.0860187	-0.0521319	-0.0141011	-0.0991226	0.0154925	-0.155315	0.0078219	-0.0644947	-0.0113566	-0.0523712	-0.0147208	-0.0793332	-0.0772591
RBBP5	RBBP5	L5_6.2	turquoise	0.0501576	0.217883	-0.00547105	-0.00674172	-0.0554249	-0.0383657	-0.0423355	-0.0793894	-0.0288365	-0.144063	0.0352226	-0.0526361	0.0286756	-0.0584365	-0.0160988	-0.0526679	-0.0973562
DSTYK	DSTYK	L5_6.2	turquoise	0.0261609	0.330358	0.0288554	-0.0139588	-0.052607	-0.0468088	-0.078487	-0.121967	-0.0501821	-0.189681	0.073383	-0.094165	0.0563156	-0.116983	-0.0256526	-0.0655281	-0.135198
TMCC2	TMCC2	L5_6.2	turquoise	0.0584456	0.132283	0.0328568	0.0184075	-0.0387717	-0.0621679	-0.0172143	-0.074723	-0.0228063	-0.0785199	-0.0107031	-0.0138426	0.020325	-0.0658106	-0.010986	-0.0140988	-0.0518739
KLHDC8A	KLHDC8A	grey	grey	0.00873053	0.0384258	0.0293713	0.00919528	-0.0459795	-0.0249619	0.0341015	-0.0165231	0.0315884	-0.00253131	-0.010629	-0.00732533	-0.0110065	-0.0449124	0.0555679	-0.0301	0.0583825
CDK18	CDK18	L5_6.3	brown	0.131925	0.0294783	0.0451365	0.556658	-0.123525	-0.483441	0.322365	-0.288396	-0.102474	0.0147339	0.00526597	0.0411251	-0.33552	0.175162	-0.278533	0.276428	-0.129377
MFSD4A	MFSD4A	L5_6.2	turquoise	-0.172887	0.49098	-0.0125037	0.0634922	0.0906863	-0.0964375	-0.11304	-0.267966	-0.151589	-0.268295	0.265243	-0.282437	-0.0539662	0.0460783	-0.230195	-0.0310235	-0.253976
ELK4	ELK4	grey	grey	0.0807626	0.0815983	0.0282834	0.0946405	0.00989197	-0.0506041	-0.000770993	-0.026495	-0.0880377	-0.0365828	0.0970031	0.0344205	0.0133737	0.0577651	-0.0649308	0.0945858	-0.11339
NUCKS1	NUCKS1	L5_6.2	turquoise	-0.0009768	0.528482	-0.162618	0.0323365	-0.242527	-0.226898	-0.0358836	-0.335662	-0.0146065	-0.440286	-0.048573	-0.247944	-0.0599044	-0.211813	-0.0888337	-0.205462	-0.278075
RAB29	RAB29	L5_6.2	turquoise	0.0362634	0.133283	0.02597	0.0332729	-0.0488705	-0.0518526	0.0642977	-0.0773957	0.0641094	-0.0555965	0.0533535	-0.0463881	-0.0620519	-0.0113402	0.0283946	-0.0514665	0.0161121
SLC41A1	SLC41A1	L5_6.2	turquoise	0.0024178	0.121701	-0.00207488	0.011307	-0.0404017	-0.0299764	0.0720528	-0.0796729	0.0911567	-0.0693041	0.0256246	-0.071881	-0.0569478	0.0158453	0.0301474	-0.0739799	0.0209429
AC119673.2	AC119673.2	grey	grey	0.106666	-0.0924778	0.120102	0.0348922	-0.0141536	0.0287166	0.0596994	0.0905438	0.0452267	0.118549	0.073015	0.109899	0.036115	-0.0099643	0.11657	0.0597747	0.108301
SRGAP2	SRGAP2	grey	grey	0.047865	0.0396457	0.167039	0.0265553	0.0994338	0.0747388	0.145591	0.048536	0.153597	0.115805	0.126332	0.0376459	-0.00746781	0.182402	0.131703	0.0187712	0.151151
IKBKE	IKBKE	grey	grey	-0.0167511	0.029654	0.043124	-0.0745869	0.0243729	0.0781125	0.0460752	0.0168918	0.126938	0.0166806	0.0488581	-0.0408906	0.000187432	0.0326205	0.0946289	-0.0831783	0.103601
RASSF5	RASSF5	grey	grey	-0.0931628	0.103282	-0.00469577	-0.0578562	0.102152	0.0960719	0.120959	-0.0520486	0.210831	-0.0136244	0.0791262	-0.136457	-0.123777	0.220996	0.0578724	-0.11967	0.120906
EIF2D	EIF2D	grey	grey	0.070831	0.0236158	0.0658402	0.00991416	-0.00394965	0.00538667	0.0170162	0.0160609	0.00638518	0.00844776	0.0409858	0.0387261	0.0302847	-0.0059904	0.0277642	0.0137074	0.00196791
DYRK3	DYRK3	grey	grey	0.0848043	0.0627136	-0.0161759	-0.000553979	-0.0703858	-0.0357596	0.0758485	-0.0466186	0.10255	-0.0658354	0.00277016	-0.0223509	-0.0158458	-0.0118877	0.0810813	-0.0717167	0.0255004
MAPKAPK2	MAPKAPK2	grey	grey	0.0341869	0.0663656	-0.011892	-0.133379	-0.0868194	0.0686058	0.0547204	-0.000505379	0.191052	-0.0636067	-0.0534386	-0.0473294	0.0149124	-0.0716819	0.177227	-0.189066	0.106166
PFKFB2	PFKFB2	L5_6.2	turquoise	-0.000467391	0.154763	-0.00849686	0.0280498	-0.0736082	-0.0677148	0.0835565	-0.113361	0.0973378	-0.100611	0.0384529	-0.0864072	-0.0725116	-0.0114094	0.0271627	-0.0896127	0.0141333
YOD1	YOD1	L5_6.2	turquoise	0.0874728	0.203293	-0.0297732	0.0430439	-0.0916825	-0.0928431	0.015553	-0.122042	-0.000819305	-0.149972	0.0356952	-0.0570601	-0.0408775	-0.0434951	-0.0370917	-0.0468673	-0.0859552
AL596218.1	AL596218.1	grey	grey	-0.0137744	0.0698457	0.0517399	0.0510036	0.00537438	-0.0368093	0.0685591	-0.0507692	0.0359468	-0.00918284	0.17795	-0.0440176	-0.0577536	0.0580243	-0.00990595	-0.00144994	0.014294
CD55	CD55	grey	grey	0.0839131	0.0864308	0.0319821	0.0223236	-0.099918	-0.0590933	0.0670579	-0.0459057	0.0782819	-0.0545266	0.0130729	-0.0042854	-0.0146507	-0.0728203	0.0709676	-0.0587561	0.0330641
CD46	CD46	grey	grey	0.0838708	0.128187	0.1605	0.0768237	0.0606269	-0.00654136	0.00380704	-0.00344682	-0.0614906	0.021252	0.190848	0.050411	0.0605523	0.0503175	-0.0169213	0.0994476	-0.034202
MIR29B2CHG	MIR29B2CHG	L5_6.9	pink	0.144414	-0.161719	0.291865	0.0391516	0.265922	0.184326	0.0730799	0.22047	0.0334952	0.337727	0.163784	0.20828	0.0983035	0.236743	0.106308	0.200055	0.215477
PLXNA2	PLXNA2	L5_6.4	midnightblue	-0.0241658	0.0251703	0.263723	0.092158	0.391751	0.111374	-0.100894	0.0831866	-0.233756	0.232658	0.0842227	0.0940242	0.0799511	0.232962	-0.120453	0.258449	0.0278417
AL606753.2	AL606753.2	grey	grey	-0.0823676	0.0887956	0.0939046	0.0542981	0.150008	-0.00019578	-0.0670488	-0.0357283	-0.134351	0.0348069	0.169987	-0.0346044	0.024401	0.0664049	-0.112979	0.0967629	-0.0617107
AC092810.3	AC092810.3	grey	grey	0.00449039	-0.0218442	0.0511678	0.0890104	0.00992053	-0.0552106	0.0238785	-0.0106165	-0.0428895	0.0594147	0.00388826	0.0277839	-0.0393149	0.0241041	-0.0472651	0.082746	0.0182825
CAMK1G	CAMK1G	L5_6.2	turquoise	-0.11934	0.247816	-0.0412452	-0.275586	-0.00164288	0.16333	-0.0606362	-0.0358545	0.191462	-0.149944	0.0228148	-0.184528	0.0595941	-0.0620453	0.177549	-0.30052	0.0853459
LAMB3	LAMB3	L5_6.2	turquoise	-0.0445243	0.11866	0.00142528	-0.0708576	-0.00617503	0.0227621	-0.0157491	-0.0526975	0.0512354	-0.0686068	0.041719	-0.0925817	-0.00401818	-0.0311066	0.0283584	-0.104496	0.0109166
HSD11B1-AS1	HSD11B1-AS1	L5_6.14	magenta	0.0891088	-0.0469578	0.0880734	-0.0656488	-0.0231938	0.0782211	0.0296817	0.101185	0.0988636	0.0746372	-0.0434368	0.0797051	0.0755641	-0.0839352	0.178812	-0.0312422	0.14759
G0S2	G0S2	L5_6.2	turquoise	-0.061789	0.143262	-0.0124684	-0.0745372	-0.0357142	0.0116361	0.048479	-0.0796963	0.148681	-0.079448	0.0689711	-0.121755	-0.046602	-0.0282703	0.0803436	-0.151468	0.0681284
HSD11B1	HSD11B1	grey	grey	-0.0704267	0.0813381	0.0650722	-0.0788017	0.0619225	0.078953	0.000825122	-0.00545799	0.0842295	0.00122224	0.162599	-0.083376	0.00894247	0.0142281	0.0615595	-0.0830401	0.083169
C1orf74	C1orf74	L5_6.2	turquoise	-0.028932	0.1156	0.019173	-0.0179051	-0.00436699	-0.000328098	0.00606714	-0.0452153	0.0410688	-0.0445288	0.0617988	-0.055387	-0.00901249	-0.00486376	0.0200996	-0.0514608	0.00623789
UTP25	UTP25	L5_6.2	turquoise	0.0454523	0.171588	-0.00627857	0.0861861	-0.0830096	-0.125306	0.0726938	-0.133113	0.0302781	-0.111086	0.0356392	-0.0593807	-0.0678841	-0.0205568	-0.0292095	-0.0362293	-0.0544538
SYT14	SYT14	grey	grey	0.210112	-0.218765	0.235223	-0.0166496	0.114808	0.187702	0.0517895	0.303886	0.0380534	0.290399	-0.0397806	0.317846	0.152892	0.0639549	0.166697	0.167887	0.20186
SERTAD4-AS1	SERTAD4-AS1	L5_6.2	turquoise	-0.0789005	0.17106	-0.00837162	-0.0309398	0.0143455	-0.00804637	0.0149255	-0.103388	0.0598347	-0.0960199	0.144097	-0.136117	-0.0641346	0.0383425	-0.0315032	-0.0881139	-0.0245267
SERTAD4	SERTAD4	L5_6.2	turquoise	-0.120589	0.224434	-0.0423485	-0.0673048	0.0685691	0.0268102	-0.0128137	-0.108778	0.0589802	-0.138492	0.115427	-0.180421	-0.084399	0.0678818	-0.0815373	-0.112126	-0.0455161
HHAT	HHAT	L5_6.1	blue	0.179241	-0.0432496	0.0694504	-0.103766	-0.0989486	0.0845783	0.0653124	0.111062	0.158295	0.0202216	-0.0951332	0.114986	0.0653608	-0.0979961	0.191185	-0.0777671	0.123928
KCNH1	KCNH1	L5_6.5	red	-0.124767	-0.156046	0.200795	-0.454096	0.442151	0.586481	-0.298447	0.391678	-0.00733969	0.257848	0.0312652	0.072292	0.246504	0.123636	0.144574	-0.0628783	0.303291
RCOR3	RCOR3	grey	grey	0.0250383	-0.0713714	0.157186	-0.00588877	0.139992	0.127508	0.0855909	0.135157	0.0971055	0.163835	0.0438039	0.108105	0.00693286	0.139736	0.076532	0.0683989	0.172023
TRAF5	TRAF5	L5_6.1	blue	0.148555	-0.0517979	0.0649018	0.0485996	-0.00261635	0.0405431	-0.0503919	0.0819925	-0.102098	0.0452297	-0.0583366	0.133178	0.0803181	0.000922847	-0.0138563	0.129795	-0.0383089
LINC00467	LINC00467	L5_6.1	blue	0.137422	-0.0244593	0.0356172	-0.0142706	-0.047292	0.00717305	-0.0436876	0.0316441	-0.0399757	-0.00535989	-0.0181539	0.0747406	0.0644513	-0.073463	0.0355396	0.0140682	-0.00998907
SLC30A1	SLC30A1	L5_6.2	turquoise	0.0786832	0.185213	-0.0596423	-0.0157298	-0.117519	-0.055407	-0.000818643	-0.0951387	0.0321119	-0.169532	0.000693258	-0.0631264	-0.00150505	-0.0826476	0.0168333	-0.0998045	-0.0760846
LPGAT1	LPGAT1	L5_6.2	turquoise	-0.0243557	0.250711	0.0631563	0.0517271	0.0106929	-0.0379472	0.124564	-0.123895	0.120117	-0.0996531	0.145604	-0.120313	-0.0918862	0.089597	0.000646311	-0.0644573	0.0320526
INTS7	INTS7	grey	grey	0.133379	-0.0121214	0.116017	-0.0295666	0.00787174	0.0706814	0.0534538	0.0775056	0.0878381	0.0599561	0.0281617	0.0899156	0.0590509	-0.000132601	0.127564	0.00373008	0.111745
PPP2R5A	PPP2R5A	grey	grey	0.0804878	0.0955137	0.0252794	-0.0994513	-0.0413883	0.0764998	0.0255385	0.0174457	0.12242	-0.0596167	-0.0106178	-0.00574282	0.0467799	-0.0232814	0.146685	-0.114084	0.0558206
AL360091.3	AL360091.3	grey	grey	-0.00593737	0.0715491	0.0614795	-0.0407657	0.0414028	0.0436221	-0.0338763	0.0115081	0.0024912	-0.00780814	0.150274	-0.0126783	0.0592825	0.0017149	0.0339318	-0.0148639	-0.000443522
PACC1	PACC1	grey	grey	0.0406598	0.0397925	0.0800543	-0.0571549	0.0244745	0.0599103	-0.00159828	0.0291465	0.0513838	0.0143105	0.0715945	0.00221516	0.0397647	-0.00686691	0.0734113	-0.0333132	0.0707186
NENF	NENF	L5_6.2	turquoise	-0.134495	0.326775	-0.0267017	-0.0595292	-0.0311932	-0.0500145	-0.0515313	-0.185309	0.0124476	-0.196126	0.155627	-0.221016	-0.0371069	-0.035643	-0.0402017	-0.161488	-0.083283
ATF3	ATF3	grey	grey	0.00620529	0.0617146	0.0112882	0.00497584	0.0363158	-0.0213959	-0.00808146	-0.0754542	-0.0163904	-0.0412861	0.0425063	-0.0513885	-0.00977965	0.0317286	-0.0470726	-0.0244777	-0.0232899
BATF3	BATF3	grey	grey	-0.0704808	0.0888701	0.0557146	-0.0528442	0.150241	0.0754773	-0.0879288	-0.0158406	-0.0558925	-0.00614558	0.120493	-0.0725742	0.0116932	0.0781302	-0.0729987	-0.000232635	-0.0131229
NSL1	NSL1	grey	grey	0.191971	0.0376339	0.142763	0.027945	-0.00764484	0.0196253	0.0187247	0.0704155	0.00596802	0.0401443	0.0302467	0.131421	0.0884574	-0.0411718	0.0799653	0.0687331	0.024915
TATDN3	TATDN3	grey	grey	0.0166247	0.0517162	0.126633	0.00230533	0.0681771	0.0415251	0.0395597	0.0137519	0.049469	0.0488842	0.0785047	0.00972495	-0.0111914	0.0620336	0.0256193	0.00498852	0.0913038
FLVCR1-DT	FLVCR1-DT	grey	grey	-0.0304989	0.0572919	0.0208838	-0.0216	-0.0121455	-0.000162738	0.0403664	-0.0348001	0.0828742	-0.022177	0.0347636	-0.0517369	-0.0371051	-0.0152945	0.0394969	-0.0627546	0.0547478
FLVCR1	FLVCR1	grey	grey	0.0978617	0.0275973	0.063141	0.0435802	-0.0348831	-0.0117316	0.16389	0.00511804	0.162973	0.0284254	-0.029012	0.0430553	-0.0528376	0.035826	0.102396	-0.0279767	0.11123
VASH2	VASH2	L5_6.8	yellow	0.0190424	0.0480562	-0.0904354	-0.0281761	-0.197333	-0.0594399	0.408624	-0.116443	0.55806	-0.0755586	-0.0103169	-0.128981	-0.247193	0.0394738	0.259288	-0.301344	0.269001
ANGEL2	ANGEL2	grey	grey	0.158785	0.0730283	0.106316	0.0134823	-0.0264454	0.013848	-0.0380688	0.0619204	-0.0534464	-0.00906287	0.0578737	0.115986	0.140054	-0.0900319	0.049033	0.0737274	-0.057227
RPS6KC1	RPS6KC1	L5_6.7	tan	0.324751	-0.224895	0.264477	-0.129712	0.113033	0.290033	-0.129592	0.442392	-0.0626672	0.270895	-0.0938692	0.409634	0.402636	-0.115951	0.243644	0.201515	0.132659
AL592402.1	AL592402.1	grey	grey	0.133109	-0.0428342	0.0772446	-0.016156	0.0439827	0.0711991	-0.00227792	0.0802302	0.0159003	0.0581091	0.0163671	0.0902113	0.0686229	0.0301156	0.0608391	0.0411496	0.0529759
AC096639.1	AC096639.1	grey	grey	0.0522806	-0.0539963	0.0421912	-0.0291856	0.0449247	0.0557248	-0.0186951	0.0548776	0.00259406	0.0510382	-0.00849598	0.0471928	0.0520323	0.00198294	0.0361165	0.016129	0.0331665
PROX1	PROX1	grey	grey	0.0307344	-0.0300495	0.03984	-0.0135079	-0.0108159	-0.00515793	0.00959707	-0.00132157	0.0110834	-0.00175881	-0.00650671	0.0141163	0.021919	-0.0288802	0.0131451	-0.0068478	0.0255705
SMYD2	SMYD2	grey	grey	-0.055445	0.0806701	0.0240477	-0.238932	-0.0213031	0.189331	0.030508	0.0627125	0.269957	-0.00571368	-0.0419664	-0.0965435	-0.00952356	-0.0612398	0.257844	-0.272162	0.27578
PTPN14	PTPN14	L5_6.5	red	-0.00922475	-0.0299211	0.1334	-0.326829	0.243241	0.407071	-0.226227	0.259706	0.0147185	0.0943853	-0.000565322	0.0696187	0.291221	-0.0375298	0.158824	-0.0604016	0.14471
CENPF	CENPF	grey	grey	0.00316788	0.053247	-0.0135634	-0.056578	-0.0844384	0.00561697	0.0319877	-0.0127182	0.107181	-0.0334243	-0.0256866	-0.0453856	-0.0172952	-0.0829028	0.100534	-0.116219	0.10581
KCNK2	KCNK2	grey	grey	0.0478373	-0.00183855	0.0389147	0.0179446	-0.0228882	-0.0190686	-0.0432669	0.0182197	-0.0469495	0.021865	0.0101108	0.0203552	-0.00457954	-0.0409477	-0.0355304	0.042655	0.0216129
KCTD3	KCTD3	grey	grey	0.108559	-0.0745263	0.137779	0.0211012	0.0735894	0.0764749	0.0264386	0.13219	-0.00175449	0.130982	-0.0122285	0.156007	0.0652781	0.0452647	0.0445085	0.114292	0.0876863
USH2A	USH2A	L5_6.1	blue	0.241244	-0.0659263	0.036464	0.0348038	-0.0680881	0.00184667	0.0689443	0.0587867	0.0568958	0.0327298	-0.0640959	0.122474	0.00224407	0.0131987	0.0500612	0.0418828	0.0372694
ESRRG	ESRRG	grey	grey	0.0564433	-0.136937	0.126035	0.0721225	0.143967	0.144837	0.23094	0.14788	0.219534	0.215016	0.0657335	0.0940099	-0.100285	0.329893	0.0619343	0.117047	0.200215
GPATCH2	GPATCH2	grey	grey	0.138659	-0.0530692	0.172493	0.10116	0.14036	0.0766117	-0.00905529	0.11327	-0.12677	0.148003	-0.0201054	0.180694	0.04458	0.16516	-0.0755283	0.214093	0.0118574
SPATA17	SPATA17	grey	grey	0.117754	-0.0465419	0.0993201	-0.0596548	-0.032603	0.0644017	-0.0493614	0.139173	0.000654981	0.0706079	-0.0429449	0.136345	0.16416	-0.156387	0.133097	0.0246741	0.0680847
RRP15	RRP15	grey	grey	0.0531404	0.023115	0.109269	-0.0212972	0.0602223	0.0721896	-0.0294193	0.0629489	-0.0180005	0.057063	0.0104451	0.0619719	0.0728659	0.0166345	0.0434387	0.0414785	0.0362086
TGFB2	TGFB2	grey	grey	0.028222	-0.0606517	0.0641901	-0.0149822	-0.00812869	0.03329	0.0155247	0.059666	0.0178164	0.0798603	-0.000966788	0.0562527	0.0532271	-0.00915598	0.077299	0.00999275	0.0737936
LYPLAL1-DT	LYPLAL1-DT	grey	grey	0.0394458	-0.0402299	0.0890132	0.0269598	0.0597275	0.032225	0.014142	0.0539605	-0.0150056	0.0724451	0.0148629	0.0670027	0.0321611	0.0341443	0.0140419	0.0722055	0.035321
LYPLAL1	LYPLAL1	grey	grey	0.120318	-0.0115198	0.163856	4.59e-05	0.0234155	0.0676862	-0.0137384	0.12468	-0.0256263	0.088776	0.0593837	0.134665	0.111283	-0.0379416	0.0729245	0.0828783	0.0749561
AC096642.1	AC096642.1	grey	grey	0.06085	-0.0309945	0.0640748	0.00584079	0.0189537	0.0288971	0.00047984	0.0539636	-0.00811845	0.0585752	-0.0120249	0.0642213	0.043495	0.00639926	0.031314	0.0417809	0.0277207
SLC30A10	SLC30A10	grey	grey	0.0880055	0.0594363	0.105697	0.0212397	0.00547219	0.00869387	-0.0541909	0.0388579	-0.0868748	0.00858614	0.0496708	0.0789672	0.103541	-0.0523687	0.0156198	0.0655364	-0.0375077
EPRS	EPRS	L5_6.2	turquoise	-0.000574986	0.35391	-0.0201992	0.0228471	-0.117772	-0.121224	0.0352528	-0.193962	0.0510285	-0.223646	0.127437	-0.156742	-0.0495013	-0.0723759	-0.0191372	-0.117766	-0.109392
BPNT1	BPNT1	grey	grey	0.0054468	0.0942218	0.0260493	0.0463541	-0.0452278	-0.0572887	0.0588192	-0.0608772	0.0371675	-0.0408794	0.0265664	-0.0225443	-0.0393629	-0.0121305	-6.48e-05	-0.0181271	0.00395456
IARS2	IARS2	L5_6.2	turquoise	-0.00270384	0.238452	0.0354802	0.0574959	-0.0431423	-0.0800567	0.0338744	-0.130843	0.011959	-0.116399	0.152869	-0.0951652	-0.0387065	-0.0056165	-0.0292453	-0.0364389	-0.0572735
RAB3GAP2	RAB3GAP2	L5_6.2	turquoise	0.0951378	0.206086	0.0818631	0.0738032	-0.0117361	-0.0234181	0.0728739	-0.0571567	0.033229	-0.0760536	0.0897321	-0.00589725	-0.0215084	0.0734252	-0.00574234	0.0156194	-0.0276141
MARK1	MARK1	grey	grey	0.16183	-0.18296	0.208183	-0.013589	0.107183	0.176364	0.0206517	0.265016	1.76e-05	0.263253	-0.110824	0.265716	0.14859	0.0638065	0.151189	0.145171	0.182263
C1orf115	C1orf115	L5_6.2	turquoise	0.00826467	0.520503	-0.104064	0.0716052	-0.149881	-0.210788	-0.123213	-0.310038	-0.175663	-0.382009	0.0472563	-0.207288	-0.0163026	-0.136741	-0.179085	-0.0827439	-0.332792
2025-03-02	2025-03-02	grey	grey	0.123622	0.0187039	0.154197	0.0976323	0.0682044	-0.0068637	-0.0093693	0.0421397	-0.0944811	0.0946358	0.0115885	0.122292	0.0674361	0.0389652	-0.0141039	0.152606	-0.0161413
2025-03-01	2025-03-01	grey	grey	0.024411	0.044523	0.0803523	0.028473	0.0315818	-0.000397795	0.000833451	0.00314446	-0.0219623	0.0232193	0.0701868	0.0144248	0.0247567	0.0106133	-0.0019442	0.0360507	0.0156978
AL356108.1	AL356108.1	grey	grey	0.00629102	-0.0282687	0.0119248	0.0389363	-0.010316	-0.0345581	0.0519161	-0.00699206	0.0245692	0.0273958	-0.0210776	0.00689662	-0.0407361	0.00779943	0.00156899	0.0109074	0.0378311
TAF1A	TAF1A	grey	grey	0.0524782	0.0622926	0.0478389	0.0996758	-0.00198444	-0.0715003	0.0543317	-0.0467262	-0.0244303	-0.0079698	0.0676258	0.0140667	-0.0346682	0.0404029	-0.0577431	0.0594937	-0.0404774
MIA3	MIA3	grey	grey	0.032962	0.130525	0.00119778	0.135907	-0.0679559	-0.13752	0.154615	-0.106688	0.073559	-0.0423844	0.0824303	-0.0310972	-0.108894	0.025539	-0.00401195	-0.000426828	-0.00681336
AL592148.3	AL592148.3	grey	grey	0.0441826	0.0431639	-0.00962414	-0.0049664	-0.0426142	-0.0171283	-0.0177125	-0.00768408	-0.0135495	-0.0454539	-0.0343028	0.0133252	0.0330475	-0.0573807	0.0183677	-0.0138487	-0.0395016
AIDA	AIDA	grey	grey	0.140076	0.111917	0.0134134	0.0123572	-0.112562	-0.0590002	-0.0147646	-0.0195423	-0.0161393	-0.0871779	-0.0537748	0.0397833	0.0641864	-0.13124	0.0477684	-0.0219188	-0.0571006
BROX	BROX	L5_6.2	turquoise	0.0323036	0.171891	0.0137366	0.015893	-0.0545379	-0.0518347	-0.00251579	-0.0743012	0.00068182	-0.115029	0.0813826	-0.0554818	-0.00200431	-0.0563003	-0.0141558	-0.0370978	-0.0632718
AL392172.1	AL392172.1	grey	grey	0.0515612	-0.0276531	0.0782883	0.00550614	0.0253416	0.0315974	-0.0150263	0.0584638	-0.0309072	0.0537983	0.0337741	0.0709352	0.0620483	-0.00388954	0.0322228	0.0501911	0.0136975
DISP1	DISP1	grey	grey	0.140473	-0.106029	0.139136	0.0312898	0.0229693	0.057912	0.000800757	0.142275	-0.0348621	0.146575	-0.00477062	0.182324	0.116928	-0.00464608	0.0757954	0.127084	0.0539041
SUSD4	SUSD4	L5_6.6	salmon	0.00227036	-0.00956497	0.0574685	0.201685	-0.0538463	-0.128578	0.49608	-0.109921	0.394816	0.125367	0.0544493	-0.039802	-0.328017	0.243324	0.11857	-0.0484329	0.276869
CAPN2	CAPN2	grey	grey	0.0622471	0.0162284	0.0575537	-0.0316431	-0.0180339	0.0298432	0.0501314	0.0346649	0.07971	0.013622	-0.00123138	0.0311415	0.0279176	-0.0346395	0.0936274	-0.0355512	0.0602008
TP53BP2	TP53BP2	grey	grey	0.100305	0.028309	-0.00986526	-0.0295348	-0.109854	-0.0291315	0.0133889	-0.0117789	0.0376886	-0.063326	-0.061978	0.0165649	0.0299484	-0.107287	0.0712906	-0.0681331	0.0124628
FBXO28	FBXO28	L5_6.1	blue	0.146668	-0.023287	0.186195	-0.0125924	0.113755	0.116888	-0.0235476	0.123921	-0.024272	0.143948	-0.0349407	0.151595	0.107792	0.0633943	0.0748253	0.0892676	0.0836268
DEGS1	DEGS1	L5_6.2	turquoise	-0.0972353	0.441612	0.00878118	0.0172729	-0.0129546	-0.0852377	-0.0479322	-0.229202	-0.0379326	-0.232531	0.247665	-0.241886	-0.0522252	-0.00099991	-0.111436	-0.10364	-0.145832
NVL	NVL	grey	grey	0.155962	-0.134554	0.222271	0.0324843	0.105422	0.0901617	0.0183466	0.171498	-0.0284384	0.229135	-0.0575263	0.224795	0.114353	0.0503857	0.0918639	0.155832	0.119221
CNIH4	CNIH4	L5_6.2	turquoise	0.0273349	0.281196	0.0195945	0.0380861	-0.0639014	-0.0885144	0.0379113	-0.154962	0.0364858	-0.155633	0.142143	-0.105582	-0.0514921	-0.0111791	-0.0177164	-0.0756119	-0.0712773
WDR26	WDR26	grey	grey	0.0795614	0.135346	0.0672359	0.0124225	0.024057	0.0176354	0.0171222	-0.0013771	0.0115758	-0.0415115	0.0414159	0.0244774	0.034314	0.0414019	0.0245102	0.00506882	-0.0200354
CNIH3	CNIH3	L5_6.14	magenta	0.0503889	-0.0281926	0.189206	-0.348988	0.125691	0.393089	-0.0716573	0.276465	0.22331	0.134393	0.0130297	0.0812706	0.249668	-0.0457542	0.394887	-0.163207	0.303368
AC096537.1	AC096537.1	L5_6.2	turquoise	-0.0293607	0.102193	-0.0296165	-0.0932813	-0.0331659	0.0381341	-0.0271087	-0.0272032	0.0599468	-0.0785561	0.00357121	-0.0716645	0.0113289	-0.0534179	0.0465118	-0.111847	0.00932119
AL596330.2	AL596330.2	L5_6.2	turquoise	-0.0510062	0.0728972	0.0697743	-0.100864	0.0655322	0.0958972	-0.0256514	0.0130374	0.0575736	-0.017549	0.227651	-0.0655937	0.0375381	0.0263844	0.0550748	-0.0717543	0.0536967
LINC02813	LINC02813	grey	grey	0.0562932	-0.0103306	0.0405163	-0.146508	0.0300508	0.137726	-0.0721225	0.0874493	0.0409161	0.0206583	-0.0177476	0.0326368	0.104653	-0.0573506	0.111027	-0.0649447	0.0774024
AL391811.1	AL391811.1	grey	grey	0.00530827	-0.042432	0.0615618	-0.099465	0.0491344	0.113466	-0.0484418	0.0952463	0.0210827	0.0704345	0.00704144	0.0443042	0.089201	-0.0348963	0.0890043	-0.0189396	0.0894274
DNAH14	DNAH14	L5_6.5	red	0.095724	-0.196274	0.237768	-0.35754	0.142703	0.436464	-0.17708	0.401779	0.0793793	0.260864	-0.0889023	0.220223	0.352799	-0.140078	0.359564	-0.0580211	0.318828
LBR	LBR	grey	grey	0.0866389	-0.00541138	0.0999908	-0.137984	0.0195796	0.137036	-0.0882171	0.131835	0.00402946	0.0343049	0.012879	0.0887227	0.17378	-0.0963381	0.133638	-0.023537	0.0581995
ENAH	ENAH	L5_6.5	red	0.0178562	0.020427	0.158023	-0.27502	0.126413	0.296518	-0.0898953	0.201307	0.134922	0.0849263	0.0559246	0.0468117	0.229308	-0.0808267	0.266067	-0.124423	0.204743
AC099066.1	AC099066.1	grey	grey	0.00791484	-0.0611438	0.0437318	-0.0375334	0.0527112	0.0684745	-0.0220548	0.065	0.000677038	0.0627592	-0.0281795	0.0424247	0.0507147	0.0133132	0.0342599	0.0116056	0.0508551
SRP9	SRP9	L5_6.2	turquoise	-0.0344588	0.504646	-0.0981896	-0.0583459	-0.166293	-0.129309	-0.077833	-0.280511	-0.00414857	-0.369704	0.109409	-0.255456	-0.0235305	-0.163558	-0.0452308	-0.218415	-0.215366
EPHX1	EPHX1	grey	grey	0.0722486	0.1137	-0.00389905	-0.0388689	-0.131383	-0.0389007	0.0739906	-0.0600825	0.148106	-0.0903069	-0.037699	-0.0407787	-0.0123261	-0.111873	0.12418	-0.134654	0.0533481
TMEM63A	TMEM63A	grey	grey	0.024063	-0.0168954	0.090371	-0.00768838	0.0249856	0.000456856	0.0195244	-0.0116188	0.0108221	0.0169518	-0.00868567	0.0141015	0.0140719	-0.00537286	0.00142362	-0.00213958	0.0505455
LEFTY1	LEFTY1	L5_6.1	blue	0.133038	-0.0771755	0.0945942	-0.0334088	0.0239049	0.067917	-0.0324462	0.0958525	-0.012402	0.0902012	-0.0614599	0.125519	0.0995971	-0.0463009	0.0903184	0.0492176	0.0578966
PYCR2	PYCR2	L5_6.2	turquoise	-0.123116	0.312522	-0.0187845	-0.0563292	-0.0138412	-0.0254544	-0.0439805	-0.163806	0.0187762	-0.186598	0.126489	-0.207852	-0.0278832	-0.0440675	-0.0343239	-0.144426	-0.0681481
SDE2	SDE2	L5_6.2	turquoise	0.058103	0.102233	0.00685289	-0.0538091	-0.0534788	0.0103038	-0.0206984	-0.0228592	0.0302418	-0.0713464	-0.0138479	-0.0156535	0.0342193	-0.0749125	0.0495879	-0.0764114	-0.00421216
H3F3A	H3F3A	L5_6.2	turquoise	-0.0352659	0.494998	-0.124772	-0.0003642	-0.197414	-0.193859	-0.0443671	-0.325069	-0.0155675	-0.403766	0.117989	-0.27394	-0.0709259	-0.155415	-0.0947852	-0.21687	-0.249782
ACBD3	ACBD3	grey	grey	0.0991826	0.132496	0.0891345	0.00262858	5.52e-05	0.00370085	0.0111981	-0.0179885	0.0231568	-0.0216629	0.0572474	0.0220822	0.0394609	-0.00770682	0.0501562	-0.00832493	0.00214205
LIN9	LIN9	L5_6.1	blue	0.185188	-0.00861868	0.0800691	-0.0184263	-0.0384615	0.0265379	-0.0339227	0.0696541	-0.025318	0.0184948	-0.0126214	0.123108	0.108246	-0.0747564	0.0738352	0.0377585	-0.00140339
PARP1	PARP1	L5_6.2	turquoise	-0.107854	0.388689	-0.0772488	0.0246026	-0.0280741	-0.115818	-0.021225	-0.258167	-0.018701	-0.281593	0.121819	-0.24307	-0.0897916	0.0186708	-0.119097	-0.127317	-0.18281
STUM	STUM	grey	grey	-0.0214497	0.0610937	0.212364	0.11128	0.263144	0.0313113	-0.203519	0.0544554	-0.338295	0.147016	0.0978462	0.113738	0.180387	0.0692797	-0.154623	0.297242	-0.126558
ITPKB	ITPKB	L5_6.3	brown	0.0278288	0.000351003	-0.0336319	0.382712	-0.0773658	-0.319854	0.243216	-0.199471	-0.0582984	-0.0185944	0.0226121	-0.00743039	-0.228093	0.156331	-0.211455	0.169988	-0.120715
PSEN2	PSEN2	L5_6.2	turquoise	-0.0882905	0.258283	-0.0126477	0.0892956	-0.0161306	-0.116101	0.0365384	-0.180946	-0.00994524	-0.141046	0.102995	-0.159448	-0.100282	0.0236502	-0.0944083	-0.0330523	-0.0862468
COQ8A	COQ8A	grey	grey	0.0919126	0.113714	0.0722222	0.0807769	-0.0103207	-0.066499	0.0249628	-0.0637492	-0.0354878	-0.017554	0.0152373	0.029334	-0.0220242	0.00156939	-0.0296356	0.0333181	-0.0249901
CDC42BPA	CDC42BPA	L5_6.11	black	0.301925	-0.247836	0.211645	0.0430664	0.0526172	0.14176	0.0686855	0.321369	0.0157867	0.266488	-0.129674	0.397064	0.170625	0.0242735	0.159966	0.214328	0.15549
AL353689.3	AL353689.3	grey	grey	0.00307642	0.0708025	0.0229323	0.0163087	-0.0118261	-0.0155563	0.0160869	-0.0353503	0.0136261	-0.037377	0.149729	-0.0391839	-0.0161806	0.00895576	-0.00118855	-0.0143879	-0.0103327
ZNF678	ZNF678	grey	grey	0.119944	-0.0676258	0.106798	0.158257	0.0244381	-0.0620881	0.0808648	0.0389457	-0.0594079	0.115141	-0.0121145	0.139963	-0.0086474	0.0747442	-0.0388538	0.175053	0.0092658
SNAP47	SNAP47	L5_6.2	turquoise	-0.0901689	0.322028	0.00515305	-0.0425167	-0.0144938	-0.0289796	-0.0418589	-0.16459	0.0181363	-0.177035	0.160807	-0.191876	-0.029169	-0.0429816	-0.0303067	-0.129798	-0.0760608
JMJD4	JMJD4	L5_6.2	turquoise	-0.114218	0.193951	0.0110715	-0.0254603	0.0295858	-0.00380917	-0.0212954	-0.104198	0.00507134	-0.0880564	0.0987233	-0.145313	-0.0435243	0.034603	-0.0363802	-0.0721581	-0.0319061
WNT9A	WNT9A	grey	grey	0.055737	-0.036271	0.0673886	0.0457695	0.0102988	-0.00873858	0.0382587	0.0192962	0.00704778	0.0795483	-0.0140327	0.0661013	-0.016953	0.0201791	0.0270117	0.0503777	0.059528
ARF1	ARF1	L5_6.2	turquoise	-0.0957057	0.721031	-0.133824	-0.0765345	-0.194023	-0.155441	-0.109348	-0.390174	0.00720151	-0.510754	0.0795292	-0.386541	-0.0514631	-0.205291	-0.070194	-0.31547	-0.250603
C1orf35	C1orf35	L5_6.2	turquoise	-0.0154551	0.186902	0.0563974	-0.0199985	0.0314169	-0.00684673	-0.02307	-0.0890628	-0.00221124	-0.074045	0.135126	-0.0796067	-0.00812988	0.0208766	-0.014758	-0.0512873	-0.0327793
MRPL55	MRPL55	L5_6.2	turquoise	-0.167147	0.318015	-0.0647438	-0.0417488	-0.0221665	-0.0584015	0.0166049	-0.22863	0.0817843	-0.193102	0.116967	-0.267721	-0.141609	0.0255539	-0.0576688	-0.196889	-0.0436754
GUK1	GUK1	L5_6.2	turquoise	-0.259659	0.644563	-0.100496	0.0163946	-0.0194144	-0.16552	-0.0771876	-0.419952	-0.060236	-0.412415	0.417788	-0.45944	-0.159447	0.0379867	-0.21804	-0.204667	-0.268344
GJC2	GJC2	grey	grey	-0.00870029	0.0382784	0.00578613	0.0172249	-0.00457735	-0.027418	0.0252119	-0.0514004	0.0122559	-0.0194579	0.00993779	-0.0366962	-0.0357755	0.0260215	-0.0228411	-0.0152603	-0.00375584
IBA57	IBA57	grey	grey	0.0289775	0.0180795	0.0386097	0.00339544	0.0163917	0.0123532	0.0222663	0.00725343	0.0309477	0.0169329	-0.00228832	0.0171361	0.00581194	0.0157851	0.0332407	0.001219	0.0334204
OBSCN	OBSCN	grey	grey	0.0903405	0.00610292	0.0185517	-0.0280456	-0.0917965	-2.75e-05	0.0957004	-0.00033976	0.160273	-0.0124146	-0.045593	0.0127917	-0.0207171	-0.0554379	0.145681	-0.0976623	0.108603
AL353593.1	AL353593.1	grey	grey	0.0921125	0.00690256	0.0488586	-0.0238854	-0.038756	0.0234776	-0.0285175	0.0382491	-0.00397799	0.00353562	-0.0326452	0.0568468	0.0757639	-0.0809645	0.0647244	0.00103237	0.00666845
AL670729.3	AL670729.3	grey	grey	0.0160899	0.0155996	0.059181	0.0752934	0.00432594	-0.0437891	0.0632784	-0.0260335	0.00271054	0.0373732	0.0181923	0.0147534	-0.0389921	0.0298291	-0.00171942	0.0355852	0.0253135
TRIM11	TRIM11	grey	grey	0.0570078	0.0621964	0.0905455	0.0337343	0.0461401	0.0058766	0.00197759	-0.00703374	-0.0240822	0.0279901	0.0248257	0.0350719	0.0214717	0.0335721	0.00407555	0.0455662	0.00735443
TRIM17	TRIM17	L5_6.10	green	-0.046398	0.0741863	0.127456	0.0129829	0.143612	0.0546381	-0.023792	0.000603823	-0.0514224	0.0559237	0.221959	-0.0148194	0.0310381	0.0933601	-0.0392871	0.0622077	0.000457318
HIST3H2A	HIST3H2A	L5_6.2	turquoise	-0.00363237	0.219578	-0.0248025	-0.0206469	-0.10061	-0.0718237	-0.0333301	-0.127547	0.000825556	-0.170142	0.125477	-0.110376	-0.0188931	-0.0884506	-0.0252319	-0.101655	-0.0815072
HIST3H2BB	HIST3H2BB	grey	grey	0.0967776	0.00807637	0.0820937	0.064981	0.0197129	-0.0205694	0.0264124	0.000972436	-0.0265542	0.0444844	0.0909055	0.0557538	0.00272696	0.0284782	-0.00744358	0.074567	-0.00781796
RNF187	RNF187	L5_6.2	turquoise	-0.0622034	0.613354	-0.180319	-0.0422323	-0.228664	-0.196566	-0.0609297	-0.396326	0.0278756	-0.469208	0.02811	-0.362447	-0.122238	-0.177991	-0.0907125	-0.297973	-0.242212
RHOU	RHOU	grey	grey	-0.0179392	0.0520301	0.0978775	-0.0599691	0.103513	0.0887834	-0.0909171	0.0195732	-0.0582435	0.0113554	0.0595598	-0.00603391	0.0800777	0.0282937	-0.00840669	0.0151224	0.00799581
AL162595.1	AL162595.1	grey	grey	0.0235281	0.0165102	0.0607706	-0.0166553	0.0381942	0.0342155	-0.0584174	0.032676	-0.0597315	0.0139293	0.0255255	0.0304697	0.0676877	-0.0225271	0.00480605	0.0339283	-0.0102258
RAB4A	RAB4A	L5_6.2	turquoise	-0.00502873	0.332392	-0.0195042	0.209906	-0.0451982	-0.233853	0.00133777	-0.270344	-0.162591	-0.196454	0.183954	-0.14827	-0.133949	0.0599154	-0.240997	0.0652349	-0.24276
CCSAP	CCSAP	L5_6.2	turquoise	0.0302039	0.401409	-0.0492966	0.00855443	-0.0837775	-0.104001	-0.120167	-0.194672	-0.120632	-0.276876	0.0878992	-0.149048	0.0232039	-0.0985435	-0.103654	-0.0701341	-0.244007
ACTA1	ACTA1	L5_6.2	turquoise	-0.0114188	0.122123	-0.0158176	-0.00630796	-0.0170843	-0.0354361	-0.0210914	-0.0787641	-0.00199244	-0.0813018	0.0240267	-0.0670003	-0.0274423	-0.0116926	-0.0293987	-0.0495764	-0.0475274
NUP133	NUP133	grey	grey	0.0805805	0.109011	0.154405	0.0314981	0.0616961	0.0314881	-0.00695397	0.0301014	-0.0320142	0.0358134	0.108498	0.0609496	0.0548195	0.0392002	0.0111252	0.0667026	0.0103573
ABCB10	ABCB10	grey	grey	0.0638728	-0.0361916	0.149979	0.00801328	0.100137	0.0813234	-0.0253418	0.103014	-0.0502344	0.124729	0.0184153	0.120259	0.0889044	0.0353797	0.0298239	0.102571	0.044156
TAF5L	TAF5L	grey	grey	0.0386722	0.00583579	0.0753711	0.0152404	0.0597558	0.0393383	-0.000557884	0.0303906	-0.0249683	0.0513504	-0.00621814	0.0494991	0.0344047	0.0432786	0.0082317	0.0557951	0.0283564
URB2	URB2	grey	grey	0.00660539	0.0749899	0.0731063	0.0173437	0.0668829	0.0212952	0.0139351	-0.00765299	0.00352214	0.0069936	0.0973554	-0.0120131	0.00319532	0.0678662	-0.010643	0.0214179	0.00683452
GALNT2	GALNT2	L5_6.3	brown	-0.0351161	0.0940442	0.0854527	0.406525	0.174662	-0.24379	0.152644	-0.175906	-0.153854	0.0775206	0.15452	-0.0248198	-0.219965	0.315825	-0.288682	0.306628	-0.125101
AL136988.2	AL136988.2	grey	grey	-0.0428395	0.055559	0.0393833	0.0880791	0.0598714	-0.0557295	0.0252547	-0.0568125	-0.0369953	-0.00088083	0.172585	-0.0495633	-0.062216	0.0854531	-0.0806636	0.0604329	-0.0302566
PGBD5	PGBD5	L5_6.5	red	-0.010026	0.041563	0.275716	-0.201107	0.338511	0.329118	-0.351	0.218056	-0.255962	0.192386	0.0916322	0.106703	0.335159	0.00263474	0.0410381	0.124994	0.0462717
AL133516.1	AL133516.1	grey	grey	0.037458	-0.0782162	0.129462	-0.0466801	0.111656	0.117228	-0.0699565	0.126059	-0.0517556	0.137172	-0.0240297	0.105012	0.113583	0.00310427	0.0555017	0.0746822	0.0757739
COG2	COG2	grey	grey	0.0827065	0.0671905	0.100981	0.069682	0.0472656	-0.0036932	-0.010487	0.00966035	-0.073929	0.013453	0.0698066	0.0573103	0.0287912	0.0528354	-0.0394591	0.0947164	-0.039823
AGT	AGT	grey	grey	-0.0384536	-0.00475919	-0.0802239	-0.0392271	-0.0668261	-0.0453813	-0.028386	-0.0419105	0.00271738	-0.0646626	-0.0391228	-0.0473532	-0.0165654	-0.0974211	-0.0057582	-0.0737657	-0.0420617
C1orf198	C1orf198	grey	grey	0.090577	0.0358126	0.0600796	-0.0642781	-0.0366641	0.0328838	-0.0510298	0.0238934	0.00265431	-0.0128917	-0.0407903	0.0385101	0.103993	-0.0871478	0.0854257	-0.0333661	0.0215364
AL118511.1	AL118511.1	grey	grey	0.0132745	0.0334349	0.0270656	0.00283747	0.00543412	0.00307757	-0.0135195	-0.0134322	-0.00762681	-0.015029	0.0557456	-0.0015235	0.00881396	0.00197149	-0.000851914	-0.00175895	-0.00855689
TTC13	TTC13	grey	grey	0.122138	-0.0394975	0.219261	0.0185663	0.106752	0.108574	-0.00402878	0.165603	-0.0316283	0.16073	0.07547	0.18068	0.13849	0.0386183	0.078168	0.14486	0.0777843
ARV1	ARV1	L5_6.2	turquoise	-0.0193091	0.240122	0.0294718	-0.0023808	-0.019658	-0.0177635	0.0182665	-0.0958537	0.044954	-0.111303	0.118753	-0.104192	-0.0255826	0.00332808	0.00644238	-0.076222	-0.026484
TRIM67	TRIM67	grey	grey	0.0159867	-0.0104568	0.046885	-0.0147501	0.0175032	0.038982	0.0362004	0.0291013	0.0559021	0.0451265	0.0138632	0.0130839	0.0236341	0.0262175	0.0647309	-0.00338886	0.0798814
C1orf131	C1orf131	L5_6.2	turquoise	0.0198147	0.102142	0.0677628	-0.0285618	0.0329617	0.0315768	0.0076967	-0.0210874	0.0420402	-0.0232672	0.105978	-0.0300621	0.0126151	0.0143696	0.0264796	-0.034678	0.0243999
GNPAT	GNPAT	L5_6.2	turquoise	0.0519068	0.155846	0.0496785	0.0223135	-0.0427618	-0.0409577	-0.00466304	-0.0555008	-0.0118745	-0.0698254	0.0581303	-0.0233619	0.00838436	-0.0374779	-0.00322589	-0.014835	-0.0528932
EXOC8	EXOC8	L5_6.2	turquoise	-0.0212273	0.23277	-0.043096	-0.0131983	-0.057654	-0.0470909	-0.00299772	-0.108553	0.0207411	-0.152373	0.0549906	-0.120088	-0.0273946	-0.038201	-0.0160987	-0.0891062	-0.0709264
SPRTN	SPRTN	grey	grey	0.00665694	0.0835879	0.0455923	0.0267666	0.0251607	-0.0175762	0.00920495	-0.0411799	-0.00716639	-0.0225613	0.115166	-0.0337441	-0.0102034	0.0437924	-0.0246005	0.00685205	-0.0101428
EGLN1	EGLN1	grey	grey	0.123109	0.10165	0.0608895	0.0393391	-0.0187692	-0.0244147	0.0049095	-0.00419441	-0.016497	-0.0362213	0.0273346	0.0400462	0.0442984	-0.0193728	0.0252584	0.0295927	-0.0395713
TSNAX	TSNAX	L5_6.2	turquoise	-0.0519145	0.327695	-0.00578653	-0.00112836	-0.0340519	-0.0540004	-0.00970602	-0.16918	0.0156456	-0.196449	0.134627	-0.167178	-0.0389452	-0.0246581	-0.0485251	-0.100693	-0.0873864
DISC1	DISC1	grey	grey	0.0825381	-0.0500993	0.016734	0.00890292	-0.0480999	-0.0141773	0.043228	0.0132599	0.0373528	-0.00540992	-0.0153067	0.0312811	0.00198549	-0.0233778	0.0260851	-0.00298022	0.0337212
SIPA1L2	SIPA1L2	grey	grey	-0.065787	0.069965	0.0293144	-0.175565	0.226766	0.253882	-0.182531	0.110121	-0.0796314	-0.01154	0.0404975	-0.0287256	0.117591	0.135733	-0.0275489	-0.0113536	-0.0181289
MAP10	MAP10	grey	grey	-0.0662487	0.0689235	-0.00787076	-0.0531894	-0.0122377	0.0173556	0.0102655	-0.0315267	0.0689762	-0.0376073	0.040036	-0.0687012	-0.0248221	-0.018703	0.0312833	-0.0857476	0.0400296
NTPCR	NTPCR	L5_6.2	turquoise	0.0226412	0.162773	0.0304105	-0.0682211	-0.0411381	0.0290498	0.0249651	-0.0410249	0.104369	-0.0786303	0.0362404	-0.0554787	-0.00586265	-0.0312911	0.0723672	-0.120362	0.0460974
PCNX2	PCNX2	L5_6.7	tan	0.200429	-0.200894	0.288726	-0.0961913	0.165359	0.28335	0.076283	0.36855	0.151062	0.331911	-0.0824256	0.291233	0.19081	0.0682747	0.315069	0.0877004	0.342019
MAP3K21	MAP3K21	L5_6.14	magenta	0.148098	-0.086587	0.10488	-0.112868	0.00332391	0.160454	0.0216989	0.189877	0.119454	0.11185	-0.0497604	0.148215	0.129019	-0.0498852	0.229034	-0.0223605	0.161269
KCNK1	KCNK1	L5_6.2	turquoise	-0.148612	0.268881	0.134113	-0.316665	0.310618	0.345363	-0.22836	0.0667192	0.0103289	-0.0453588	0.231924	-0.156918	0.181365	0.072454	0.0637825	-0.146493	0.0758601
AL663058.2	AL663058.2	grey	grey	-0.0427606	-0.00205099	0.0580036	-0.0809149	0.153921	0.141273	-0.0396642	0.0729123	0.0235355	0.0524278	0.0533529	-0.00491566	0.0513011	0.0977843	0.0297458	-0.00227361	0.059166
SLC35F3	SLC35F3	L5_6.5	red	-0.0228283	-0.185245	0.252976	-0.607358	0.434345	0.738428	-0.352068	0.516026	0.0994246	0.283624	0.0176297	0.144085	0.450392	0.0108299	0.343523	-0.114744	0.353554
AL355472.2	AL355472.2	L5_6.5	red	0.0483888	-0.199856	0.218335	-0.287779	0.286287	0.428784	-0.156795	0.345858	0.0545043	0.270692	-0.0451649	0.179834	0.257477	0.0508521	0.207246	0.0159554	0.267054
AL355472.3	AL355472.3	grey	grey	-0.022303	0.0146406	0.0925374	-0.136591	0.13768	0.176159	-0.0765065	0.101968	0.0316139	0.0434343	0.113192	0.00343727	0.087822	0.0433141	0.0621726	-0.0309578	0.0881591
COA6-AS1	COA6-AS1	grey	grey	0.0264599	0.0597696	0.0226962	0.00410424	-0.0224677	-0.0175323	-0.000897875	-0.0231677	-0.00165019	-0.0301449	0.0711811	-0.0172547	0.0110482	-0.0230371	-0.00600561	-0.0101119	-0.0171088
COA6	COA6	grey	grey	-0.0550278	0.0957361	0.10963	-0.16561	0.139127	0.173694	-0.106238	0.0478967	0.033559	0.0241904	0.161284	-0.0528263	0.0786728	0.0246173	0.0584027	-0.0748267	0.0814605
TARBP1	TARBP1	L5_6.9	pink	-0.00167894	-0.156685	0.333749	0.0295061	0.310569	0.227853	0.0150736	0.268688	-0.0328867	0.358158	0.0703085	0.249593	0.171068	0.194102	0.0951967	0.24376	0.179479
IRF2BP2	IRF2BP2	L5_6.2	turquoise	0.0271479	0.319069	-0.0838205	0.0122102	-0.136834	-0.11177	0.0539963	-0.204505	0.0881493	-0.245063	0.0128391	-0.159199	-0.0650044	-0.0447631	0.0120446	-0.153507	-0.112898
AL160408.1	AL160408.1	grey	grey	0.00948385	-0.0255391	0.0341945	-0.0134063	0.039359	0.038693	0.00743514	0.0458515	0.0237884	0.0353016	-0.0126729	0.0342911	0.0212938	0.006118	0.0297927	0.00917001	0.0441284
AL732292.2	AL732292.2	L5_6.2	turquoise	0.0677947	0.144345	-0.0161013	0.0183606	-0.0473932	-0.0607245	-0.00733763	-0.0938641	-0.00543396	-0.108429	0.0243533	-0.0442991	-0.0222667	-0.0334645	-0.0245761	-0.0382975	-0.0626729
TOMM20	TOMM20	L5_6.2	turquoise	-0.107758	0.732574	-0.139673	-0.00333081	-0.174457	-0.200244	-0.0857547	-0.421912	-0.0392547	-0.523959	0.212353	-0.401256	-0.0686361	-0.154749	-0.131687	-0.254209	-0.316239
RBM34	RBM34	grey	grey	-0.000699029	0.0490167	-0.000827337	0.00636433	-0.00910997	-0.0243505	-0.00371427	-0.0337939	-0.00971718	-0.0334045	0.0250967	-0.025115	-0.00771748	-0.0102921	-0.0206191	-0.00984983	-0.025868
ARID4B	ARID4B	L5_6.11	black	0.24814	-0.175178	0.244521	-0.00506233	0.0869414	0.128221	-0.00113878	0.238997	-0.0194533	0.252517	-0.0919512	0.320602	0.182374	0.00407871	0.142347	0.157507	0.122991
GGPS1	GGPS1	L5_6.2	turquoise	-0.0156257	0.203557	0.00498042	0.00328873	-0.0277171	-0.0465151	-0.00835969	-0.114757	-0.00176621	-0.124701	0.0787805	-0.103434	-0.0321972	-0.00903753	-0.0338276	-0.0647012	-0.077052
TBCE	TBCE	grey	grey	0.211685	-0.144824	0.165701	0.04952	0.071203	0.0473032	0.0330499	0.107923	-0.0142177	0.19417	-0.0919534	0.197238	0.0560982	0.051679	0.0673514	0.13193	0.0964906
TBCE.1	TBCE.1	grey	grey	0.0784782	-0.0250245	0.0773782	0.0411385	0.0133994	0.00314219	0.0293825	0.0357271	-0.00335522	0.0488604	0.0233045	0.0766215	0.026301	0.0143547	0.0151743	0.0620768	0.0263291
B3GALNT2	B3GALNT2	grey	grey	0.110645	0.00544088	0.119141	0.142648	0.0107622	-0.0674509	0.155244	-0.0128882	0.0492791	0.0759666	0.0722719	0.0799659	-0.0492715	0.103307	0.0257419	0.0850425	0.0350817
GNG4	GNG4	L5_6.3	brown	0.0310417	0.180234	-0.143251	0.46649	-0.297127	-0.5009	0.532058	-0.392463	0.284082	-0.133125	-0.00970338	-0.150201	-0.476164	0.140296	-0.0738286	-0.0146066	-0.0298177
LYST	LYST	grey	grey	0.212614	-0.123109	0.279103	-0.0288664	0.187701	0.206533	-0.0463929	0.274917	-0.0512436	0.260773	-0.0113007	0.291038	0.211267	0.0443685	0.131577	0.18988	0.136635
GPR137B	GPR137B	L5_6.1	blue	0.15108	0.027761	0.119521	-0.0701221	0.0592189	0.0960843	-0.0395493	0.0678854	0.0208931	0.0301685	0.054227	0.0724028	0.107066	-0.0199208	0.0761835	0.0046477	0.0429184
ERO1B	ERO1B	L5_6.1	blue	0.33102	-0.00147252	0.195713	-0.0486275	0.00469119	0.114018	-0.0580179	0.165048	-0.0365306	0.0775342	0.00682613	0.236524	0.231064	-0.0723284	0.148483	0.0905581	0.0178325
EDARADD	EDARADD	grey	grey	0.0563112	-0.0135708	0.0392722	-0.0234015	0.0125445	0.00900991	-0.00567404	-0.0162734	0.0215425	0.00846052	-0.00554786	0.00677744	0.0133259	-0.0211833	0.0255124	-0.031699	0.0252035
LGALS8	LGALS8	L5_6.2	turquoise	0.069088	0.217865	0.0108382	-0.000100636	-0.0617116	-0.0522807	0.00191174	-0.106631	0.0220039	-0.132581	0.0284256	-0.0633625	-0.0139979	-0.0517993	-0.00369607	-0.0717227	-0.0516192
AL359921.1	AL359921.1	grey	grey	0.0219477	-0.0181619	0.0551856	0.0052414	0.0248735	0.0247436	-0.00479016	0.0402187	-0.0172714	0.0565052	-0.00421977	0.0469207	0.0306097	0.0155154	0.0118256	0.0431642	0.0155489
HEATR1	HEATR1	grey	grey	0.0654673	-0.0293196	0.118188	0.0284659	0.0647589	0.0441976	0.0272007	0.0739846	-0.00492628	0.0902279	0.0303194	0.0995437	0.04356	0.0497504	0.0301629	0.0819147	0.0512791
ACTN2	ACTN2	grey	grey	-0.00776692	0.128672	0.116787	-0.381062	0.176737	0.377785	-0.225466	0.170221	0.0659107	-0.00909478	0.0448482	-0.0295793	0.26349	-0.0348469	0.199529	-0.185457	0.125583
MTR	MTR	grey	grey	0.163502	-0.16514	0.23467	-0.0599169	0.130145	0.206454	0.0374144	0.263031	0.089185	0.254523	-0.0347214	0.243461	0.149858	0.0444131	0.197285	0.107816	0.234173
RYR2	RYR2	L5_6.7	tan	0.153925	-0.298643	0.330936	-0.491156	0.295403	0.662891	-0.261074	0.661953	0.0709967	0.397559	-0.0702062	0.358913	0.519644	-0.0973014	0.442109	0.0105926	0.392338
CHRM3	CHRM3	L5_6.15	purple	0.124	-0.276872	0.335173	0.114142	0.438233	0.258656	-0.126873	0.395084	-0.310995	0.442383	0.0862872	0.388662	0.228084	0.319964	-0.115841	0.524171	0.0181912
CHRM3-AS2	CHRM3-AS2	L5_6.10	green	-0.139713	0.192713	0.159262	0.0577337	0.225191	0.0317585	-0.0479221	-0.0618809	-0.12085	-0.00618959	0.66408	-0.133195	-0.0195738	0.224125	-0.165701	0.108976	-0.0858819
FMN2	FMN2	L5_6.11	black	0.244554	-0.273431	0.276095	0.152859	0.153058	0.131517	0.122157	0.338183	-0.0286644	0.390106	-0.0574131	0.405282	0.11945	0.222379	0.105447	0.353345	0.150707
GREM2	GREM2	L5_6.8	yellow	-0.0481529	0.118761	-0.131403	-0.122937	-0.268197	-0.0137129	0.43473	-0.114576	0.703677	-0.128847	-0.00783978	-0.21042	-0.266081	-0.0310159	0.379544	-0.443942	0.339938
RGS7	RGS7	L5_6.5	red	-0.0558932	-0.213287	0.211275	-0.700991	0.320462	0.78085	-0.323816	0.583024	0.177706	0.261062	-0.0479055	0.154754	0.482879	-0.0418729	0.482067	-0.229889	0.409795
AL359764.1	AL359764.1	grey	grey	0.0216428	1.3e-05	0.0146459	-0.0611353	0.00208973	0.0579418	-0.0315581	0.0461161	0.0121775	0.0031038	0.00249675	0.0184766	0.051465	-0.0290887	0.0486195	-0.0245676	0.0243305
AL359764.2	AL359764.2	grey	grey	0.0208072	0.00652431	0.000257604	-0.0945057	-0.0132517	0.0542075	-0.0370298	0.0188922	0.0268228	-0.0378432	-0.0266516	-0.00928021	0.0602317	-0.0536788	0.0712522	-0.0762104	0.0277891
AL359764.3	AL359764.3	grey	grey	0.0122252	0.00240738	0.0634679	-0.0252359	0.0625653	0.0595045	0.0265301	0.0360963	0.0546752	0.0513016	0.0332918	0.0113404	0.0111398	0.0493243	0.0481179	-0.00957728	0.0749319
FH	FH	L5_6.2	turquoise	-0.110326	0.319501	-0.0329169	-0.0345416	-0.0155944	-0.0473662	-0.0220602	-0.175714	0.0256094	-0.195954	0.178228	-0.215961	-0.0615607	-0.0069303	-0.0545909	-0.139232	-0.0821588
KMO	KMO	grey	grey	-0.0599118	0.000913505	0.00607284	0.0941111	0.0443781	-0.0369761	0.101629	-0.0449914	0.0147432	0.0251784	0.107919	-0.0350994	-0.108413	0.175179	-0.0662612	0.0406868	0.00316869
OPN3	OPN3	grey	grey	0.00248412	0.137643	-0.0938231	-0.106496	-0.028051	0.0870497	-0.0212155	-0.015337	0.07087	-0.148353	-0.0597581	-0.0702819	0.00190064	0.0532219	0.0277768	-0.123766	-0.0416229
CHML	CHML	L5_6.2	turquoise	-0.164364	0.197417	-0.10531	-0.0703542	0.0245728	0.0487369	-0.0465231	-0.0802409	0.0239377	-0.149074	0.0868752	-0.181185	-0.0397287	0.0802107	-0.0527111	-0.107233	-0.0739701
WDR64	WDR64	grey	grey	-0.0125106	0.00258713	0.0344947	-0.050746	0.0483984	0.0562191	-0.0445503	0.0353473	-0.0177403	0.00312264	0.022191	0.00683838	0.0468695	-0.00590015	0.00364713	-0.00699084	0.0130825
PLD5	PLD5	L5_6.3	brown	0.0709951	-0.0574459	0.115319	0.490998	0.0163043	-0.292053	0.242025	-0.136923	-0.163259	0.162136	0.10257	0.102039	-0.220434	0.289404	-0.256524	0.357808	-0.077723
AL591686.2	AL591686.2	L5_6.3	brown	-0.0156263	0.0607618	0.0251556	0.292997	-0.00531276	-0.204608	0.163023	-0.153001	-0.0703677	-0.00353562	0.230977	-0.0421632	-0.171636	0.183769	-0.177124	0.153471	-0.103393
CEP170	CEP170	grey	grey	0.119761	0.0375323	0.105075	0.142034	0.0124354	-0.0559185	0.0769023	0.0206248	-0.0345851	0.0575138	0.0184335	0.116706	0.00429744	0.0720144	-0.0220017	0.139719	-0.0258174
SDCCAG8	SDCCAG8	L5_6.15	purple	0.155702	-0.181342	0.255798	0.227426	0.163031	0.0197543	0.163623	0.170887	-0.0318733	0.317269	0.0280531	0.266639	0.00131792	0.22681	0.000707846	0.317733	0.130839
AKT3	AKT3	grey	grey	0.199693	-0.184998	0.273829	-0.00346311	0.130156	0.221555	0.164747	0.337656	0.164539	0.318094	-0.00642702	0.30812	0.126634	0.136751	0.264218	0.142013	0.292209
AKT3-IT1	AKT3-IT1	grey	grey	0.0480476	-0.0374281	0.0697426	0.00632958	0.0279587	0.0355221	0.0171789	0.0566614	0.0149358	0.0668299	-0.00959158	0.0657638	0.0315598	0.0212378	0.0432055	0.0326466	0.0516727
LINC02774	LINC02774	grey	grey	-0.0136363	-0.0973709	0.122801	-0.0481218	0.103103	0.128256	0.0133938	0.133069	0.0483858	0.145928	0.0131591	0.0872979	0.0811355	0.0407957	0.10375	0.0306905	0.141182
ZBTB18	ZBTB18	L5_6.2	turquoise	-0.02672	0.476737	-0.167183	-0.0739184	-0.20731	-0.0838993	0.0537774	-0.248027	0.189129	-0.392713	-0.0524726	-0.258654	-0.0832745	-0.120439	0.0635946	-0.298134	-0.110753
AL645465.1	AL645465.1	grey	grey	0.151345	-0.120701	0.135903	-0.0492702	0.0486128	0.103034	-0.0404562	0.15851	-0.0125113	0.136767	-0.0737382	0.185692	0.141292	-0.0420139	0.106014	0.0717971	0.0792097
ADSS	ADSS	L5_6.2	turquoise	0.0321964	0.217256	0.100673	-0.131369	0.0120951	0.120324	-0.102766	0.0418248	0.00903431	-0.0857431	0.0854189	-0.0162038	0.151178	-0.111562	0.0898677	-0.0651087	-0.0141096
CATSPERE	CATSPERE	grey	grey	0.075525	-0.0627711	0.160211	-0.100255	0.0749551	0.173265	-0.0663505	0.191756	0.00583859	0.13071	-0.00671691	0.13411	0.174768	-0.055636	0.137689	0.0388403	0.127666
DESI2	DESI2	grey	grey	0.117165	0.0307493	0.0921586	-0.0437577	-0.0132155	0.0618381	0.0458951	0.0647021	0.0986712	0.0271805	0.0211155	0.0732758	0.0645576	-0.0131249	0.129404	-0.022872	0.0710238
COX20	COX20	L5_6.2	turquoise	-0.104612	0.262091	0.00197743	0.11488	-0.0141739	-0.137118	0.0546733	-0.190759	-0.0180922	-0.133496	0.250479	-0.17169	-0.0981847	0.0522402	-0.11443	-0.0165492	-0.107843
HNRNPU	HNRNPU	L5_6.1	blue	0.187745	0.173314	0.0165834	-0.0503099	-0.0723246	0.0105907	-0.0382962	-0.00452974	0.00496156	-0.125075	-0.0444108	0.051351	0.106379	-0.109392	0.0726658	-0.0501606	-0.0649716
EFCAB2	EFCAB2	L5_6.5	red	0.109585	-0.14463	0.166591	-0.1307	0.0951676	0.215473	0.0106766	0.223944	0.114873	0.199183	-0.0739034	0.167718	0.133097	-0.000541843	0.216009	-0.00715412	0.235023
KIF26B	KIF26B	L5_6.16	lightcyan	0.0123998	-0.0813165	0.102934	-0.0993789	0.0909278	0.136313	0.123577	0.0992417	0.238455	0.134998	0.00444024	0.0264121	0.0124422	0.0356586	0.194611	-0.0942235	0.315438
SMYD3	SMYD3	L5_6.7	tan	0.284208	-0.315851	0.357983	-0.135019	0.157051	0.353003	0.0529691	0.496455	0.153289	0.438428	-0.0773987	0.411355	0.261423	0.0298244	0.360285	0.142257	0.400965
TFB2M	TFB2M	grey	grey	0.0523061	0.0718811	0.0535605	-0.00698992	0.0100341	0.0087413	0.00475774	-0.0111038	0.0100257	-0.0176074	0.041934	0.00857064	0.0184492	0.00559325	0.0172261	-0.00711077	-0.00725594
CNST	CNST	L5_6.2	turquoise	0.133524	0.260252	0.00437124	0.0114475	-0.104744	-0.0662367	-0.0249228	-0.0842075	-0.0164875	-0.172158	-0.00795167	-0.013473	0.0524411	-0.11719	0.0182754	-0.0442119	-0.117659
AL591848.2	AL591848.2	grey	grey	0.00406777	0.0616704	0.0786911	0.000884074	0.0203605	0.0108228	-0.0189543	0.0140948	-0.0157731	0.015482	0.100589	0.0100464	0.050256	-0.0375474	0.0267166	0.0193766	0.00179276
SCCPDH	SCCPDH	L5_6.2	turquoise	-0.0291077	0.346383	0.0597723	-0.0367406	-0.0265148	-0.0243104	-0.0622338	-0.124296	-0.0136208	-0.162054	0.195623	-0.137378	0.0306258	-0.0809292	-0.0112468	-0.0871321	-0.0913385
AL591848.4	AL591848.4	grey	grey	0.0133424	0.0404934	0.033351	0.0022135	0.0217532	0.0141949	-0.00100318	0.00038957	0.00391096	-0.000345063	0.0112764	0.00693224	0.0218652	0.00200899	0.0113641	0.00764842	0.00584877
LINC01341	LINC01341	grey	grey	0.0659726	-0.0472672	0.139924	0.000633333	0.108963	0.0809723	-0.0121232	0.0850889	-0.0179209	0.125462	0.0192831	0.105717	0.0712977	0.0531744	0.0351219	0.0858359	0.0651864
AHCTF1	AHCTF1	L5_6.11	black	0.204344	-0.095486	0.154329	-0.0579021	0.0722	0.144829	-0.0420985	0.204761	-0.0112296	0.151137	-0.0374748	0.234982	0.166971	-0.016653	0.113939	0.0931508	0.089611
ZNF695	ZNF695	L5_6.1	blue	0.180312	-0.0246775	0.0408724	-0.00673652	-0.032539	0.00390802	-0.00309879	0.0325244	0.00453404	0.00109434	-0.0376305	0.0870728	0.0376664	-0.0359854	0.0401538	0.00879713	0.0168303
ZNF670	ZNF670	grey	grey	0.102395	-0.0308325	0.150331	0.0260011	0.0881401	0.0566684	0.0126003	0.0780408	-0.0163935	0.117806	0.0169617	0.124654	0.0646979	0.0510064	0.0408277	0.0917182	0.0720662
ZNF669	ZNF669	grey	grey	0.00575427	0.0824917	0.0531538	0.00412459	0.0299798	-0.00720269	-0.00535072	-0.0317521	-7.22e-05	-0.0216848	0.15933	-0.0313606	0.00340485	0.0196575	-0.00536878	-0.000356134	-0.014744
ZNF124	ZNF124	L5_6.1	blue	0.143642	-0.0707314	0.0896137	-0.0644011	0.0383437	0.109185	-0.0265501	0.105019	0.023379	0.0881202	-0.0445357	0.107176	0.0708482	0.0146305	0.0754283	0.015382	0.0760662
AL390728.6	AL390728.6	grey	grey	0.00351033	0.0596319	0.00605077	-0.0277776	0.0430738	0.0395034	-0.0440923	-0.00629116	-0.0326237	-0.0444689	0.00443845	-0.0152361	0.0115979	0.0300133	-0.0321349	-0.0100587	-0.0344847
ZNF496	ZNF496	grey	grey	-0.0139464	-0.0181342	0.106943	0.011269	0.121514	0.0698087	0.0387205	0.0514706	0.0258147	0.107762	0.014207	0.0463048	0.0195094	0.108434	0.0269387	0.0449443	0.0818271
AC104335.1	AC104335.1	grey	grey	-0.0200571	0.0482916	0.0835906	0.00890524	0.0935977	0.0327029	0.00522457	-0.000818848	-0.0107678	0.022314	0.212436	-0.025561	0.0135877	0.0739506	-0.0149165	0.0205593	0.00540185
AC104335.2	AC104335.2	grey	grey	0.0133568	-0.0146197	0.0983302	-0.0159964	0.10679	0.0733993	-0.0178195	0.0544561	-0.00820841	0.0801144	0.0158245	0.0463663	0.0517468	0.0437198	0.0198471	0.0402313	0.0540445
NLRP3	NLRP3	grey	grey	-0.00179705	-0.0217609	0.0721831	-0.029422	0.0802185	0.0611287	-0.0149413	0.0472586	0.000822341	0.0512003	0.0228434	0.0245039	0.0456751	0.0260592	0.0255902	0.00933707	0.0476169
AL390860.1	AL390860.1	grey	grey	0.0130537	-0.0784578	0.0419975	0.0504193	0.00920235	-0.00644312	0.0352735	0.0585734	-0.0119912	0.0821559	-0.00244915	0.0652629	0.00538638	0.011145	0.0116444	0.0733635	0.0433483
TRIM58	TRIM58	grey	grey	0.0536127	-0.0272353	0.0994854	0.0931789	0.0371081	-0.0109632	0.0655569	0.0183409	0.00046969	0.101562	0.0439842	0.0686836	-0.0149076	0.0660646	0.00656404	0.0959142	0.0440724
OR2AJ1	OR2AJ1	grey	grey	0.0224678	-0.0279183	0.00978867	0.0443117	-0.00318498	-0.0282939	0.0268816	0.0026981	-0.00733434	0.0232925	-0.0285619	0.0261021	-0.0167022	0.010603	-0.0138613	0.0382518	0.0085122
OR2L5	OR2L5	grey	grey	0.116192	-0.0690441	0.0868181	0.0257203	0.0184955	0.0327963	0.00737232	0.0903966	-0.018592	0.0835191	0.000430807	0.115451	0.0567768	0.000849883	0.042128	0.085446	0.0345263
OR2L2	OR2L2	L5_6.1	blue	0.118346	-0.0933597	0.0838731	0.0220967	0.00708727	0.0350281	0.0114536	0.0970953	-0.0170816	0.0959994	-0.0404343	0.135943	0.0656902	-0.0132612	0.0511136	0.0856811	0.0512865
OR2L3	OR2L3	grey	grey	0.128184	-0.0370037	0.123096	0.0518208	0.0408929	0.019657	0.0164245	0.0763219	-0.0262262	0.0920331	0.0287445	0.115336	0.0492457	0.0198063	0.0265739	0.0941834	0.0498035
OR2L13	OR2L13	grey	grey	0.017696	0.0863267	0.022562	0.040295	-0.00585991	-0.0353452	0.017335	-0.0419643	-0.00547658	-0.0249608	0.0366043	-0.0223173	-0.0137441	0.0180727	-0.0230763	0.0101131	-0.0244385
OR2M3	OR2M3	grey	grey	0.04913	-0.0373292	0.0389954	0.00450093	0.0257217	0.0211875	0.012112	0.0377416	0.00538687	0.0346348	-0.0105882	0.0416409	0.000371226	0.0188832	0.0165193	0.0197296	0.0431434
OR2M4	OR2M4	grey	grey	0.107694	-0.037701	0.0659277	0.0157879	-0.00873851	0.015816	0.0181832	0.050473	0.00237518	0.0571731	-0.0124889	0.0877176	0.0419036	-0.0227421	0.0400629	0.045739	0.0506068
OR2G6	OR2G6	grey	grey	0.0264668	0.0122428	0.0449642	0.00320589	0.0425862	0.0261761	-0.0123895	0.0120318	-0.0165631	0.0167517	0.0392922	0.00717186	0.0040939	0.027211	-0.0165368	0.0235408	-0.00185365
OR2T10	OR2T10	grey	grey	0.0470582	-0.00107154	0.0319185	0.0247587	0.0275955	0.000447682	-0.00167423	0.0152513	-0.0259526	0.00739871	0.0164264	0.0299254	0.008717	0.0219029	-0.0214842	0.0412193	-0.0022747
OR2T11	OR2T11	grey	grey	0.0327347	-0.0142915	0.0494268	0.0281647	0.0499654	0.0135754	0.0222246	0.00694374	-0.00289161	0.0369203	0.0323004	0.0221678	-0.0193347	0.0618402	-0.0207864	0.0442945	0.0250007
OR14I1	OR14I1	grey	grey	-0.0430483	0.0354271	0.0488214	0.0351863	0.127743	0.0265641	-0.0253313	-0.00965883	-0.0642422	0.043128	0.0336273	-0.012097	-0.0298851	0.119368	-0.0970548	0.0664286	-0.00398109
LYPD8	LYPD8	grey	grey	-0.0768273	0.0797224	0.0162242	0.0599226	0.084348	-0.0319453	-0.0108292	-0.0792203	-0.0641308	-0.0164327	0.0862712	-0.0676589	-0.0628579	0.106061	-0.123312	0.0460585	-0.0537564
SH3BP5L	SH3BP5L	L5_6.2	turquoise	0.0269536	0.253324	-0.0110526	0.00128929	-0.0279892	-0.0524859	-0.0510237	-0.133182	-0.038568	-0.157034	0.00194387	-0.0888837	0.00761327	-0.0336392	-0.0511426	-0.0539609	-0.110197
ZNF672	ZNF672	L5_6.2	turquoise	-0.070044	0.191763	-0.0418471	0.0163003	-0.0367565	-0.0707005	0.0533448	-0.143486	0.0725889	-0.12735	0.0599574	-0.14385	-0.0854009	-0.000418305	-0.019794	-0.098949	-0.0408442
ZNF692	ZNF692	grey	grey	0.0470631	-0.00719619	0.165968	0.0111968	0.125281	0.0773529	-0.0113314	0.0570477	-0.0231317	0.11878	0.0466319	0.0821099	0.061717	0.078553	0.024003	0.0800787	0.0513766
PGBD2	PGBD2	grey	grey	0.00962338	0.0280074	0.0407173	0.00584651	0.0193164	0.00406262	-0.0182833	0.00599207	-0.0372196	0.0114772	0.0483699	0.0185712	0.0318563	0.00179941	-0.00718992	0.0252485	-0.0211184
FAM110C	FAM110C	grey	grey	0.0571564	0.0488519	0.0541577	-0.11455	-0.0539932	0.0676758	-0.0335128	0.0460173	0.0606329	-0.0160012	-0.0147632	0.0257563	0.10736	-0.126134	0.153185	-0.0930277	0.0694783
SH3YL1	SH3YL1	grey	grey	0.0791146	-0.104599	0.142342	0.0314894	0.0635178	0.0798116	0.0482756	0.15212	0.0130721	0.167044	-0.00415154	0.155548	0.0677637	0.0481199	0.0749899	0.107636	0.0983505
ACP1	ACP1	L5_6.2	turquoise	-0.0622599	0.38054	-0.0174757	-0.0365256	-0.0579835	-0.0572651	-0.0175278	-0.198983	0.0389736	-0.230251	0.158317	-0.215767	-0.0531358	-0.0410949	-0.0247453	-0.162298	-0.0811627
AC079779.2	AC079779.2	L5_6.1	blue	0.151692	-0.0274445	0.0365159	0.015421	-0.020108	0.000387325	0.0125376	0.0320647	0.00409861	0.0233764	-0.0526172	0.0850369	0.0321489	-0.0163271	0.0340987	0.0287937	0.0185411
LINC01865	LINC01865	L5_6.1	blue	0.145777	0.00508528	0.0561689	-0.0111476	-0.00119934	0.0155189	-0.0201279	0.027336	-0.0162675	0.0124093	-0.0284693	0.0777991	0.0589967	-0.04564	0.0374452	0.0183386	0.012787
TMEM18	TMEM18	L5_6.2	turquoise	-0.135484	0.324222	0.0141798	-0.0382443	0.0480486	-0.0184026	-0.0919627	-0.152886	-0.0493104	-0.172478	0.217111	-0.199826	-0.00211724	-0.01352	-0.0907461	-0.0858358	-0.100288
LINC01115	LINC01115	grey	grey	0.0574669	0.0188327	0.0292445	-0.0254847	0.0141726	0.0244812	-0.0297993	0.0136678	-0.014209	0.00471615	-0.00411711	0.0220075	0.0481988	-0.0143472	0.0242633	0.00919222	-0.00465017
SNTG2	SNTG2	grey	grey	0.0229943	-0.0990252	0.126015	-0.120717	0.204121	0.200131	-0.147498	0.177778	-0.0761348	0.156679	-0.0499144	0.101476	0.180283	-0.0150671	0.0336844	0.0798248	0.0872359
AC105450.1	AC105450.1	grey	grey	-0.092158	-0.0530492	0.0384679	-0.138112	0.219023	0.19248	-0.0891585	0.091935	-0.00553291	0.0780327	0.0461859	-0.0178397	0.0370457	0.103968	-0.0307744	-0.0213466	0.0761015
TPO	TPO	grey	grey	-0.0481134	0.0242302	0.043179	-0.0759177	0.129513	0.102792	-0.0804562	0.0340462	-0.0315114	0.0139661	0.116227	-0.0357025	0.0443924	0.0448788	-0.0339155	-0.00484754	0.0186547
PXDN	PXDN	L5_6.5	red	-0.0696027	-0.0515161	0.194289	-0.274825	0.402687	0.392741	-0.331482	0.262011	-0.171164	0.175245	0.0702179	0.0898739	0.355378	0.0167973	0.0429173	0.0672056	0.0714799
MYT1L	MYT1L	L5_6.7	tan	0.149375	-0.278466	0.246264	-0.36241	0.173593	0.470766	-0.141737	0.515607	0.113368	0.352185	-0.106623	0.301228	0.3853	-0.0775646	0.415135	-0.0106137	0.342395
AC018685.2	AC018685.2	L5_6.5	red	-0.00631222	-0.101569	0.194066	-0.191729	0.229596	0.291637	-0.194891	0.242516	-0.0921585	0.192677	0.0164021	0.130238	0.261001	-0.0181914	0.11759	0.0578909	0.131784
AC018685.3	AC018685.3	grey	grey	-0.0345642	-0.0203989	0.0725194	-0.0998371	0.114918	0.126161	-0.10142	0.0851704	-0.0400928	0.0741037	0.0262408	0.0290206	0.101077	-0.0117558	0.0437853	-0.000422138	0.046875
AC011995.2	AC011995.2	grey	grey	-0.123184	-0.162008	0.258258	-0.292814	0.459705	0.453385	-0.309622	0.325702	-0.157656	0.318011	0.0682762	0.110959	0.295984	0.122116	0.0639122	0.0917434	0.202945
LINC01250	LINC01250	grey	grey	-0.014131	-0.22364	0.332667	-0.183006	0.459043	0.422496	-0.223458	0.40214	-0.144687	0.387299	0.0766826	0.241163	0.332053	0.139948	0.0969433	0.210389	0.198673
AC019118.2	AC019118.2	grey	grey	0.0897549	-0.0887055	0.131543	-0.0641027	0.111783	0.140875	-0.043343	0.151651	-0.0119413	0.138698	0.0145135	0.116981	0.11958	0.0270458	0.0877697	0.0565055	0.0863457
EIPR1	EIPR1	grey	grey	0.0234083	0.037126	0.165563	-0.0696663	0.129735	0.132592	-0.0603388	0.108303	-0.0172944	0.106382	0.0751681	0.0584	0.137708	0.0228123	0.0922956	0.0389557	0.0851799
TRAPPC12	TRAPPC12	L5_6.5	red	0.0583919	-0.0358947	0.195527	-0.11675	0.137457	0.196739	-0.0248144	0.156505	0.0685193	0.17048	0.037429	0.0947439	0.126815	0.0341267	0.150519	0.00629291	0.177097
ADI1	ADI1	L5_6.2	turquoise	-0.00541763	0.112768	0.0438062	-0.0156376	0.0076678	-0.000184436	-0.0070717	-0.0461976	0.016342	-0.0443178	0.098414	-0.0507166	-0.00399388	-0.00281572	0.00948481	-0.0398877	0.0102581
AC231981.1	AC231981.1	grey	grey	0.0163576	0.0546531	0.0660216	-0.00827411	0.0259507	0.0206298	-0.00343591	-0.00147727	-0.00377649	0.00356775	0.0805171	-0.00178125	0.0203034	0.0166536	0.0100407	-0.00355317	0.00988894
RNASEH1	RNASEH1	L5_6.2	turquoise	-0.014944	0.306727	0.0204349	-0.00754787	-0.0464547	-0.0556358	-0.0469176	-0.141885	-0.0160878	-0.164792	0.0967987	-0.128309	0.0106094	-0.0817233	-0.0208315	-0.0864626	-0.0845355
RNASEH1-AS1	RNASEH1-AS1	grey	grey	0.054061	0.0116697	0.0759944	-0.000189518	0.0185506	0.0241237	-0.0167264	0.0265152	-0.0180012	0.0345839	0.0457198	0.0448498	0.0452866	0.00417935	0.0168166	0.0309039	0.014524
AC108488.3	AC108488.3	grey	grey	-0.00784135	0.0298703	0.0297081	0.000601825	0.0127793	0.00203305	-0.00308253	-0.00574706	-0.00539718	-0.00643132	0.0587821	-0.00760039	0.00862492	0.0103966	0.00381898	0.00444142	0.000750122
RPS7	RPS7	L5_6.2	turquoise	-0.166322	0.51062	-0.0300906	0.131658	-0.0685915	-0.234192	0.000284579	-0.362986	-0.0876658	-0.310039	0.433174	-0.325576	-0.137593	0.00583901	-0.203891	-0.0819652	-0.250006
COLEC11	COLEC11	grey	grey	0.0796017	-0.0197185	0.0610649	0.00745248	0.0441382	0.0227562	0.0205542	0.02804	0.00917354	0.0507135	0.00812532	0.0570599	0.0285054	0.0236722	0.0325904	0.0263116	0.0165216
ALLC	ALLC	grey	grey	0.0835028	-0.0156526	0.0548189	0.0160035	0.04191	0.0172574	0.0154432	0.0217215	0.00143426	0.0333687	0.0247756	0.0449372	0.0158873	0.0394536	0.0131008	0.024431	0.0233521
DCDC2C	DCDC2C	grey	grey	0.0744144	-0.0448888	0.00794506	0.194463	0.0154452	-0.127267	0.0860513	-0.0705023	-0.0595033	0.0419818	0.0121492	0.0390502	-0.100207	0.146341	-0.118732	0.136746	-0.0716746
SOX11	SOX11	grey	grey	-0.0039293	0.0613951	-0.0330645	0.114045	-0.0536988	-0.12859	0.124581	-0.137888	0.0631945	-0.0634499	0.016052	-0.0747402	-0.139712	0.0768027	-0.043004	-0.0206363	-0.0204466
SILC1	SILC1	grey	grey	0.0223164	0.0127109	-0.0167214	0.0570315	-0.138527	-0.124672	0.26767	-0.129696	0.259837	-0.064461	-0.0314315	-0.0819289	-0.173475	0.00790181	0.0903864	-0.147319	0.138597
NRIR	NRIR	grey	grey	0.0774288	-0.0335117	0.0146622	0.0297877	-0.0856461	-0.0222267	0.117483	0.015331	0.115661	0.025813	-0.0474675	0.0388882	-0.0395896	-0.0198169	0.0900873	-0.0354348	0.0900485
CMPK2	CMPK2	L5_6.2	turquoise	-0.0053482	0.111233	-0.0354421	0.0291814	-0.0827296	-0.0788914	0.0553257	-0.0940932	0.0489839	-0.0877955	0.0185637	-0.0695566	-0.0662863	-0.0429374	-0.00413487	-0.0641813	-0.0169197
RSAD2	RSAD2	grey	grey	0.0676241	-0.0394501	0.0696765	0.0631888	-0.0110396	-0.019948	0.0547688	0.0411832	0.0093821	0.0644551	-0.0414226	0.0844521	0.0145256	-0.0146826	0.0330426	0.0591896	0.0519006
AC017076.1	AC017076.1	grey	grey	0.00356026	0.0731631	0.00145495	0.0173179	0.00872222	-0.0175837	0.00258213	-0.0389711	-0.00621864	-0.0513571	0.0226787	-0.0231456	-0.00501727	0.0158662	-0.0308334	-0.00685625	-0.0332183
RNF144A-AS1	RNF144A-AS1	grey	grey	-0.0551174	0.0861136	0.0114279	0.0172728	0.0868387	0.0132373	-0.0219579	-0.0339114	-0.0419829	-0.0236222	0.0200195	-0.0455304	-0.0147744	0.0581646	-0.0667167	0.0134949	-0.0309578
RNF144A	RNF144A	L5_6.11	black	0.292488	-0.140356	0.206323	0.213305	0.101043	-0.00341622	-0.00778172	0.171815	-0.223761	0.19209	-0.035903	0.345349	0.163301	0.0661572	-0.0763127	0.368418	-0.0668089
AC068481.1	AC068481.1	grey	grey	0.00199404	0.0503997	0.0672708	0.0552901	0.0441805	-0.0153294	0.0158406	-0.0188792	-0.0359634	0.0106856	0.207696	-0.00727441	-0.00704752	0.0686338	-0.0394265	0.0531773	-0.0207187
AC013460.1	AC013460.1	grey	grey	0.0720945	-0.049902	0.064794	0.0300657	0.0469068	0.0366097	0.0715883	0.0575799	0.0484202	0.0802453	-0.0270574	0.0846878	0.00328043	0.068155	0.0420497	0.0500865	0.0796325
LINC00298	LINC00298	grey	grey	-0.0043936	-0.052905	0.0285241	-0.132839	0.10156	0.164926	-0.0687546	0.103201	0.0302389	0.03731	-0.0315714	0.0246051	0.0885383	0.0185368	0.0711014	-0.0463298	0.0814509
LINC00299	LINC00299	L5_6.5	red	-0.156113	-0.0109531	0.102515	-0.169739	0.31701	0.284737	0.0204545	0.0993913	0.173295	0.12397	0.0979475	-0.0888752	-0.0350266	0.233022	0.0565619	-0.0975167	0.251407
LINC01814	LINC01814	L5_6.4	midnightblue	-0.085384	-0.0365314	0.0905462	-0.0736874	0.276952	0.170972	-0.0147139	0.0690751	0.038048	0.117562	0.0491987	-0.0238958	-0.00780812	0.181939	-0.0155754	0.00786213	0.137858
ID2-AS1	ID2-AS1	L5_6.2	turquoise	-0.000884396	0.0852243	0.00850644	-0.0428479	-0.0126286	0.0175339	-0.0191721	-0.0234156	0.0279266	-0.0475985	0.0261669	-0.0422479	0.0186419	-0.0346741	0.0264305	-0.0653143	-0.00104709
ID2	ID2	L5_6.2	turquoise	-0.241634	0.525384	-0.189892	-0.177226	-0.0453097	0.019036	-0.0252322	-0.269053	0.185743	-0.375716	0.0773647	-0.405816	-0.0941173	-0.02206	0.0147076	-0.367065	-0.0819695
KIDINS220	KIDINS220	L5_6.3	brown	0.0578458	0.306133	0.0144665	0.426009	-0.0346237	-0.340897	0.161116	-0.290975	-0.150228	-0.127868	0.109812	-0.0618003	-0.225591	0.179175	-0.304863	0.213122	-0.236505
MBOAT2	MBOAT2	L5_6.15	purple	0.215929	-0.0997138	0.158457	0.26897	0.0598733	-0.0837175	0.156446	0.0664482	-0.0503955	0.202456	-0.0466175	0.217578	-0.0461628	0.151898	-0.0449337	0.280306	0.044551
ASAP2	ASAP2	L5_6.8	yellow	-0.0329565	0.0532875	-0.0239105	0.00115085	-0.0103991	0.0325027	0.347625	-0.0726374	0.420891	0.00550826	0.0101056	-0.119586	-0.219834	0.232617	0.184738	-0.200914	0.232516
ITGB1BP1	ITGB1BP1	L5_6.2	turquoise	0.0492018	0.173372	0.126126	0.053331	0.068196	0.00774595	0.10626	-0.0689207	0.094724	0.00377688	0.233019	-0.0491193	-0.0676734	0.169513	0.0202781	-0.00155213	0.0418255
CPSF3	CPSF3	L5_6.2	turquoise	-0.0102552	0.114712	0.0551248	0.00158484	0.0446337	0.014179	0.00360606	-0.0363189	0.00959308	-0.0245439	0.0775073	-0.0433413	-0.00628905	0.050507	-0.0227395	-0.00947476	-0.00664882
IAH1	IAH1	L5_6.2	turquoise	-0.0804576	0.24828	0.0125801	0.0334956	0.00555145	-0.0527085	-0.0128338	-0.11908	-0.024191	-0.123819	0.222989	-0.132114	-0.0298547	0.028154	-0.062359	-0.0331225	-0.0940191
ADAM17	ADAM17	L5_6.1	blue	0.177297	-0.0515885	0.127676	-0.0517909	0.0137515	0.112919	0.0622153	0.136801	0.110583	0.0897753	0.0121631	0.15182	0.112501	0.0345391	0.173607	0.00844985	0.103053
AC080162.1	AC080162.1	grey	grey	0.00589583	0.0404507	0.0394265	0.0247872	0.0282708	-0.0126788	0.0115872	-0.0101626	-0.00634003	-0.00214782	0.152463	-0.0117883	0.00220195	0.0323508	-0.00810522	0.0145946	-0.0155857
AC073195.1	AC073195.1	grey	grey	-0.0153303	0.0739798	0.0235668	-0.0135973	-0.0136971	0.000258357	-0.0114033	-0.0316257	0.00250699	-0.0382523	0.072658	-0.036199	0.00632382	-0.0214074	0.000519299	-0.0292219	-0.00689993
YWHAQ	YWHAQ	L5_6.2	turquoise	-0.0237212	0.495292	-0.0763614	-0.0937909	-0.134265	-0.0681251	-0.0942269	-0.228517	0.0169018	-0.345071	0.0789111	-0.235853	0.0227772	-0.165146	-0.00733961	-0.226335	-0.169242
TAF1B	TAF1B	grey	grey	0.090939	-0.0740733	0.119536	0.133074	0.0577483	-0.0324763	0.0741355	0.0527545	-0.0335665	0.134969	0.0219613	0.133611	-0.00139919	0.101413	-0.0204764	0.156344	0.0364546
AC010969.2	AC010969.2	grey	grey	0.00656171	0.0440735	0.00831161	0.0493015	-0.00992361	-0.0407632	0.0221868	-0.0386523	-0.0152873	-0.014743	-0.0234174	-0.00740626	-0.0236594	0.00851311	-0.0279996	0.0209	-0.0297712
GRHL1	GRHL1	grey	grey	0.0325137	0.00744388	0.13584	0.111013	0.168639	0.00240288	-0.0225199	0.0279808	-0.127649	0.110888	0.106571	0.0817821	0.0507309	0.126577	-0.0915275	0.187676	-0.0446435
AC104794.3	AC104794.3	L5_6.2	turquoise	-0.00815968	0.112517	-0.0227126	0.0225693	-0.0686389	-0.0599153	0.0502968	-0.08879	0.0515789	-0.0784695	-0.0185046	-0.070757	-0.0516492	-0.0396441	0.0116873	-0.0647237	-0.014795
KLF11	KLF11	grey	grey	0.0840034	0.0800886	0.0162814	0.065897	-0.0694724	-0.0806821	0.0269951	-0.0543673	-0.0155735	-0.0511382	0.0047033	0.0185743	-0.00639187	-0.0425333	-0.00544146	0.0108061	-0.047528
CYS1	CYS1	grey	grey	-0.0249728	0.0438693	0.0688996	-0.0222806	0.0867831	0.0575633	-0.0841912	0.0187818	-0.0834284	0.0293382	0.0626813	0.00266736	0.0738588	0.0178373	-0.0246258	0.0440975	-0.0308265
HPCAL1	HPCAL1	grey	grey	0.0585934	0.145415	0.00695218	-0.0312872	-0.130158	-0.0587205	-0.00777011	-0.0524749	0.00650633	-0.0894468	-0.103128	-0.00200747	0.093755	-0.194846	0.15899	-0.11158	-0.0181372
ODC1	ODC1	L5_6.2	turquoise	-0.122216	0.315836	-0.0526495	-0.11538	-0.0126949	0.00568403	-0.0753686	-0.159717	0.0347476	-0.219827	0.163441	-0.23035	-0.0231313	-0.0439072	-0.0189308	-0.195402	-0.0699644
ODC1-DT	ODC1-DT	grey	grey	-0.0139626	0.0414849	0.0242671	-0.0273725	0.0168051	0.0221422	-0.0264501	-0.00987318	-3.4e-05	-0.0119081	0.0384863	-0.0238162	0.0189834	-0.015984	0.00269342	-0.0213574	0.0125329
NOL10	NOL10	grey	grey	0.109395	-0.112581	0.216954	-0.0142029	0.152866	0.159201	-0.0022804	0.198766	-0.00464244	0.218106	-0.00284424	0.200945	0.142036	0.0982857	0.101555	0.130731	0.129689
ATP6V1C2	ATP6V1C2	L5_6.8	yellow	-0.0184358	0.0609511	-0.0637713	-0.0951843	-0.209305	0.0160385	0.487657	-0.065549	0.726726	-0.044714	-0.00550177	-0.139984	-0.245482	0.0353269	0.403615	-0.385381	0.38844
PDIA6	PDIA6	L5_6.2	turquoise	-0.099034	0.290754	0.0075535	0.0297327	0.0299585	-0.039302	0.124347	-0.178841	0.149567	-0.127812	0.275525	-0.21766	-0.140994	0.154084	-0.00674593	-0.127791	0.00832387
LINC01954	LINC01954	L5_6.3	brown	0.132129	-0.0180258	0.0303536	0.338589	-0.0359045	-0.237911	0.19985	-0.123078	-0.0673147	0.0453298	0.0225318	0.0710812	-0.182662	0.170054	-0.164516	0.20877	-0.0883904
KCNF1	KCNF1	L5_6.2	turquoise	-0.273037	0.594796	-0.160158	0.0155497	-0.0421814	-0.154705	0.00805608	-0.42001	0.0431034	-0.398487	0.213069	-0.468658	-0.223132	0.0840271	-0.167479	-0.262573	-0.195013
AC062028.1	AC062028.1	grey	grey	-0.135321	0.0697053	0.065669	-0.0186197	0.204409	0.109809	0.0307026	-0.0275899	0.0427646	0.0428107	0.200395	-0.112531	-0.0701188	0.26193	-0.0406344	-0.0137501	0.0655962
C2orf50	C2orf50	grey	grey	-0.0143824	0.00406452	0.0536683	-0.0155571	0.0613988	0.0529955	0.0234104	0.0198489	0.0467436	0.0503695	0.0507947	-0.00627534	-0.00960128	0.0776547	0.0291369	-0.00589659	0.0681361
SLC66A3	SLC66A3	grey	grey	-0.00238453	0.0256592	0.050623	0.00597795	0.00609892	0.0149484	-0.00301725	0.0130768	-0.00136086	0.0122927	0.0405992	0.0101022	0.0203398	-0.00481848	0.0259964	0.00407337	0.0147114
ROCK2	ROCK2	grey	grey	-0.00134795	0.0367252	0.0161989	0.035679	0.157544	0.0835198	0.0248442	0.0392134	-0.003091	0.0386969	0.0466419	0.0243358	-0.0196322	0.218032	-0.0743569	0.0850682	-0.0212593
AC099344.3	AC099344.3	grey	grey	0.0804611	-0.0263509	0.0225373	-0.00963049	-0.0271995	0.0292949	0.0554075	0.0436197	0.0741643	0.0220161	-0.0414476	0.0469973	0.0122107	0.00212849	0.0828243	-0.0139584	0.0586333
E2F6	E2F6	grey	grey	0.0164624	0.029078	0.0549831	-0.0176941	0.0538538	0.0427459	-0.0176551	0.0110125	-0.00494364	0.0119773	0.0653957	0.00958022	0.0301257	0.0436841	0.00337864	0.0120802	0.0143571
GREB1	GREB1	L5_6.8	yellow	-0.0392943	-0.0204822	0.0501283	-0.0876123	0.084878	0.123243	0.115721	0.0477534	0.215039	0.0736852	0.0237336	-0.0465269	-0.0634812	0.117122	0.113233	-0.104548	0.202155
LPIN1	LPIN1	grey	grey	0.171384	0.115781	0.15745	0.16828	0.0134564	-0.106457	0.077491	-0.0573919	-0.0480356	0.0322144	0.0555678	0.0865824	-0.0103706	0.0439716	-0.0401031	0.132397	-0.0354665
MIR3681HG	MIR3681HG	L5_6.8	yellow	-0.00093529	-0.00285079	0.00987508	-0.0772229	-0.0373821	0.0656744	0.18297	0.00608957	0.293915	0.0118774	0.011797	-0.0676132	-0.0904374	0.0319491	0.179543	-0.182654	0.227207
TRIB2	TRIB2	L5_6.2	turquoise	-0.190821	0.194348	-0.0841466	-0.114655	0.0237409	0.0492532	0.0922926	-0.145099	0.226517	-0.126975	0.0627701	-0.257804	-0.146104	0.0995758	0.0585863	-0.25415	0.0980973
AC064875.1	AC064875.1	grey	grey	-0.0337986	-0.0209454	0.0333485	-0.0618278	0.0574098	0.0800976	0.0105672	0.0502799	0.0524189	0.0302371	0.0141741	-0.0144988	0.0230804	0.00866917	0.0716804	-0.0594048	0.104025
LINC00276	LINC00276	grey	grey	0.0315019	-0.0912644	0.102977	-0.0544671	0.0468968	0.0937749	0.0126311	0.127989	0.056945	0.109591	0.00667893	0.0851508	0.0935693	-0.0216937	0.12367	0.01428	0.116269
LRATD1	LRATD1	L5_6.2	turquoise	-0.119817	0.29569	-0.105221	-0.170857	-0.0880525	0.0743767	0.15246	-0.114057	0.373144	-0.248734	0.0880454	-0.247498	-0.0987338	-0.00796025	0.173324	-0.347178	0.0814537
AC068286.2	AC068286.2	grey	grey	-0.0131417	-0.0745898	0.0901277	-0.0203241	0.116995	0.101082	-0.00934763	0.104287	-0.00505293	0.119166	0.0412334	0.0641436	0.0606277	0.0561962	0.0300483	0.0580418	0.0954053
NBAS	NBAS	L5_6.11	black	0.277767	-0.124618	0.241675	-0.024502	0.0451094	0.160166	0.0842761	0.262533	0.0992532	0.219475	-0.025204	0.289762	0.176809	0.0105089	0.223944	0.10335	0.197334
DDX1	DDX1	L5_6.2	turquoise	-0.0641836	0.419059	-0.00463903	-0.0478156	-0.0659124	-0.042984	-0.000582876	-0.186967	0.0799023	-0.241626	0.181647	-0.218725	-0.0429815	-0.0464438	-0.00590118	-0.178004	-0.0692629
MYCN	MYCN	grey	grey	0.00405379	0.0798568	0.00673806	0.011066	-0.0364067	-0.0346338	0.0184394	-0.0434149	0.0221194	-0.041349	0.051869	-0.0310624	-0.0154933	-0.0293342	0.0118689	-0.0280903	-0.0126145
FAM49A	FAM49A	L5_6.2	turquoise	-0.0601002	0.234107	0.041436	-0.317604	0.164662	0.30971	-0.247461	0.0916713	-0.0215444	-0.107896	0.0408392	-0.0956129	0.226621	-0.0207304	0.0913696	-0.165408	-0.0161307
AC008164.1	AC008164.1	grey	grey	0.0819154	-0.0119563	0.0760904	-0.114069	-0.0168923	0.109475	-0.0865323	0.11016	0.00718459	0.0380732	-0.0284201	0.0800993	0.162196	-0.107289	0.139179	-0.0216688	0.0451477
RAD51AP2	RAD51AP2	grey	grey	0.0826831	-0.0155079	0.0508415	-0.0929401	0.00132574	0.10402	-0.00754435	0.0916694	0.0730415	0.0262129	-0.0275258	0.0586403	0.0845357	-0.0344888	0.12884	-0.0429647	0.0814095
VSNL1	VSNL1	L5_6.2	turquoise	-0.17121	0.598889	-0.134215	-0.384853	-0.054834	0.162388	-0.207289	-0.18412	0.135602	-0.435515	0.127028	-0.381794	0.074864	-0.176044	0.0839531	-0.453868	-0.0976483
SMC6	SMC6	grey	grey	0.0793885	-0.0735379	0.155342	0.1302	0.130724	0.0168915	0.0668536	0.0624346	-0.0495102	0.166131	0.0683051	0.127196	-0.0253569	0.178109	-0.0514579	0.180789	0.0512202
GEN1	GEN1	grey	grey	0.00852479	-0.0342621	0.11003	0.0381669	0.115866	0.0549181	0.0441354	0.0389936	0.00606909	0.102228	0.0498028	0.0472412	-0.014793	0.133942	-0.00395525	0.0705015	0.0863316
AC079148.1	AC079148.1	grey	grey	0.0305183	0.0541687	-0.00242797	0.0089751	-0.0401814	-0.0219899	0.0160503	-0.0277475	0.0121181	-0.0471885	-0.0115408	-0.0108786	-0.00455291	-0.0264689	0.0108742	-0.0188579	-0.0196042
RDH14	RDH14	L5_6.2	turquoise	-0.0829156	0.368731	-0.0456621	0.0409998	-0.0734981	-0.126201	0.027867	-0.246336	0.0415544	-0.234727	0.213202	-0.228235	-0.12062	0.00254889	-0.0766554	-0.122771	-0.115781
LINC01376	LINC01376	grey	grey	0.043699	-0.100782	0.119896	-0.0165648	0.0406074	0.0754018	-0.0219831	0.134347	-0.0263029	0.135417	-0.0431584	0.125232	0.0976679	-0.053475	0.080372	0.062502	0.114788
TTC32	TTC32	L5_6.1	blue	0.218041	0.00660057	0.0452135	-5.57e-06	-0.0862218	-0.0168149	-0.043333	0.0383645	-0.0605153	-0.0195415	-0.0557337	0.130919	0.10371	-0.10678	0.0490309	0.0355433	-0.0469871
WDR35	WDR35	grey	grey	0.110282	-0.0250363	0.132222	0.0209769	0.0390267	0.0350938	0.05488	0.0648315	0.0404235	0.0911034	0.0653656	0.0934873	0.0423901	0.0289427	0.0631008	0.051373	0.0899158
LAPTM4A	LAPTM4A	L5_6.2	turquoise	-0.0499589	0.392956	-0.060242	-0.0685212	-0.0858369	-0.0716585	-0.0505098	-0.228811	0.0325231	-0.277471	0.175002	-0.236248	-0.0440046	-0.0771624	-0.0289747	-0.199272	-0.119255
PUM2	PUM2	L5_6.1	blue	0.166162	-0.00630136	0.149766	-0.0494427	0.0321792	0.118541	-0.0288873	0.146907	-0.00309739	0.0775619	0.00145913	0.158371	0.167483	-0.029231	0.125908	0.0503501	0.0570169
RHOB	RHOB	L5_6.2	turquoise	-0.0768478	0.463932	-0.135191	-0.0830024	-0.146115	-0.0992203	-0.0351984	-0.276409	0.0758553	-0.354273	0.024771	-0.284195	-0.0727796	-0.13174	-0.0219123	-0.274128	-0.147557
HS1BP3	HS1BP3	grey	grey	0.0454466	-0.0465864	0.0969179	0.0302425	0.0725687	0.0362734	0.0307147	0.0621358	0.00347602	0.118197	-0.00854813	0.0755306	0.0130172	0.0564405	0.0150989	0.0677592	0.0700094
GDF7	GDF7	grey	grey	0.077848	0.010022	0.0748422	-0.0974967	-0.0194079	0.0978844	-0.081699	0.0859871	-0.0107236	0.0257663	-0.00322154	0.0637103	0.134229	-0.0897876	0.129247	-0.0324561	0.0442365
LDAH	LDAH	grey	grey	0.0932744	-0.085294	0.168162	0.0988189	0.101742	0.0376053	0.0337694	0.112341	-0.0560155	0.174325	0.0358847	0.158221	0.0604462	0.0859754	-0.000547063	0.176184	0.0532478
AC018742.1	AC018742.1	L5_6.1	blue	0.186157	-0.0368806	-0.000101789	0.071893	-0.112482	-0.0768069	0.0540188	-0.000845091	-0.000147851	-0.0107068	-0.0555673	0.0911337	-0.00960926	-0.0489593	0.0220424	0.0372639	-0.00598106
AC096570.1	AC096570.1	grey	grey	0.0242979	-0.115226	0.111512	-0.161721	0.063672	0.224401	-0.126258	0.222464	-0.00752787	0.130008	0.0557252	0.116897	0.212923	-0.0549642	0.158327	0.0320101	0.107208
AC018467.1	AC018467.1	grey	grey	0.0255728	-0.0612841	0.0776151	-0.0637583	0.0250387	0.107847	0.0355897	0.0973166	0.0988635	0.0874248	-0.0126233	0.0540139	0.0430345	0.00423017	0.139387	-0.0281055	0.139843
KLHL29	KLHL29	L5_6.5	red	-0.0120791	-0.187083	0.201068	-0.213718	0.208005	0.334746	-0.0286554	0.263915	0.132785	0.278717	0.0820968	0.111512	0.157264	0.115006	0.245902	-0.00664937	0.297097
ATAD2B	ATAD2B	grey	grey	0.13045	-0.140203	0.171522	0.0364598	0.0586963	0.0737506	0.00802496	0.173879	-0.0467725	0.19778	-0.0164887	0.217028	0.132927	0.0208262	0.0859513	0.153651	0.0763188
UBXN2A	UBXN2A	L5_6.1	blue	0.180029	-0.029171	0.112058	0.0843468	-0.0541881	-0.0629489	0.079412	0.0171428	0.00922899	0.0614297	-0.0199511	0.115332	0.00947374	-0.0293834	0.0565965	0.0643444	0.0374365
MFSD2B	MFSD2B	grey	grey	0.0849989	-0.0128235	0.0201987	0.0116521	-0.0411785	-0.0151545	0.0483555	0.00270131	0.0482466	0.00977837	-0.00582981	0.040256	0.00591658	-0.0123353	0.0485577	-0.00438172	0.0344993
WDCP	WDCP	L5_6.2	turquoise	-0.0053935	0.0900495	0.0014724	0.013222	-0.0116157	-0.0334621	-0.000200678	-0.0617428	-0.00316954	-0.050145	0.0831604	-0.0485687	-0.0298907	0.00503415	-0.0295883	-0.015845	-0.0290318
FKBP1B	FKBP1B	L5_6.2	turquoise	-0.168978	0.554159	-0.0929674	-0.0276403	-0.0629481	-0.124824	-0.078525	-0.339887	-0.0131619	-0.371952	0.219994	-0.363694	-0.106441	-0.0402147	-0.144686	-0.213074	-0.205317
SF3B6	SF3B6	L5_6.2	turquoise	-0.0762889	0.312631	-0.0656449	0.0134931	-0.0944767	-0.120958	-0.00899631	-0.220428	-0.00180967	-0.223676	0.0940309	-0.193683	-0.0817376	-0.0495363	-0.0775188	-0.124863	-0.124486
FAM228B	FAM228B	grey	grey	0.133824	-0.154012	0.170785	-0.0129362	0.0614407	0.0850393	-0.0500357	0.172611	-0.0634286	0.213176	-0.127074	0.219611	0.158574	-0.0658992	0.103533	0.121935	0.099047
TP53I3	TP53I3	grey	grey	-0.0124503	0.0945025	-0.0116593	0.25369	-0.028141	-0.212261	0.0974971	-0.169216	-0.104378	-0.0431333	0.0873767	-0.05526	-0.148283	0.116131	-0.192363	0.125809	-0.142318
FAM228A	FAM228A	grey	grey	0.0411302	-0.0308322	0.127409	0.0211778	0.0915682	0.0485302	0.000725771	0.0773544	-0.0235353	0.11154	0.0169741	0.0905895	0.0572861	0.0410511	0.0291022	0.0805909	0.0645574
ITSN2	ITSN2	L5_6.1	blue	0.202503	-0.0417314	0.130714	-0.0718659	-0.0042511	0.120401	0.0220244	0.159433	0.0807872	0.100756	-0.076433	0.170189	0.138254	-0.0429464	0.175397	0.00352309	0.125984
AC009228.1	AC009228.1	grey	grey	0.0390517	0.00450749	0.10268	0.0586687	0.0903645	0.0132002	0.00975623	0.0241203	-0.0467035	0.0758001	0.0545702	0.0573774	0.0406276	0.0540568	-0.0181341	0.0967657	0.00319178
NCOA1	NCOA1	L5_6.7	tan	0.273647	-0.134164	0.298879	-0.208716	0.0786163	0.31641	-0.193223	0.423682	-0.0537314	0.251332	-0.0606617	0.351096	0.426094	-0.190793	0.290519	0.114269	0.147881
PTRHD1	PTRHD1	L5_6.2	turquoise	-0.105567	0.326763	-0.0723362	0.0125847	-0.0835494	-0.121814	0.00335093	-0.225383	0.0260274	-0.224357	0.135006	-0.228147	-0.10996	-0.0330796	-0.07056	-0.140244	-0.119862
CENPO	CENPO	grey	grey	0.0484325	0.0686125	0.0464394	0.0537499	-0.000894787	-0.038186	0.0141297	-0.0350738	-0.0277259	-0.00971701	0.0649693	0.00519716	-0.00622157	0.0240283	-0.0266567	0.0435042	-0.0376243
ADCY3	ADCY3	L5_6.2	turquoise	-0.00212153	0.180297	0.0953389	0.0793591	0.0590334	-0.0390847	0.128172	-0.110155	0.10412	-0.00979073	0.124302	-0.0694093	-0.0991021	0.1234	0.0132695	-0.0245671	0.0535754
DNAJC27	DNAJC27	L5_6.2	turquoise	-0.028024	0.141421	0.035363	-0.0370209	0.026329	0.0323696	0.0123683	-0.0467057	0.0514574	-0.0488693	0.0567388	-0.071718	-0.00946565	0.0361819	0.0250488	-0.0658659	0.0369438
DNAJC27-AS1	DNAJC27-AS1	grey	grey	0.103561	-0.12732	0.191808	-0.00984905	0.0663025	0.10263	-0.0351147	0.177706	-0.0398328	0.195106	-0.0623993	0.193818	0.155424	-0.0423774	0.11227	0.111467	0.118128
EFR3B	EFR3B	grey	grey	-0.175603	0.120235	0.103587	-0.313401	0.236075	0.312167	-0.0761725	0.0674137	0.17276	0.0560696	0.0853093	-0.151168	0.0787496	0.103267	0.206932	-0.2418	0.239062
DNMT3A	DNMT3A	grey	grey	-0.00664041	-0.22993	0.226837	-0.0189337	0.31962	0.188777	-0.0251183	0.196771	-0.0407935	0.355557	-0.00566858	0.156482	0.0990515	0.174758	0.0522617	0.163896	0.195094
AC012074.1	AC012074.1	grey	grey	0.0312062	-0.0420696	0.0901803	-0.0734628	0.102611	0.118462	-0.073501	0.0873523	-0.0291988	0.0858217	-0.0287391	0.058282	0.10081	-0.0026872	0.0433368	0.0279247	0.0649952
DTNB	DTNB	L5_6.5	red	0.159147	-0.168083	0.325632	-0.278152	0.349672	0.471212	-0.358622	0.420963	-0.209309	0.300582	-0.0773363	0.298571	0.438509	-0.0278996	0.123627	0.166825	0.125406
AC104699.1	AC104699.1	grey	grey	-0.01667	0.0724146	0.0872341	-0.0526397	0.0795032	0.0768923	-0.064099	0.0162134	-0.0344161	-0.00484356	0.188773	-0.0259981	0.0636506	0.0290886	-0.00583474	0.0012959	0.00285701
ASXL2	ASXL2	grey	grey	0.0420941	-0.0450689	0.150716	-0.034164	0.186405	0.163063	0.0166259	0.123691	0.03503	0.144244	0.0881508	0.0771492	0.0545964	0.184817	0.0468763	0.0711577	0.103347
KIF3C	KIF3C	L5_6.2	turquoise	-0.091397	0.56038	-0.0882147	-0.0361908	-0.0955705	-0.114327	-0.104456	-0.317555	-0.0447774	-0.368395	0.0822034	-0.312577	-0.0644419	-0.0999616	-0.104388	-0.206389	-0.216784
RAB10	RAB10	grey	grey	0.135994	0.0652353	0.107851	0.0363639	0.00989341	-0.00499701	-0.0151226	0.0190313	-0.0446368	0.0379023	-0.058456	0.0919638	0.0649539	-0.0384018	0.0219945	0.0562813	-0.000792635
HADHA	HADHA	L5_6.2	turquoise	0.0158301	0.142858	0.0563651	0.029339	-0.00266607	-0.036197	0.0499826	-0.0738719	0.0522209	-0.0397694	0.0794668	-0.0466403	-0.0320555	0.0254318	0.00730064	-0.0326493	0.0115938
HADHB	HADHB	grey	grey	0.0852035	-0.00948816	0.0896144	0.0343973	0.00363	0.00706566	0.126877	0.012498	0.130595	0.0690665	0.0181216	0.0488576	-0.0344088	0.0518667	0.0816562	-0.00383075	0.119664
ADGRF3	ADGRF3	grey	grey	0.1035	-0.0381484	0.0823287	0.00208917	0.00220049	0.0281223	0.0212807	0.0722768	0.0130021	0.0611738	0.0114785	0.0792575	0.0514002	0.000419661	0.0594009	0.034953	0.0535077
SELENOI	SELENOI	L5_6.2	turquoise	0.0618401	0.368657	0.0178994	-0.0106435	-0.0534686	-0.0355231	-0.0380586	-0.140695	-0.00519239	-0.202397	0.0943388	-0.11527	0.0128699	-0.0366006	-0.00908315	-0.091518	-0.10736
DRC1	DRC1	grey	grey	0.0293092	-0.0026565	0.0924891	-0.00952506	0.0306602	0.0357063	-0.0190139	0.0319574	-0.00533535	0.0531664	0.0165901	0.0465894	0.0399857	-0.0220492	0.0348576	0.0207172	0.0484245
KCNK3	KCNK3	L5_6.2	turquoise	0.0116694	0.19027	-0.0393436	0.136885	-0.0899432	-0.154447	0.145252	-0.181925	0.0762844	-0.119788	0.00441311	-0.103498	-0.125204	0.00710611	-0.0344789	-0.0486806	-0.0407203
SLC35F6	SLC35F6	L5_6.2	turquoise	-0.10621	0.273432	-0.0766861	-0.00945434	-0.0667044	-0.0842006	0.0377803	-0.213942	0.0758341	-0.214563	0.0744633	-0.222844	-0.108453	-0.0155312	-0.0368263	-0.164167	-0.0671933
CENPA	CENPA	grey	grey	0.0336556	0.0761445	0.0266076	-0.00386375	-0.00895104	-0.0072228	0.0150694	-0.0377678	0.0210596	-0.0327799	0.0216492	-0.0158315	0.00361971	-0.00522085	0.0166547	-0.0280314	-0.00859764
DPYSL5	DPYSL5	grey	grey	-0.0356996	0.0539015	0.190625	-0.202781	0.206378	0.262284	-0.188721	0.174114	-0.0416472	0.113289	0.0466608	0.0573262	0.275501	-0.032498	0.14434	0.00580053	0.07566
MAPRE3	MAPRE3	L5_6.2	turquoise	-0.051414	0.448007	-0.101917	-0.14616	-0.149742	-0.0369353	-0.0760655	-0.208498	0.080588	-0.322626	-0.0395827	-0.239467	-0.00693836	-0.174706	0.0479764	-0.280891	-0.097015
TMEM214	TMEM214	L5_6.2	turquoise	-0.0494855	0.183582	-0.0111905	-0.0375895	-0.0374788	-0.0145335	-0.00703461	-0.0955123	0.0381323	-0.10943	0.0521068	-0.105911	-0.0246354	-0.0260836	0.00864927	-0.101642	-0.02919
AGBL5	AGBL5	L5_6.2	turquoise	-0.0354626	0.159225	0.0786583	0.019811	0.048589	-0.0092576	-0.0143692	-0.0669207	-0.0246512	-0.040207	0.269042	-0.0721601	0.0014923	0.0334922	-0.0397717	0.00706751	-0.0409677
AC013472.3	AC013472.3	grey	grey	0.0109398	0.0352256	0.0056572	0.000534551	-0.0228235	-0.0173122	0.00840824	-0.0270777	0.0171752	-0.0237673	0.00161032	-0.0170235	-0.00753662	-0.0154913	0.0121129	-0.0260281	0.00253641
OST4	OST4	L5_6.2	turquoise	-0.140625	0.426316	-0.0831306	0.0569409	-0.0996714	-0.183089	-0.00414576	-0.302021	-0.0198805	-0.2848	0.238366	-0.285133	-0.133854	-0.020391	-0.135809	-0.138753	-0.178154
KHK	KHK	L5_6.2	turquoise	-0.0782509	0.224501	-0.0222333	-0.114513	-0.0122602	0.0326369	-0.0505	-0.103388	0.0543512	-0.14345	0.120667	-0.163597	-0.00915471	-0.0505095	0.0178889	-0.161974	-0.00871368
CGREF1	CGREF1	L5_6.2	turquoise	-0.0982584	0.2393	0.0440305	-0.253461	0.0437062	0.174631	-0.145908	-0.00307509	0.0665919	-0.107469	0.109736	-0.153612	0.120998	-0.115374	0.123159	-0.218909	0.0628516
PREB	PREB	L5_6.2	turquoise	-0.110905	0.2503	0.0118868	-0.103318	0.0255622	0.0391465	-0.0936163	-0.0880634	-0.000669182	-0.123045	0.104713	-0.159801	0.0241472	-0.0511458	-0.00529735	-0.124929	-0.0232642
SLC5A6	SLC5A6	L5_6.2	turquoise	-0.0106404	0.129052	0.0209394	-0.0565924	-0.00934129	0.030629	0.0184268	-0.0489818	0.0864595	-0.0565773	0.0417514	-0.074214	-0.00909582	-0.00678315	0.0507354	-0.102305	0.0308442
ATRAID	ATRAID	L5_6.2	turquoise	-0.0715179	0.259292	-0.0250877	-0.0180718	-0.0533269	-0.0577496	-0.022405	-0.139706	0.0098876	-0.171467	0.128471	-0.162309	-0.0366239	-0.050112	-0.027761	-0.114947	-0.08061
CAD	CAD	grey	grey	0.02676	0.0330843	0.0881425	0.00575722	0.0287642	0.0256539	0.0355514	0.0161841	0.0463908	0.0428225	0.0344475	0.0208977	0.00977954	0.0112878	0.0476451	0.00107068	0.0690808
SLC30A3	SLC30A3	L5_6.2	turquoise	-0.137515	0.272807	0.0245103	-0.402775	0.207135	0.352206	-0.391589	0.0747239	-0.109805	-0.151099	0.0426108	-0.167402	0.269321	-0.104945	0.0366182	-0.20815	-0.0326918
DNAJC5G	DNAJC5G	L5_6.5	red	-0.0727399	-0.119901	0.116265	-0.188695	0.299812	0.303133	-0.202009	0.201803	-0.0905687	0.176281	-0.0284218	0.0767284	0.184499	0.0704223	0.0275341	0.0531832	0.0864123
TRIM54	TRIM54	L5_6.5	red	-0.0613344	-0.10585	0.158611	-0.213681	0.34174	0.352605	-0.245334	0.240722	-0.116536	0.169814	0.00464619	0.0888542	0.231662	0.0840377	0.0233098	0.0682824	0.0863341
UCN	UCN	L5_6.2	turquoise	0.045782	0.0635452	0.0744884	-0.00966512	0.0431438	0.0321268	0.0252451	-0.0104074	0.0360911	0.0101451	0.0437119	0.00211981	0.00294959	0.0393358	0.0317735	-0.0143816	0.0388889
MPV17	MPV17	grey	grey	0.0479289	0.0654909	0.0649706	-0.0377004	-0.00613098	0.040496	0.0568115	0.000617832	0.113857	0.0138614	-0.0243295	0.00937299	0.00784778	0.00236662	0.0959577	-0.0636114	0.0758079
GTF3C2	GTF3C2	grey	grey	0.0629312	-0.00512953	0.109259	0.0253146	0.0563676	0.036556	0.0285788	0.0455981	0.021325	0.0813101	0.007935	0.0774432	0.0298263	0.0406324	0.0438536	0.0544221	0.0512799
AC074117.1	AC074117.1	grey	grey	0.0226326	-0.00556606	0.0375406	-0.0200773	0.0341284	0.0233575	-0.0138738	0.0197295	0.0021466	0.0223283	0.0393847	0.0227614	0.0326653	-0.00781433	0.0257671	-1.02e-05	0.023364
EIF2B4	EIF2B4	L5_6.2	turquoise	-0.0186681	0.172032	0.0213984	0.000156336	-0.0113732	-0.030489	-0.0155438	-0.0906678	-0.00445992	-0.078632	0.0641946	-0.079422	-0.00835624	-0.0248515	-0.0135283	-0.0515013	-0.0276863
SNX17	SNX17	L5_6.2	turquoise	-0.156929	0.458456	-0.106977	-0.0222218	-0.100119	-0.113536	-0.0255253	-0.286812	0.045298	-0.317782	0.132471	-0.322691	-0.123461	-0.0613391	-0.0872101	-0.21846	-0.144045
ZNF513	ZNF513	L5_6.2	turquoise	-0.0563268	0.199439	-0.023989	0.0177762	-0.0313479	-0.0645868	-0.00803748	-0.126817	0.00134992	-0.119832	0.0919539	-0.124714	-0.0543956	0.0039708	-0.0511257	-0.0673483	-0.0638281
PPM1G	PPM1G	L5_6.2	turquoise	-0.129041	0.384207	-0.0186622	-0.0143056	0.0114376	-0.0586171	-0.0378251	-0.220816	-0.00157545	-0.210659	0.174767	-0.233211	-0.0672064	0.0173009	-0.0854427	-0.132037	-0.112614
NRBP1	NRBP1	L5_6.2	turquoise	-0.0139191	0.337399	-0.0274084	-0.0221361	-0.101533	-0.0883491	-0.0395004	-0.188982	0.00157562	-0.218738	0.0345318	-0.154987	-0.0206132	-0.0980766	-0.0238923	-0.139586	-0.116663
IFT172	IFT172	grey	grey	0.131464	-0.0356017	0.207986	0.0327854	0.0522875	0.0703973	0.0796605	0.122235	0.0639267	0.168063	-0.0122826	0.16205	0.0652549	0.0479165	0.114501	0.0865247	0.138885
FNDC4	FNDC4	L5_6.2	turquoise	-0.13478	0.361631	-0.0846723	-0.0535969	-0.0591696	-0.0580821	0.0761377	-0.241357	0.178224	-0.245348	0.178294	-0.290386	-0.152673	0.0264746	-0.0032739	-0.235961	-0.0345779
GCKR	GCKR	grey	grey	0.0071163	0.0119805	0.0348561	0.00663514	0.0162974	0.00858197	0.0547328	-0.00522456	0.0622112	0.0213444	0.0303329	-0.00421529	-0.0157868	0.0401981	0.0308147	-0.0192717	0.0366066
C2orf16	C2orf16	grey	grey	0.0274579	-0.022837	-0.0016174	0.00106526	-0.019196	0.00188802	0.0990313	0.00393628	0.108344	0.0172108	0.0021692	-0.00379143	-0.0470561	0.0285075	0.0492162	-0.0429037	0.0611774
ZNF512	ZNF512	grey	grey	0.135338	0.0900533	0.081538	0.0298607	-0.0213029	-0.0236577	0.000153167	0.00332519	-0.0290602	-0.0277089	0.0571347	0.0641135	0.0699753	-0.0399649	0.0287689	0.0379821	-0.0292961
GPN1	GPN1	L5_6.2	turquoise	0.058583	0.112879	0.00431906	0.0212789	-0.0540804	-0.0356502	0.0220024	-0.0498388	0.0204184	-0.0662153	0.0461375	-0.0244336	-0.00154467	-0.0221565	0.00952551	-0.0218015	-0.0296916
SUPT7L	SUPT7L	L5_6.2	turquoise	-0.0382679	0.279536	0.0388097	-0.0068939	0.00996029	-0.0172241	0.000323828	-0.125058	0.0235142	-0.133373	0.147092	-0.130556	-0.0348264	0.0293164	-0.0317791	-0.082367	-0.0539027
SLC4A1AP	SLC4A1AP	L5_6.2	turquoise	0.0194371	0.262657	0.00418902	-0.0255693	-0.0467212	-0.0346169	-0.0119321	-0.129024	0.0264193	-0.147857	0.0371508	-0.110714	-0.0190871	-0.0299053	-0.00979063	-0.105697	-0.0476093
MRPL33	MRPL33	grey	grey	-0.059964	0.0952763	0.0874749	0.0858876	0.0939042	-0.0279905	0.0811235	-0.0667982	0.0165529	0.0306978	0.171744	-0.0482986	-0.0725734	0.151175	-0.0468515	0.0371373	0.00913951
RBKS	RBKS	grey	grey	-0.0309066	0.054318	0.0483933	-0.0153644	0.0250148	0.0199253	0.0508423	-0.0245349	0.0719305	0.0120707	0.154985	-0.0562095	-0.0360558	0.0685342	0.0254133	-0.0461933	0.0590946
BABAM2	BABAM2	grey	grey	0.166637	-0.186176	0.287874	-0.00838764	0.118944	0.180232	0.0214615	0.284577	0.00321677	0.297583	-0.0734018	0.300268	0.202427	-0.000612143	0.173874	0.169642	0.20041
AC093690.1	AC093690.1	grey	grey	-0.0338266	0.0541604	0.0430283	0.00296247	0.0406682	0.0124537	0.0127255	-0.0175548	0.0143204	-0.00708331	0.198048	-0.033812	-0.0102469	0.051026	-0.0115312	0.00210689	0.00127064
AC104695.2	AC104695.2	grey	grey	-0.0420745	0.0458839	0.00153592	0.023955	0.0338072	-0.00807389	0.0184523	-0.0294454	0.00457212	-0.00174587	0.0835864	-0.0551082	-0.0403551	0.080627	-0.0272614	0.00406806	-0.00594304
FOSL2	FOSL2	L5_6.2	turquoise	-0.108728	0.217298	-0.146715	0.138529	-0.0279797	-0.171437	0.130108	-0.257737	0.0527293	-0.150769	0.0311627	-0.216312	-0.23113	0.187112	-0.138355	-0.0668763	-0.101308
AC104695.4	AC104695.4	grey	grey	-0.0311943	-0.0140722	-0.0139726	0.0524249	0.0474636	-0.0150512	0.0540581	-0.0139325	0.0131058	0.0341022	0.0346498	-0.0224953	-0.0509963	0.105471	-0.036156	0.0308859	0.0185833
PLB1	PLB1	grey	grey	0.0372904	-0.0336636	0.0561576	-0.032957	-0.00975394	0.0363078	0.092941	0.0349319	0.140099	0.0573533	-0.00695314	0.0192498	-0.0169064	-0.00280285	0.122554	-0.0620737	0.130688
PPP1CB	PPP1CB	L5_6.2	turquoise	0.0646092	0.405145	-0.0900865	-0.0260773	-0.192588	-0.1165	-0.0587067	-0.199746	-0.00857722	-0.312167	-0.076604	-0.137368	0.0155182	-0.183666	-0.004483	-0.165063	-0.180122
SPDYA	SPDYA	grey	grey	0.0535263	0.0515703	0.0919626	0.00535668	0.0298945	0.016729	-0.00571571	0.00407232	-0.00652245	0.00491663	0.194092	0.00799364	0.0311379	0.0103197	0.0119369	0.0189439	-0.000943537
AC097724.1	AC097724.1	grey	grey	0.0719312	0.0371885	0.0357125	0.0177869	-0.0201731	-0.011367	0.00653684	-0.00482165	-0.00204401	-0.017076	0.00304194	0.0261905	0.0201328	-0.0179346	0.0143173	0.0117586	-0.0117292
TRMT61B	TRMT61B	grey	grey	0.123697	-0.071171	0.161835	-0.00286482	0.070861	0.0846097	-0.0060406	0.131288	-0.00870686	0.142667	0.024018	0.158825	0.102884	0.0241186	0.0720668	0.0914346	0.0678718
WDR43	WDR43	grey	grey	0.0862456	0.0397576	0.134371	0.00772487	0.0754926	0.0597434	0.011901	0.0579908	-0.00035727	0.0523657	0.0852319	0.0737065	0.0624316	0.0527863	0.0379108	0.0600014	0.0382934
TOGARAM2	TOGARAM2	grey	grey	0.08759	-0.0698256	0.0929046	0.00277139	0.0280138	0.0488053	0.0337753	0.0805936	0.0308588	0.102337	0.0435011	0.0816328	0.0431119	0.015575	0.0597087	0.0483418	0.0851287
CLIP4	CLIP4	L5_6.1	blue	0.221091	-0.039984	0.156874	-0.0260332	-0.035813	0.067546	0.0599639	0.134089	0.0837064	0.0884041	-0.0206924	0.174811	0.11144	-0.0683259	0.168225	0.0271227	0.127027
ALK	ALK	grey	grey	0.0106639	-0.0156059	0.0708875	0.11269	0.0650463	-0.0304158	0.0623453	-0.00802993	-0.0320791	0.0653109	0.0965121	0.0287561	-0.0407689	0.121235	-0.0571236	0.105725	0.00615218
AC016907.2	AC016907.2	grey	grey	0.0563088	-0.0629142	0.0650912	-0.00720355	-0.00372299	0.0369688	-0.00891844	0.0758779	-0.0116239	0.0633469	-0.0453824	0.0871457	0.0716125	-0.0477007	0.0595155	0.0382086	0.0516145
YPEL5	YPEL5	L5_6.2	turquoise	0.0754538	0.389358	-0.103353	-0.0488241	-0.189024	-0.0922631	-0.0239005	-0.200092	0.0597853	-0.320006	-0.0195463	-0.158859	-0.0226329	-0.143778	0.00888686	-0.196869	-0.135881
LBH	LBH	grey	grey	-0.0940875	0.101522	-0.0954838	-0.0881418	-0.0150771	0.0367906	0.127421	-0.0905395	0.242108	-0.0910503	0.0202685	-0.163291	-0.120053	0.0815797	0.0791901	-0.204056	0.0820558
LCLAT1	LCLAT1	grey	grey	0.0749299	-0.0623112	0.160441	0.0050416	0.154663	0.147919	0.00996738	0.153659	-0.00516369	0.150907	0.042893	0.136935	0.0901131	0.140789	0.0470313	0.123783	0.0763805
CAPN13	CAPN13	L5_6.3	brown	0.0019847	-0.0127235	0.0492066	0.361066	0.063519	-0.249811	0.168855	-0.142844	-0.11531	0.0954222	0.0786382	0.0240483	-0.204074	0.232142	-0.23567	0.249686	-0.0899389
AC009301.1	AC009301.1	L5_6.3	brown	-0.0122078	-0.0239797	0.0402078	0.325124	0.0840432	-0.208448	0.139012	-0.117712	-0.118867	0.0999412	0.064092	0.0322996	-0.179709	0.228144	-0.22183	0.244101	-0.0858122
GALNT14	GALNT14	L5_6.3	brown	-0.0530287	-0.0505007	0.134586	0.613005	0.300125	-0.328424	0.197168	-0.200363	-0.314199	0.228387	0.200971	0.0570102	-0.293309	0.512297	-0.501199	0.542055	-0.203065
CAPN14	CAPN14	grey	grey	0.0376762	-0.0548164	0.0831515	-0.0167428	0.0439589	0.0746283	0.0461317	0.0790537	0.069438	0.092881	-0.00429203	0.0605526	0.0282005	0.0364402	0.0784489	0.0203216	0.0940475
EHD3	EHD3	L5_6.2	turquoise	-0.0737343	0.455088	-0.0589165	0.0628419	-0.0494875	-0.167441	-0.0579027	-0.300561	-0.0895012	-0.279632	0.0515768	-0.242054	-0.102867	-0.0387453	-0.186019	-0.0899007	-0.205482
MEMO1	MEMO1	grey	grey	0.0722701	-0.00769148	0.0860974	0.0350171	0.037397	0.0216902	0.0321082	0.0446933	3.82e-05	0.0573461	-0.0158049	0.0870266	0.0238877	0.043978	0.0234651	0.0582994	0.0226692
DPY30	DPY30	L5_6.2	turquoise	0.0088699	0.209922	0.0446055	-0.0153244	-0.0237754	-0.0270885	-0.034438	-0.0987279	-0.0119772	-0.0883125	0.0920178	-0.0707002	0.00184886	-0.0341436	-0.0091663	-0.0606982	-0.0526085
SPAST	SPAST	L5_6.1	blue	0.123002	-0.000208127	0.106372	-0.00218861	0.00398662	0.049972	0.00742971	0.0811803	0.00862457	0.0682303	-0.0463486	0.117989	0.0845625	-0.0185597	0.0839423	0.0442291	0.0545842
SLC30A6	SLC30A6	L5_6.1	blue	0.137074	-0.024404	0.103699	0.044579	-0.0101511	0.00199336	0.0411016	0.0440585	0.00551186	0.0765875	-0.0165646	0.100889	0.022186	0.00283847	0.0402028	0.06172	0.0396319
NLRC4	NLRC4	grey	grey	0.00195267	0.053708	0.0280936	0.012647	0.00952867	-0.0151123	0.034464	-0.0248549	0.0430492	-0.0153963	0.145359	-0.0407908	-0.0357824	0.0339459	-0.00850375	-0.0182602	0.0162152
YIPF4	YIPF4	L5_6.2	turquoise	0.0763625	0.223076	0.0299863	0.114789	-0.0804601	-0.12877	0.0731436	-0.137103	0.0148723	-0.117859	0.0185051	-0.0429469	-0.0599431	-0.0260156	-0.0380928	-0.00251048	-0.0791133
BIRC6	BIRC6	grey	grey	0.242421	-0.0795026	0.240814	0.0979384	0.0717293	0.0729867	0.142815	0.173735	0.0674737	0.220987	0.0151484	0.251903	0.0714742	0.10961	0.11961	0.167895	0.151029
AL133243.2	AL133243.2	grey	grey	0.0858244	-0.0396448	0.045161	0.0207856	-0.00516356	0.0142043	0.0508619	0.045865	0.0316735	0.0396399	-0.0421224	0.0794876	0.0237625	0.00815918	0.0526593	0.0275297	0.0375121
AL133243.3	AL133243.3	grey	grey	0.052493	-0.024991	0.0587446	0.0162659	0.0304808	0.028445	0.031536	0.0513085	0.0184375	0.0566033	-0.0319211	0.0692551	0.0217807	0.0270932	0.0311148	0.0358014	0.0437892
TTC27	TTC27	grey	grey	0.152377	-0.0992756	0.181365	0.0386425	0.0456433	0.0670434	-0.029846	0.151598	-0.0846129	0.161092	0.0132884	0.197521	0.15576	-0.022245	0.0528567	0.163806	0.0206051
LINC00486	LINC00486	grey	grey	-0.0439186	0.171089	0.16217	0.0150962	0.177367	0.0675777	0.0196286	-0.0504995	0.0199982	0.0557653	0.147799	-0.073308	0.0177266	0.120119	0.00837059	0.0264708	0.0714712
LTBP1	LTBP1	L5_6.3	brown	0.132952	-0.00733116	0.0227966	0.558449	-0.0835805	-0.422863	0.268467	-0.213781	-0.179026	0.0360145	-0.00954726	0.0965062	-0.233935	0.135742	-0.281543	0.347649	-0.188147
RASGRP3	RASGRP3	grey	grey	0.0523263	0.0368421	0.0570618	0.174973	-0.0200267	-0.142311	0.114909	-0.109388	-0.0268212	-0.0132621	0.0695294	-0.00365394	-0.0991235	0.0583771	-0.0881366	0.0778291	-0.0156615
AC020594.1	AC020594.1	grey	grey	0.109915	-0.00792307	0.0653968	-0.0218718	0.00812661	0.0457957	0.00855371	0.0526438	0.033399	0.0407203	-0.0360811	0.0662871	0.0334541	-0.0048655	0.0620266	-0.00407235	0.0610871
FAM98A	FAM98A	L5_6.2	turquoise	-0.0542255	0.366197	0.00288094	0.026273	-0.0341839	-0.085728	-0.0536888	-0.198013	-0.0466122	-0.211818	0.192036	-0.193012	-0.0367528	-0.0351285	-0.0962262	-0.0737076	-0.134592
AC017050.1	AC017050.1	grey	grey	0.132304	-0.0437573	0.0711877	0.0289569	-0.0856797	-0.0162012	0.0422787	0.0677942	0.0289571	0.0445584	-0.0389325	0.102332	0.04293	-0.0794201	0.0956748	0.017863	0.058623
LINC01320	LINC01320	grey	grey	0.0757577	-0.0817616	0.0918728	-0.123837	-0.00424045	0.150971	-0.0653026	0.168513	0.0115986	0.0790478	-0.031516	0.109832	0.164242	-0.0809549	0.176238	-0.0209278	0.111052
AC012593.1	AC012593.1	L5_6.6	salmon	0.0160449	-0.00660023	-0.0466858	0.213566	-0.128711	-0.180542	0.350367	-0.117293	0.206218	-0.0111959	0.0265918	-0.028484	-0.209801	0.0974755	0.0299427	-0.0195181	0.0729641
AC079352.1	AC079352.1	L5_6.1	blue	0.111097	-0.0551105	0.0954199	-0.0645464	-0.00121744	0.0868887	-0.0742982	0.103051	-0.0409333	0.0379659	-0.027278	0.103656	0.132838	-0.0592073	0.0603532	0.0271923	0.0398552
CRIM1-DT	CRIM1-DT	L5_6.2	turquoise	-0.12365	0.348233	-0.0183807	-0.10103	-0.0394783	-0.0170672	-0.0867463	-0.167765	0.0091366	-0.210196	0.207258	-0.216528	-0.000748017	-0.0673254	-0.00925459	-0.179229	-0.0939025
CRIM1	CRIM1	L5_6.12	greenyellow	0.152277	-0.036386	0.106076	-0.248427	0.0187834	0.283975	-0.22251	0.274395	-0.0516413	0.0629724	-0.0584235	0.182999	0.360819	-0.152268	0.201884	-0.00606304	0.0548124
FEZ2	FEZ2	L5_6.2	turquoise	0.11958	0.230063	0.0952821	-0.0149723	-0.0111106	0.0114246	-0.143519	-0.01015	-0.134971	-0.0920338	0.127401	0.034464	0.154618	-0.0928038	-0.00753144	0.0440017	-0.135217
VIT	VIT	grey	grey	-0.126617	0.0792637	0.0723379	-0.145376	0.220805	0.162257	-0.180094	0.0508428	-0.099197	0.0190759	0.111556	-0.0612236	0.156516	0.0264311	-0.0113039	-0.0193401	-0.00490459
STRN	STRN	grey	grey	0.0855925	0.0189502	0.172355	-0.113105	0.105419	0.177735	-0.111511	0.160888	-0.0443082	0.0903972	0.014	0.12848	0.208884	-0.0283089	0.105518	0.0508305	0.0528828
HEATR5B	HEATR5B	grey	grey	0.100407	0.117907	0.166597	0.0266485	0.0457109	0.0402002	0.0145083	0.031323	-0.0059647	0.0436576	0.103476	0.0758444	0.0677729	0.036153	0.0465645	0.0596244	0.0329108
GPATCH11	GPATCH11	L5_6.2	turquoise	0.0164306	0.236521	-0.0163562	-0.0152967	-0.0705291	-0.0585617	-0.0268819	-0.109913	-0.00669292	-0.158171	0.0744115	-0.0928801	0.00710007	-0.0752578	-0.0127871	-0.0840471	-0.0835662
EIF2AK2	EIF2AK2	L5_6.2	turquoise	0.134358	0.192883	0.05469	0.0240682	-0.107331	-0.0607119	-0.0192453	-0.035944	-0.025489	-0.0960035	0.00222403	0.0247139	0.069367	-0.137688	0.0373929	-0.00918671	-0.0614703
CEBPZOS	CEBPZOS	L5_6.2	turquoise	0.0036406	0.251554	0.0187804	-0.0384512	-0.0567045	-0.0345569	-0.0594028	-0.0969926	-0.0208634	-0.136178	0.13575	-0.0920992	0.0418123	-0.095729	-0.00078226	-0.0790617	-0.0722287
CEBPZ	CEBPZ	L5_6.2	turquoise	-0.024277	0.240751	-0.00476879	-0.0104663	-0.0242433	-0.0443068	-0.0262348	-0.122699	-0.00603776	-0.140668	0.140107	-0.12049	-0.0134329	-0.0314115	-0.0306078	-0.0640156	-0.0934999
AC007390.2	AC007390.2	grey	grey	0.0535879	-0.0318354	0.0458472	-0.00518597	-0.00105137	0.0207597	-0.00178532	0.0524324	-0.00338788	0.0480171	-0.0034348	0.0636376	0.0344591	-0.0119075	0.0294265	0.0262124	0.0204484
NDUFAF7	NDUFAF7	grey	grey	0.0505639	0.0224091	0.0912915	0.00934473	0.0814394	0.0552539	0.0427839	0.0337696	0.0387134	0.0643249	0.0661514	0.0339345	-0.0014316	0.0919352	0.0303706	0.0336311	0.0652546
PRKD3	PRKD3	L5_6.10	green	-0.0416397	0.134635	0.0610532	-0.0164611	0.0514616	0.0112018	0.00299933	-0.0528202	0.0223271	-0.0545566	0.355701	-0.0888915	-0.0207986	0.0492509	-0.0201445	-0.0303856	-0.0171658
QPCT	QPCT	L5_6.2	turquoise	-0.125011	0.240632	-0.0778563	-0.104746	-0.00271338	0.0179225	-0.0560908	-0.148524	0.038856	-0.192722	0.101636	-0.224178	-0.0693175	0.00823464	-0.0539659	-0.181051	-0.052607
CDC42EP3	CDC42EP3	grey	grey	0.0597202	0.124398	0.0150794	-0.137165	-0.0122141	0.107181	-0.147953	0.0374604	-0.0561222	-0.101636	-0.00491548	-0.0103515	0.147879	-0.108786	0.0490885	-0.0773426	-0.0570323
RMDN2	RMDN2	L5_6.5	red	0.00114087	-0.076019	0.0990541	-0.102964	0.12954	0.199593	0.0121301	0.163314	0.0895039	0.122034	0.0515933	0.0650491	0.0830434	0.0896216	0.120654	-0.00388807	0.14389
RMDN2-AS1	RMDN2-AS1	grey	grey	0.0466792	0.01314	-0.00387589	-0.0626149	-0.0260721	0.0460138	0.0806517	0.0190151	0.152012	-0.0295697	0.0671896	-0.0162016	-0.0137307	-0.00110718	0.11519	-0.0958426	0.0751227
CYP1B1	CYP1B1	grey	grey	0.00861814	0.115791	-0.0688193	-0.104982	-0.131429	0.0327985	0.234637	-0.0501296	0.412802	-0.11736	0.0481997	-0.116553	-0.10235	-0.0334149	0.248027	-0.280071	0.175021
CYP1B1-AS1	CYP1B1-AS1	L5_6.8	yellow	0.0905988	-0.0349384	-0.0228571	-0.167822	-0.0813814	0.135577	0.213316	0.0998866	0.426657	-0.0134357	-0.0412612	0.00163592	-0.0027318	-0.0433599	0.343041	-0.247004	0.254173
ATL2	ATL2	L5_6.12	greenyellow	0.111121	0.0856788	0.189754	-0.193417	0.110188	0.22652	-0.170294	0.180182	-0.0347865	0.0596734	0.0234728	0.123674	0.302926	-0.107146	0.165629	-0.0151409	0.0661668
LINC02613	LINC02613	grey	grey	0.0850348	-0.103954	0.196499	-0.148034	0.0579358	0.173747	-0.0997293	0.192987	0.00125103	0.18478	-0.0509597	0.155777	0.196228	-0.13223	0.195758	0.00209843	0.185125
HNRNPLL	HNRNPLL	L5_6.12	greenyellow	0.21396	-0.0290795	0.195781	-0.191872	0.0499231	0.232398	-0.158439	0.255608	-0.0478503	0.120258	-0.0513933	0.22744	0.35226	-0.142852	0.230594	0.0241504	0.0928532
GALM	GALM	grey	grey	0.096598	0.0289158	0.0414745	-0.0224605	-0.0351863	0.0182483	-0.0268851	0.0185406	-0.00901918	-0.0102173	0.0260404	0.0320973	0.0531226	-0.0392664	0.0422329	-0.00781691	-0.00131093
SRSF7	SRSF7	L5_6.2	turquoise	-0.0493506	0.278098	0.0661306	-0.0995582	-0.0364022	0.0544191	0.145896	-0.0912691	0.291061	-0.111311	0.337327	-0.169087	-0.0638477	0.05132	0.16891	-0.227745	0.11899
GEMIN6	GEMIN6	L5_6.2	turquoise	-0.0219698	0.129878	-0.0286235	-0.016085	-0.0540646	-0.0336203	-0.0193102	-0.0700946	-0.00043522	-0.0992066	0.0336359	-0.0692152	-0.00380788	-0.0546675	-0.000924269	-0.0632147	-0.0556538
DHX57	DHX57	grey	grey	0.0544219	-0.0116927	0.117488	0.00968456	0.0588879	0.0572567	0.0537818	0.0598305	0.0535311	0.104811	-0.0270787	0.0815249	0.0114522	0.0703966	0.066002	0.0407733	0.0901894
MORN2	MORN2	L5_6.2	turquoise	-0.0777633	0.208405	-0.0203316	0.0207306	-0.0303357	-0.0702822	0.0275654	-0.14028	0.0319973	-0.117425	0.148996	-0.141279	-0.0766046	0.0258955	-0.0474105	-0.0786104	-0.0571456
ARHGEF33	ARHGEF33	grey	grey	0.11161	-0.0190116	0.0938614	0.0381641	0.0155674	0.0106084	0.0350492	0.0489834	0.0101975	0.0725541	0.0382581	0.0943921	0.0290383	0.0182522	0.0374711	0.0620934	0.0382982
AC019171.1	AC019171.1	L5_6.2	turquoise	-0.0221712	0.134202	-0.00606294	-0.018725	-0.00600987	-0.016843	-0.0490215	-0.0671808	-0.0269624	-0.085221	0.059933	-0.0730882	0.0021045	-0.0243856	-0.0353644	-0.045379	-0.0551958
SOS1	SOS1	L5_6.11	black	0.35497	-0.137645	0.240845	0.0191206	-0.0524222	0.0872241	0.0732588	0.26083	0.0747629	0.22993	-0.0732557	0.346587	0.17861	-0.0781518	0.23362	0.140314	0.163091
SOS1-IT1	SOS1-IT1	grey	grey	0.070478	0.0281473	0.0224573	0.00414622	-0.02263	-0.00142944	-0.00873232	0.00816209	-0.00257484	-0.0129602	-0.00668269	0.0219087	0.028715	-0.0314013	0.0270685	0.00346401	0.00426666
CDKL4	CDKL4	grey	grey	0.0780489	-0.0324889	0.0708385	-0.015045	-0.00115107	0.037866	0.0534065	0.0580758	0.0752051	0.0584218	-0.00613857	0.0597757	0.01405	0.000194595	0.0861551	-0.00550156	0.091749
MAP4K3	MAP4K3	L5_6.11	black	0.252713	-0.111641	0.205494	0.117322	0.139583	0.0835752	-0.00810374	0.204983	-0.152133	0.197397	0.0234885	0.311339	0.173699	0.145807	-0.00127199	0.293685	-0.0337874
MAP4K3-DT	MAP4K3-DT	L5_6.9	pink	0.0196712	-0.124776	0.288026	0.00237196	0.279193	0.224804	0.00617263	0.237191	-0.0192544	0.317223	0.0435463	0.194917	0.133909	0.184952	0.0654764	0.191362	0.171578
TMEM178A	TMEM178A	L5_6.3	brown	0.0971349	0.0688829	0.0791625	0.354062	0.0923307	-0.193786	0.167184	-0.140128	-0.111381	0.0588978	0.101022	0.0623077	-0.170417	0.29184	-0.231647	0.266557	-0.151813
THUMPD2	THUMPD2	grey	grey	0.0552187	0.0170941	0.0847584	-0.0052717	0.0465328	0.0596427	0.0939307	0.0446253	0.106653	0.055433	0.0787966	0.0371498	-0.0219843	0.0983613	0.0755388	-0.012499	0.0991651
SLC8A1-AS1	SLC8A1-AS1	L5_6.10	green	0.0259692	0.126281	0.131208	0.119308	0.0322105	-0.0627267	0.13457	-0.0575033	0.0506132	0.00966327	0.453502	-0.0274902	-0.0531368	0.11051	-0.0106634	0.0587965	0.0075799
SLC8A1	SLC8A1	L5_6.6	salmon	0.0988743	-0.137545	0.0885794	0.192988	-0.0860212	-0.0804477	0.439396	0.105949	0.315188	0.206458	0.0401451	0.146161	-0.136641	0.147483	0.206712	0.0598898	0.245908
AC007877.1	AC007877.1	grey	grey	0.0222384	-0.0151185	0.0564319	-0.0588793	0.0026815	0.0625841	0.0161921	0.0619943	0.0596052	0.0472252	-0.00687367	0.0397751	0.0510398	-0.0269874	0.101314	-0.0359147	0.0859016
AC007317.2	AC007317.2	grey	grey	0.0188655	-0.0395358	0.00393816	0.0404955	-0.00115081	-0.0098108	0.110223	0.0138801	0.0995613	0.0363791	-0.0219179	0.0146518	-0.0619529	0.0700779	0.0318674	-0.00770058	0.0836191
PKDCC	PKDCC	grey	grey	-0.000325047	0.0766625	0.049449	0.0927046	0.0638993	-0.0149072	0.216705	-0.0694391	0.18216	0.0189709	0.0985074	-0.0585104	-0.164618	0.2354	0.0140933	-0.0219699	0.0803222
EML4	EML4	L5_6.8	yellow	0.0590397	-0.060996	0.0807009	-0.0357335	0.0181994	0.0992857	0.143362	0.0940501	0.208783	0.0962767	0.0552689	0.0613797	0.0072309	0.0796334	0.168176	-0.0383593	0.167278
COX7A2L	COX7A2L	L5_6.2	turquoise	0.0423365	0.360429	-0.0506383	0.128764	-0.126769	-0.223487	0.0565399	-0.285747	-0.008641	-0.23583	0.0489713	-0.14697	-0.120712	-0.0578386	-0.112919	-0.0642431	-0.177656
KCNG3	KCNG3	grey	grey	0.0742901	-0.0325976	0.0882507	0.181756	0.086028	-0.0759592	0.0908189	-0.0155362	-0.0593377	0.100666	0.0867774	0.0912127	-0.0406291	0.139365	-0.085284	0.186392	-0.0369945
MTA3	MTA3	L5_6.9	pink	0.0888836	-0.0893657	0.241516	0.191375	0.186138	0.00379084	0.121918	0.0886967	-0.0334576	0.289325	0.0728006	0.186443	0.00396434	0.196073	-0.0212997	0.254117	0.0753334
HAAO	HAAO	grey	grey	0.00781944	0.0291074	0.0734177	0.0127473	0.056347	0.014754	0.00751967	0.00523201	0.000527588	0.0325034	0.179866	-0.00432574	0.00621179	0.0490885	-0.00568455	0.0283015	0.00687801
ZFP36L2	ZFP36L2	grey	grey	-0.0115789	0.0231692	0.0318966	0.078407	0.0304921	-0.0656263	0.0143295	-0.0566087	-0.05996	0.00358187	0.0608665	-0.0111899	-0.0166504	0.0232921	-0.0747469	0.0628671	-0.0461224
THADA	THADA	L5_6.9	pink	0.0515992	-0.137077	0.18567	0.0288057	0.129124	0.118344	0.0761635	0.161602	0.0543753	0.235537	0.0380948	0.163296	0.0635771	0.110706	0.0865688	0.116573	0.165249
PLEKHH2	PLEKHH2	L5_6.12	greenyellow	0.16063	-0.0570971	0.0899048	-0.167039	0.0348626	0.192438	-0.243654	0.204502	-0.166105	0.0377007	-0.0442727	0.186429	0.373503	-0.141265	0.109695	0.0587592	-0.0658891
DYNC2LI1	DYNC2LI1	grey	grey	0.02711	-0.0229153	0.160344	0.038136	0.124039	0.0945917	0.0499405	0.112693	0.0115682	0.124188	0.114254	0.111337	0.0581811	0.130552	0.0265027	0.114943	0.0651737
ABCG5	ABCG5	grey	grey	0.00758996	-0.0136386	0.0421782	-0.00699164	0.0335035	0.0369685	-0.003821	0.0194465	0.00120364	0.0290353	0.0437697	0.0117714	0.0177884	0.0257612	-0.00456144	0.0143333	0.0237291
ABCG8	ABCG8	grey	grey	0.0247946	-0.0135386	0.0491386	-0.0412716	0.014486	0.0629403	0.0240273	0.0477502	0.0663518	0.0420077	0.0183447	0.0245175	0.00422219	0.0266578	0.0527829	-0.016233	0.0753002
LRPPRC	LRPPRC	L5_6.2	turquoise	0.0382616	0.33435	0.039662	-0.00871657	-0.0218974	-0.0135914	0.00266178	-0.114789	0.0405205	-0.162113	0.163743	-0.109745	0.00152754	0.00115142	-0.00060658	-0.0743075	-0.0600423
PPM1B	PPM1B	L5_6.1	blue	0.185759	0.0650975	0.109008	-0.00482235	0.000782119	0.0547042	0.049427	0.0466833	0.0517088	0.0127088	0.00238095	0.106921	0.0695223	0.0335498	0.0948228	0.014118	0.0200115
SLC3A1	SLC3A1	grey	grey	-0.0118823	0.0860221	0.056823	-0.0332275	0.0416576	0.0358908	-0.0204071	-0.00317074	0.00665174	-0.0227684	0.21678	-0.0336836	0.0215967	0.0148716	0.000369674	-0.0157887	-0.00549202
PREPL	PREPL	L5_6.2	turquoise	-0.0190642	0.623016	-0.15277	-0.140766	-0.224546	-0.0839518	-0.0631926	-0.29637	0.11295	-0.477974	0.0368462	-0.314901	-0.0309872	-0.219179	0.0174854	-0.359065	-0.180503
CAMKMT	CAMKMT	grey	grey	0.0554062	-0.100995	0.131313	0.0224138	0.0561825	0.0841746	0.178086	0.0932243	0.189468	0.173019	0.0349907	0.0759569	-0.055211	0.1488	0.131382	0.0160954	0.228086
SRBD1	SRBD1	grey	grey	0.0449323	-0.101674	0.141078	0.0418939	0.104491	0.0693027	0.0215001	0.119786	-0.0291417	0.157087	0.0258215	0.126021	0.053047	0.0929626	0.0141479	0.129141	0.0811837
PRKCE	PRKCE	grey	grey	-0.0578608	-0.075407	0.142208	0.0270872	0.264689	0.181368	0.169592	0.143102	0.165467	0.271168	0.0469282	0.0582574	-0.0278861	0.358015	0.117346	0.0785367	0.227634
EPAS1	EPAS1	grey	grey	-0.0405187	0.00616469	-0.0437123	-0.0203377	-0.0227442	-0.0104396	-0.0151848	-0.0354477	0.0101834	-0.0431183	0.00742901	-0.0514732	-0.0122538	-0.0225593	-0.00900784	-0.045555	-0.0147282
ATP6V1E2	ATP6V1E2	grey	grey	0.00866633	0.0879103	0.0518218	-0.0130899	-0.0125408	0.00207305	0.0104241	-0.00609495	0.0336355	-0.0217098	0.0421848	-0.0142827	0.0304	-0.0348698	0.0457957	-0.0321497	0.0149338
RHOQ	RHOQ	L5_6.1	blue	0.169115	0.117685	-0.0269619	0.0494895	-0.170784	-0.125394	0.0961137	-0.111897	0.0885889	-0.13247	-0.0459995	-0.00264092	-0.0372861	-0.0995113	0.0563358	-0.0806561	-0.0254925
PIGF	PIGF	grey	grey	0.0328013	0.0872966	0.0880515	0.0209997	0.00370174	0.00685911	-0.00325618	0.0129863	-0.0124923	-0.000169322	0.101026	0.017734	0.045493	-0.0188129	0.028184	0.0262659	0.00077474
CRIPT	CRIPT	L5_6.2	turquoise	-0.00522443	0.204085	-0.0189224	0.00522158	-0.0637116	-0.060983	0.010736	-0.109511	0.0261439	-0.14881	0.079917	-0.0946955	-0.0202042	-0.0408816	-0.0075616	-0.0805808	-0.0688583
LINC01118	LINC01118	grey	grey	0.0357562	-0.114249	0.100559	-0.0390674	0.0708628	0.10596	0.0313279	0.123718	0.0566092	0.146179	-0.0752189	0.114466	0.0778705	0.0318658	0.11924	0.0238163	0.129413
SOCS5	SOCS5	L5_6.2	turquoise	-0.0353975	0.204041	-0.08487	-0.0478548	-0.0852353	-0.0297924	0.0425236	-0.113912	0.115362	-0.166186	-0.0342086	-0.134447	-0.0428037	-0.046547	0.0467202	-0.165374	-0.0179393
LINC01119	LINC01119	grey	grey	0.0167207	-0.0207834	0.0780084	-0.0154034	0.0655263	0.0661676	-0.000454732	0.0573393	0.00645821	0.0653671	-0.00502278	0.0512609	0.0532637	0.0350517	0.0543487	0.0264605	0.0637816
MCFD2	MCFD2	L5_6.2	turquoise	-0.0972124	0.464859	-0.0689227	-0.0448352	-0.108765	-0.106704	-0.0348598	-0.268857	0.0329896	-0.320746	0.190865	-0.274336	-0.0565365	-0.105436	-0.035788	-0.221423	-0.146
TTC7A	TTC7A	L5_6.13	cyan	0.000691979	-0.0253316	0.129147	0.14253	0.141179	-0.0245298	0.119935	-0.0224965	0.00881476	0.129022	0.11347	0.0226135	-0.0841186	0.219824	-0.0494342	0.109733	0.0616199
STPG4	STPG4	grey	grey	-0.0232876	-0.0484379	0.0861758	0.0225622	0.116601	0.0457878	0.0491596	0.0289477	0.0348569	0.105377	0.0540098	0.0190386	-0.0264874	0.114736	0.00326819	0.0467813	0.0713825
CALM2	CALM2	L5_6.2	turquoise	-0.256789	0.795755	-0.197888	-0.0732322	-0.142571	-0.167924	-0.0504345	-0.483158	0.0695921	-0.581183	0.303431	-0.53983	-0.182022	-0.0710158	-0.160747	-0.372588	-0.274372
EPCAM-DT	EPCAM-DT	grey	grey	0.032673	-0.0102373	0.0203832	-0.0197757	-0.0555278	-0.0133355	0.104692	-0.0233571	0.137487	-0.0124638	0.00656463	-0.0155269	-0.0376583	-0.010491	0.0847343	-0.0870324	0.0959692
EPCAM	EPCAM	L5_6.2	turquoise	-0.0479603	0.126485	-0.0647301	-0.0360091	-0.145148	-0.0606039	0.205352	-0.124973	0.292775	-0.114272	0.0321778	-0.149877	-0.158871	-0.0250863	0.135358	-0.228033	0.122409
MSH2	MSH2	grey	grey	0.0910056	0.0678795	0.145505	0.0184922	0.0533445	0.0428216	0.0638306	0.0459555	0.061218	0.0664308	0.0737962	0.0708412	0.0371363	0.0470757	0.0843104	0.03451	0.0820693
KCNK12	KCNK12	L5_6.2	turquoise	-0.0613513	0.200553	0.0405078	0.081203	0.0655611	-0.0746223	0.0469437	-0.150685	-0.00326641	-0.056084	0.175625	-0.128666	-0.0882288	0.132968	-0.0764711	-0.00915294	-0.0411391
MSH6	MSH6	grey	grey	0.0583734	0.12339	0.0606224	-0.0121291	-0.0167045	0.000835565	-0.00340687	-0.0242038	0.00294309	-0.0466408	0.0867435	-0.00240309	0.0396239	-0.0271325	0.0360838	-0.0244645	-0.0274675
FBXO11	FBXO11	grey	grey	0.144953	-0.0242739	0.184773	0.0352263	0.140651	0.0995421	-0.00582056	0.143434	-0.0473058	0.155625	0.0284029	0.174127	0.118346	0.0904899	0.0444839	0.145668	0.0570007
AC079807.1	AC079807.1	grey	grey	0.0157822	-0.000476285	0.037446	0.000751086	0.0233452	0.0124405	0.00161947	0.0156106	-0.00988377	0.0177272	0.0503256	0.00937695	0.0144371	0.00420248	0.0138841	0.0170923	0.00771847
AC092650.1	AC092650.1	grey	grey	0.0346994	-0.0149959	0.0549119	-0.0112902	0.030118	0.0230017	0.00150059	0.0198885	0.00473489	0.0233931	0.00921916	0.0281341	0.0388102	-0.0098614	0.0287431	0.00659409	0.0417995
FOXN2	FOXN2	grey	grey	0.0767288	-0.0819937	0.136291	-0.0353228	0.10151	0.113956	-0.037192	0.131802	-0.0287061	0.112025	0.0233027	0.123186	0.118013	0.0329302	0.0591645	0.076125	0.0686811
AC093635.1	AC093635.1	grey	grey	0.00576625	0.0431281	0.0213535	-0.00807239	-0.00941223	-0.00288402	-0.0092403	-0.00755144	-0.004665	-0.0250183	0.0564833	-0.0151753	0.0111218	-0.0198641	-0.00428306	-0.00387053	-0.0057448
PPP1R21	PPP1R21	grey	grey	0.0948245	0.0355207	0.107518	0.115197	0.00672993	-0.0314498	0.142986	-0.00059336	0.0776249	0.0528475	0.00931428	0.0605039	-0.0723952	0.0963313	0.0169799	0.0592114	0.069569
AC009975.1	AC009975.1	grey	grey	0.133729	-0.0217913	0.0041523	0.106328	-0.0834187	-0.0843586	0.149232	-0.0287515	0.0920879	0.00808206	-0.0457134	0.0545767	-0.0722785	0.0227903	0.0396397	0.020672	0.0366283
NRXN1	NRXN1	L5_6.7	tan	0.216441	-0.390549	0.195856	-0.173619	0.117689	0.40297	-0.112751	0.605094	-0.0247997	0.351387	-0.108883	0.434399	0.390596	-0.0363822	0.265649	0.213449	0.193737
AC068725.1	AC068725.1	L5_6.10	green	-0.0256512	0.0439987	0.0683685	0.0303349	0.0563629	0.0137188	-0.00524874	0.00256473	-0.0363267	0.0166793	0.28198	-0.0180412	0.0124149	0.0727518	-0.0440869	0.0517844	-0.0263474
AC007402.1	AC007402.1	grey	grey	0.00354933	-0.0909706	0.0352156	-0.112665	0.0134565	0.12002	-0.0582061	0.131487	0.0262486	0.0612486	-0.06114	0.0634781	0.101218	-0.0757092	0.109368	-0.0386952	0.109493
AC010967.1	AC010967.1	grey	grey	-0.00328228	-0.0237789	0.0117762	-0.0612288	0.0417331	0.0693171	-0.0431156	0.0394829	-0.00217799	0.0181005	-0.0298812	0.00783397	0.0373051	0.00514596	0.0248996	-0.0281093	0.0292374
ASB3	ASB3	L5_6.1	blue	0.250451	-0.0319404	0.204756	-0.0583648	0.0566063	0.164663	6.08e-05	0.19674	0.0374492	0.13266	0.0415632	0.209474	0.177474	0.0303521	0.158677	0.0679388	0.0991556
CHAC2	CHAC2	L5_6.2	turquoise	-0.0554069	0.0735928	0.0270551	-0.0056397	0.0312277	0.00373547	-0.0139313	-0.0420124	-0.00352	-0.0236054	0.192457	-0.0700391	-0.0205209	0.0404218	-0.0362103	-0.0147017	-0.016323
ERLEC1	ERLEC1	L5_6.2	turquoise	-0.111366	0.500336	-0.0787907	-0.0798544	-0.10049	-0.0705197	-0.0581785	-0.246034	0.040885	-0.342585	0.20009	-0.298997	-0.0301118	-0.107268	-0.0389554	-0.228181	-0.155372
PSME4	PSME4	grey	grey	-0.0705078	-0.00637032	-0.0145056	0.0626281	0.143716	0.0590013	0.195075	-0.0337311	0.151907	0.0634792	0.0925531	-0.0746139	-0.176309	0.403967	-0.0380374	-0.00370366	0.0882679
ACYP2	ACYP2	L5_6.9	pink	-0.0170232	-0.127538	0.204002	0.0200737	0.255664	0.159714	0.0631731	0.149644	0.0273111	0.263246	0.0777876	0.1094	0.0143415	0.237253	-0.00102531	0.139182	0.175449
C2orf73	C2orf73	grey	grey	0.029044	-0.0590637	0.0689384	-0.00396074	0.0052839	0.0242911	-0.0129429	0.0732368	-0.0144925	0.0632474	0.00371183	0.0731916	0.0643323	-0.0322223	0.0384314	0.0359647	0.0406532
SPTBN1	SPTBN1	L5_6.2	turquoise	-0.0123154	0.338556	0.0323266	0.152595	-0.00976283	-0.133054	0.00375563	-0.157237	-0.0957595	-0.126126	0.118651	-0.0892343	-0.0317165	0.0270291	-0.122444	0.064566	-0.157123
AC092839.1	AC092839.1	L5_6.10	green	-0.0590516	0.139412	0.113409	0.0448378	0.101553	-0.00185466	0.00500908	-0.0564691	-0.0276774	-0.00522064	0.415334	-0.0783629	-0.020344	0.108496	-0.067312	0.0386139	-0.0218584
EML6	EML6	L5_6.5	red	-0.0373706	-0.182538	0.217328	-0.20523	0.421981	0.440289	-0.0336986	0.303111	0.100392	0.318227	0.0712147	0.102126	0.114284	0.333665	0.113294	0.0519375	0.300194
AC104781.2	AC104781.2	L5_6.10	green	-0.135567	0.154147	0.112032	-0.0748871	0.205258	0.129094	-0.0339446	-0.0326929	0.0146472	-0.00615035	0.47792	-0.149881	-0.0250831	0.195991	-0.0523733	-0.0393173	0.0373124
RTN4	RTN4	L5_6.2	turquoise	-0.229963	0.733972	-0.118806	-0.147069	0.0131918	-0.0369423	-0.229946	-0.367546	-0.101794	-0.504221	0.353143	-0.476771	-0.0285794	-0.0650166	-0.19877	-0.288242	-0.289857
CLHC1	CLHC1	grey	grey	0.107997	-0.116078	0.186035	0.0572978	0.092301	0.0677785	0.0103453	0.156899	-0.0579359	0.186153	0.0373479	0.196619	0.101969	0.0472945	0.0394581	0.165179	0.0675378
RPS27A	RPS27A	L5_6.2	turquoise	-0.198607	0.523336	-0.0665944	0.191501	-0.0845558	-0.305087	0.032442	-0.427242	-0.100986	-0.341544	0.497963	-0.374443	-0.200594	0.0326331	-0.267586	-0.0740778	-0.279713
MTIF2	MTIF2	L5_6.2	turquoise	-0.0327017	0.126309	0.0236835	-0.00897429	0.0197047	0.000655028	-0.0180899	-0.0607085	0.00639498	-0.052246	0.073975	-0.0712548	-0.00503957	-0.000490234	-0.0169494	-0.0424927	-0.0111631
AC012358.3	AC012358.3	L5_6.10	green	-0.00453748	0.0506531	0.130845	0.0120697	0.0758529	0.0337063	0.00364957	0.00846704	-0.0101547	0.0353306	0.313006	-0.00377207	0.0282569	0.0585011	-0.00366263	0.0467192	0.0178097
CCDC88A	CCDC88A	L5_6.7	tan	0.0588892	-0.345637	0.106377	-0.265559	0.0704645	0.33081	-0.113022	0.395668	0.075414	0.276087	-0.287781	0.272782	0.269172	-0.136668	0.262212	-0.00344475	0.241506
CFAP36	CFAP36	L5_6.2	turquoise	0.0247552	0.240139	0.0981299	-0.0356712	-0.00296817	0.00554925	-0.0327267	-0.0657048	0.0183685	-0.0757583	0.137928	-0.0523865	0.0574234	-0.0515072	0.0452303	-0.06111	-0.020116
PPP4R3B	PPP4R3B	grey	grey	0.154986	0.124083	0.0859327	0.0826646	-0.0591918	-0.0613275	0.0187362	-0.00719917	-0.0507822	-0.0412834	0.0564467	0.0806302	0.0658218	-0.041599	0.00668888	0.0748362	-0.0764865
PNPT1	PNPT1	grey	grey	0.128822	0.0143444	0.194968	0.00584854	0.0596966	0.0761039	0.0560915	0.0910898	0.0485209	0.108074	0.0932867	0.11988	0.0724725	0.0421068	0.10744	0.0562903	0.101603
EFEMP1	EFEMP1	L5_6.12	greenyellow	0.154104	-0.0548331	0.137305	-0.158926	-0.0155212	0.161919	-0.197329	0.230325	-0.0937766	0.0729552	-0.0247311	0.19193	0.399164	-0.260003	0.196623	0.0410009	0.00368263
AC007743.1	AC007743.1	grey	grey	0.00645342	-0.0240659	0.0302212	-0.030838	0.0142317	0.0414271	-0.0562513	0.0572177	-0.0443365	0.0252283	-0.0119915	0.0470423	0.0699482	-0.0338507	0.0178642	0.0216895	-0.00592714
CCDC85A	CCDC85A	L5_6.11	black	0.205648	-0.178756	0.209463	-0.121611	0.107553	0.2786	-0.316084	0.404985	-0.288826	0.193858	-0.0739652	0.381128	0.466474	-0.153398	0.104801	0.266296	-0.072006
AC132153.1	AC132153.1	grey	grey	-0.00268585	-0.026226	0.0398036	-0.0565047	0.0362705	0.0727227	0.00351142	0.0506564	0.0421826	0.0360806	-0.011023	0.0134878	0.035884	0.00705204	0.058892	-0.0287899	0.0817522
VRK2	VRK2	grey	grey	0.0625589	-0.0245584	0.112534	0.00650481	-4.79e-05	-0.000187559	0.0482548	0.0065576	0.0269915	0.0353362	0.0030038	0.046744	0.0233007	-0.000106043	0.0262844	0.00669797	0.0752838
FANCL	FANCL	L5_6.12	greenyellow	0.093687	-0.062716	0.167496	-0.140686	0.0753489	0.191141	-0.129545	0.221386	-0.0612717	0.109463	0.0140698	0.166531	0.27845	-0.0948364	0.156434	0.0364856	0.080217
LINC01122	LINC01122	L5_6.5	red	0.0353555	-0.151626	0.268801	-0.279219	0.268327	0.435288	-0.168611	0.404152	-0.0214395	0.270341	0.0197629	0.212672	0.361033	0.0203491	0.266097	0.0251314	0.238645
LINC01793	LINC01793	grey	grey	0.0891399	-0.0423187	0.0647035	-0.135629	0.0048289	0.136223	-0.055091	0.144063	0.0386031	0.0388011	-0.0700921	0.0885579	0.146788	-0.101675	0.162945	-0.0577535	0.0928012
[truncated: 15,326 more rows]

## Sheet: Organoid DL neurons
	gene_name	module	color	kME_grey	kME_DL1	kME_DL2	kME_DL3	kME_DL4	kME_DL5	kME_DL6	kME_DL7	kME_DL8	kME_DL9	kME_DL10	kME_DL11	kME_DL12	kME_DL13	kME_DL14
[truncated: 10,734 more rows]
