# Supplementary material for: Single-cell analysis of dup15q syndrome reveals developmental and postnatal molecular changes in autism
Source: Nat Commun. 2025 Jul 4;16:6177. doi: 10.1038/s41467-025-61184-4 (PMC12227528; doi:10.1038/s41467-025-61184-4)
Supplement: Supplementary file 14 — Supplementary Dataset S12 [file 41467_2025_61184_MOESM14_ESM.xlsx]

## Sheet: Table 12_Primary_UL_neurons
	gene_name	module	color	kME_grey	kME_L2_4.1	kME_L2_4.2	kME_L2_4.3	kME_L2_4.4	kME_L2_4.5	kME_L2_4.6	kME_L2_4.7	kME_L2_4.8	kME_L2_4.9	kME_L2_4.10	kME_L2_4.11	kME_L2_4.12	kME_L2_4.13
AL627309.5	AL627309.5	grey	grey	0.007244	0.0440715	-0.0206733	0.00655275	-0.000305999	0.00356393	0.00929724	0.0219501	0.00763299	-0.0229231	0.0513024	-0.00598552	0.02327	-0.0395091
LINC01409	LINC01409	L2_4.1	red	0.0190131	0.172517	-0.103512	0.0292029	-0.0545014	-0.0242493	0.0103536	0.120838	-0.00818365	-0.0386904	0.140419	0.0534476	0.115118	-0.0705049
LINC01128	LINC01128	grey	grey	0.0912323	-0.0266638	0.118613	0.0246358	0.0582667	-0.0686317	0.0523402	-0.0322038	0.0464386	0.0506434	0.0162893	-0.0123533	-0.0056194	0.0317732
NOC2L	NOC2L	L2_4.2	turquoise	0.12919	-0.136909	0.292736	-0.0758208	0.0755958	-0.0514397	-0.0172443	-0.159533	0.0593121	0.0337248	-0.0194729	-0.0786354	-0.124072	0.0621892
KLHL17	KLHL17	grey	grey	0.0840884	-0.0311184	0.091478	0.00970663	0.0656315	-0.0225173	0.0223131	-0.0434685	0.0396736	0.0547796	0.00683419	-0.0131278	-0.0237426	0.0537963
HES4	HES4	L2_4.2	turquoise	0.170447	-0.220214	0.295364	0.00123722	0.204008	-0.0413045	0.0268044	-0.183748	0.0522314	0.232614	-0.124308	-0.000321271	-0.163108	0.255189
ISG15	ISG15	L2_4.2	turquoise	-0.0221351	-0.144115	0.161629	-0.109449	-0.0249577	0.0371742	-0.0334143	-0.176483	0.0691938	-0.0271564	-0.0548571	-0.135716	-0.108521	0.0151351
AGRN	AGRN	L2_4.2	turquoise	0.196492	-0.099992	0.208341	0.0539669	0.160752	-0.08931	0.153732	-0.0978322	0.126289	0.191093	-0.00666225	-0.0304257	-0.00997875	0.124932
C1orf159	C1orf159	L2_4.3	black	0.048436	0.0834574	-0.112007	0.223646	0.116436	-0.0592383	0.142758	0.127923	-0.0268729	0.111447	0.0113806	0.121072	0.0935083	-0.068881
AL390719.3	AL390719.3	grey	grey	0.0635809	-0.0238934	0.0459131	0.0417109	0.0645465	-0.0324937	0.0375211	-0.00284117	0.00936087	0.0655728	-0.0141628	0.0199231	-0.00828073	0.131891
TNFRSF18	TNFRSF18	grey	grey	0.0574676	-0.038644	0.0827226	-0.00243438	0.0610744	-0.039041	-0.0126084	-0.0319261	-0.00373566	0.0690741	-0.00766659	0.0248158	-0.0397816	0.0449081
SDF4	SDF4	L2_4.2	turquoise	0.161424	-0.0741701	0.228242	0.00401568	0.151377	-0.0551856	-0.0410373	-0.0646223	-0.0366983	0.0729962	-0.0264873	0.042397	-0.118191	0.119874
B3GALT6	B3GALT6	L2_4.2	turquoise	0.0726841	-0.171009	0.273957	-0.0931878	0.0502022	-0.0468303	-0.0448731	-0.174873	0.0356335	0.00785012	-0.0720957	-0.0934301	-0.151516	0.0631701
UBE2J2	UBE2J2	L2_4.2	turquoise	0.108886	-0.0619446	0.180727	-0.0254321	0.0761781	-0.0275272	-0.00905119	-0.0852174	0.0246772	0.0421518	0.00603131	-0.023981	-0.0804786	0.0330696
LINC01786	LINC01786	grey	grey	0.0486809	0.0394445	-0.0164324	0.0572394	0.0299034	0.00320892	0.049487	0.0293053	0.0256891	0.0391506	0.0363905	0.0204208	0.0384577	0.0261455
SCNN1D	SCNN1D	grey	grey	0.0388068	-0.0121245	0.0151587	0.0657925	0.0921542	-0.00639099	0.0293478	0.00589847	-0.0241387	0.0495999	-0.0233193	0.0423404	-0.0214283	-0.0217284
ACAP3	ACAP3	L2_4.4	greenyellow	0.175319	-0.0207242	0.0933183	0.259892	0.453088	-0.132779	0.0531195	0.099205	-0.188206	0.227933	-0.0956838	0.276442	-0.110329	0.0081809
PUSL1	PUSL1	L2_4.2	turquoise	0.0752794	-0.069026	0.121507	0.00475745	0.0836372	-0.0308168	-0.00359004	-0.0540702	0.00338893	0.0558055	-0.0347187	0.00422213	-0.0642237	0.0743214
INTS11	INTS11	L2_4.2	turquoise	0.193939	-0.0316808	0.235412	0.0126103	0.175277	-0.0585887	-0.051549	-0.0320919	-0.0653448	0.0580463	0.0188165	0.0687191	-0.122592	0.117801
CPTP	CPTP	L2_4.2	turquoise	0.077393	-0.141224	0.262325	-0.113356	0.0324784	-0.0421816	-0.0446991	-0.162449	0.0511719	0.0125151	-0.0372315	-0.100526	-0.124625	0.0630586
DVL1	DVL1	L2_4.2	turquoise	0.148222	-0.0796913	0.236432	-0.0263098	0.147711	-0.0512871	-0.0594704	-0.0719994	-0.0449548	0.0614672	-0.0220561	0.0392251	-0.127116	0.104396
AURKAIP1	AURKAIP1	L2_4.2	turquoise	0.11166	-0.246248	0.405266	-0.128632	0.101838	-0.0552904	-0.104138	-0.248374	0.0135819	0.0439752	-0.11558	-0.0908773	-0.252917	0.173903
CCNL2	CCNL2	grey	grey	0.149359	-0.00385127	0.129391	0.0448643	0.129804	-0.019129	-0.0115193	-0.00740122	-0.035938	0.0630599	0.0178288	0.0639059	-0.056739	0.0930499
MRPL20-AS1	MRPL20-AS1	L2_4.2	turquoise	0.0522638	-0.0764455	0.125946	-0.0255113	0.0481024	-0.0141978	-0.0237969	-0.0741724	0.0122734	0.019551	-0.038087	-0.0265176	-0.0692422	0.0740959
MRPL20	MRPL20	L2_4.2	turquoise	0.110183	-0.175817	0.315848	-0.0634321	0.118003	-0.0494236	-0.0861198	-0.166856	-0.0204599	0.0473027	-0.083541	-0.0298344	-0.205945	0.1383
AL391244.2	AL391244.2	grey	grey	0.0482504	0.0129577	0.037371	0.00335319	0.0304301	-0.0200925	-0.00566615	0.00752049	-0.00514844	0.00840711	0.0205072	0.0173692	-0.00776232	0.0240668
ANKRD65	ANKRD65	L2_4.2	turquoise	0.11118	-0.11067	0.259386	-0.0856923	0.0877873	-0.0458636	-0.112869	-0.103976	-0.0701195	0.00459365	-0.0431313	0.0207092	-0.170089	0.159148
VWA1	VWA1	grey	grey	0.021465	-0.0248269	0.0562371	-0.0617935	-0.0185758	0.138785	-0.0463502	-0.0636596	0.0166035	-0.0351849	0.0084437	-0.0419155	-0.0489986	0.0108355
ATAD3B	ATAD3B	grey	grey	0.111697	-0.000985638	0.0529374	0.0997568	0.13992	-0.0349485	0.0640485	0.0186296	-0.00249574	0.106891	0.00597247	0.0616942	-0.00930457	0.0303546
ATAD3A	ATAD3A	grey	grey	0.127714	-0.0330133	0.119749	0.0874062	0.170553	-0.0605243	0.0227061	0.00230384	-0.0495554	0.120359	-0.026263	0.0954725	-0.0719463	0.0738944
TMEM240	TMEM240	L2_4.2	turquoise	0.169684	-0.174811	0.339446	-0.00236331	0.210466	-0.108732	-0.0548679	-0.127944	-0.074248	0.125029	-0.102121	0.0613008	-0.225406	0.218212
SSU72	SSU72	L2_4.2	turquoise	0.156593	-0.189456	0.446184	-0.177394	0.0698851	-0.0791035	-0.135059	-0.232266	0.0134728	-0.00866042	-0.037749	-0.0942834	-0.246123	0.156297
AL645728.1	AL645728.1	grey	grey	0.0640239	-0.0187179	0.064023	0.0168502	0.0396778	-0.0201809	0.020014	-0.0125041	0.012231	0.0218947	0.0109768	0.0020525	-0.0173595	0.0631091
FNDC10	FNDC10	L2_4.2	turquoise	0.0629613	-0.120366	0.230535	-0.0998946	0.00132455	-0.0226398	-0.0278127	-0.163155	0.0859581	-0.0120112	-0.00880969	-0.118274	-0.0899133	-0.00891747
AL691432.4	AL691432.4	grey	grey	0.0927808	-0.0431726	0.101316	0.0353208	0.0981662	-0.0292775	0.0110368	-0.0285157	0.000400298	0.0661815	-0.0254596	0.02609	-0.0466246	0.114061
AL691432.2	AL691432.2	grey	grey	0.088194	1.18074e-05	0.15044	-0.0488438	0.0468827	-0.0430591	-0.0799123	-0.00999313	-0.0593646	-0.0349302	0.0343682	0.0310073	-0.0791446	0.0466737
MIB2	MIB2	L2_4.4	greenyellow	0.102251	-0.0540502	0.115706	0.107346	0.25302	-0.0708744	0.0165757	-0.0130397	-0.0703403	0.105394	-0.0590933	0.0904445	-0.0906167	-0.00803146
CDK11B	CDK11B	grey	grey	0.0252426	0.00262605	0.0178012	0.0470053	0.0506552	-0.0255324	-0.00374627	0.0136556	-0.0352024	0.0361467	-0.00890918	0.0411008	-0.0257676	0.00661302
SLC35E2B	SLC35E2B	grey	grey	0.113966	0.0370838	0.0558668	0.0446958	0.0555141	-0.00913392	0.0329866	0.01081	0.024271	0.049117	0.0688143	0.027676	0.0184597	0.0665261
CDK11A	CDK11A	grey	grey	0.0101713	0.000677833	-0.0057739	0.0449832	0.038741	0.00170759	0.00437935	0.0180775	-0.0249238	0.0229165	-0.0125698	0.0322128	-0.0132021	-0.00309078
SLC35E2A	SLC35E2A	grey	grey	0.0977755	0.0176012	0.0603325	0.0588955	0.0701994	-0.00599435	0.0343828	0.00923238	0.0215996	0.0427414	0.0331247	0.0308325	0.00363409	0.0398476
NADK	NADK	L2_4.2	turquoise	0.121661	-0.0431947	0.164387	0.00301644	0.0874194	-0.0117378	0.0101481	-0.0612597	0.0278064	0.0405439	0.014328	-0.0101147	-0.0529697	0.0773252
GNB1	GNB1	L2_4.2	turquoise	0.247167	-0.137633	0.45632	-0.0913562	0.110059	-0.0809773	-0.0431775	-0.19852	0.0818552	0.0398965	0.0389649	-0.081483	-0.174459	0.121355
TMEM52	TMEM52	L2_4.2	turquoise	0.0298481	-0.120298	0.141471	-0.0657766	-0.00362224	-0.0293476	0.0379283	-0.148303	0.125816	0.0301475	-0.0478116	-0.144506	-0.054059	0.0625664
CFAP74	CFAP74	grey	grey	0.083157	-0.0123808	0.0248956	0.0925383	0.091422	-0.0723152	0.111408	0.00771945	0.0586026	0.131951	0.0109032	0.0305208	0.0415848	0.0268798
GABRD	GABRD	L2_4.2	turquoise	0.199099	-0.286031	0.52072	-0.0884668	0.197987	-0.18858	-0.0300236	-0.27456	0.0252943	0.11179	-0.109145	-0.0805199	-0.289628	0.212258
PRKCZ	PRKCZ	L2_4.2	turquoise	0.176957	-0.0821827	0.242951	0.0920441	0.186972	-0.133748	0.068615	-0.0738433	0.0298751	0.128092	-0.0119417	0.0153915	-0.0896943	0.0470108
FAAP20	FAAP20	L2_4.2	turquoise	0.0338852	-0.0863684	0.127283	-0.0529117	-0.00203344	0.0663351	-0.0105495	-0.141246	0.086252	-0.00802558	-0.0167531	-0.108662	-0.0616011	0.0470172
SKI	SKI	grey	grey	0.142809	0.0586966	0.0537219	0.138939	0.13319	-0.060603	0.0741814	0.0600904	-0.00873077	0.125473	0.059578	0.098367	0.0229622	0.0155358
MORN1	MORN1	grey	grey	0.07423	0.00665025	0.0229616	0.0791507	0.0763002	-0.0332451	0.0624666	0.0112185	0.0232947	0.0989111	0.0132401	0.0369188	0.0120294	0.0171971
AL513477.2	AL513477.2	grey	grey	0.0776894	-0.0334541	0.116488	-0.0218931	0.0552612	-0.0457068	-0.00885177	-0.0320013	0.000830547	0.0444491	0.00345776	0.00489948	-0.0424395	0.0568349
RER1	RER1	L2_4.2	turquoise	0.177285	-0.184205	0.377152	-0.0885335	0.125291	-0.058013	-0.0570466	-0.190288	0.0216407	0.0788689	-0.0633237	-0.0446585	-0.198283	0.216488
PEX10	PEX10	L2_4.2	turquoise	0.0961676	-0.107642	0.197923	-0.0347139	0.0655688	-0.0315007	-0.0106344	-0.10478	0.0347067	0.0277024	-0.0318047	-0.0475261	-0.0970482	0.116957
PLCH2	PLCH2	grey	grey	0.207502	-0.110094	0.193506	0.11404	0.258165	-0.138579	0.122762	-0.0613723	0.0703967	0.295166	-0.0569757	0.0614355	-0.0483651	0.133546
PANK4	PANK4	L2_4.2	turquoise	0.143624	-0.0599754	0.23442	-0.0427112	0.102187	-0.0634242	-0.072881	-0.0638465	-0.0436732	0.0306237	0.00264254	0.0257249	-0.126221	0.127775
HES5	HES5	L2_4.5	brown	-0.0416177	-0.0409549	0.0129322	-0.085472	-0.0485245	0.262165	-0.057757	-0.0948836	0.0248598	-0.0650175	-0.0214468	-0.0724021	-0.0415389	-0.0042
AL139246.5	AL139246.5	grey	grey	0.0341261	-0.017653	0.0116552	0.0482139	0.0705812	0.0161326	0.0423181	-0.0128616	0.0116282	0.0619939	-0.0147666	0.0181597	-0.00398464	0.00828105
TNFRSF14	TNFRSF14	grey	grey	0.115617	-0.100531	0.141728	0.0870475	0.210652	-0.094074	0.0551045	-0.0298907	-0.0346517	0.134954	-0.0984892	0.0670495	-0.0919255	0.111455
PRXL2B	PRXL2B	L2_4.2	turquoise	0.120579	-0.131223	0.32313	-0.112472	0.0545635	-0.0752339	-0.0578722	-0.157201	0.044431	-0.0236147	-0.01065	-0.0993368	-0.134077	0.0410424
TTC34	TTC34	grey	grey	0.0350456	0.0160939	-0.0214935	0.0845771	0.0759419	-0.000617601	0.0634634	0.0351876	-0.00459306	0.052139	-0.00493795	0.0420168	0.0257874	-0.0072187
PRDM16	PRDM16	L2_4.5	brown	-0.0635613	-0.0286776	-0.0366241	-0.110104	-0.0912522	0.47058	-0.0722412	-0.132261	0.0463909	-0.0833709	0.00492048	-0.118317	-0.00374606	-0.0435697
MEGF6	MEGF6	grey	grey	0.0446506	-0.00193605	0.0279057	0.0185462	0.022136	0.00395745	0.0464498	-0.0202768	0.0605567	0.0236374	0.0250918	-0.0284237	0.0235745	0.0163734
TPRG1L	TPRG1L	L2_4.2	turquoise	0.171031	-0.20845	0.525464	-0.222751	0.0415188	-0.0860821	-0.156252	-0.269819	0.0301796	-0.0736154	-0.00738226	-0.143265	-0.264383	0.14909
WRAP73	WRAP73	L2_4.2	turquoise	0.128976	-0.0615992	0.158114	0.0200952	0.111534	-0.0285856	0.0188177	-0.0528036	0.0146764	0.0903692	-0.00684778	0.0202147	-0.0679189	0.132021
LRRC47	LRRC47	L2_4.2	turquoise	0.139315	-0.146043	0.368259	-0.151964	0.0452013	-0.047683	-0.102363	-0.193574	0.0342555	-0.0276571	-0.00989739	-0.0962544	-0.188705	0.125055
CEP104	CEP104	grey	grey	0.112969	0.060415	0.0393982	0.0647508	0.059962	-0.0314073	0.0537155	0.0246658	0.0305404	0.0397369	0.0830138	0.0240805	0.0358404	0.0258462
DFFB	DFFB	grey	grey	0.0998546	0.0646963	0.0148756	0.0777504	0.0731653	-0.0353707	0.03811	0.0511693	-0.00462441	0.0534444	0.0569436	0.0636649	0.0299555	0.0549298
C1orf174	C1orf174	L2_4.2	turquoise	0.0761683	-0.040137	0.156069	-0.0678991	0.00294241	-0.0202226	-0.0285876	-0.077762	0.0372855	-0.000652839	0.0246495	-0.0488478	-0.0520393	0.0404908
AL805961.1	AL805961.1	grey	grey	0.0835964	-0.0704983	0.0919415	0.0446667	0.13639	-0.0551928	0.00700938	-0.0010118	-0.072304	0.147284	-0.0716814	0.128704	-0.0836502	0.119885
AJAP1	AJAP1	L2_4.3	black	0.209599	0.0759772	0.0624077	0.293847	0.270596	-0.186121	0.109617	0.166901	-0.124566	0.230555	0.00618471	0.273851	0.00371198	0.0945941
AL365255.1	AL365255.1	L2_4.6	pink	0.108177	0.00489128	-0.0477947	0.271945	0.20755	-0.146997	0.250325	0.1466	-0.083955	0.204844	-0.0761911	0.195068	0.0336012	0.113614
NPHP4	NPHP4	L2_4.3	black	0.195781	0.128309	-0.00903744	0.248725	0.212379	-0.0948766	0.0974108	0.186248	-0.0845483	0.200863	0.0705396	0.245092	0.0721516	0.106945
KCNAB2	KCNAB2	L2_4.2	turquoise	0.248103	-0.0898178	0.37373	0.0442556	0.219194	-0.197628	-0.0219712	-0.0572625	-0.0730768	0.107628	0.00996304	0.0854379	-0.161965	0.117913
CHD5	CHD5	grey	grey	0.00218484	-0.0864845	0.0628866	0.125588	0.152196	-0.170553	0.0577047	-0.0326179	-0.0367472	0.101298	-0.119222	0.0338561	-0.0722255	-0.106145
RPL22	RPL22	L2_4.2	turquoise	0.176937	-0.134295	0.389552	-0.0250424	0.213107	-0.0958077	-0.17809	-0.0891795	-0.16749	0.00647474	-0.0777353	0.101337	-0.286561	0.232766
RNF207	RNF207	grey	grey	0.124367	-0.00465978	0.0726584	0.0976961	0.105411	-0.0470997	0.118986	-0.00526825	0.0779231	0.0849018	0.0237619	-0.00985429	0.031808	0.0919485
ICMT	ICMT	L2_4.2	turquoise	0.151707	-0.13335	0.327284	-0.100553	0.0734395	-0.0759095	-0.0579195	-0.152995	0.0150937	0.0536997	-0.0163977	-0.0351228	-0.154686	0.152289
GPR153	GPR153	grey	grey	0.0712313	-0.0776413	0.11024	0.0495196	0.0813251	-0.0435023	0.0750782	-0.0838529	0.0853781	0.0827185	-0.0303264	-0.046288	-0.0142379	0.0666325
ACOT7	ACOT7	L2_4.2	turquoise	0.22066	-0.253725	0.490085	-0.0375722	0.214253	-0.127933	-0.0254319	-0.244894	0.0305397	0.12717	-0.100274	-0.048476	-0.267129	0.208664
TNFRSF25	TNFRSF25	L2_4.4	greenyellow	0.231194	0.0807829	0.0725525	0.179016	0.340677	-0.136136	0.0374259	0.140069	-0.121129	0.190413	0.045264	0.242015	-0.0172334	0.112228
PLEKHG5	PLEKHG5	L2_4.4	greenyellow	0.167594	0.00387514	0.112251	0.144519	0.273917	-0.121385	0.0441442	0.0711213	-0.0865224	0.156709	-9.48e-05	0.16791	-0.0408363	0.0813519
NOL9	NOL9	grey	grey	0.125079	0.00205249	0.0861097	0.0768548	0.108128	-0.0325327	0.0594352	0.00858618	0.0112108	0.0876859	0.0265685	0.0452863	-0.00285866	0.054435
ZBTB48	ZBTB48	grey	grey	0.130207	-0.0659139	0.125631	0.0857403	0.185307	-0.0501251	0.0370379	-0.0172063	-0.0314923	0.122537	-0.0525724	0.0742677	-0.0753808	0.124647
KLHL21	KLHL21	grey	grey	0.114873	-0.00109005	0.159484	-0.0640488	0.0202412	0.0192827	-0.0482834	-0.0667839	0.0182699	-0.0347791	0.0712848	-0.0324976	-0.0570395	0.0650292
PHF13	PHF13	L2_4.2	turquoise	0.0838125	-0.0416725	0.197621	-0.0816365	0.0235229	-0.028307	-0.0605193	-0.08554	0.00492665	-0.0222381	0.0301344	-0.0377315	-0.084854	0.0432908
THAP3	THAP3	grey	grey	0.0769507	-0.0106241	0.121836	-0.0418958	0.0178429	-0.0180871	-0.0331354	-0.0470776	0.0112751	-0.0106562	0.0436315	-0.022931	-0.0459312	0.0419482
DNAJC11	DNAJC11	grey	grey	0.153139	0.0342214	0.0905747	0.087171	0.118209	-0.0301324	0.0322181	0.0392305	-0.0190848	0.0735272	0.0529949	0.0805768	-0.0060143	0.0528562
CAMTA1	CAMTA1	L2_4.5	brown	0.147302	0.16263	0.00317923	0.038104	-0.0129118	0.0994297	0.0602601	0.0546867	0.117223	0.0285487	0.209134	0.0262086	0.13656	-0.0808119
VAMP3	VAMP3	grey	grey	0.0900414	0.0391487	0.059453	-0.00502864	0.0117368	0.00155093	0.0152594	0.00477313	0.0324434	0.0121259	0.0670234	-0.00251229	0.0148681	0.073771
PER3	PER3	grey	grey	0.067122	0.187207	-0.0703074	0.0350322	-0.00899847	0.116371	-0.0248651	0.107969	-0.0411133	-0.0379161	0.15249	0.0793547	0.0735015	-0.0657637
PARK7	PARK7	L2_4.2	turquoise	0.120956	-0.230711	0.418024	-0.135101	0.101241	-0.0452667	-0.148767	-0.235068	-0.0283338	0.0228741	-0.107685	-0.0590614	-0.281235	0.200996
ERRFI1	ERRFI1	grey	grey	0.0916905	0.00400609	0.0973618	-0.0279776	0.00326094	-0.0115264	0.0222277	-0.0336979	0.0456709	0.0773196	0.0649058	-0.00110195	0.00710636	0.0343378
AL034417.2	AL034417.2	grey	grey	0.045219	0.0146511	0.0051174	0.039067	0.0248583	0.0145231	0.0350367	0.00579204	0.020096	0.028371	0.024141	0.0117136	0.0184193	0.00529603
SLC45A1	SLC45A1	L2_4.2	turquoise	0.147843	-0.205095	0.335628	-0.0499641	0.137085	-0.0878834	-0.00218086	-0.18634	0.0344756	0.128431	-0.0928311	-0.0430425	-0.18054	0.16763
RERE	RERE	L2_4.7	purple	0.237891	0.305168	-0.128429	0.251204	0.106277	0.0154974	0.180845	0.302513	0.0222329	0.10858	0.252126	0.192092	0.251219	-0.00010497
RERE-AS1	RERE-AS1	grey	grey	0.0769868	-0.0191625	0.0708774	0.0147813	0.0499665	-0.0219756	0.0157669	-0.0102076	0.00532631	0.0464249	-0.0067666	0.0184073	-0.0208625	0.152456
ENO1	ENO1	L2_4.2	turquoise	0.172409	-0.231753	0.556791	-0.222614	0.0681413	0.0107494	-0.195076	-0.300036	0.0267497	-0.0945865	-0.0260256	-0.166167	-0.301226	0.162679
MIR34AHG	MIR34AHG	grey	grey	0.0305277	0.0376882	-0.0184025	0.00883709	-0.0135063	0.0284323	0.0157066	0.00117819	0.0277632	0.0382959	0.0743133	0.00320593	0.0264993	-0.00402337
H6PD	H6PD	grey	grey	0.0841216	0.0319757	0.0055418	0.072708	0.0563834	0.0251095	0.0639674	0.0259988	0.023464	0.0608807	0.0329715	0.031386	0.0328605	0.0347398
SPSB1	SPSB1	grey	grey	0.0278381	0.000344893	0.0319478	-0.038467	-0.0201816	0.0798761	0.0117871	-0.0522929	0.067122	-0.00308181	0.0337059	-0.0580952	0.00823375	-0.00369171
SLC25A33	SLC25A33	grey	grey	0.0559852	-0.0242219	0.0499243	-0.00058921	0.00263497	0.126106	0.0327283	-0.0673653	0.0693088	0.035291	0.0227126	-0.0515641	0.00351597	0.0157467
TMEM201	TMEM201	L2_4.2	turquoise	0.079516	-0.0578596	0.131012	-0.0161934	0.0731894	-0.0151562	-0.0144607	-0.0479632	-0.00758909	0.0511937	-0.0158447	0.0147002	-0.0637325	0.055525
PIK3CD	PIK3CD	grey	grey	0.0221828	-0.043082	0.0332606	-0.00415356	0.00379093	0.0648358	0.056424	-0.0847432	0.105624	0.0601021	0.014625	-0.0676012	0.00900541	0.0116825
CLSTN1	CLSTN1	L2_4.2	turquoise	0.321856	-0.216523	0.664685	-0.19167	0.146362	-0.146506	-0.13631	-0.272144	0.0284439	0.0349346	0.00841551	-0.0677609	-0.293134	0.221519
CTNNBIP1	CTNNBIP1	grey	grey	0.0821085	-0.0575418	0.0948487	0.0289009	0.0401856	0.0486385	0.10401	-0.106122	0.157634	0.0745164	0.00689583	-0.0954171	0.0188352	0.0410808
LZIC	LZIC	grey	grey	0.0746372	-0.00758298	0.106602	-0.0169643	0.0342529	0.00293531	-0.0497678	-0.0227707	-0.0315001	-0.00536808	0.0199169	0.0226017	-0.0588883	0.0504629
NMNAT1	NMNAT1	grey	grey	0.0458432	0.0044628	-0.00588444	0.0840159	0.0621886	-0.00696414	0.0753955	0.0166643	0.0290707	0.0605452	0.00260227	0.0178876	0.0275404	-0.00105583
UBE4B	UBE4B	grey	grey	0.154593	0.144829	-0.0304829	0.147347	0.057414	0.0211023	0.156845	0.0877581	0.119275	0.0482241	0.161901	0.00896384	0.15582	-0.0512174
KIF1B	KIF1B	grey	grey	0.250713	0.0899652	0.154049	0.0698464	0.117483	0.0630836	0.0329181	0.0378384	0.0277579	0.0780018	0.154001	0.0747501	0.042259	0.0600406
AL139424.3	AL139424.3	grey	grey	0.0554327	-0.0107733	0.0525467	0.0176534	0.0421641	-0.00745245	0.0121686	-0.01123	0.00608256	0.0357536	0.00992691	0.0134899	-0.0164959	0.0811899
AL139424.2	AL139424.2	grey	grey	0.0447041	-0.0359021	0.0812078	-0.0125332	0.0263108	-0.00226335	0.00513768	-0.0498681	0.0249339	0.0278848	0.0136121	-0.0220293	-0.0316241	0.00687522
PGD	PGD	L2_4.2	turquoise	0.0785628	-0.0521503	0.163596	-0.0528827	0.0154512	0.0199676	-0.0309877	-0.0948714	0.0364255	-0.00735959	0.022527	-0.0528742	-0.0661022	0.0296784
CENPS	CENPS	grey	grey	0.0725441	0.00871682	0.0559905	0.036875	0.0486154	-0.0362997	0.020624	0.00576656	0.00158053	0.026663	0.0322733	0.0216037	-0.0124127	0.0397997
CORT	CORT	L2_4.2	turquoise	0.0200149	-0.105935	0.130113	-0.0290834	0.0392223	0.00285643	-0.0354999	-0.106361	0.00591247	0.023328	-0.0607255	-0.032757	-0.111801	0.0579424
DFFA	DFFA	grey	grey	0.0902792	0.0452014	0.0511329	0.0496339	0.048539	-0.0122705	0.0105103	0.0273815	-0.0093959	0.0140027	0.0575961	0.0390566	0.00069211	-0.0125156
PEX14	PEX14	grey	grey	0.148374	0.0831002	0.0148693	0.118623	0.0905769	-0.0278463	0.0971412	0.0879232	0.0202233	0.116575	0.0938507	0.091257	0.0741553	0.0568364
CASZ1	CASZ1	grey	grey	0.0600493	-0.0405291	0.0696802	-0.00328889	0.0091033	-0.0279909	0.0842739	-0.06435	0.100152	0.0524225	0.0241856	-0.0706927	0.0190131	0.0546878
TARDBP	TARDBP	grey	grey	0.15028	0.0333132	0.191892	-0.0828729	0.0166649	-0.0404843	-0.0731333	-0.0252661	-0.0144867	-0.0358734	0.106043	0.0115522	-0.0563124	0.0472337
AL109811.2	AL109811.2	grey	grey	0.120388	0.0202443	0.0818536	0.029915	0.100963	-0.0307501	0.00104024	0.0234185	-0.0281161	0.0673227	0.0351027	0.0746516	-0.0254471	0.0806647
SRM	SRM	L2_4.2	turquoise	0.129134	-0.20472	0.397381	-0.125596	0.0772463	-0.0692027	-0.0598772	-0.230766	0.0673264	-0.00863152	-0.0627339	-0.142219	-0.197319	0.128122
EXOSC10	EXOSC10	grey	grey	0.0264186	0.0237008	-0.0350055	0.100699	0.0676654	-0.0168758	0.0744483	0.0402017	-0.00130291	0.0427082	-0.0132332	0.0327158	0.0365017	-0.0100118
AL109811.1	AL109811.1	grey	grey	0.060278	-0.0149376	0.0606213	-0.00212783	0.0445121	0.0140558	-0.00979618	-0.0177642	0.000779371	0.0116166	0.00545633	0.00841166	-0.031246	0.109938
MTOR	MTOR	grey	grey	0.167642	0.0591659	0.0447279	0.14248	0.123617	-0.0388407	0.123801	0.0662601	0.0360579	0.118953	0.0681596	0.0774595	0.0687754	0.0493268
UBIAD1	UBIAD1	grey	grey	0.0710902	0.00812155	0.0532344	0.0271832	0.039338	0.0187694	0.0207989	-0.00813961	0.0186823	0.0290613	0.0295741	0.00447836	-0.00373715	0.0372551
DISP3	DISP3	grey	grey	0.108995	0.0659646	0.0201127	0.109917	0.155724	-0.00449477	-0.0194473	0.0879558	-0.0942352	0.0469572	0.0362459	0.161282	-0.00130855	0.0402543
FBXO2	FBXO2	L2_4.2	turquoise	0.17405	-0.268911	0.488494	-0.143695	0.123478	-0.102978	-0.0878582	-0.265356	0.0177421	0.0555839	-0.0901064	-0.0899737	-0.270581	0.219097
FBXO44	FBXO44	L2_4.2	turquoise	0.202871	-0.13725	0.365662	-0.0515885	0.180166	-0.121741	-0.032397	-0.134643	-0.000998872	0.0794901	-0.0234005	-0.00765402	-0.16725	0.106973
FBXO6	FBXO6	grey	grey	0.0400139	-0.0307163	0.0744157	-0.0287896	0.0186144	-0.0167917	-0.0415832	-0.0305406	-0.00691706	-0.0038179	-0.000763391	-0.00464695	-0.0403429	0.0333236
MAD2L2	MAD2L2	grey	grey	0.0895891	-0.045501	0.138311	0.012911	0.128096	-0.0413008	-0.0566339	-0.0127631	-0.105846	0.0475475	-0.0397218	0.0994394	-0.11596	0.0895926
DRAXIN	DRAXIN	grey	grey	0.0759669	-0.0303481	0.0907913	0.0681675	0.167331	-0.0529351	-0.0784135	0.041563	-0.176756	0.0511777	-0.0685383	0.176041	-0.115814	0.0898197
MTHFR	MTHFR	grey	grey	0.108667	0.0345833	0.0500928	0.0692142	0.0810817	-0.0232506	0.0481613	0.0281694	0.0122862	0.0613791	0.0517382	0.0465128	0.0222941	0.0371598
CLCN6	CLCN6	L2_4.2	turquoise	0.134558	-0.0733527	0.241336	-0.0762457	0.034291	-0.0302607	0.013252	-0.135537	0.106474	0.0158853	0.0474249	-0.0978157	-0.0588835	0.0125318
NPPA	NPPA	grey	grey	0.0682262	-0.107744	0.138252	0.0313707	0.14384	-0.0518369	-0.0268964	-0.0413645	-0.0964217	0.10031	-0.105594	0.094269	-0.136394	0.109144
KIAA2013	KIAA2013	L2_4.2	turquoise	0.126829	-0.101219	0.259024	-0.0488218	0.104452	-0.0499997	-0.0510307	-0.111557	-0.0103557	0.0216643	-0.0170334	-0.0209791	-0.137037	0.113623
PLOD1	PLOD1	grey	grey	0.052462	0.015903	0.0718869	-0.0309494	0.000626454	0.00544184	-0.0339059	-0.0299176	0.0148908	-0.0371175	0.0553327	-0.0258858	-0.0219006	-0.00790334
MFN2	MFN2	L2_4.2	turquoise	0.172576	-0.135017	0.361136	-0.0841679	0.102077	-0.0805694	-0.0633719	-0.152691	0.0113831	0.0313935	-0.00703492	-0.0366712	-0.170437	0.111242
MIIP	MIIP	grey	grey	0.0723111	-0.0363532	0.107572	0.0013121	0.0586634	0.0100232	0.00634388	-0.0521645	0.0237185	0.0163077	-0.00293163	-0.0203497	-0.03917	0.0446939
VPS13D	VPS13D	grey	grey	0.160704	0.12024	-0.00398541	0.115607	0.0578648	-0.0102825	0.112528	0.0896837	0.072808	0.0915365	0.138655	0.0551762	0.136794	0.0082374
DHRS3	DHRS3	grey	grey	0.000118041	0.0100339	0.0392441	-0.0510965	-0.0354109	0.0935413	-0.0498625	-0.0441554	-0.00648551	-0.0610575	0.0416488	-0.0383416	-0.0201633	-0.029122
PDPN	PDPN	L2_4.8	yellow	0.00991245	-0.0532138	0.0273223	-0.0406004	-0.0622503	0.0506877	0.0948012	-0.1161	0.220859	0.0216781	0.0200331	-0.164982	0.0610232	-0.000115346
PRDM2	PRDM2	grey	grey	0.219706	-0.00183998	0.146669	0.109466	0.160706	-0.145416	0.110951	0.0451673	-0.00706062	0.210681	0.022653	0.14349	0.00764487	0.123911
KAZN	KAZN	L2_4.8	yellow	-0.0193902	0.132834	-0.134812	-0.0138777	-0.177419	0.225704	0.123379	-0.0383767	0.337045	-0.10712	0.236372	-0.246129	0.246998	-0.0926848
AL357873.1	AL357873.1	grey	grey	0.127117	-0.0499094	0.153267	-0.0551889	-7.43e-05	0.0164948	0.00650194	-0.0992478	0.119034	0.0408282	0.0677153	-0.0792662	-0.00878789	0.286349
KAZN-AS1	KAZN-AS1	grey	grey	0.106988	-0.00576764	0.103997	-0.03973	-0.0173118	0.0190262	0.0218502	-0.0615851	0.120558	0.0188985	0.0988829	-0.0761701	0.029525	0.220957
FHAD1	FHAD1	grey	grey	0.0650352	-0.0410391	0.06492	0.00749586	0.0336069	-0.0186055	0.0676419	-0.0573866	0.0658991	0.091079	-0.000207826	-0.00259742	-0.00872872	0.0575269
EFHD2	EFHD2	grey	grey	0.0641424	-0.0631289	0.220623	-0.161758	-0.0990275	0.0882219	-0.0572582	-0.215919	0.19463	-0.0943627	0.0954986	-0.217047	-0.0334953	-0.000208718
CELA2B	CELA2B	grey	grey	0.059111	-0.0148787	0.0589587	-0.00291141	0.0298073	-0.0269329	0.000898995	-0.0177998	0.00585284	0.048485	0.0176699	0.00901299	-0.0200839	0.124138
CASP9	CASP9	grey	grey	0.0929908	0.0216742	0.0252071	0.0680197	0.0537982	-0.0122223	0.0772443	0.014242	0.0399289	0.071681	0.0404008	0.0223841	0.0371542	0.0392529
DNAJC16	DNAJC16	grey	grey	0.160358	0.0465678	0.147204	-0.00220144	0.0509418	-0.064618	-0.00208024	0.0164395	0.0092549	0.00887795	0.0997143	0.032043	0.00342149	0.0439908
AGMAT	AGMAT	grey	grey	0.0343692	-0.037005	0.051702	0.0109131	0.0105836	-0.00131023	0.0442712	-0.0491157	0.063675	0.0386666	0.00327416	-0.0434859	0.00166431	0.0289288
AL121992.1	AL121992.1	grey	grey	0.0196408	0.00475016	-0.00697789	0.0309441	0.0225082	-0.0198301	0.0317746	0.0101418	0.0119756	0.0240213	0.00930694	0.00499927	0.0162184	0.0169063
DDI2	DDI2	grey	grey	0.136098	0.0325373	0.0930952	0.0469009	0.0596332	-0.0104078	0.0754497	-0.0132256	0.0909748	0.0411918	0.0870334	-0.0188557	0.044119	0.017645
PLEKHM2	PLEKHM2	L2_4.2	turquoise	0.151227	-0.0514655	0.180924	0.0193589	0.0933803	-0.0100476	0.048382	-0.0921336	0.0960872	0.0663956	0.0298132	-0.0525707	-0.0390958	0.0817315
SLC25A34	SLC25A34	grey	grey	0.0889325	0.0222762	0.0622965	0.0140353	0.0211538	-0.0147182	0.0486784	-0.0163259	0.067822	0.0261823	0.0646969	-0.0343314	0.0318419	0.0474722
AL450998.2	AL450998.2	grey	grey	0.0908545	0.00697231	0.0596057	0.0374286	0.0577406	0.0138329	0.0250487	0.0024652	0.0149228	0.0303714	0.0248943	0.0217972	-0.000871976	0.0660263
SPEN	SPEN	L2_4.1	red	0.0526197	0.134173	-0.026605	0.00730221	-0.0259483	0.0276516	-0.0443176	0.0614778	-0.0467426	-0.0175559	0.104889	0.0638782	0.0356449	-0.0215883
ZBTB17	ZBTB17	grey	grey	0.0979553	-0.0247705	0.09359	0.0339038	0.0947372	-0.0221373	0.00667699	-0.0102765	-0.0202923	0.0642903	0.00231321	0.0458942	-0.0487406	0.0491035
FBXO42	FBXO42	grey	grey	0.145102	0.190503	-0.0942264	0.180863	0.0810711	-0.019249	0.121279	0.161815	0.010744	0.0767273	0.160238	0.115435	0.137278	-0.0363659
SZRD1	SZRD1	grey	grey	0.101754	0.0333566	0.0388973	0.0543028	0.0713452	-0.00490637	0.0323452	0.0330744	-0.0089865	0.0717359	0.0412866	0.0603392	0.00500546	0.0382827
NECAP2	NECAP2	grey	grey	0.0873053	-0.00824632	0.0614308	0.0327237	0.0563392	0.0100347	0.0359569	-0.0208373	0.0338867	0.0537828	0.0227977	0.00403895	-0.00530638	0.0981982
LINC01772	LINC01772	grey	grey	0.0390193	0.0191006	0.00566664	0.0281071	0.0211786	-4.96e-05	0.00722037	0.025424	-0.00556489	0.0168017	0.0177887	0.0284633	0.010759	0.0596867
NBPF1	NBPF1	grey	grey	0.0643338	0.0872007	-0.0288002	0.0442912	-0.00358835	0.049593	0.0526888	0.0495634	0.0400469	0.00606759	0.0819158	0.0113525	0.0768886	0.0205412
CROCC	CROCC	grey	grey	0.145812	0.0578491	0.041358	0.0957185	0.126061	-0.0440374	0.0387833	0.0595305	-0.0207878	0.0819908	0.0649468	0.0971738	0.0187866	0.0390771
BX284668.5	BX284668.5	grey	grey	0.0669691	-0.0276296	0.118177	-0.0451666	0.0156674	-0.0127532	-0.037569	-0.0416643	0.00301249	-0.0119366	0.00729757	-0.0181205	-0.0483037	0.0658385
AL049569.1	AL049569.1	grey	grey	0.110867	-0.0512199	0.10796	0.0199854	0.0789016	-0.0330281	0.0265707	-0.0450733	0.0341692	0.0867891	-0.0111958	5.12729e-05	-0.0304917	0.235815
ATP13A2	ATP13A2	L2_4.2	turquoise	0.192254	-0.170678	0.389556	-0.0778584	0.0843028	-0.0630123	0.0170735	-0.226263	0.141689	0.064428	0.00747891	-0.143728	-0.131052	0.156521
SDHB	SDHB	L2_4.2	turquoise	0.140817	-0.023636	0.162179	0.0171136	0.0932137	-0.0275768	-0.00340742	-0.0392189	0.00124561	0.068745	0.0307508	0.0255111	-0.0630649	0.0849734
PADI2	PADI2	L2_4.5	brown	-0.0166449	0.00532828	-0.0326339	-0.0382121	-0.0470623	0.227079	-0.0229281	-0.0527509	0.0335902	-0.0430338	0.0211221	-0.0526516	0.00286759	-0.0303382
PADI4	PADI4	grey	grey	0.0465211	0.0228349	-0.0119496	0.0515881	0.0751973	-0.0480097	0.00799496	0.0587821	-0.0687265	0.0731316	-0.0101388	0.111345	-0.00747119	0.00632715
RCC2	RCC2	grey	grey	0.0981318	0.00865282	0.148859	-0.0904192	-0.0127817	-0.00818729	-0.0548204	-0.0644987	0.0483928	-0.0189859	0.0909763	-0.0401108	-0.0268207	0.0191268
ARHGEF10L	ARHGEF10L	grey	grey	0.0719757	0.0311397	0.0129578	0.0361685	0.0242272	0.14226	0.0293442	-0.0281341	0.0717574	0.013588	0.0626871	-0.0283936	0.0400812	-0.0111931
IGSF21	IGSF21	L2_4.9	tan	0.198725	-0.0582479	0.148933	0.116648	0.229	-0.083331	0.045187	-0.000899074	-0.051245	0.391833	-0.0423035	0.217954	-0.0848633	0.128497
PAX7	PAX7	grey	grey	0.0330267	-0.0640326	0.10301	-0.0500053	-0.0179625	-0.0210009	0.00517886	-0.0755304	0.0451619	0.00610786	-0.00470615	-0.0483837	-0.037637	0.0294284
ALDH4A1	ALDH4A1	grey	grey	0.0246684	-0.0315749	0.0491841	-0.0197627	0.0146046	0.117003	-0.0054653	-0.0586388	0.023503	-0.0233615	-0.00402535	-0.0404056	-0.0281109	0.00560154
IFFO2	IFFO2	grey	grey	0.0901913	0.0212569	0.062443	0.0438872	0.0691079	0.00664232	0.0121561	0.00816527	-0.0107192	0.044609	0.0312756	0.0463498	-0.0100868	0.0251981
UBR4	UBR4	grey	grey	0.110998	0.138214	-0.0202758	0.078267	0.00994183	0.0303358	0.062088	0.0879092	0.0457098	0.0228791	0.149243	0.0351998	0.1071	-0.0103802
EMC1-AS1	EMC1-AS1	grey	grey	0.0688108	0.0072255	0.0500513	-0.00376978	0.0412987	0.0351681	-0.03674	0.00228534	-0.0360062	0.0135134	0.013617	0.0454904	-0.0408504	0.113648
EMC1	EMC1	L2_4.2	turquoise	0.143194	-0.0202055	0.198238	-0.0241214	0.0718737	-0.0394815	-0.0301825	-0.0465472	0.000118995	0.0227818	0.0441914	0.0147558	-0.0731966	0.0843059
MRTO4	MRTO4	L2_4.2	turquoise	0.110018	-0.0941389	0.195483	-0.00317478	0.102195	-0.0515937	-0.000581231	-0.0832117	0.0128595	0.063069	-0.0342389	-0.0115269	-0.0906874	0.0840802
AKR7A2	AKR7A2	L2_4.2	turquoise	0.0976251	-0.0573649	0.170037	-0.0210654	0.0663091	-0.0159953	-0.0230981	-0.067105	0.00631053	0.0255084	-0.00203605	-0.0197562	-0.0787429	0.0858842
SLC66A1	SLC66A1	grey	grey	0.0498486	-0.0399994	0.0723752	0.0203674	0.0631457	-0.00531139	0.0143001	-0.0399256	0.0120663	0.0311357	-0.0160543	-0.0105393	-0.0396498	0.0190931
CAPZB	CAPZB	L2_4.2	turquoise	0.205649	-0.0834344	0.285363	0.0445087	0.149091	-0.0770387	0.0427901	-0.0978109	0.0481228	0.0868572	0.0209945	-0.012865	-0.0932817	0.0402603
MICOS10	MICOS10	L2_4.2	turquoise	0.176854	-0.242087	0.451665	-0.0717012	0.188189	-0.0834776	-0.112355	-0.208573	-0.0523372	0.0672227	-0.117235	-0.0113726	-0.295378	0.261903
NBL1	NBL1	L2_4.2	turquoise	0.141421	-0.267185	0.443687	-0.130212	0.116693	-0.0750579	-0.0494091	-0.279235	0.055646	0.0779657	-0.0964866	-0.10319	-0.240475	0.121321
HTR6	HTR6	grey	grey	0.0557669	-0.0744516	0.106966	0.0116154	0.0901343	-0.0459613	-0.0109745	-0.0367159	-0.0381195	0.0756578	-0.0583019	0.0419665	-0.0819551	0.0541002
TMCO4	TMCO4	grey	grey	0.046563	-0.00443267	0.0271915	0.00778206	0.0381112	0.0495957	-0.0120879	-0.0126746	-0.0166693	0.0280898	0.00957794	0.0261211	-0.0251798	0.0552251
OTUD3	OTUD3	grey	grey	0.138533	0.0410486	0.0735458	0.0270159	0.02343	-0.0463599	0.062905	0.0220423	0.0664025	0.0687024	0.0980615	0.0115394	0.0550131	0.0814743
UBXN10	UBXN10	grey	grey	0.0285003	-0.0325087	0.0742233	-0.0425587	-0.00801487	-0.0350896	-0.0100469	-0.0408679	0.0288173	0.000744591	0.00936209	-0.030555	-0.0153059	0.012434
LINC01141	LINC01141	grey	grey	0.0983002	-0.0152344	0.0230226	0.138182	0.0986939	-0.0482414	0.174725	0.00221198	0.0882301	0.10832	-0.01188	0.0100252	0.049655	0.0879731
CAMK2N1	CAMK2N1	L2_4.2	turquoise	0.251191	-0.207064	0.588435	-0.118925	0.230037	-0.240619	-0.19238	-0.154517	-0.181481	0.014488	-0.0921234	0.0926743	-0.36194	0.237986
MUL1	MUL1	L2_4.2	turquoise	0.114323	-0.105175	0.253573	-0.0833089	0.0472827	-0.0296241	-0.0453937	-0.127287	0.0281598	0.0107597	0.000357929	-0.0547493	-0.115209	0.107532
PINK1	PINK1	L2_4.2	turquoise	0.190036	-0.326865	0.606602	-0.225868	0.0835897	-0.0892094	-0.124102	-0.364919	0.0876141	0.0182573	-0.0936933	-0.185941	-0.324437	0.27626
PINK1-AS	PINK1-AS	grey	grey	0.0432317	-0.0134921	0.0417037	0.0187946	0.0432046	0.00441708	0.000861951	-0.00700894	-0.00932179	0.0342315	-0.0107056	0.0235049	-0.026433	0.0777269
DDOST	DDOST	L2_4.2	turquoise	0.150684	-0.131177	0.288449	-0.0512653	0.103121	-0.0386299	-0.0318024	-0.139014	0.0195385	0.0582598	-0.0349715	-0.0283965	-0.140944	0.185973
KIF17	KIF17	grey	grey	0.116304	-0.0400363	0.0900039	0.10878	0.142617	-0.0763642	0.0883692	-0.00211752	0.0167883	0.136513	-0.0294298	0.0492926	-0.024783	0.0719175
SH2D5	SH2D5	L2_4.2	turquoise	0.123642	-0.0854888	0.232211	-0.0234903	0.137241	-0.0841098	-0.0670421	-0.0602224	-0.0721618	0.0528716	-0.0328025	0.0607037	-0.142534	0.135587
HP1BP3	HP1BP3	L2_4.10	blue	0.15377	0.116847	0.0912263	-0.00312393	0.0269889	-0.0205253	-0.0417116	0.0542231	-0.0240169	-0.0314707	0.160493	0.0607388	0.0188047	0.00385244
EIF4G3	EIF4G3	grey	grey	0.160789	0.21571	-0.151843	0.229798	0.0735068	-0.0410516	0.242955	0.212285	0.112668	0.150194	0.180072	0.102502	0.286176	-0.0664921
ECE1	ECE1	L2_4.8	yellow	0.132858	-0.025303	0.0590551	0.0954697	0.034008	-8.7e-05	0.265135	-0.105013	0.300333	0.137125	0.0731938	-0.15	0.136793	0.0355988
NBPF3	NBPF3	grey	grey	0.0559432	0.0830535	-0.0537362	0.0744496	0.00194131	0.0236446	0.107529	0.0523663	0.0848195	0.0238404	0.0740757	-0.00644042	0.121879	0.0136412
ALPL	ALPL	grey	grey	0.0550377	-0.0874451	0.0599297	0.0730219	0.105745	-0.00105229	0.120263	-0.0715964	0.0742148	0.131137	-0.0744889	-0.0144751	-0.0086941	0.0744096
RAP1GAP	RAP1GAP	L2_4.2	turquoise	0.311831	-0.18823	0.397516	0.0967351	0.32832	-0.12758	0.0876331	-0.149215	0.0562987	0.248546	-0.0839024	0.0320125	-0.155623	0.276786
USP48	USP48	L2_4.10	blue	0.154467	0.132385	0.0289335	0.0710436	0.0425602	-0.0279712	0.032237	0.0882616	0.00366228	0.0284282	0.156585	0.0725676	0.0655069	0.0193884
LINC00339	LINC00339	grey	grey	0.0291972	-0.0134599	0.0493563	-0.00292179	0.0131428	0.00755268	-0.00523451	-0.018573	0.0102325	-0.00214204	0.00378025	-0.00824223	-0.0222159	0.0213368
CDC42	CDC42	L2_4.2	turquoise	0.189137	-0.210344	0.459153	-0.171408	0.0262151	-0.0629754	-0.0101152	-0.27739	0.182798	0.0405355	-0.000852745	-0.200525	-0.147725	0.173378
ZBTB40	ZBTB40	grey	grey	0.118209	0.0606868	0.0585552	0.019929	0.0282059	0.00629088	0.026641	0.0224445	0.0310385	0.0184781	0.0891827	0.0177681	0.029922	0.0613122
EPHA8	EPHA8	grey	grey	0.0347681	-0.0499336	0.0777964	-0.0182223	-0.00987411	-0.0145108	0.0599847	-0.093069	0.152282	0.0152895	0.0102094	-0.124551	0.0174916	0.0350221
EPHB2	EPHB2	L2_4.6	pink	0.139763	0.0146269	0.00618423	0.175809	0.133198	-0.0684086	0.23259	0.00922545	0.146296	0.199707	0.0357452	0.0227467	0.0940171	0.0507649
KDM1A	KDM1A	grey	grey	0.194595	0.144436	0.0838865	0.0720479	0.0830834	-0.0447447	0.00670975	0.111831	-0.0390602	0.0140044	0.150662	0.10842	0.0389788	0.0523777
AL031428.1	AL031428.1	grey	grey	0.121131	-0.00308551	0.112753	0.015642	0.0768228	-0.0173562	-0.00875525	-0.00378732	-0.018529	0.0520302	0.0226358	0.0438601	-0.0460077	0.201942
LUZP1	LUZP1	grey	grey	0.117016	-0.0112879	0.0915137	0.0231123	0.0132432	-0.0322333	0.10805	-0.0630987	0.125846	0.101226	0.0806639	-0.047407	0.0428784	0.0424946
LINC01355	LINC01355	L2_4.10	blue	0.0995049	0.122198	-0.00866184	0.0273392	0.010443	0.00222673	0.00752543	0.0861211	-0.00579771	0.000378517	0.131856	0.0589431	0.0674137	0.0425854
HNRNPR	HNRNPR	grey	grey	0.120817	0.0239013	0.19379	-0.0754409	0.0118774	-0.00466865	-0.102901	-0.0256814	-0.0423813	-0.066313	0.0755018	0.0187796	-0.0773449	0.0491935
ZNF436	ZNF436	L2_4.2	turquoise	0.106563	-0.0651553	0.226019	-0.0562473	0.0691322	-0.0699732	-0.041569	-0.0719567	-0.0232597	0.002329	0.00087367	0.00038585	-0.0953626	0.0571214
ZNF436-AS1	ZNF436-AS1	grey	grey	0.13285	0.011746	0.154394	-0.0323839	0.0500066	-0.0297784	-0.0584997	-0.0219142	-0.0246229	-0.0110735	0.0570484	0.0235986	-0.0642252	0.151488
TCEA3	TCEA3	L2_4.10	blue	0.0134803	0.0440716	-0.00711779	-0.0300673	-0.0427109	0.0783253	-0.0143664	-0.0242473	0.0476594	-0.0467454	0.0862603	-0.0505945	0.0271507	-0.0119812
ASAP3	ASAP3	L2_4.5	brown	0.0322874	0.0521237	0.00437806	-0.0396985	-0.0459302	0.198609	-0.0325303	-0.0390294	0.0643745	-0.0571431	0.0926273	-0.0629237	0.0352474	-0.0198238
RPL11	RPL11	L2_4.2	turquoise	0.165418	-0.223184	0.471856	-0.122767	0.179405	-0.0434723	-0.233023	-0.19493	-0.13913	-0.00659483	-0.120325	0.0296907	-0.35983	0.32673
ELOA-AS1	ELOA-AS1	grey	grey	0.123839	0.0947401	0.00949876	0.084579	0.0773658	-0.0247308	0.0258374	0.0878683	-0.0216416	0.012156	0.091954	0.0778524	0.0384597	0.0555938
ELOA	ELOA	grey	grey	0.03863	0.00278265	0.0658201	-0.0409234	-0.0119495	0.00721965	-0.0175299	-0.0409986	0.0276533	-0.0291197	0.0519049	-0.0397632	-0.00775232	-0.0133859
PITHD1	PITHD1	L2_4.2	turquoise	0.186842	-0.206977	0.516214	-0.201932	0.0625845	-0.0836544	-0.144061	-0.263443	0.0363983	-0.0366943	-0.00955875	-0.127229	-0.258487	0.194394
LYPLA2	LYPLA2	L2_4.2	turquoise	0.0980277	-0.131928	0.245249	-0.0453635	0.0738916	-0.0532478	0.0180604	-0.142828	0.0672272	0.0497837	-0.0361017	-0.0869103	-0.103259	0.051331
GALE	GALE	grey	grey	0.10824	-0.0238489	0.134287	-0.0160718	0.0761645	-0.0251104	-0.0469305	-0.0292432	-0.023587	0.0309174	0.0160515	0.0361764	-0.0618098	0.0851809
HMGCL	HMGCL	grey	grey	0.0593107	0.000659131	0.0409174	0.0323921	0.0454798	0.0292233	0.0302174	-0.016535	0.0387666	0.0104786	0.0253096	-0.0137737	0.0025833	0.0164087
FUCA1	FUCA1	L2_4.2	turquoise	0.0656277	-0.0574655	0.137049	-0.0450844	0.0135665	-0.000113622	-0.0222992	-0.0762719	0.0316774	-0.00411177	-0.00397624	-0.0454909	-0.0552422	0.0812051
PNRC2	PNRC2	L2_4.2	turquoise	0.0809694	-0.071006	0.223454	-0.128603	-0.0162851	-0.037876	-0.0871035	-0.115599	0.00903959	-0.0416894	0.0185095	-0.0561339	-0.103591	0.0400707
SRSF10	SRSF10	L2_4.2	turquoise	0.209589	0.0139224	0.201653	0.00673686	0.0968937	-0.0595072	0.0120604	-0.0193408	0.0115194	0.0527509	0.0751345	0.0371235	-0.0431453	0.182691
STPG1	STPG1	grey	grey	0.117462	-0.0244062	0.140152	-0.0342938	0.0272042	-0.0433172	0.0134916	-0.055682	0.0563563	0.0404403	0.0452359	-0.0217299	-0.0202923	0.0575285
NIPAL3	NIPAL3	L2_4.2	turquoise	0.160498	-0.0826632	0.270661	-0.0664491	0.0438153	-0.0334253	-0.00801139	-0.137778	0.0741038	0.034099	0.0427774	-0.0629823	-0.097377	0.103006
SRRM1	SRRM1	grey	grey	0.00468653	0.048646	-0.00898982	0.0184361	0.00512523	-0.0142309	-0.0595542	0.0500674	-0.0974779	-0.0267299	0.0122449	0.0741341	-0.02399	-0.0357609
CLIC4	CLIC4	L2_4.5	brown	-0.0202321	0.00908465	-0.0341137	-0.0526477	-0.0543595	0.265081	-0.0306161	-0.0601733	0.0304651	-0.0492334	0.0224919	-0.0520602	-0.0191467	-0.0216798
SYF2	SYF2	L2_4.2	turquoise	0.12778	-0.113608	0.302801	-0.0944186	0.0735826	-0.0571351	-0.107447	-0.13181	-0.0296084	0.0089799	-0.0277857	-0.020224	-0.174979	0.147055
RSRP1	RSRP1	L2_4.11	green	0.327428	0.0368973	0.168627	0.19988	0.295478	-0.0820086	0.106162	0.0856913	-0.0547606	0.254157	0.0415488	0.226343	-0.0247391	0.305254
RHD	RHD	grey	grey	0.100242	-0.0116889	0.0897112	0.014048	0.0782959	-0.0294659	-0.0201106	-0.00639642	-0.0455027	0.0539619	0.00389963	0.0616806	-0.0640841	0.189234
TMEM50A	TMEM50A	L2_4.2	turquoise	0.241666	-0.112712	0.419919	-0.109671	0.118503	-0.111912	-0.0895796	-0.120829	-0.0305574	0.042232	0.0102793	0.0172804	-0.185702	0.230419
RHCE	RHCE	grey	grey	0.0383796	0.00992436	0.0126365	0.0422359	0.046349	-0.0171561	0.0320308	0.0161036	-0.00664321	0.0204682	0.00878527	0.0277879	0.00299571	0.0199054
MACO1	MACO1	L2_4.10	blue	0.184757	0.172242	0.0209302	0.0960039	0.0618423	-0.0629213	0.0702598	0.130246	0.0183526	0.0485891	0.191613	0.0953305	0.106809	0.00902932
LDLRAP1	LDLRAP1	grey	grey	0.0253394	0.000255333	0.0164571	-0.0194902	-0.0328668	0.0463687	0.0378193	-0.0494788	0.0798754	-0.000254069	0.0450743	-0.0666962	0.0242176	-0.00480692
MAN1C1	MAN1C1	grey	grey	0.250169	0.168346	0.0233552	0.270296	0.211565	-0.21029	0.167226	0.211561	-0.0496109	0.183266	0.133628	0.214978	0.0965007	0.0833173
AL031280.1	AL031280.1	grey	grey	0.121347	-0.0192616	0.0958111	0.04981	0.106324	-0.0511062	0.0254269	0.00328959	-0.0201487	0.0792408	-0.00759254	0.0534123	-0.0376854	0.229203
SELENON	SELENON	L2_4.2	turquoise	0.142843	-0.0423257	0.17432	0.0185606	0.10876	-0.0503171	0.0143792	-0.0372284	0.0072528	0.0576496	0.0131214	0.0225488	-0.0549806	0.0816836
MTFR1L	MTFR1L	L2_4.2	turquoise	0.132589	-0.065612	0.241881	-0.0617241	0.0764646	-0.0279009	-0.0625348	-0.0901696	-0.00328296	0.00500695	0.015398	-0.0189242	-0.111518	0.0928311
AUNIP	AUNIP	grey	grey	0.0599819	-0.00510927	0.0371425	0.0368415	0.0577986	-0.0245846	0.0266676	0.000767356	-0.000697627	0.0602735	0.000303995	0.0356508	-0.0071952	0.0397163
PAQR7	PAQR7	grey	grey	0.0598191	-0.0308967	0.0524979	0.0548259	0.0829599	-0.0186947	0.0418927	-0.0166014	0.0169862	0.0590759	-0.0138847	0.00964186	-0.0153472	0.0350606
STMN1	STMN1	L2_4.2	turquoise	0.154808	-0.360702	0.675562	-0.309086	0.0183767	-0.0487709	-0.150725	-0.451699	0.172754	-0.0700592	-0.100454	-0.315139	-0.336778	0.222541
PAFAH2	PAFAH2	grey	grey	0.0333461	0.0263596	0.00721951	-0.000403294	0.00707531	0.072119	-0.00613278	-0.00808658	0.012148	-0.01509	0.0334405	-0.000496905	0.00317373	-0.00359097
EXTL1	EXTL1	L2_4.2	turquoise	0.172312	-0.160273	0.265602	0.0475306	0.211239	-0.0931118	0.0625129	-0.109847	0.0174328	0.181551	-0.0883929	0.0286331	-0.131212	0.150242
PDIK1L	PDIK1L	grey	grey	0.100811	0.0140317	0.104238	-0.0257831	0.0157747	-0.0157853	-0.0115878	-0.0152973	0.0177272	0.0131205	0.0576729	0.0081302	-0.00865754	0.0380564
ZNF593	ZNF593	L2_4.2	turquoise	0.0218539	-0.0990837	0.160474	-0.0806805	0.00732972	-0.0121967	-0.0653207	-0.120565	0.0151953	-0.0082666	-0.0414468	-0.0629542	-0.110152	0.0393986
CNKSR1	CNKSR1	grey	grey	0.0602221	0.00797662	0.0282352	0.0386097	0.063474	-0.0236887	0.022539	0.0128993	-0.00622165	0.0586293	0.00942161	0.0406553	0.00353789	0.027877
CEP85	CEP85	grey	grey	0.0961625	0.0215573	0.0375641	0.0694358	0.071293	-0.0222567	0.0646693	0.019021	0.0293338	0.0749362	0.0382424	0.034148	0.0284015	0.0427811
SH3BGRL3	SH3BGRL3	L2_4.2	turquoise	0.045618	-0.238509	0.354421	-0.18448	-0.00365966	-0.0135985	-0.076847	-0.284346	0.119117	-0.0417422	-0.0749922	-0.21987	-0.177891	0.0559165
UBXN11	UBXN11	grey	grey	0.0745809	-0.057501	0.125574	0.0192609	0.0972997	-0.0270715	-8.78e-05	-0.0418719	0.000222398	0.0572036	-0.0344268	0.00912935	-0.0609866	0.0625788
DHDDS	DHDDS	grey	grey	0.153428	-0.033568	0.122418	0.092005	0.130932	-0.0514352	0.0976182	-0.0231392	0.0495036	0.133629	0.0138774	0.0255494	-0.00833627	0.107189
HMGN2	HMGN2	L2_4.2	turquoise	0.113609	-0.0225501	0.208917	-0.0612022	0.0697944	-0.00693866	-0.108978	-0.0515901	-0.0501859	-0.05817	0.0213641	0.0141943	-0.110331	0.0547221
RPS6KA1	RPS6KA1	grey	grey	0.0203023	-0.0155084	0.0382357	-0.0291994	-0.024885	0.0269072	0.011807	-0.0546674	0.0627048	-0.0026311	0.0261685	-0.0561982	0.00277919	-0.00336891
ARID1A	ARID1A	grey	grey	0.182466	0.0473331	0.114487	0.0824256	0.120986	0.0352034	0.0480674	0.0162746	0.0113268	0.07937	0.0770742	0.0622593	-0.00449252	0.0385146
PIGV	PIGV	L2_4.2	turquoise	0.0736938	-0.0679185	0.148394	-0.0302927	0.0497592	-0.0215908	-0.0111347	-0.0734061	0.019142	0.0184319	-0.0135868	-0.0261145	-0.067656	0.0777351
ZDHHC18	ZDHHC18	grey	grey	0.150864	0.0434592	0.117379	0.0401641	0.086734	-0.0394365	0.0111113	0.0188873	-0.0114856	0.0288283	0.0745958	0.0484601	-0.0121551	0.0671326
GPN2	GPN2	grey	grey	0.0800165	0.0276739	0.0787056	0.0160659	0.0583301	-0.0358592	-0.0176343	0.00845728	-0.0279607	0.0100583	0.0468681	0.0374131	-0.0272721	0.0158731
GPATCH3	GPATCH3	grey	grey	0.0596749	-0.0293818	0.0990827	-0.005001	0.0473449	-0.0260811	-0.0233748	-0.0267669	-0.019942	0.00598176	-0.00335458	0.0114153	-0.0579125	0.0380652
NUDC	NUDC	L2_4.2	turquoise	0.145308	-0.0944122	0.344693	-0.123545	0.0622394	-0.0705653	-0.145178	-0.123138	-0.0513006	-0.046523	0.00801184	-0.018212	-0.188827	0.118477
TRNP1	TRNP1	L2_4.2	turquoise	0.0710114	-0.0858247	0.207921	-0.0784373	-0.0140672	-0.0195755	0.00777329	-0.157477	0.134561	-0.0176942	0.0269351	-0.143938	-0.0512174	0.0202765
SLC9A1	SLC9A1	grey	grey	0.0944177	-0.0544465	0.131348	0.0439347	0.0850977	-0.0338463	0.0629374	-0.0661332	0.0615348	0.0550579	-0.00396782	-0.0306012	-0.0265584	0.0187301
WDTC1	WDTC1	grey	grey	0.126557	0.0289439	0.0690366	0.0676103	0.0920346	0.00152403	0.0598472	0.00935618	0.0337842	0.0566042	0.0531881	0.0276684	0.0235504	0.0126004
TMEM222	TMEM222	L2_4.2	turquoise	0.140357	-0.0856417	0.246217	-0.037416	0.107499	-0.0361526	-0.0387075	-0.0953776	0.00210912	0.0508115	-0.00485755	-0.00359572	-0.114748	0.0934453
GPR3	GPR3	grey	grey	0.0382185	-0.0607857	0.082577	-0.0146082	0.0374418	-0.00864343	-0.00516959	-0.0590586	0.00772735	0.0882346	-0.0250529	0.00784142	-0.0445412	0.0503228
WASF2	WASF2	L2_4.5	brown	0.0446758	0.0794017	-0.0451787	0.0298979	0.00272137	0.145358	0.0151379	0.0225943	0.0163535	-0.00640064	0.0750874	0.0103301	0.0414319	-0.0160337
AHDC1	AHDC1	grey	grey	0.133327	-0.0306831	0.120994	0.0945083	0.160004	-0.05295	0.0857437	-0.0346477	0.0404335	0.135944	-0.00701474	0.0424052	-0.0169826	0.00722228
IFI6	IFI6	grey	grey	-0.110864	-0.075555	0.0963397	-0.152934	-0.0908408	0.129139	-0.0961347	-0.133086	0.0494771	-0.178371	-0.00191704	-0.192339	-0.0851857	-0.0418164
FAM76A	FAM76A	grey	grey	0.110197	-0.0194219	0.0782168	0.0524577	0.0751131	-0.0368844	0.0737731	-0.0096813	0.0559536	0.0792749	0.0111148	0.00103579	0.0140542	0.0774842
STX12	STX12	grey	grey	0.156342	-0.00171036	0.139	0.0284686	0.0525958	-0.0335222	0.0874505	-0.0350356	0.103659	0.0906192	0.0676456	-0.0295451	0.0295736	0.0837298
PPP1R8	PPP1R8	grey	grey	0.074272	-0.0169728	0.113315	-0.024267	0.02751	-0.020813	-0.0225862	-0.0346608	0.00283068	0.0023584	0.0193579	-0.0037569	-0.0425005	0.00700748
RPA2	RPA2	L2_4.2	turquoise	0.114627	-0.0686447	0.228212	-0.06516	0.049049	-0.0307014	-0.071731	-0.0927849	-0.0112844	-0.0128211	0.000985301	-0.0176474	-0.121704	0.0900109
XKR8	XKR8	grey	grey	0.0395776	0.0305004	0.0188131	0.0121909	0.0534918	0.0269986	-0.0847586	0.0463612	-0.105872	-0.00414783	0.00689334	0.098645	-0.0486551	0.0226685
EYA3	EYA3	grey	grey	0.204703	0.174689	-0.0188562	0.131287	0.0958319	-0.0394301	0.0786393	0.162603	-0.0252233	0.0796182	0.154581	0.153811	0.111273	0.0401487
DNAJC8	DNAJC8	L2_4.2	turquoise	0.147496	-0.155004	0.377819	-0.130715	0.0547222	-0.0622058	-0.0900753	-0.181999	0.03258	-0.00516123	-0.0147411	-0.0836873	-0.175904	0.135536
ATP5IF1	ATP5IF1	L2_4.2	turquoise	0.176795	-0.323929	0.567941	-0.147474	0.161582	-0.102471	-0.131706	-0.320089	-0.0021755	0.0509775	-0.155996	-0.103723	-0.35897	0.28412
SESN2	SESN2	L2_4.10	blue	0.0671085	0.0365068	0.128211	-0.106284	-0.0508174	-0.0124971	-0.0763603	-0.0585619	0.00890451	-0.0752933	0.129443	-0.0550077	-0.0480409	0.00714145
MED18	MED18	grey	grey	0.0336425	-0.0393911	0.0771106	-0.0127994	0.0307612	-0.0127875	-0.0162294	-0.0385516	-0.00456032	-0.000664884	-0.0158311	-0.0082688	-0.050274	0.0405178
PHACTR4	PHACTR4	grey	grey	0.134306	0.166728	-0.0825717	0.14129	0.0710374	0.031885	0.0756665	0.142574	-0.00205306	0.0513565	0.1262	0.111045	0.119777	-0.0248108
RCC1	RCC1	L2_4.10	blue	0.0269756	0.0639626	-0.0237292	0.0204275	-0.00562274	-0.0006027	0.00646774	0.02965	0.00382463	-0.00587831	0.075932	0.0156549	0.0317126	-0.0292586
SNHG3	SNHG3	grey	grey	0.12288	0.000242947	0.134232	-0.0065256	0.066418	-0.043688	-0.0165147	-0.0177217	-0.00204614	0.00665307	0.0505342	0.00707493	-0.0449254	0.132544
TRNAU1AP	TRNAU1AP	grey	grey	0.102353	0.0772096	-0.0187113	0.102018	0.0506112	0.018866	0.102173	0.0341574	0.0847585	0.0502639	0.0946328	0.000184961	0.0879529	-0.00476653
SNHG12	SNHG12	grey	grey	0.119248	-0.0377046	0.113685	0.0515862	0.113729	-0.0373327	0.0426099	-0.0239676	0.0093615	0.0768301	-0.00746837	0.0223879	-0.0396375	0.135726
TAF12	TAF12	grey	grey	0.0668716	-0.00523288	0.0309515	0.0343812	0.0343781	0.00646324	0.0656252	-0.0275684	0.0664924	0.0688815	0.0272826	-0.0185672	0.0240216	0.0174099
GMEB1	GMEB1	grey	grey	0.0636639	0.0204003	0.0198767	0.0661555	0.060532	-0.0257126	0.0349271	0.0266574	-0.00814766	0.0537198	0.0188061	0.0460874	0.00802244	-0.00608108
YTHDF2	YTHDF2	L2_4.2	turquoise	0.138253	-0.061187	0.264485	-0.0910342	0.0218319	-0.046854	-0.0357767	-0.121849	0.0597035	-0.00522815	0.0583235	-0.0740238	-0.0833505	0.0446687
OPRD1	OPRD1	L2_4.3	black	0.148021	0.046127	0.0206048	0.233761	0.213589	-0.116121	0.109285	0.0939001	-0.0847192	0.184626	0.00695854	0.195739	-0.00623441	0.0616014
EPB41	EPB41	L2_4.10	blue	0.111354	0.214269	-0.0432383	-0.0118523	-0.0720244	-0.00121954	-0.0261907	0.116258	-0.00694354	-0.043801	0.263358	0.0724192	0.115783	-0.0548013
SRSF4	SRSF4	grey	grey	0.140685	0.0815712	0.00637495	0.105851	0.0785557	-0.014742	0.0836744	0.0727727	0.023397	0.111459	0.0845724	0.086839	0.0673468	0.0200402
MECR	MECR	grey	grey	0.136629	-0.00339347	0.0946378	0.0922085	0.130439	-0.0414842	0.0573959	0.00736417	0.00924831	0.0877812	0.00824695	0.0515188	-0.0153723	0.0910949
PTPRU	PTPRU	grey	grey	0.0564027	0.0758674	0.039186	-0.0294769	0.014334	0.0639631	-0.128029	0.0298066	-0.0764765	-0.0573673	0.0876792	0.0634566	-0.0429185	0.00521303
SDC3	SDC3	L2_4.2	turquoise	0.144319	-0.19636	0.400484	-0.11748	0.0796731	-0.0289029	-0.00909091	-0.233331	0.0981092	0.0235795	-0.0600997	-0.138767	-0.172806	0.0500185
PUM1	PUM1	grey	grey	0.199935	0.0907386	0.205599	-0.0539364	0.021919	-0.011862	-0.0515223	0.0023082	0.0248501	-0.0575887	0.161444	0.00111655	-0.00879892	-0.0189396
NKAIN1	NKAIN1	L2_4.8	yellow	0.0364306	-0.0418753	0.0401792	0.00543407	-0.0557343	-0.0173648	0.157434	-0.130718	0.298513	0.0535745	0.0448773	-0.209373	0.111315	-0.040864
SNRNP40	SNRNP40	grey	grey	0.142763	0.0866382	0.0636015	0.0388253	0.0411121	-0.0193731	0.0221983	0.0417069	0.015511	0.0237888	0.113993	0.0402626	0.0318068	0.0425902
ZCCHC17	ZCCHC17	L2_4.2	turquoise	0.191703	-0.0172455	0.249611	-0.0157544	0.068827	-0.0730471	-0.00469091	-0.0581426	0.0379335	0.019068	0.0720042	-0.0114703	-0.0548304	0.114094
AL451070.1	AL451070.1	grey	grey	0.0747515	0.063774	0.0259733	-0.010278	0.00668001	-0.00581013	-0.0213727	0.0303979	-0.00236951	-0.00149057	0.0895212	0.0267277	0.0106164	0.0831735
FABP3	FABP3	L2_4.2	turquoise	0.08502	-0.15728	0.270718	-0.0871872	0.0225651	-0.0487767	0.0114575	-0.188345	0.122053	0.0367325	-0.0302791	-0.141287	-0.0952932	0.0707544
HCRTR1	HCRTR1	L2_4.2	turquoise	0.0545295	-0.138918	0.116559	-0.00783297	0.0627141	-0.040894	0.0680049	-0.12901	0.115647	0.162629	-0.0928443	-0.0664949	-0.0459407	0.115479
PEF1	PEF1	L2_4.2	turquoise	0.127367	-0.135864	0.346937	-0.14533	0.0322944	-0.0705964	-0.0697907	-0.172784	0.0364631	-0.0234168	-0.00942708	-0.0926713	-0.155464	0.0560892
COL16A1	COL16A1	grey	grey	0.125416	-0.111817	0.128262	0.0545422	0.181399	0.105651	0.0509379	-0.102076	0.035357	0.168287	-0.0764226	0.0222421	-0.0846046	0.164889
ADGRB2	ADGRB2	L2_4.2	turquoise	0.24585	-0.258497	0.514716	-0.0235734	0.321092	-0.1724	-0.102215	-0.178578	-0.113089	0.185465	-0.152674	0.0886635	-0.322851	0.231946
AL136115.2	AL136115.2	L2_4.10	blue	0.04187	0.116827	-0.0465801	0.0138927	-0.0305246	-0.019553	-0.00559083	0.0688195	-0.0133241	-0.0270306	0.137466	0.0353602	0.0594811	-0.0309204
PTP4A2	PTP4A2	L2_4.2	turquoise	0.160917	-0.0989791	0.360738	-0.145052	0.035692	-0.0801265	-0.102293	-0.148892	0.0182611	-0.0145651	0.0366395	-0.0595744	-0.15775	0.0905802
KHDRBS1	KHDRBS1	grey	grey	0.167889	0.0496921	0.143217	0.0307659	0.0908618	-0.0393735	-0.0136468	0.0311406	-0.0240726	0.0430162	0.0826071	0.0770865	-0.0213978	-0.00850865
AL445248.1	AL445248.1	grey	grey	0.0616689	0.0350851	0.00617176	0.0500476	0.05209	-0.0190676	0.0331411	0.0383795	0.00117909	0.0393366	0.0314507	0.0406804	0.0233658	0.0551517
TMEM39B	TMEM39B	grey	grey	0.13882	0.00355892	0.0557655	0.14008	0.180627	-0.0878181	0.0776993	0.0539911	-0.0352267	0.162177	-0.0134711	0.129285	-0.00942533	0.0494562
KPNA6	KPNA6	L2_4.2	turquoise	0.234896	-0.0209117	0.283795	-0.0174299	0.0989746	-0.0734974	0.00201613	-0.0670475	0.0454792	0.0451043	0.0943128	-0.0106175	-0.0631002	0.121817
TXLNA	TXLNA	L2_4.2	turquoise	0.115606	-0.0468419	0.152331	-0.00137655	0.0790178	-0.0184498	0.0117129	-0.0552867	0.0279116	0.0681125	0.00538503	0.00294469	-0.0489611	0.0840099
CCDC28B	CCDC28B	grey	grey	0.062623	-0.0360954	0.101843	-0.012834	0.0564503	-0.00364318	-0.0523894	-0.0311371	-0.0400545	0.0177709	-0.024498	0.0353771	-0.0725532	0.0777263
AL049795.1	AL049795.1	grey	grey	0.0382947	-0.00701857	0.027952	0.0398852	0.0630874	-0.0139777	0.0270229	0.00821702	-0.00504077	0.0473365	-0.00738648	0.0254176	-0.00551404	0.0383068
IQCC	IQCC	grey	grey	0.0587049	-0.0284793	0.0714992	0.00727114	0.0496349	-0.0306828	0.00472865	-0.0180936	0.000299383	0.0339602	-0.00733994	0.0194233	-0.0311286	0.0502482
DCDC2B	DCDC2B	grey	grey	0.0604221	-0.0109096	0.0352693	0.0269143	0.0480233	-0.00996835	0.0150003	0.000125122	0.00218757	0.0487301	0.00530469	0.0236829	-0.0133574	0.11287
TMEM234	TMEM234	grey	grey	0.0829746	-0.0324421	0.0810519	0.0483212	0.0971002	-0.0288052	0.0296533	-0.0136968	0.000599671	0.0682718	-0.0252275	0.0257622	-0.027293	0.0683521
EIF3I	EIF3I	L2_4.2	turquoise	0.105959	-0.161083	0.34104	-0.135809	0.0404802	-0.0455238	-0.111497	-0.187932	0.00669695	-0.0212957	-0.0423822	-0.0874146	-0.196444	0.118836
HDAC1	HDAC1	L2_4.5	brown	0.00739702	0.0587784	-0.0259586	-0.0218285	-0.00723095	0.155055	-0.0912643	0.0170478	-0.0669117	-0.0526726	0.0382	0.0394457	-0.0250426	-0.0296672
MARCKSL1	MARCKSL1	L2_4.2	turquoise	0.0111594	-0.112243	0.163641	-0.158323	-0.0691543	0.184193	-0.0873544	-0.226209	0.142999	-0.0473813	-0.0217169	-0.172883	-0.100769	0.00886724
TSSK3	TSSK3	grey	grey	0.0390546	0.0532611	-0.010851	0.0297027	0.0230538	0.011814	5.54164e-06	0.0407556	-0.0100793	-0.0114114	0.0392406	0.0306496	0.0213168	0.0011819
FAM229A	FAM229A	grey	grey	0.0505929	0.0328023	0.0452228	-0.0159913	0.0203463	0.00254613	-0.039275	0.00178632	-0.0248375	-0.00818004	0.0504611	0.0177573	-0.0221115	0.0201432
BSDC1	BSDC1	grey	grey	0.151119	0.0131993	0.185537	-0.0141867	0.074409	-0.0274737	-0.0427697	-0.033818	-0.00336462	0.0098902	0.0784614	0.0176279	-0.0632845	0.00220382
ZBTB8B	ZBTB8B	L2_4.10	blue	0.0463488	0.103168	-0.0357426	0.0292374	-0.0225446	0.0152682	0.0180078	0.0530498	0.0145271	-0.0416246	0.110524	0.0066283	0.0587465	-0.0312795
ZBTB8A	ZBTB8A	grey	grey	0.121646	0.0409753	0.0950076	0.0324148	0.0808606	-0.0297354	-0.0156641	0.0282904	-0.0431332	0.0157563	0.0524194	0.067354	-0.0309807	0.0639624
ZBTB8OS	ZBTB8OS	grey	grey	0.117639	0.174472	-0.0973402	0.187771	0.0978456	-0.0308743	0.113132	0.156055	-0.000679998	0.0526504	0.138337	0.101312	0.124067	-0.0878656
RBBP4	RBBP4	grey	grey	0.140525	0.0706587	0.116139	-0.00705904	0.0390688	-0.0102137	-0.0216565	0.0267295	-0.00965651	-0.0129137	0.106265	0.0356894	-0.00554241	0.0304057
SYNC	SYNC	L2_4.2	turquoise	0.143887	-0.0795606	0.230726	-0.0401202	0.092629	-0.0460454	-0.0433665	-0.0746023	-0.0216495	0.0516225	-0.0146013	0.0210212	-0.111849	0.246912
KIAA1522	KIAA1522	grey	grey	0.117507	0.0303154	0.120205	-0.000626809	0.0669151	-0.0645002	-0.0363748	0.0196418	-0.0445075	0.0103952	0.0570945	0.0552293	-0.0392194	0.0639567
YARS	YARS	grey	grey	0.159824	0.014909	0.20334	-0.0435583	0.0365376	-0.0342825	-0.0225055	-0.0562241	0.0498877	-0.00878818	0.120892	-0.0437383	-0.043749	0.0416991
S100PBP	S100PBP	grey	grey	0.0909247	0.129247	-0.039762	0.12753	0.074279	0.0627321	0.0628221	0.106231	0.00126902	-0.0291238	0.0878796	0.0409332	0.0839751	-0.00899147
FNDC5	FNDC5	L2_4.2	turquoise	0.10375	-0.169175	0.260816	-0.0654674	0.038764	-0.0265344	0.0426672	-0.219442	0.191875	0.0656334	-0.0360935	-0.153406	-0.0738827	0.131279
HPCA	HPCA	L2_4.2	turquoise	0.160724	-0.195164	0.468736	-0.169538	0.122038	-0.104894	-0.139211	-0.21704	0.0261746	0.00668724	-0.065821	-0.0747017	-0.224297	0.0514457
TMEM54	TMEM54	L2_4.2	turquoise	0.0633763	-0.12528	0.248159	-0.135105	-0.0338657	-0.017213	-0.0244978	-0.196448	0.151583	-0.0344638	-0.00151228	-0.185464	-0.0802457	0.0630664
AL031602.2	AL031602.2	grey	grey	0.076658	-0.0358273	0.0747807	0.0166906	0.0509851	-0.0189115	0.0264396	-0.0258837	0.0205683	0.0545999	-0.00848611	0.00619158	-0.0190357	0.1386
RNF19B	RNF19B	grey	grey	0.0806153	-0.037364	0.123974	0.000449537	0.046451	-0.0164641	0.0257674	-0.0646278	0.0470423	0.0376701	0.0102852	-0.0312964	-0.0398361	0.0436033
AL020995.1	AL020995.1	grey	grey	0.127599	-0.0357301	0.102231	0.0414226	0.0965547	-0.0312008	0.038236	-0.0167458	0.00837634	0.102455	-0.000680452	0.0435194	-0.0285239	0.239123
AK2	AK2	grey	grey	0.100934	0.0287901	0.03427	0.0622767	0.0685518	0.0045667	0.0513279	0.0199409	0.0229774	0.0669023	0.048244	0.0377924	0.0243551	0.0493669
AZIN2	AZIN2	grey	grey	0.148465	0.0186991	0.0649285	0.0914269	0.0842978	-0.0660314	0.14287	0.00235418	0.123732	0.14066	0.0589541	-0.0110963	0.0640852	0.0802123
TRIM62	TRIM62	grey	grey	0.0267604	0.00514064	0.0114964	-0.00962185	-0.0144921	0.129096	0.0179903	-0.0462102	0.0712358	-0.0123876	0.0294589	-0.0543148	0.0102435	0.0123313
AL662907.3	AL662907.3	L2_4.10	blue	0.0288326	0.0957727	-0.0478286	0.0482107	0.0112784	-0.024848	0.00907251	0.0810911	-0.0342364	0.00416286	0.0820586	0.0606719	0.0473352	-0.0360914
ZNF362	ZNF362	grey	grey	0.106246	0.065138	0.0521961	0.0334587	0.0598625	0.00929309	0.00208722	0.0297584	0.00352537	0.0220848	0.0797861	0.0410897	0.00669259	0.00833849
AL513327.1	AL513327.1	grey	grey	0.0939477	-0.0220758	0.0714253	0.0320063	0.0758938	-0.0225441	0.0298531	-0.0142248	0.0127411	0.075494	-0.00876129	0.0347148	-0.0185663	0.167822
PHC2	PHC2	grey	grey	0.19745	0.0828494	0.073011	0.104124	0.0994298	-0.0251634	0.108901	0.0628321	0.055452	0.110319	0.105736	0.0786234	0.0688684	0.0744528
AL513327.2	AL513327.2	grey	grey	0.0535184	-0.0181802	0.0469386	0.00264673	0.038249	0.00249229	0.00624646	-0.0114385	0.00268545	0.0411082	-0.0100733	0.0164323	-0.0215137	0.129178
ZSCAN20	ZSCAN20	grey	grey	0.0171669	0.0138769	-0.0126319	0.0221482	-0.00310131	0.00524345	0.0330617	0.0072818	0.0204166	0.0133456	0.0210176	-0.00173203	0.0252991	0.0052903
CSMD2	CSMD2	L2_4.11	green	0.193596	0.166372	-0.146806	0.360552	0.256311	-0.0911925	0.221841	0.266788	-0.0656071	0.31817	0.0506448	0.340361	0.149468	0.063954
AC099565.1	AC099565.1	L2_4.10	blue	0.0557319	0.115358	-0.0188032	0.0227137	-0.0052414	-0.0271866	-0.0205467	0.0850571	-0.050551	-0.0291265	0.129055	0.0676806	0.0355837	-0.0119951
SMIM12	SMIM12	grey	grey	0.180138	0.0995646	0.0870566	0.0713306	0.102297	-0.0578353	0.00925495	0.079303	-0.0487681	0.0527316	0.129513	0.115654	0.000956463	0.0741964
DLGAP3	DLGAP3	L2_4.11	green	0.223828	0.0371227	0.0272953	0.321065	0.355045	-0.171959	0.154409	0.173424	-0.146177	0.339871	-0.0509843	0.353242	-0.00685799	0.143845
TMEM35B	TMEM35B	grey	grey	0.0247105	0.007404	0.0246739	-0.000425424	0.00584552	0.0248181	-0.00757931	-0.000740855	-0.00137589	-0.0111626	0.0166068	-0.00455245	-0.00980823	0.016644
ZMYM6	ZMYM6	grey	grey	0.128636	0.084325	0.0375727	0.0422702	0.0491478	-0.00771404	0.0174779	0.0695165	-0.0186192	0.0277565	0.0897647	0.0769147	0.0403242	0.0486542
ZMYM1	ZMYM1	grey	grey	0.047604	0.0777828	-0.0333957	0.0412418	-0.00443228	0.0428171	0.0372644	0.0382611	0.0249068	-0.0208816	0.0706239	0.00404943	0.054539	-0.033752
SFPQ	SFPQ	L2_4.11	green	0.0713928	0.0840406	-0.0528935	0.0845707	0.0548252	0.0215326	0.03416	0.103715	-0.0560547	0.0593607	0.0174351	0.132222	0.0538175	-0.00265007
ZMYM4	ZMYM4	grey	grey	0.162546	0.201834	-0.0735312	0.111845	0.0278694	0.0187595	0.117684	0.149996	0.0563633	0.0587103	0.181004	0.0923255	0.182938	-0.0147019
ZMYM4-AS1	ZMYM4-AS1	grey	grey	0.104484	-0.0376296	0.0981857	0.0191582	0.0667486	-0.0217507	0.0168825	-0.0261779	0.0121575	0.0742446	-0.00914181	0.025368	-0.0292122	0.218165
KIAA0319L	KIAA0319L	grey	grey	0.214001	0.0750259	0.102008	0.103491	0.118576	-0.0143192	0.089671	0.0531206	0.0427238	0.0964082	0.110493	0.0722067	0.0535923	0.0746025
NCDN	NCDN	L2_4.2	turquoise	0.210504	-0.114986	0.554486	-0.230896	0.102604	-0.161157	-0.294367	-0.147321	-0.160164	-0.127993	0.0478762	0.0236872	-0.321055	0.0389073
AC004865.2	AC004865.2	grey	grey	0.0480369	0.043998	0.0194739	-0.00624059	0.00454781	-0.0150721	-0.0241797	0.0241188	-0.0198283	-0.00464578	0.0602014	0.0269825	0.00468696	0.0440234
TFAP2E	TFAP2E	grey	grey	0.103323	0.113814	-0.0170804	0.121657	0.119833	-0.0266717	0.006343	0.112487	-0.0765571	0.0662683	0.0738634	0.138129	0.0171035	0.0179426
PSMB2	PSMB2	L2_4.2	turquoise	0.151756	-0.129871	0.349366	-0.105132	0.0673225	-0.0655143	-0.0597652	-0.161637	0.0377847	-0.00136242	-0.0023608	-0.0757853	-0.156228	0.0946564
C1orf216	C1orf216	L2_4.2	turquoise	0.180592	-0.219189	0.462051	-0.125308	0.118493	-0.119379	-0.0952896	-0.221953	1.25169e-05	0.0304442	-0.0673127	-0.0680382	-0.255454	0.224726
CLSPN	CLSPN	grey	grey	0.0483217	0.00199699	0.0386433	0.0216911	0.0233611	-0.0412369	0.0381977	0.00809426	0.0126892	0.0167067	0.0195458	0.0077304	0.00775406	-0.001504
AGO4	AGO4	grey	grey	0.167995	0.137612	0.000130514	0.118478	0.0724225	-0.00933222	0.107991	0.103589	0.0615313	0.0434462	0.144693	0.0552519	0.116666	0.025386
AGO1	AGO1	grey	grey	0.182465	0.087534	0.0761137	0.0981545	0.117692	-0.045376	0.0562644	0.0818577	-0.00791966	0.0842975	0.100724	0.109422	0.0345248	0.0676718
AGO3	AGO3	L2_4.1	red	0.183673	0.284594	-0.099982	0.138138	0.0464749	0.0295219	0.0765821	0.199741	0.00190261	0.065139	0.238981	0.151219	0.174907	-0.011189
AL138787.2	AL138787.2	grey	grey	0.0721581	-0.0033475	0.0512444	0.0187912	0.0496212	0.00146928	0.00171939	0.00232568	-0.0067051	0.0407972	0.0116878	0.03292	-0.0194932	0.143666
ADPRHL2	ADPRHL2	L2_4.2	turquoise	0.0890593	-0.0568532	0.166883	-0.0350471	0.0557086	-0.0173603	-0.0322276	-0.072656	0.00110086	0.00194419	-0.00310369	-0.0249014	-0.0813708	0.0689901
TRAPPC3	TRAPPC3	L2_4.2	turquoise	0.128865	-0.0343226	0.195643	-0.0313478	0.0626169	-0.0390808	-0.0317053	-0.0600445	0.00826911	0.00713915	0.0283023	-0.0105146	-0.0796009	0.0821145
MAP7D1	MAP7D1	L2_4.2	turquoise	0.159619	-0.164481	0.405062	-0.116891	0.107253	-0.0735381	-0.10849	-0.182174	-0.0259637	0.0197994	-0.0321985	-0.0397928	-0.226133	0.13661
THRAP3	THRAP3	L2_4.11	green	0.171176	0.0727868	0.0691721	0.120007	0.140536	-0.0817089	0.0463182	0.101799	-0.066205	0.124956	0.0551873	0.164509	0.000375609	0.0776866
SH3D21	SH3D21	grey	grey	0.124308	0.00817607	0.0539783	0.0948039	0.109043	-0.0567129	0.0976741	0.0125433	0.0443418	0.12154	0.0245914	0.0373056	0.0327732	0.0967001
STK40	STK40	L2_4.9	tan	0.135135	-0.0168491	0.0562864	0.14239	0.154644	-0.0709479	0.116167	0.00883317	0.0240093	0.276642	-0.00573837	0.0917341	0.0003574	0.0884991
LSM10	LSM10	L2_4.2	turquoise	0.116857	-0.158063	0.296909	-0.0828896	0.0777582	-0.0431332	-0.0596284	-0.165875	0.0179783	0.0495585	-0.0569861	-0.0546696	-0.166271	0.176034
OSCP1	OSCP1	grey	grey	0.102028	-0.004075	0.0936864	0.0139009	0.0549829	-0.0444821	0.0164885	-0.0166745	0.0175082	0.0434922	0.034597	0.0123042	-0.0155428	0.0314891
MRPS15	MRPS15	L2_4.2	turquoise	0.101035	-0.11732	0.230157	-0.0453666	0.0739632	-0.0464823	-0.0353917	-0.117493	0.00943876	0.0436012	-0.041733	-0.0285633	-0.122518	0.108918
GRIK3	GRIK3	L2_4.5	brown	0.0292686	0.101398	-0.0307627	-0.00365674	-0.0285366	0.232836	-0.106342	0.00986406	-0.0226146	-0.0542014	0.109121	0.0322948	-0.00662891	-0.0261674
AL353604.1	AL353604.1	L2_4.11	green	0.117022	0.244368	-0.119608	0.229564	0.171672	-0.132675	-0.0633378	0.326517	-0.304606	0.0808766	0.098738	0.399783	0.0226088	-0.0172379
MEAF6	MEAF6	L2_4.2	turquoise	0.12948	-0.0933079	0.309712	-0.127133	0.0375855	-0.0348675	-0.108571	-0.134159	-0.0119277	-0.0179896	0.0139177	-0.0399322	-0.15114	0.0952714
SNIP1	SNIP1	grey	grey	0.0998917	0.00873035	0.11976	-0.0165827	0.0394156	-0.0409182	-0.0268826	-0.00527717	-0.0191025	0.0227181	0.0497029	0.0310274	-0.0391303	0.0686511
DNALI1	DNALI1	grey	grey	0.0617647	0.0577321	0.0413306	-0.0402764	-0.0294055	-0.00295322	-0.0156575	0.00253979	0.0408342	-0.0504715	0.0997254	-0.0292497	0.0248443	0.00993605
GNL2	GNL2	grey	grey	0.03777	-0.0312427	0.0615561	0.00229704	0.0195238	0.00018473	0.00576004	-0.0334726	0.0135566	0.0323567	-0.00354648	-0.00932804	-0.0235336	0.0281731
C1orf109	C1orf109	L2_4.2	turquoise	0.100091	-0.0363079	0.148432	-0.0290407	0.0298548	-0.0365066	-0.00044298	-0.057529	0.0329114	0.0265114	0.0248513	-0.0243131	-0.0388318	0.0731456
EPHA10	EPHA10	grey	grey	0.172428	0.0170165	0.0979034	0.134366	0.18787	-0.101771	0.0559552	0.0536015	-0.045555	0.159397	0.0232194	0.140347	-0.021711	0.0937514
MANEAL	MANEAL	L2_4.2	turquoise	0.125699	-0.113023	0.285612	-0.077228	0.0654004	-0.0483186	-0.0494484	-0.137145	0.0395566	0.000397446	-0.0129806	-0.0663354	-0.129341	0.116406
YRDC	YRDC	L2_4.2	turquoise	0.0759008	-0.0903909	0.201724	-0.0961225	0.00900904	-0.0206575	-0.0488809	-0.121191	0.0402664	0.00193706	-0.00456716	-0.0697719	-0.0966582	0.0760941
C1orf122	C1orf122	L2_4.2	turquoise	0.145631	-0.198436	0.359418	-0.0999222	0.088405	-0.0271543	-0.06051	-0.214508	0.052542	0.0560516	-0.0669699	-0.0918319	-0.194461	0.249223
MTF1	MTF1	grey	grey	0.110723	0.0513339	0.0424869	0.0564119	0.0457647	-0.0301243	0.0580703	0.0317127	0.0322848	0.0637698	0.0781525	0.0258747	0.0405983	0.0339888
INPP5B	INPP5B	grey	grey	0.121566	0.1452	-0.0698504	0.153609	0.0834072	-0.0143791	0.093938	0.118805	0.0107516	0.0954608	0.123545	0.104967	0.101638	-0.0229512
SF3A3	SF3A3	L2_4.2	turquoise	0.127882	-0.00419435	0.158253	-0.0239606	0.0500934	-0.0252679	-0.022729	-0.0350452	0.00726931	0.0156491	0.0579017	0.00194346	-0.0488531	0.0732062
FHL3	FHL3	L2_4.2	turquoise	0.0500413	-0.0708202	0.118222	-0.0326154	0.0243591	-0.0196781	0.0100643	-0.0804772	0.0551497	0.012061	-0.0192264	-0.0665005	-0.0452219	0.0385789
UTP11	UTP11	L2_4.2	turquoise	0.0751205	-0.0619824	0.181159	-0.063583	0.0328492	-0.0324495	-0.0514438	-0.0814548	0.00254601	-0.00271214	-0.00228362	-0.0328282	-0.0936841	0.0555815
POU3F1	POU3F1	L2_4.2	turquoise	0.0875544	-0.124344	0.214689	-0.0476693	0.109763	-0.0765761	-0.0294602	-0.0960374	-0.0188911	0.0830687	-0.0575924	0.00769505	-0.134034	0.0989705
MIR3659HG	MIR3659HG	L2_4.11	green	0.104572	0.0898752	-0.0596529	0.187977	0.164038	-0.0714277	0.0859468	0.173406	-0.105039	0.17294	0.0130454	0.231384	0.0400554	0.0741522
AL390839.2	AL390839.2	grey	grey	0.0394336	0.025463	-0.01504	0.0622057	0.0693983	-0.0381443	0.0259755	0.0540706	-0.0361355	0.0668598	0.0128513	0.0741072	-0.00047608	0.0229689
RRAGC	RRAGC	L2_4.2	turquoise	0.0968913	-0.123954	0.301088	-0.135224	-0.00105759	-0.0238409	-0.0525819	-0.180661	0.0824765	-0.0455697	0.00759622	-0.13609	-0.119853	0.084945
AL139260.1	AL139260.1	grey	grey	0.101772	0.154221	-0.154257	0.20159	0.0462599	0.0180992	0.228102	0.111347	0.128791	0.110789	0.143499	0.02901	0.209213	-0.0781357
MYCBP	MYCBP	grey	grey	0.107645	-0.028354	0.100829	0.0192121	0.068281	-0.0173317	0.0232993	-0.0301859	0.0173086	0.0707851	0.0105778	0.0168721	-0.0315993	0.175568
GJA9	GJA9	grey	grey	0.0569585	-0.011565	0.0379167	0.0244862	0.0323859	-0.00170059	0.0376389	-0.0131789	0.0246924	0.0419561	0.00382366	-0.00082285	0.00110493	0.10979
RHBDL2	RHBDL2	grey	grey	0.125886	-0.00596296	0.0727319	0.0518686	0.0673571	0.0169936	0.0672001	-0.0207722	0.0532497	0.0916549	0.0286182	0.00676266	0.01411	0.220005
AKIRIN1	AKIRIN1	L2_4.2	turquoise	0.192039	-0.0879825	0.299056	-0.0390006	0.0896143	-0.0748701	0.00764899	-0.116779	0.0525513	0.089072	0.0263701	-0.0286332	-0.0998661	0.152636
NDUFS5	NDUFS5	L2_4.2	turquoise	0.105738	-0.311751	0.506664	-0.173759	0.134135	-0.0636716	-0.214404	-0.291035	-0.0785125	0.00385038	-0.167226	-0.0661981	-0.386207	0.219597
MACF1	MACF1	L2_4.12	salmon	-0.0380811	0.0469645	-0.2253	0.161333	-0.00752964	0.312303	0.223856	-0.0140603	0.198269	0.114963	0.0235391	-0.0697359	0.217463	-0.0776252
BMP8A	BMP8A	grey	grey	0.0802913	-0.048221	0.0822551	-0.00733166	0.00435862	-0.036827	0.110776	-0.101594	0.19621	0.111306	0.040989	-0.0992063	0.0501932	0.0454904
PABPC4	PABPC4	grey	grey	0.045916	-0.0339686	0.11175	-0.0481028	0.015633	-0.00145251	-0.0436915	-0.059923	0.007512	-0.0159427	0.0101717	-0.0239339	-0.0580397	-0.002283
HPCAL4	HPCAL4	L2_4.2	turquoise	0.154812	-0.107288	0.438676	-0.174605	0.0347714	-0.08862	-0.142482	-0.173239	0.021165	-0.122874	0.0421598	-0.110282	-0.197667	0.0372674
PPIE	PPIE	grey	grey	0.0922546	0.0282987	0.0740433	0.0162517	0.0487157	0.0136126	-0.00992737	-0.00446032	-0.00366707	0.00992107	0.0467252	0.0192212	-0.0198919	0.0168738
TRIT1	TRIT1	grey	grey	0.149597	0.135562	0.00461412	0.1035	0.0772209	-0.0406817	0.0608015	0.119152	-0.0043583	0.0461362	0.129167	0.0937124	0.0850746	0.052589
MFSD2A	MFSD2A	grey	grey	0.0532112	-0.00181783	0.0632367	0.0181938	0.0397807	-0.0376593	0.00346515	-0.0100333	-0.0147194	0.0121549	0.0104949	0.0179724	-0.0257517	0.0152142
CAP1	CAP1	L2_4.2	turquoise	0.15069	-0.114796	0.360077	-0.139487	0.0316758	-0.082837	-0.0885164	-0.150137	0.0321137	-0.0447845	0.0195869	-0.0906732	-0.155918	0.0804122
PPT1	PPT1	L2_4.2	turquoise	0.167212	-0.162135	0.389176	-0.129796	0.0815944	-0.0413371	-0.103484	-0.17913	0.00335284	-0.00337113	-0.0330184	-0.0531518	-0.201484	0.205263
RLF	RLF	grey	grey	0.130648	0.173317	-0.0741535	0.169535	0.0750036	-0.041217	0.108731	0.165929	-0.00618356	0.084391	0.120802	0.125629	0.134295	-0.00759608
AL050341.2	AL050341.2	grey	grey	0.0679931	-0.050031	0.116781	-0.0160595	0.0673437	-0.0157752	-0.0458576	-0.038719	-0.028279	0.00353697	-0.0216738	0.0108709	-0.0801819	0.114897
ZMPSTE24	ZMPSTE24	L2_4.2	turquoise	0.136588	-0.0256216	0.165711	-0.00896346	0.0622175	0.00382938	0.00650057	-0.0422211	0.0199964	0.0419344	0.0359121	0.00714558	-0.0392406	0.0766386
SMAP2	SMAP2	grey	grey	0.188123	0.0411039	0.208779	-0.0278102	0.0433349	-0.114157	-0.022675	0.0167746	-0.00244418	0.0610785	0.113899	0.0568999	-0.0228515	0.0786422
AL031985.4	AL031985.4	grey	grey	0.13332	-0.0272772	0.120619	0.0345771	0.106328	-0.0556236	0.0088567	-0.000871153	-0.0332228	0.109515	0.000718176	0.0721778	-0.0568123	0.236695
ZFP69B	ZFP69B	L2_4.10	blue	0.036117	0.0919702	-0.0547628	0.0530858	-0.0142691	-0.0461525	0.039339	0.0746569	-0.00421338	0.0239515	0.0957527	0.043556	0.0704914	-0.0177349
AL031985.3	AL031985.3	grey	grey	0.0832016	0.0382521	0.0611504	-0.00508957	0.0206914	-0.0305594	0.00420777	0.020708	0.00682826	0.0148831	0.0569178	0.0205488	0.00875777	0.0408884
ZFP69	ZFP69	grey	grey	0.0564519	0.000237026	0.0400624	0.00884481	0.00814997	-0.00944651	0.0355254	-0.00999635	0.0360536	0.0272178	0.0314353	-0.0154295	0.0160065	0.0609912
AL603839.3	AL603839.3	grey	grey	0.0906488	0.0666017	-0.0225951	0.111533	0.058091	0.00442302	0.105525	0.0588133	0.0533777	0.0364583	0.0600866	0.0185547	0.0824257	0.0292207
EXO5	EXO5	grey	grey	0.0558375	-0.0133398	0.0667893	-0.00128207	0.0284173	-0.0257316	0.0145054	-0.0183164	0.0163266	0.016495	0.0150615	-0.0100943	-0.0163215	0.034798
ZNF684	ZNF684	grey	grey	0.0543084	-0.0146043	0.0477569	-0.0307249	-0.018727	0.0330933	0.0627153	-0.0614242	0.122153	0.023645	0.0435754	-0.0877441	0.0300315	0.0488886
AL356379.2	AL356379.2	L2_4.8	yellow	0.0541057	0.0144078	0.0357539	-0.0477127	-0.0689233	-0.0399211	0.0985704	-0.0623897	0.223112	-0.00529068	0.103252	-0.157723	0.105353	-0.00378288
RIMS3	RIMS3	L2_4.2	turquoise	0.209193	-0.123273	0.409143	-0.157433	0.0478845	-0.133986	-0.0349912	-0.203605	0.147954	0.0421276	0.0670536	-0.129818	-0.120124	0.135649
NFYC	NFYC	grey	grey	0.146581	0.0898572	0.0406351	0.0531647	0.0490034	0.00301585	0.0549809	0.0502985	0.0355184	0.0413385	0.114415	0.0505202	0.0580746	0.00557935
KCNQ4	KCNQ4	grey	grey	0.0767016	-0.0164754	0.0464279	0.0506958	0.0621859	-0.0395165	0.0937965	-0.0160231	0.0722747	0.0718418	0.00832494	-0.0188394	0.0256646	0.0542073
CITED4	CITED4	L2_4.2	turquoise	0.073724	-0.0776033	0.226899	-0.131842	-0.0137137	-0.0338225	-0.0730686	-0.129716	0.0353186	-0.0440151	0.0188234	-0.0897854	-0.104859	0.0490317
CTPS1	CTPS1	grey	grey	0.131708	-0.0264318	0.111692	0.0576532	0.122639	-0.0572873	0.0288755	0.00665726	-0.0237945	0.10384	-0.00476055	0.0787183	-0.0399415	0.115806
SLFNL1-AS1	SLFNL1-AS1	grey	grey	0.0807721	0.00601608	0.0427959	0.0504671	0.0719122	-0.0170548	0.0273429	0.018992	-0.00677038	0.0714941	0.0155661	0.0512981	-0.0117291	0.13023
SLFNL1	SLFNL1	grey	grey	0.0784708	0.0169629	0.0516177	0.0239841	0.0611877	-0.0145995	-0.00689013	0.0149346	-0.0247405	0.0410048	0.0259903	0.0488819	-0.0213188	0.0905484
SCMH1	SCMH1	grey	grey	0.118695	0.194817	-0.141756	0.210874	0.0784552	0.00622553	0.157153	0.190949	0.0389618	0.0977337	0.126856	0.122751	0.201318	-0.0449888
FOXO6	FOXO6	grey	grey	0.031284	-0.0120684	0.0397999	0.0271481	0.0547281	0.0305947	-0.00922012	-0.0225547	0.00132544	0.00824933	-0.0140887	0.00560392	-0.020992	0.00993604
HIVEP3	HIVEP3	L2_4.3	black	0.115033	0.243024	-0.213024	0.42092	0.169107	-0.0261104	0.24854	0.277747	0.0218151	0.10686	0.103047	0.160334	0.248889	-0.0103519
FOXJ3	FOXJ3	grey	grey	0.170921	0.13633	0.0214325	0.108374	0.0821604	-0.0454892	0.0730689	0.123883	-0.0112109	0.0744176	0.123865	0.120212	0.0928564	0.0285007
RIMKLA	RIMKLA	L2_4.2	turquoise	0.172548	-0.0460383	0.181258	0.0203835	0.0667125	-0.0786041	0.0981179	-0.0671724	0.109883	0.130614	0.0532633	-0.022413	0.0024459	0.105946
ZMYND12	ZMYND12	grey	grey	0.0384823	0.0114299	0.0389242	-0.0108735	-0.00314879	0.00820634	-0.00721058	-0.00996787	0.0181086	-0.0198995	0.036316	-0.0145602	-0.000266426	0.0159691
PPCS	PPCS	L2_4.2	turquoise	0.0922235	-0.0846617	0.191523	-0.0265677	0.0771467	-0.0347956	-0.0354224	-0.0750112	-0.0180208	0.0184787	-0.0334231	-0.00250158	-0.11148	0.101499
CCDC30	CCDC30	L2_4.7	purple	0.0736486	0.249143	-0.199162	0.193148	0.0455882	-0.0874151	0.113003	0.273948	-0.0629286	0.0566689	0.157717	0.178822	0.197782	-0.118859
PPIH	PPIH	grey	grey	0.113323	0.0186838	0.0912921	0.0326	0.0909037	-0.0379229	-0.0041125	0.0158167	-0.0296044	0.0559236	0.0274301	0.0640371	-0.0306922	0.0573009
AC098484.4	AC098484.4	grey	grey	0.0536386	0.02142	0.0139638	0.0422543	0.0416529	-0.00206063	0.0110643	0.0285083	-0.0127174	0.0340092	0.0162923	0.0448948	0.00519474	0.0570154
YBX1	YBX1	grey	grey	0.0602939	-0.0044385	0.0940954	-0.0157973	0.0481457	0.0123644	-0.0756505	-0.0136811	-0.0622725	-0.00813407	0.000991964	0.0419941	-0.0706874	0.0586132
P3H1	P3H1	grey	grey	0.115722	0.0636711	0.0278175	0.0949738	0.121588	-0.0403641	0.0149039	0.0774415	-0.0581181	0.0874393	0.0464945	0.121358	0.000673809	0.0397708
C1orf50	C1orf50	grey	grey	0.0899453	-0.00748639	0.0884616	0.0316151	0.0702963	-0.0368015	0.012491	-0.00476188	-0.000885163	0.0574252	0.0163731	0.0321021	-0.0259988	0.0646072
TMEM269	TMEM269	grey	grey	0.0283673	0.0268349	0.00349441	0.012253	0.0204856	-0.00419502	-0.00977061	0.0285476	-0.0282437	0.00833401	0.030896	0.0364522	-0.00140806	0.0161441
SVBP	SVBP	L2_4.2	turquoise	0.0958271	-0.138615	0.240472	-0.0664957	0.04712	-0.0572615	-0.0118148	-0.1533	0.0543303	0.0480723	-0.0466234	-0.0709314	-0.120882	0.126447
ERMAP	ERMAP	grey	grey	0.0700849	0.0152894	0.0247243	0.0446392	0.0546998	0.00971252	0.0259322	0.0215487	-0.00413715	0.0507469	0.0156707	0.0419003	0.00756875	0.0488124
ZNF691	ZNF691	grey	grey	0.046193	0.00552518	0.0278963	0.0189045	0.0388466	0.00158217	0.012645	0.00579104	-0.00191421	0.020644	0.00802209	0.0184633	0.000492348	0.0110878
SLC2A1	SLC2A1	L2_4.2	turquoise	0.06171	-0.0833943	0.156547	-0.0547137	0.0345071	0.0539126	-0.0432505	-0.10167	0.00935232	0.0105564	-0.0273731	-0.0353764	-0.0931082	0.0857129
SLC2A1-AS1	SLC2A1-AS1	grey	grey	0.0696132	0.0725897	-0.0314846	0.112211	0.0744147	-0.0244053	0.0622374	0.0821728	-0.0115413	0.04516	0.0436154	0.0728085	0.0451579	-0.0196202
EBNA1BP2	EBNA1BP2	L2_4.2	turquoise	0.113765	-0.13283	0.276857	-0.0575292	0.0957737	-0.0636629	-0.0652466	-0.127494	-0.0102491	0.0341525	-0.0503813	-0.0216987	-0.163422	0.119187
CFAP57	CFAP57	grey	grey	0.0505987	-0.0268609	0.0244296	0.0625263	0.0678124	-0.0579872	0.0725153	0.00173784	0.0180104	0.0855282	-0.0246874	0.0192882	0.00807291	0.0404228
TIE1	TIE1	grey	grey	0.0687368	-0.0374776	0.0319819	0.0602256	0.118267	-0.0538937	0.0478004	0.0151905	-0.0305958	0.124868	-0.0458251	0.0876083	-0.0182822	0.0692566
MPL	MPL	grey	grey	0.088289	-0.0064063	0.0339551	0.0471827	0.109732	-0.0585046	0.00141844	0.0549911	-0.0833613	0.150247	-0.0273589	0.155605	-0.0400429	0.0819637
ELOVL1	ELOVL1	grey	grey	0.0668531	-0.0256508	0.0675312	-0.00181073	0.0494743	0.027151	-0.00798551	-0.038092	0.00147176	0.0364167	-0.0021835	0.00266736	-0.0446482	0.0555651
MED8	MED8	L2_4.2	turquoise	0.13029	-0.113597	0.215329	-0.0128437	0.10359	-0.0700304	0.00835582	-0.0912623	0.0210041	0.1066	-0.0458524	0.000369767	-0.101751	0.160982
SZT2	SZT2	grey	grey	0.0987151	0.0808387	-0.0380003	0.123789	0.0909944	-0.00219006	0.0755647	0.0878035	-0.00380306	0.0951894	0.0580921	0.101368	0.0670238	-0.00773198
HYI	HYI	grey	grey	0.0402351	-0.0569882	0.0798278	0.0148325	0.100102	-0.00752786	-0.0321024	-0.0327068	-0.0437148	0.0364412	-0.057641	0.0339885	-0.0810735	0.0260158
PTPRF	PTPRF	L2_4.2	turquoise	0.24654	-0.210158	0.407596	0.0418484	0.24789	-0.173775	0.101353	-0.159921	0.0544828	0.181892	-0.0973757	-0.0120479	-0.156418	0.182071
KDM4A	KDM4A	grey	grey	0.113402	0.0312804	0.0513424	0.0793135	0.0946393	-0.0554663	0.0332208	0.0521551	-0.0520312	0.088434	0.0348845	0.107541	-0.00451127	0.048568
KDM4A-AS1	KDM4A-AS1	grey	grey	0.102283	-0.0185263	0.0822228	0.0318616	0.0825584	-0.0291633	0.000668316	-0.000182051	-0.02249	0.0672387	-0.000869915	0.052944	-0.0383506	0.183828
ST3GAL3	ST3GAL3	grey	grey	0.187719	0.214698	-0.0763813	0.193566	0.0898278	-0.0550365	0.145709	0.213615	-0.00617923	0.0919074	0.1814	0.16192	0.170974	-0.0280116
AL451062.1	AL451062.1	grey	grey	0.0647692	0.000360025	0.0475285	0.00921401	0.039187	-0.0180804	-0.00497151	-0.00141121	-0.0115286	0.0286227	0.00735398	0.0261035	-0.0192138	0.114173
AL357079.1	AL357079.1	grey	grey	0.0750656	-0.00831212	0.0584451	0.0296239	0.0567275	-0.00371003	0.0101371	-0.0118493	0.0105075	0.04098	0.0106508	0.0155419	-0.0156921	0.0998741
IPO13	IPO13	L2_4.2	turquoise	0.145327	-0.103571	0.246118	0.00792813	0.162729	-0.0544975	-0.0160101	-0.0819104	-0.0274563	0.0855114	-0.0493952	0.0300763	-0.134523	0.109001
DPH2	DPH2	L2_4.2	turquoise	0.103149	-0.0652968	0.163987	-0.0116374	0.0861847	-0.0387008	-0.0203257	-0.0588911	-0.00754578	0.0572481	-0.0179436	0.0109349	-0.0824237	0.105307
ATP6V0B	ATP6V0B	L2_4.2	turquoise	0.230999	-0.388837	0.682975	-0.220721	0.167773	-0.126932	-0.12996	-0.392897	0.0554072	0.066821	-0.154826	-0.150953	-0.380604	0.312426
B4GALT2	B4GALT2	L2_4.2	turquoise	0.0942549	-0.274929	0.327794	-0.0539546	0.120302	-0.0823866	0.0456333	-0.260098	0.120808	0.166572	-0.161777	-0.129687	-0.18079	0.114527
CCDC24	CCDC24	grey	grey	0.161449	-0.0796494	0.136908	0.119993	0.18143	-0.0785547	0.131686	-0.0385922	0.0561284	0.177369	-0.0487215	0.0251029	-0.025261	0.155665
SLC6A9	SLC6A9	grey	grey	0.0815468	-0.0204886	0.0951204	-0.00144237	0.0733391	-0.0147807	0.000293621	-0.0279297	0.00122912	0.0513943	0.00969214	0.0151959	-0.0415896	0.0800419
AL139220.2	AL139220.2	grey	grey	0.0412479	0.0373858	-0.0270219	0.0587611	0.0737873	0.0296567	-0.0256359	0.0696143	-0.105384	0.0446437	-0.00358228	0.146598	-0.0305225	0.00240399
DMAP1	DMAP1	grey	grey	0.0491965	-0.0690419	0.124234	0.0536225	0.140564	-0.0623534	-0.0253514	-0.0264713	-0.0911366	0.0413927	-0.0783951	0.0632663	-0.12019	-0.0305236
ERI3	ERI3	grey	grey	0.170725	0.0529061	0.0927129	0.0910192	0.106625	0.0265505	0.0601282	0.0378324	0.0095243	0.0680584	0.0846546	0.0742487	0.0163101	0.0372886
RNF220	RNF220	grey	grey	0.0839581	-0.0668654	0.191389	-0.13427	-0.0224917	0.193644	-0.0763325	-0.158914	0.0551389	-0.0423327	0.0403216	-0.0926768	-0.109491	0.0149025
TMEM53	TMEM53	L2_4.2	turquoise	0.0789029	-0.0456911	0.114048	0.0164506	0.0576713	-0.0063093	0.0262569	-0.0548242	0.0374511	0.0328165	-0.00646946	-0.0243716	-0.0361596	0.0565854
ARMH1	ARMH1	L2_4.6	pink	0.0272998	0.0398172	-0.0831689	0.138022	0.0463129	0.0690151	0.165693	0.0351835	0.0745119	0.0481375	0.027161	-0.0172767	0.0954722	-0.0450758
AL592166.1	AL592166.1	grey	grey	0.0364335	0.0111492	0.00177516	0.0320142	0.0223502	0.0017462	0.0381489	0.0133823	0.0138696	0.0245895	0.0146951	0.0136491	0.0192256	0.0313706
RPS8	RPS8	L2_4.2	turquoise	0.157805	-0.215632	0.463682	-0.0824188	0.181539	-0.0905479	-0.188779	-0.190331	-0.114846	-0.00101236	-0.123162	0.0131379	-0.336159	0.241285
BEST4	BEST4	grey	grey	0.0546966	-0.0491102	0.0647244	0.0234788	0.0491182	-0.0173637	0.0516295	-0.0459335	0.0557021	0.0658484	-0.0189562	-0.0236614	-0.0065935	0.0632337
PLK3	PLK3	L2_4.2	turquoise	0.0619577	-0.0825476	0.106764	0.00262759	0.0630739	-0.00711397	0.0272329	-0.0721178	0.0434762	0.0986929	-0.0396698	-0.0167417	-0.0472279	0.0863214
BTBD19	BTBD19	grey	grey	0.0636089	0.019145	0.0137485	0.0600411	0.0632325	-0.0285661	0.0341592	0.0299407	0.00639183	0.0398193	0.0164325	0.0323759	0.0136514	0.0348143
PTCH2	PTCH2	grey	grey	0.158038	-0.0264182	0.0815597	0.15422	0.181775	-0.04807	0.140782	3.31307e-05	0.0680516	0.138329	0.00205511	0.0318177	0.0199058	0.118838
EIF2B3	EIF2B3	grey	grey	0.128728	0.0866884	-0.024381	0.155157	0.118318	-0.0323824	0.094361	0.107408	-0.0113048	0.0923745	0.0592976	0.111947	0.0722736	0.0100922
HECTD3	HECTD3	grey	grey	0.0897288	-0.0456377	0.127793	-0.00178233	0.0554634	-0.0272059	0.0324896	-0.0590642	0.0488743	0.0410259	0.00184437	-0.0299817	-0.0333286	0.0468985
UROD	UROD	L2_4.2	turquoise	0.122631	-0.151575	0.318866	-0.0960028	0.0781609	-0.052051	-0.0756409	-0.162697	0.0164707	0.00530839	-0.0374059	-0.0674192	-0.173929	0.11084
ZSWIM5	ZSWIM5	L2_4.3	black	0.138566	0.134093	-0.0898144	0.226586	0.119527	0.00917506	0.166932	0.150712	0.0232891	0.13518	0.0894304	0.122721	0.151405	0.00240944
MUTYH	MUTYH	grey	grey	0.0651256	0.00424713	0.0455455	0.0360844	0.0574391	0.027195	0.0172403	-0.00373864	0.00577055	0.0227465	0.0162877	0.0143385	-0.0169584	0.045172
TOE1	TOE1	grey	grey	0.0749116	-0.0293076	0.106757	-0.0154867	0.0571221	-0.0133115	-0.0349253	-0.0291946	-0.0223982	0.0206662	-0.00128884	0.0208617	-0.06071	0.0668162
TESK2	TESK2	grey	grey	0.0352174	0.029754	-0.0309772	0.0832817	-0.036733	0.0182908	0.252766	-0.0317397	0.252577	-0.0418927	0.0717015	-0.199162	0.161058	-0.0681754
MMACHC	MMACHC	grey	grey	0.069498	-0.0348148	0.0889339	0.0126181	0.0616364	-0.0154351	0.00803865	-0.0260954	-0.00145118	0.0322227	-0.0042168	0.0135679	-0.0401218	0.0550208
PRDX1	PRDX1	L2_4.2	turquoise	0.0829505	-0.254718	0.452508	-0.264885	-0.0206706	0.0154828	-0.160765	-0.330089	0.0886628	-0.0966723	-0.0670774	-0.229603	-0.259155	0.118575
AKR1A1	AKR1A1	L2_4.2	turquoise	0.110467	-0.104421	0.20572	-0.0215726	0.0877239	-0.0198034	-0.00820892	-0.112623	0.0290035	0.050149	-0.035605	-0.0338085	-0.104279	0.125158
NASP	NASP	grey	grey	0.0726623	0.0330031	-0.000238928	0.0546312	0.0389465	0.0705048	0.0446674	0.00605125	0.0221438	0.054529	0.0341044	0.0245777	0.0122122	0.0172713
GPBP1L1	GPBP1L1	L2_4.10	blue	0.147251	0.137645	-0.00289463	0.0694368	0.0504019	0.0296542	0.0458187	0.088354	0.00818655	0.0314804	0.151998	0.0737802	0.0783053	0.0103794
TMEM69	TMEM69	grey	grey	0.0739246	0.0098659	0.0724205	-0.00175443	0.026803	-0.00378301	0.00313828	-0.0163512	0.0218717	0.0129202	0.0343893	-0.00123707	-0.00815957	0.020533
IPP	IPP	grey	grey	0.0461373	0.0197937	0.022542	0.030406	0.0325564	0.0190798	-0.00756239	0.015784	-0.0135815	-0.00283884	0.0177599	0.0264296	0.00028354	0.00805771
MAST2	MAST2	grey	grey	0.114267	0.100624	-0.0262205	0.091465	0.03436	0.0333425	0.0775099	0.0649715	0.0513754	0.0611053	0.104126	0.043351	0.098353	0.0168425
PIK3R3	PIK3R3	grey	grey	0.0956418	0.0659385	0.0500123	-0.0484523	-0.0559774	0.058428	-0.0313028	-0.0182478	0.0331876	-0.0179505	0.135472	-0.00403688	0.022876	0.022575
POMGNT1	POMGNT1	L2_4.2	turquoise	0.187878	-0.106069	0.270148	0.00341851	0.16732	-0.0525554	-0.0120822	-0.0996636	0.00666095	0.0960273	-0.0318234	0.0105858	-0.124733	0.198786
LURAP1	LURAP1	grey	grey	0.0894293	0.0422481	-0.0269456	0.152093	0.13417	-0.0378682	0.0919658	0.0760777	-0.0207706	0.137244	0.00500253	0.114901	0.0350487	0.0137996
RAD54L	RAD54L	grey	grey	0.0701219	0.0136442	0.0198699	0.0595492	0.075923	-0.0348424	0.0386198	0.0251555	-0.0138725	0.0704162	0.0253699	0.0541578	0.00319648	0.0256937
LRRC41	LRRC41	L2_4.2	turquoise	0.148885	-0.0299796	0.18032	0.0239023	0.111576	-0.0433193	0.000311827	-0.0376542	-0.00175583	0.0709135	0.0161922	0.0316008	-0.0686624	0.0897383
UQCRH	UQCRH	L2_4.2	turquoise	0.208857	-0.308706	0.602214	-0.203931	0.10123	-0.090688	-0.131256	-0.349736	0.0663368	0.0429661	-0.083264	-0.15094	-0.321919	0.238438
NSUN4	NSUN4	grey	grey	0.0811308	0.0242457	0.0382977	0.0551435	0.0591436	-0.0210796	0.0359156	0.0196133	0.00643345	0.0494709	0.0400573	0.0352742	0.00752681	0.00172673
FAAH	FAAH	L2_4.4	greenyellow	0.142511	0.00927901	0.117769	0.136483	0.267686	-0.0909415	0.0071828	0.0621158	-0.110357	0.0592363	-0.0173163	0.135382	-0.0763113	0.0702313
MKNK1	MKNK1	grey	grey	0.180646	0.107739	0.0265521	0.201247	0.175895	-0.101011	0.151708	0.13202	-0.00408415	0.061864	0.0833117	0.106284	0.0691369	0.0547309
ATPAF1	ATPAF1	grey	grey	0.142434	0.111905	0.106172	-0.0141059	0.00907429	-0.0312312	-0.027335	0.0573026	0.00583596	-0.0591452	0.164676	0.0277515	0.0299012	-0.0201154
EFCAB14	EFCAB14	grey	grey	0.121117	0.0114726	0.155235	-0.0523952	0.0179841	0.00519643	-0.0330019	-0.0332301	0.0085963	-0.00768176	0.0698035	-0.0028095	-0.0381604	0.0443741
CYP4X1	CYP4X1	grey	grey	0.192642	0.0353083	0.134659	0.0660534	0.0943541	-0.0936262	0.0899253	0.0326916	0.054444	0.0614245	0.0792102	0.0344016	0.0390455	0.113974
CYP4Z1	CYP4Z1	grey	grey	0.0655514	0.071727	-0.0406619	0.0734148	0.0304683	-0.049074	0.0795656	0.0762021	0.0230542	0.0414637	0.0646856	0.0420624	0.0884119	0.00600327
CYP4A22-AS1	CYP4A22-AS1	grey	grey	0.0651687	0.0566457	-0.0310857	0.0609635	0.0232803	-0.0448211	0.0717207	0.0588762	0.0261838	0.0550571	0.0537828	0.0493692	0.0711661	-0.00459098
STIL	STIL	grey	grey	0.0459999	0.0230047	0.000263859	0.0272002	0.0167329	0.00429179	0.0423801	0.00701012	0.031749	0.0292887	0.0341586	0.00239938	0.0384461	-0.00380755
CMPK1	CMPK1	L2_4.2	turquoise	0.110844	-0.0830363	0.240818	-0.107969	-0.00661033	-0.0374753	-0.0164566	-0.143645	0.107303	-0.0101628	0.0423492	-0.114971	-0.0631137	0.0384002
SPATA6	SPATA6	L2_4.5	brown	-0.0139933	0.0640811	-0.075918	-0.106482	-0.161139	0.367862	0.0499748	-0.0878083	0.196408	-0.0924695	0.137801	-0.173693	0.105492	-0.0672214
AGBL4	AGBL4	L2_4.6	pink	0.0443354	0.179891	-0.30687	0.281851	0.00129159	-0.11692	0.402795	0.222032	0.208859	0.244869	0.115548	0.0797391	0.430025	-0.120966
BEND5	BEND5	L2_4.2	turquoise	0.0309177	-0.152387	0.186166	-0.079281	-0.0162091	-0.0411342	0.0357368	-0.192461	0.138301	0.0401107	-0.0461576	-0.147197	-0.0631357	0.0418395
AC099788.1	AC099788.1	L2_4.13	magenta	0.119497	-0.0423924	0.0938323	0.0268948	0.0572621	-0.0432574	0.0566241	-0.0203028	0.0439732	0.111285	-0.00173373	0.014595	-0.00150188	0.294108
ELAVL4	ELAVL4	L2_4.2	turquoise	0.154228	-0.109922	0.300979	-0.208853	-0.157991	-0.0504256	0.114258	-0.278499	0.384721	0.041784	0.147511	-0.296357	0.056413	-0.0199218
FAF1	FAF1	L2_4.7	purple	0.146256	0.288403	-0.219129	0.228683	0.0405003	0.0276943	0.188865	0.282381	0.0460567	0.0862451	0.207872	0.156592	0.290891	-0.0664147
LINC01562	LINC01562	grey	grey	0.0298013	0.0359408	-0.0324526	0.0570716	0.0230279	-0.00575163	0.0465401	0.0341243	0.0246282	0.0285401	0.028617	0.0158698	0.0440685	-0.0106319
RNF11	RNF11	L2_4.2	turquoise	0.103116	-0.114689	0.363882	-0.231872	-0.101032	-0.0421582	-0.0311199	-0.241547	0.197645	-0.0922642	0.0909213	-0.250488	-0.0698434	-0.0373172
TTC39A	TTC39A	grey	grey	0.0395795	-0.0251321	0.0546495	-0.0213403	-0.0382393	0.00314399	0.0902185	-0.0957945	0.166875	0.0137582	0.0507867	-0.12911	0.0519731	0.019127
EPS15	EPS15	L2_4.2	turquoise	0.0915768	-0.0712105	0.211827	-0.189225	-0.139146	0.109458	0.020266	-0.21927	0.263594	-0.0221844	0.106689	-0.242265	0.0177514	0.0184358
OSBPL9	OSBPL9	L2_4.5	brown	0.109636	0.154678	-0.057573	0.019063	-0.0627753	0.140697	0.0754679	0.050272	0.120442	-0.0153607	0.182299	-0.0138504	0.151974	-0.017555
NRDC	NRDC	grey	grey	0.224393	0.0558967	0.149523	0.0489561	0.0726353	-0.0371133	0.0775058	0.0171428	0.0688617	0.0771791	0.129854	0.0226371	0.0426788	0.139222
RAB3B	RAB3B	grey	grey	0.0104609	-0.0736581	0.139676	-0.1128	-0.119017	0.0731103	0.0123206	-0.18586	0.201838	-0.0837497	0.049098	-0.234439	-0.0117084	-0.0205163
TXNDC12	TXNDC12	grey	grey	0.111736	0.0310392	0.121678	-0.0321032	0.0237048	-0.0161246	-0.0328564	-0.0157847	0.00282389	-0.0114582	0.081531	0.00528295	-0.023255	0.0252555
KTI12	KTI12	L2_4.2	turquoise	0.0537102	-0.0572259	0.13716	-0.0486648	0.026955	-0.0290719	-0.0464477	-0.0643508	-0.00882799	-0.00140515	-0.0135459	-0.0199768	-0.0791626	0.0662162
BTF3L4	BTF3L4	L2_4.2	turquoise	0.114922	-0.00378792	0.170521	-0.0555132	0.00499858	-0.0178449	-0.0226267	-0.0632595	0.0511297	-0.0196083	0.0710334	-0.0470787	-0.0294117	0.0198829
ZFYVE9	ZFYVE9	grey	grey	0.173253	0.150798	-0.0132458	0.105952	0.0307844	-0.0306547	0.116186	0.10349	0.0908519	0.0699328	0.179454	0.0471726	0.158364	0.00937106
CC2D1B	CC2D1B	grey	grey	0.0759507	-0.026606	0.0682532	0.0395665	0.0821104	-0.00630423	0.0256619	-0.0190539	0.00706005	0.0591737	-0.00625448	0.0183056	-0.0258009	0.0619822
PRPF38A	PRPF38A	grey	grey	0.111878	0.0301371	0.102667	-0.0133709	0.0341571	-0.0106512	-0.0237903	0.00568277	-0.0121172	0.0222831	0.0683683	0.0346246	-0.0234382	0.0737817
TUT4	TUT4	L2_4.1	red	0.0722986	0.246415	-0.118266	0.0724566	-0.0302405	0.0948137	0.0142681	0.155008	-0.00774843	-0.0768012	0.174984	0.0575342	0.144913	-0.0525068
GPX7	GPX7	grey	grey	0.0401994	0.00740074	0.0308979	0.00209222	0.0191188	0.0268105	-0.0124526	-0.00562005	-0.00236018	0.000318061	0.0199222	0.010515	-0.0174672	0.0317858
COA7	COA7	L2_4.2	turquoise	0.0719076	-0.077906	0.195876	-0.0730102	0.0157745	-0.0266222	-0.0491682	-0.106513	0.0294418	-0.0116318	-0.00391122	-0.060062	-0.0891642	0.049607
ZYG11B	ZYG11B	L2_4.2	turquoise	0.185427	-0.0438096	0.331966	-0.143961	-0.0132221	-0.0606541	-0.0398025	-0.141801	0.116332	-0.0345198	0.114857	-0.117838	-0.06718	0.0338757
ECHDC2	ECHDC2	L2_4.11	green	0.0959184	0.0827817	-0.0413004	0.114268	0.122902	0.108533	-0.0136906	0.0887788	-0.112069	0.0813795	0.0223713	0.175192	-0.0198247	0.0127928
SCP2	SCP2	grey	grey	0.0881015	0.041769	0.0877735	-0.0043381	0.0139158	0.00438262	-0.0201232	0.00331752	0.00113477	-0.0554615	0.0694555	-0.0130387	-0.0115374	-0.00934602
CPT2	CPT2	grey	grey	0.0146739	-0.0313164	0.0449327	-0.0393118	-0.0101721	0.046609	-0.0249594	-0.043474	0.0159031	-0.0137635	-0.00443864	-0.0277937	-0.0280418	0.031242
AL606760.2	AL606760.2	grey	grey	0.0340715	0.0337598	-0.0019537	0.0258509	0.0204376	-0.00758974	0.00399885	0.0285705	-0.00977825	0.00655087	0.0320603	0.0283671	0.00859355	-0.00347405
CZIB	CZIB	L2_4.2	turquoise	0.0974313	-0.0398911	0.159555	-0.0186662	0.075345	-0.016904	-0.061356	-0.0419464	-0.0437603	0.0104762	-0.00937375	0.0285651	-0.0939013	0.0700534
MAGOH	MAGOH	L2_4.2	turquoise	0.10385	-0.0619639	0.169809	-0.0166345	0.0707211	-0.0435065	-0.0110535	-0.0668247	0.00846448	0.0468213	-0.0108462	-0.00609315	-0.0821728	0.108938
LRP8	LRP8	grey	grey	0.110521	-0.00530423	0.0593374	0.0647452	0.0742041	0.059216	0.0538267	-0.0215756	0.0489159	0.117023	0.0225811	0.0343375	0.0148484	0.060147
LINC01771	LINC01771	L2_4.3	black	0.0360118	0.0516354	-0.071016	0.170821	0.0892198	-0.0515068	0.105828	0.0835552	-0.0150449	0.0748568	-0.00432073	0.0797707	0.0486909	-0.0312322
GLIS1	GLIS1	grey	grey	0.153526	0.184126	-0.0770599	0.209446	0.134789	-0.0740395	0.0695789	0.200859	-0.0795704	0.113548	0.116459	0.224244	0.104876	0.00486823
NDC1	NDC1	grey	grey	0.11491	0.0344303	0.0753001	0.0398795	0.0768377	-0.0441577	0.0248684	0.0280478	-0.0145595	0.0514261	0.0486199	0.0603805	-0.00443878	0.0481746
YIPF1	YIPF1	L2_4.2	turquoise	0.100537	-0.0731592	0.145491	0.00974296	0.070096	-0.00177971	0.0417728	-0.0780354	0.0438707	0.0695573	-0.00759406	-0.0244773	-0.0519048	0.0981158
HSPB11	HSPB11	grey	grey	0.133387	0.0148071	0.132669	0.0284672	0.0663331	-0.0198326	0.0145754	-0.00959241	0.00567979	0.0052906	0.0496578	0.0116782	-0.0272089	0.110002
LRRC42	LRRC42	grey	grey	0.0987954	-0.0306325	0.109932	0.0316709	0.0668381	-0.0168587	0.0459008	-0.0345731	0.0320082	0.0540363	-0.00265086	-0.00335506	-0.0211324	0.101404
TMEM59	TMEM59	L2_4.2	turquoise	0.187286	-0.128914	0.401727	-0.153884	0.0588373	-0.0258994	-0.125189	-0.18057	0.00828583	-0.0181554	0.0179458	-0.0606596	-0.195821	0.201591
TCEANC2	TCEANC2	grey	grey	0.0605593	0.0426592	0.0134063	0.0300628	0.0143384	0.00488472	0.037513	0.0248345	0.0319718	0.0111139	0.0583096	0.00722659	0.0385519	0.00238444
CYB5RL	CYB5RL	grey	grey	0.0752697	-0.0276061	0.0554202	0.0332255	0.0686028	-0.0133691	0.0242116	-0.00363344	-0.00610856	0.0759466	-0.00525129	0.0427489	-0.0293357	0.0813979
MRPL37	MRPL37	L2_4.2	turquoise	0.102169	-0.125574	0.265135	-0.0701278	0.0630783	-0.0330115	-0.041036	-0.145644	0.0365756	0.017472	-0.0244073	-0.0683065	-0.138442	0.0871186
SSBP3	SSBP3	L2_4.2	turquoise	0.209194	-0.0376541	0.261512	0.0438764	0.160565	-0.046729	0.0332471	-0.0836036	0.0668399	0.106897	0.0516745	0.0214022	-0.0565219	0.0322467
ACOT11	ACOT11	L2_4.5	brown	-0.0170058	0.0442317	-0.0975414	-0.0215918	-0.0655119	0.322613	0.0063779	-0.0561813	0.102926	-0.0173349	0.0360519	-0.0713633	0.0714979	-0.0748441
MROH7	MROH7	L2_4.5	brown	-0.017196	0.0337932	-0.0938793	-0.0167385	-0.0528826	0.29273	0.0188034	-0.0574854	0.116944	-0.00230776	0.0323714	-0.0769618	0.074729	-0.0733223
TTC4	TTC4	grey	grey	0.0740342	0.00429692	0.0764903	-0.00793322	0.0342239	0.0159558	-0.0135506	-0.0178771	0.00763571	0.00440691	0.0312511	0.00128572	-0.0230319	0.000428459
TTC22	TTC22	grey	grey	0.0396083	0.0288549	0.0103935	0.0360481	0.0435201	-0.0354351	-0.0128738	0.0434721	-0.0568085	0.0104175	0.0089893	0.0654867	-0.0193109	0.0223628
DHCR24	DHCR24	L2_4.2	turquoise	0.183172	-0.307549	0.530126	-0.177964	0.0954691	-0.111978	-0.033447	-0.330586	0.115651	0.0941184	-0.0910342	-0.15538	-0.253722	0.205435
AC096536.3	AC096536.3	grey	grey	0.0843444	-0.0669937	0.092942	0.0174548	0.0765578	-0.0333131	0.024824	-0.0369451	0.00724157	0.0932436	-0.0366472	0.0205569	-0.0418136	0.184795
USP24	USP24	L2_4.5	brown	0.102785	0.20336	-0.0881543	0.0609797	-0.0255038	0.124	0.0708679	0.147951	0.0392038	-0.0563532	0.181749	0.0413059	0.161435	-0.0283353
PLPP3	PLPP3	L2_4.5	brown	-0.0883715	-0.0169092	-0.0728187	-0.121808	-0.104747	0.591765	-0.0864109	-0.131846	0.0454703	-0.118559	-0.00533756	-0.121563	-0.0168633	-0.0481743
PRKAA2	PRKAA2	grey	grey	0.155016	0.191702	0.00924941	0.106243	0.0346497	-0.106407	0.0893006	0.211561	-0.00848522	-0.0686757	0.167551	0.0734401	0.151129	0.0238936
FYB2	FYB2	grey	grey	0.0428887	0.0444912	-0.0348465	0.0408238	0.0524323	-0.0325203	-0.0265956	0.0861247	-0.099919	0.0702204	0.00880457	0.135508	-0.00782821	0.0114957
DAB1	DAB1	L2_4.7	purple	0.0965185	0.318009	-0.298902	0.448287	0.232794	-0.142079	0.162636	0.521091	-0.270166	0.0904765	0.0482115	0.412787	0.212849	-0.00560788
OMA1	OMA1	grey	grey	0.0231401	0.00116987	0.0208868	-0.0047384	-0.00424224	0.0554709	0.0130731	-0.0238852	0.0329903	-0.00313228	0.0144199	-0.0266535	0.0104328	-0.00424744
AL035411.3	AL035411.3	grey	grey	0.0618149	-0.00520157	0.0675812	0.0120081	0.0387274	-0.0367564	0.00547723	0.00545607	-0.0178539	0.025987	0.00791369	0.0284878	-0.0156984	0.0347399
MYSM1	MYSM1	grey	grey	0.18461	0.160713	-0.0396046	0.0987482	0.0280725	-0.124617	0.156959	0.168712	0.0372415	0.132922	0.157129	0.12506	0.185391	0.0554464
AL136985.3	AL136985.3	L2_4.3	black	0.0819874	0.0338174	-0.0848416	0.319122	0.230751	-0.137305	0.177758	0.204376	-0.156008	0.159742	-0.0929859	0.243946	0.0278321	0.0768791
JUN	JUN	L2_4.2	turquoise	0.189244	-0.0728891	0.380847	-0.0594742	0.186733	-0.115405	-0.219	-0.0417775	-0.242835	-0.0104891	-0.025669	0.159727	-0.278087	0.165253
LINC01135	LINC01135	grey	grey	0.071362	0.0791358	-0.0907219	0.202076	0.112238	-0.0200066	0.125728	0.152739	-0.0785185	0.0682134	0.00548056	0.143877	0.0613582	0.0376924
LINC02777	LINC02777	grey	grey	0.0686006	-0.0276452	0.0573145	0.0475988	0.082011	-0.0211072	0.0229444	0.0101267	-0.0282257	0.0484627	-0.0334051	0.0472172	-0.0348113	0.127537
LINC01358	LINC01358	L2_4.3	black	0.0308546	0.0357394	-0.0850784	0.242557	0.146359	-0.0860166	0.119459	0.142256	-0.115042	0.0690173	-0.0540443	0.145677	0.0236106	0.00781297
FGGY	FGGY	L2_4.5	brown	0.0405279	0.0424898	-0.0542892	0.0657806	0.0021116	0.129767	0.0945609	0.0202587	0.0666755	0.0174868	0.0465061	-0.0189536	0.088733	-0.0154582
HOOK1	HOOK1	L2_4.10	blue	0.138241	0.141726	0.0593688	0.0173151	0.0311932	-0.119901	-0.0409032	0.128229	-0.0898547	0.00129304	0.142133	0.134322	0.0373265	0.0217429
LINC01748	LINC01748	L2_4.8	yellow	-0.00863985	-0.0397721	-0.0539303	-0.00876933	-0.0652851	0.268367	0.136176	-0.0941826	0.191099	0.0427657	0.0183512	-0.143086	0.102959	0.00371906
AC099792.1	AC099792.1	L2_4.5	brown	-0.0574415	0.00281048	-0.067881	-0.077285	-0.0886726	0.442288	-0.0422473	-0.0852521	0.0530392	-0.0822686	0.0232328	-0.0917173	0.0217234	-0.0508856
NFIA	NFIA	L2_4.5	brown	-0.0856112	0.142543	-0.155481	-0.101399	-0.118614	0.528983	-0.163742	0.0352878	-0.0612785	-0.216319	0.106953	-0.0409406	0.027063	-0.07542
TM2D1	TM2D1	L2_4.2	turquoise	0.172011	-0.0106989	0.196519	-0.031874	0.064641	-0.00457625	-0.0249994	-0.0412997	0.0172187	0.0274567	0.0579245	0.0126633	-0.0504635	0.143958
AC099791.2	AC099791.2	grey	grey	0.114333	-0.00369534	0.110095	0.0137257	0.0965869	-0.0142469	-0.029277	-0.00334954	-0.0376803	0.0244433	0.0210935	0.0519663	-0.0521333	0.136575
PATJ	PATJ	grey	grey	0.139317	0.217845	-0.137061	0.202322	0.0938734	-0.0685179	0.112038	0.224069	-0.0283137	0.108931	0.142844	0.201803	0.172873	-0.0621301
USP1	USP1	L2_4.2	turquoise	0.118332	-0.0338136	0.228217	-0.114043	0.00823294	-0.0208603	-0.102399	-0.0863858	0.00643823	-0.0316913	0.0513761	-0.0254496	-0.0991775	0.118097
DOCK7	DOCK7	L2_4.5	brown	0.113774	0.129813	-0.0718087	0.0871455	-0.0247512	0.134084	0.16856	0.0772317	0.129199	0.0197483	0.149645	-0.02133	0.201418	-0.0126348
AC103923.1	AC103923.1	L2_4.5	brown	0.014194	0.0296583	-0.0495612	0.0376564	-0.0151872	0.106832	0.0738035	0.003664	0.0498006	0.0117357	0.0329348	-0.0259168	0.0632217	-0.0166897
ATG4C	ATG4C	grey	grey	0.10106	0.0877398	0.0110651	-0.0181445	-0.0795722	0.0540257	0.122429	-0.00701397	0.187533	-0.0389548	0.165134	-0.114573	0.132996	0.00581345
ALG6	ALG6	grey	grey	0.0827708	0.0799208	-0.0247266	0.0730501	0.0286726	0.0126227	0.0847603	0.0606623	0.039578	0.0444227	0.0569248	0.0399744	0.0825091	0.0353833
ITGB3BP	ITGB3BP	L2_4.10	blue	0.106269	0.124222	0.0116422	-0.0324704	-0.0532254	0.0155331	-0.00418556	0.0382217	0.0550982	-0.0575379	0.186385	-0.0131183	0.0793467	0.0365826
EFCAB7	EFCAB7	grey	grey	0.155032	0.108584	0.0500464	0.0258299	0.021648	-0.0503493	0.042102	0.0663104	0.0349009	0.0208658	0.132158	0.041953	0.0768937	0.0778824
DLEU2L	DLEU2L	grey	grey	0.0662023	0.0964915	-0.0393228	0.041062	-0.00122816	-0.0258846	0.0457982	0.078603	0.0244079	0.0185557	0.0893169	0.0380182	0.0899236	-0.0291865
PGM1	PGM1	grey	grey	0.0934033	-0.0313593	0.124033	-0.0258234	0.0185586	0.0526321	-0.000732063	-0.071545	0.0623594	0.0225941	0.0366851	-0.039938	-0.0232777	0.0788502
ROR1	ROR1	L2_4.5	brown	-0.00667957	0.0435067	-0.0471577	-0.0690427	-0.0853105	0.292171	-0.0467524	-0.0642774	0.0573403	-0.0546396	0.0794406	-0.0687959	0.0272859	-0.0333825
CACHD1	CACHD1	L2_4.5	brown	0.013704	0.004058	-0.0202979	-0.000739413	-0.0637696	0.293302	0.117831	-0.087289	0.186998	-0.0545681	0.0676018	-0.175863	0.107021	0.0019283
RAVER2	RAVER2	grey	grey	0.122282	0.0452498	0.0108332	0.105617	0.0514364	0.00384702	0.199942	0.0444314	0.159194	0.0593131	0.0766947	-0.0404231	0.144132	0.0569746
JAK1	JAK1	grey	grey	0.159432	0.0704933	0.022514	0.124091	0.104093	0.072904	0.0833576	0.0540778	0.0427827	0.156292	0.0829875	0.102699	0.0676376	0.0687276
LINC01359	LINC01359	grey	grey	0.0282201	0.0356579	-0.0346672	0.0386465	0.0238829	0.0125663	0.0376843	0.0367895	0.0121011	0.0435432	0.0267853	0.0350769	0.0424757	0.00700343
AK4	AK4	grey	grey	0.103535	0.0376387	0.0979655	-0.00182739	0.0346975	0.0246535	-0.0203683	0.000798897	0.0223964	-0.00433366	0.0659221	0.00548778	0.00545803	0.0185935
DNAJC6	DNAJC6	grey	grey	0.215441	0.0969691	0.149605	0.00757208	-0.00416367	-0.0634566	0.0710526	0.026087	0.113662	0.0697943	0.181549	0.00401991	0.0899397	0.027527
AL139294.1	AL139294.1	L2_4.13	magenta	0.156723	-0.0489957	0.135971	0.0331847	0.101386	-0.0422208	0.0286677	-0.0243203	0.0155153	0.118283	-0.00917023	0.0415816	-0.0405902	0.363874
LEPROT	LEPROT	grey	grey	0.0876013	0.0172689	0.0859994	-0.0174937	0.0238887	0.0631049	-0.0149228	-0.0160093	0.0147884	-0.0227222	0.0533905	-0.00512739	-0.0110342	0.0481624
LEPR	LEPR	L2_4.10	blue	0.0739747	0.190979	-0.0278564	-0.0403536	-0.100988	0.0361864	-0.0138775	0.0828385	0.0341415	-0.125994	0.253022	-0.0215563	0.110589	-0.0574837
PDE4B	PDE4B	L2_4.5	brown	0.06489	0.0446995	-0.117261	0.113962	-0.025901	0.220453	0.281377	0.0417915	0.159369	0.111427	0.0400588	-0.0320644	0.185089	0.0403269
SGIP1	SGIP1	grey	grey	0.120846	0.20917	-0.133004	0.146133	-0.010812	0.0701965	0.184891	0.182358	0.10053	0.0421479	0.181299	0.0605587	0.263842	-0.0425326
AL139147.1	AL139147.1	grey	grey	0.0929998	-0.0349762	0.0916686	0.0210917	0.0578458	-0.016291	0.0213626	-0.022698	0.015571	0.059108	-0.0077099	0.0101295	-0.0226003	0.194713
TCTEX1D1	TCTEX1D1	grey	grey	0.0836499	-0.0402654	0.0625634	0.0238669	0.014212	-0.0356399	0.131703	-0.050967	0.122264	0.0870302	0.0233031	-0.0487455	0.0460109	0.0884238
WDR78	WDR78	grey	grey	0.114694	0.147061	-0.0645222	0.101142	0.0183057	-0.020095	0.131781	0.118973	0.0732602	0.0442116	0.147865	0.0408912	0.160422	0.000260315
MIER1	MIER1	L2_4.10	blue	0.153398	0.129492	0.0560884	0.0060155	-0.00473695	-0.0202844	0.0354315	0.0650122	0.0461253	-0.0141377	0.176513	0.0248066	0.082013	0.0364498
SLC35D1	SLC35D1	grey	grey	0.0673027	0.104831	-0.04887	0.0628567	0.00885655	0.0183511	0.0581557	0.0908787	0.00969271	-0.000760297	0.0861036	0.0493024	0.0935368	-0.0167249
IL12RB2	IL12RB2	grey	grey	0.0608348	-0.0159424	0.0213122	0.0716137	0.00176595	0.000992476	0.190453	-0.0587739	0.200699	0.0849894	0.0407181	-0.112978	0.108788	-0.0308697
SERBP1	SERBP1	L2_4.2	turquoise	0.140673	-0.12358	0.354986	-0.143024	0.0371277	-0.0413183	-0.128167	-0.164139	-0.000158829	-0.0203735	0.0077272	-0.0520133	-0.182113	0.120493
GADD45A	GADD45A	L2_4.2	turquoise	0.00617077	-0.113818	0.134664	-0.0750555	-0.00296434	0.0572417	-0.0342419	-0.148568	0.050399	0.0230485	-0.0462062	-0.0833866	-0.0911964	0.0651176
GNG12-AS1	GNG12-AS1	grey	grey	0.0071009	-0.0302322	0.0263617	-0.0370815	-0.0144308	0.172162	-0.0149381	-0.0779039	0.0626792	-0.00819139	0.00328705	-0.0610669	-0.0140088	0.0702976
WLS	WLS	L2_4.5	brown	-0.0275027	-0.00751364	-0.0130045	-0.0799979	-0.0876665	0.35686	-0.0454671	-0.123199	0.116537	-0.0594633	0.0414729	-0.116808	0.00710287	-0.0175794
AL033530.1	AL033530.1	grey	grey	-0.0146596	0.00193356	-0.0324867	0.0141168	-0.0165454	0.0104189	0.0318428	-0.000170021	0.0286992	0.00640398	-0.00125854	-0.0212956	0.0293971	-0.0110753
LRRC7	LRRC7	L2_4.12	salmon	0.103113	0.353087	-0.294648	0.211911	-0.0495594	-0.109879	0.252554	0.38307	0.0879903	0.0157237	0.251424	0.141822	0.471478	-0.0638156
AL158840.1	AL158840.1	grey	grey	0.0289727	-0.0102015	0.0120579	-0.0137465	-0.00501317	0.106251	-0.00431279	-0.0213357	0.011898	0.00616689	0.00408772	-0.0127124	0.00973555	0.11019
LRRC40	LRRC40	grey	grey	0.146247	0.066694	0.080263	0.00229375	-0.0129248	-0.0507705	0.0692899	0.0253784	0.073766	0.0263354	0.122397	-0.00376086	0.0764107	0.0711248
SRSF11	SRSF11	grey	grey	0.132172	0.0914688	0.0279156	0.0792993	0.0707486	-0.0969063	0.05097	0.0786129	-0.00599105	0.0323212	0.0793084	0.068454	0.0475184	0.0330743
ANKRD13C	ANKRD13C	grey	grey	0.175721	0.150854	0.00895969	0.090797	0.0318714	-0.0629296	0.124517	0.10458	0.0957372	0.0629641	0.175593	0.0338515	0.151222	0.00717131
HHLA3	HHLA3	grey	grey	0.0603854	0.0259648	0.0438095	0.00611431	0.0155006	0.00560797	0.00668139	0.00364809	0.0087183	-0.017956	0.0419947	-0.00323983	0.00450385	-0.011005
CTH	CTH	grey	grey	0.0646834	0.0181208	0.0584198	-0.0167999	-0.0160879	-0.00322288	0.0543352	-0.0292303	0.0845142	-0.000468511	0.0782798	-0.0663367	0.0391554	0.0291007
PTGER3	PTGER3	grey	grey	0.0292931	-0.00110299	0.0511699	0.0191641	-0.080687	-0.075401	0.181321	-0.035944	0.207332	-0.101661	0.0632828	-0.210764	0.112014	-0.0223062
AL031429.2	AL031429.2	grey	grey	0.015584	-0.0478614	0.100882	-0.0575044	-0.0252754	-0.0291649	-0.00151628	-0.0726133	0.0641721	-0.0545232	0.00108662	-0.100069	-0.0264087	0.00757735
ZRANB2-AS1	ZRANB2-AS1	grey	grey	0.0316859	-0.0118549	0.0513869	-0.00880101	-0.0170233	-0.0281849	0.0415823	-0.0237799	0.0636475	-0.0191	0.0156551	-0.0636592	0.0163251	0.0133071
ZRANB2	ZRANB2	grey	grey	0.211399	0.132783	0.0630907	0.102147	0.111657	-0.0799499	0.0376422	0.123715	-0.0412622	0.0660063	0.120308	0.137529	0.0490663	0.0925983
ZRANB2-AS2	ZRANB2-AS2	grey	grey	0.100057	-0.0165374	0.0348954	0.0286675	0.0229717	0.0447683	0.104859	-0.0264427	0.110557	0.0800408	0.0216683	-0.0302032	0.0581117	0.159867
NEGR1	NEGR1	L2_4.8	yellow	0.0796231	0.168334	-0.187707	0.0788634	-0.146158	-0.0483497	0.385391	0.114121	0.436646	0.0758918	0.189401	-0.157216	0.461293	-0.0238312
AL354949.1	AL354949.1	L2_4.13	magenta	0.0952138	-0.089708	0.121582	-7.36e-05	0.06321	-0.0351796	0.0249576	-0.0681986	0.0455314	0.069283	-0.0520279	-0.0211273	-0.0507896	0.278444
AL513166.1	AL513166.1	L2_4.12	salmon	0.135715	0.159435	-0.0948791	0.0534959	-0.0793593	-0.0333938	0.24098	0.0904911	0.264956	0.0871433	0.205834	-0.0412675	0.327033	-0.0184917
AL583808.1	AL583808.1	grey	grey	0.0944372	-0.0338134	0.0934517	-0.0144257	0.0243661	-0.0270315	0.0374551	-0.0413628	0.0668485	0.0529511	0.0199133	-0.0230805	0.00173913	0.198876
LINC02796	LINC02796	L2_4.10	blue	0.010762	0.0837538	-0.0364492	-0.0279231	-0.0778158	-4.55e-05	0.0227102	0.0246981	0.0741226	-0.0637089	0.116849	-0.0498246	0.087698	-0.0531886
LINC02797	LINC02797	L2_4.10	blue	0.0192707	0.0782772	-0.0332508	-0.0125693	-0.0499095	0.0147884	0.0188901	0.0281262	0.0506861	-0.0481357	0.105903	-0.0282324	0.0701609	-0.0378477
AL591463.1	AL591463.1	L2_4.8	yellow	-0.0155475	-0.00717312	-0.0320172	-0.00472216	-0.0653185	0.0606588	0.105781	-0.0711125	0.22692	0.000868847	0.042464	-0.171984	0.102147	-0.0502453
LRRIQ3	LRRIQ3	grey	grey	0.0278123	0.0578134	-0.0368458	0.0174165	-0.0153768	0.0298057	0.025563	0.0330349	0.030243	-0.004014	0.0608245	-0.000246862	0.0528218	-0.0258027
FPGT	FPGT	grey	grey	0.0676019	0.110235	-0.0225736	0.00866022	-0.027691	0.0384503	0.0262285	0.0631922	0.0421442	-0.0380299	0.114716	-0.00447121	0.0813691	0.0170971
TNNI3K	TNNI3K	L2_4.10	blue	0.0678324	0.121038	-0.0312297	-0.0317988	-0.0914883	0.0446886	0.0689985	0.0194413	0.194046	-0.0296034	0.185669	-0.0977629	0.156334	-0.00987253
LRRC53	LRRC53	grey	grey	0.0360549	-0.0409614	0.0100028	0.048794	0.0170608	-0.0507828	0.130593	-0.0206159	0.105527	0.0718885	-0.0307469	-0.0606654	0.0448842	0.0519159
ERICH3	ERICH3	grey	grey	0.0991185	0.081266	0.0374715	0.101107	0.0511881	-0.109813	0.0534975	0.119955	-0.0472328	-0.00680366	0.0315379	0.0809167	0.0497028	1.32517e-05
ERICH3-AS1	ERICH3-AS1	grey	grey	0.0925081	-0.0313984	0.0820121	0.0284843	0.0662842	-0.0373433	0.0256876	-0.00377064	0.00365536	0.0549794	-0.023162	0.0199173	-0.0229847	0.21766
CRYZ	CRYZ	grey	grey	0.04589	-0.00190265	0.109119	-0.113512	-0.115832	-0.0017614	0.0199706	-0.106364	0.170301	-0.0897513	0.103394	-0.183829	0.0365889	-0.0267028
TYW3	TYW3	L2_4.2	turquoise	0.138807	0.0129683	0.175268	-0.0749297	-0.00952873	-0.0439685	-0.0288762	-0.0422256	0.0403494	-0.0212574	0.0944348	-0.0266331	-0.0260788	0.0800045
SLC44A5	SLC44A5	L2_4.8	yellow	0.124769	0.00166833	-0.0336164	0.103698	-0.0611657	0.00168347	0.409628	-0.0842727	0.503823	0.174538	0.103834	-0.242352	0.316882	0.0372366
ACADM	ACADM	grey	grey	0.171099	0.094678	0.0699014	0.0570751	0.0707849	-0.0409589	0.035518	0.0762509	0.00754033	0.0213379	0.112368	0.0653991	0.0550773	0.0772037
RABGGTB	RABGGTB	L2_4.2	turquoise	0.10853	-0.0521153	0.184749	-0.0498999	0.043282	-0.0210513	-0.0197823	-0.0812872	0.0329898	0.0265896	0.0204275	-0.0344987	-0.0634751	0.0939389
MSH4	MSH4	L2_4.10	blue	0.0724802	0.160576	-0.0689219	0.0206521	-0.0370843	-0.0461363	0.0127468	0.111277	-0.0133208	-0.0281478	0.178784	0.0625204	0.0947095	-0.0301353
AC092813.1	AC092813.1	L2_4.10	blue	0.0452134	0.101059	-0.0538765	0.00709712	-0.0357519	-0.0220014	0.0218457	0.0672607	0.0129722	-0.0107285	0.125876	0.0300842	0.0746597	-0.0294718
ST6GALNAC3	ST6GALNAC3	grey	grey	0.0741744	0.193775	-0.102663	0.0515366	-0.0796528	0.0549667	0.100871	0.114653	0.145756	-0.0973672	0.204277	-0.0368568	0.212393	-0.0850478
ST6GALNAC5	ST6GALNAC5	L2_4.6	pink	0.16322	0.107671	-0.117872	0.259418	0.080989	-0.265858	0.432234	0.200028	0.135202	0.263025	0.0884284	0.120754	0.283356	0.014807
AL035409.1	AL035409.1	grey	grey	0.126502	0.0368441	0.0606674	0.0123554	0.0111035	-0.0889318	0.104035	0.0176591	0.0645495	0.0628317	0.0879923	0.000182135	0.0599935	0.0585755
PIGK	PIGK	grey	grey	0.158427	0.0609157	0.12585	-0.0345025	0.00785049	-0.0525739	-0.012954	0.0373175	0.00557341	-0.0059879	0.109661	0.039467	0.0259547	0.0676381
AK5	AK5	grey	grey	0.249166	0.105751	0.126303	0.0999257	0.113795	-0.216641	0.0693842	0.167813	-0.0358852	0.137563	0.140832	0.175752	0.0931853	0.0613911
AC118549.1	AC118549.1	grey	grey	0.15319	0.198139	-0.0808011	0.0994199	0.00521219	0.0272805	0.116381	0.146274	0.0703461	0.044074	0.189799	0.0721998	0.18839	-0.00585787
USP33	USP33	grey	grey	0.230655	0.120054	0.164658	0.00239143	0.0419395	-0.0482071	0.00492993	0.0428445	0.0363166	0.00399551	0.201814	0.0318713	0.0385332	0.0681744
MIGA1	MIGA1	L2_4.2	turquoise	0.171206	-0.0116268	0.230277	-0.0589137	0.0229062	-0.0662984	-0.00521939	-0.0662838	0.0582291	0.0103545	0.0886459	-0.027772	-0.0394167	0.0891522
NEXN	NEXN	L2_4.10	blue	0.04792	0.0888712	-0.0168706	0.0103489	-0.0175249	-0.0129535	0.0031355	0.0538289	-0.00290605	-0.030162	0.118491	0.016423	0.0531409	-0.00301688
FUBP1	FUBP1	L2_4.10	blue	0.083928	0.163061	-0.0153199	-0.0152149	-0.0533274	0.0103399	-0.0314176	0.0839878	-0.0214739	-0.051301	0.18559	0.0475412	0.0766135	-0.0454439
DNAJB4	DNAJB4	grey	grey	0.0754751	0.00667262	0.151203	-0.0787942	-0.0259686	-0.0546071	-0.0723647	-0.0334918	-0.0387816	-0.0378911	0.0600681	-0.000281811	-0.0611523	0.0414025
GIPC2	GIPC2	L2_4.10	blue	0.192154	0.119462	0.169052	-0.0559952	0.0235134	-0.111428	-0.0929075	0.0579217	-0.0786474	-0.0270446	0.203564	0.0899658	-0.0226721	0.0178474
ADGRL2	ADGRL2	L2_4.11	green	0.176886	0.31974	-0.209215	0.28879	0.200445	-0.194283	0.0266185	0.493929	-0.271116	0.128761	0.14547	0.479847	0.202762	0.0143341
AL138799.4	AL138799.4	grey	grey	0.104495	-0.0326291	0.0763058	0.0383836	0.113042	-0.0430442	-0.023381	0.0299853	-0.0723773	0.0887871	-0.0280098	0.102069	-0.0549636	0.256917
AC117944.1	AC117944.1	L2_4.13	magenta	0.128582	-0.0398585	0.11582	0.0348426	0.133667	-0.053692	-0.0326731	0.0235105	-0.082587	0.0903144	-0.0355435	0.116209	-0.0685743	0.31336
AL157944.1	AL157944.1	grey	grey	0.121003	0.0702196	-0.0174662	0.112743	0.050317	-0.173499	0.253926	0.138766	0.0836919	0.0995866	0.107052	0.0501994	0.183857	0.0373182
LINC01362	LINC01362	grey	grey	0.0361983	-0.00549394	0.00143564	0.026256	-0.00452304	-0.0318888	0.0873929	-0.00885802	0.0889819	0.0535672	0.0197192	-0.0323093	0.0552441	0.0270932
LINC01725	LINC01725	L2_4.8	yellow	0.0572172	0.114819	-0.0504759	-0.0336426	-0.127559	0.0313161	0.112178	-0.0192925	0.270791	-0.0215716	0.198835	-0.137153	0.191959	-0.0716203
TTLL7	TTLL7	grey	grey	0.154521	0.122275	0.033164	0.0767134	0.0207421	-0.104481	0.104846	0.121587	0.0375005	0.00648192	0.129433	0.0512416	0.118404	0.0711507
TTLL7-IT1	TTLL7-IT1	grey	grey	0.0307578	0.0615448	-0.0456263	0.0365704	-0.0151862	-0.00634438	0.0404102	0.0606016	0.011849	0.0107163	0.055599	0.0283226	0.0648294	-0.0195127
AL359504.2	AL359504.2	grey	grey	0.105605	-0.0108061	0.103253	0.00278575	0.0628199	-0.0105374	-0.00752773	-0.013879	-0.00452114	0.0349877	0.0186505	0.026262	-0.0384711	0.128084
PRKACB	PRKACB	L2_4.10	blue	0.212218	0.14005	0.228614	-0.148335	-0.0689055	-0.0927712	-0.11623	0.0685075	-0.0221991	-0.0905281	0.22421	0.0595367	0.0224461	0.0306948
SAMD13	SAMD13	grey	grey	0.0677861	0.0456961	0.00977109	0.0074986	0.0303614	-0.00942809	-0.017187	0.0479865	-0.0422963	0.0501522	0.0372629	0.0901828	0.00892746	0.0275129
RPF1	RPF1	grey	grey	0.0916182	0.0161183	0.101174	-0.0192539	0.0388602	-0.0277032	-0.0423978	0.0019179	-0.030782	0.0153137	0.0367533	0.0439644	-0.0350907	0.0485284
GNG5	GNG5	grey	grey	0.0199847	-0.0209809	0.0493734	-0.0247948	0.00157167	0.0359497	-0.0194044	-0.035364	0.00531817	-0.0100886	0.0012458	-0.0217757	-0.0278361	0.019147
SPATA1	SPATA1	grey	grey	0.0681761	-0.0085419	0.0509935	0.00794923	0.0460222	0.0122629	0.00858307	-0.00764263	0.00658278	0.0262902	0.00918394	0.00625039	-0.0132555	0.132806
CTBS	CTBS	grey	grey	0.0606599	0.0873148	-0.0161759	0.00366232	-0.0288142	0.00860567	0.0162035	0.0620636	0.0223739	-0.0232274	0.0891386	0.0164841	0.0743501	-0.00201019
SSX2IP	SSX2IP	L2_4.2	turquoise	0.227825	0.0265434	0.265987	-0.0627194	0.0166938	-0.152088	0.0218791	0.000612693	0.0611626	0.0335645	0.130505	0.00245167	0.00137833	0.116015
WDR63	WDR63	grey	grey	0.00531763	0.0400392	-0.0026939	0.00417004	-0.0362975	0.00504872	0.0170172	-0.0048941	0.0573068	-0.0577538	0.0570438	-0.0636186	0.0385083	-0.00584
SYDE2	SYDE2	grey	grey	0.0188243	0.0614975	-0.00635703	0.0255087	0.0171089	-0.0322371	-0.041658	0.0686679	-0.0524879	-0.0358983	0.0279842	0.0515373	0.0254114	-0.0165021
C1orf52	C1orf52	L2_4.2	turquoise	0.18179	-0.0670172	0.311278	-0.0895967	0.0643608	-0.0692114	-0.0761722	-0.100928	0.00203071	0.0247858	0.0461701	-0.0254126	-0.122759	0.176853
BCL10	BCL10	grey	grey	0.0604456	0.0111786	0.0792586	-0.0260962	0.00734946	-0.0147042	-0.0273609	-0.013033	-0.00566134	-0.00175776	0.0384411	0.00307253	-0.0257887	0.0315517
AL078459.1	AL078459.1	grey	grey	0.107204	-0.0204714	0.0640734	0.0324463	0.0608953	-0.00131429	0.0504644	-0.0146121	0.0328489	0.100665	0.0114741	0.025422	-0.001951	0.195389
DDAH1	DDAH1	grey	grey	0.115623	-0.0129308	0.104174	-0.0481469	-0.0348635	0.0798817	0.103524	-0.0743132	0.1567	0.102433	0.0755845	-0.074153	0.0638128	0.0303694
AC092807.3	AC092807.3	grey	grey	0.05302	-0.00665401	0.0388505	0.000277203	0.0293513	-0.0293378	0.00578718	0.00776828	-0.0197726	0.0836493	0.00346145	0.0545711	-0.0135422	0.0395944
CCN1	CCN1	grey	grey	0.0174564	-0.0170415	0.0509371	-0.0109408	0.0291744	0.0169505	-0.0197795	-0.0175012	-0.0254258	0.0726285	-0.00186162	0.0276613	-0.038609	0.0148075
ZNHIT6	ZNHIT6	L2_4.10	blue	0.105407	0.134552	-0.0313435	0.0530575	-0.00850909	-0.0279715	0.0703822	0.104484	0.0272627	0.0275348	0.146187	0.0540862	0.119946	-0.0113476
COL24A1	COL24A1	L2_4.11	green	0.0928669	0.0954312	-0.115622	0.287891	0.24386	-0.186644	0.0983473	0.31908	-0.31306	0.195375	-0.0603757	0.400252	0.0379149	0.0929789
LINC02795	LINC02795	L2_4.10	blue	0.005201	0.110582	-0.0586928	0.0124509	-0.0461768	0.0163775	0.00030734	0.0788818	-0.00276594	-0.0703546	0.11729	0.00152639	0.0707809	-0.0300103
ODF2L	ODF2L	grey	grey	0.110583	0.130396	-0.0335519	0.0846027	0.012322	-0.0867215	0.0844136	0.115827	0.0357877	0.0517967	0.119987	0.0623373	0.133253	-0.000892944
CLCA4-AS1	CLCA4-AS1	grey	grey	0.0396388	0.0571853	-0.0510734	0.0811185	0.0294269	-0.0318241	0.0668368	0.0777838	-0.000112529	0.0336663	0.026904	0.0546216	0.0680292	-0.00676516
AL049597.2	AL049597.2	grey	grey	0.0299343	-0.0295447	0.049117	-0.00156959	0.018239	-0.0254213	0.00700848	-0.0245374	0.0118361	0.0245053	-0.0161015	-0.00818628	-0.0191663	0.0442295
SH3GLB1	SH3GLB1	grey	grey	0.149966	0.0885728	0.0682095	0.0145208	0.0124625	-0.0152157	0.0464542	0.0405128	0.0525504	0.0204496	0.127514	0.0168328	0.0715924	0.0930284
SELENOF	SELENOF	L2_4.2	turquoise	0.148451	-0.00234142	0.181051	-0.0480905	0.035484	-0.0281517	-0.0375819	-0.0345964	0.0163668	0.000152717	0.0669384	0.00244268	-0.0362749	0.0860415
HS2ST1	HS2ST1	grey	grey	0.208464	0.155463	0.0106113	0.0686545	0.0487622	0.0102437	0.0873465	0.132495	0.033432	0.124206	0.167164	0.131211	0.149446	0.0767412
LINC01140	LINC01140	grey	grey	0.0463461	-0.0301713	0.0582029	0.00445362	0.030542	-0.0119313	0.044503	-0.0325977	0.0465328	0.0329726	-0.00419011	-0.0163341	-0.0037106	0.0310475
LINC02801	LINC02801	grey	grey	0.0497155	0.0059115	-0.0106968	0.0594634	0.0453999	-0.0556046	0.081355	0.0352547	0.0159347	0.0964359	4.16098e-05	0.0493597	0.0321863	0.0362493
LMO4	LMO4	L2_4.2	turquoise	0.158156	-0.271369	0.522886	-0.21937	-0.000121238	-0.142624	0.0305797	-0.343153	0.262771	0.0163124	-0.0165498	-0.31362	-0.14055	0.102946
PKN2-AS1	PKN2-AS1	grey	grey	0.0134744	0.0672365	-0.0704403	0.00416881	-0.105682	-0.0139624	0.180535	0.0153205	0.242737	-0.00898806	0.126941	-0.184616	0.212171	-0.0261712
AL445438.1	AL445438.1	grey	grey	0.0797907	-0.0325669	0.0797343	0.0146321	0.0494953	-0.0302507	0.0427273	-0.0323685	0.0403024	0.0482494	0.00051472	-0.0180116	-0.0095374	0.119912
PKN2	PKN2	grey	grey	0.117581	0.142662	-0.0885034	0.131991	0.00578067	-0.0069248	0.180827	0.109688	0.109757	0.0825468	0.13058	0.0205605	0.189422	0.0164214
GTF2B	GTF2B	grey	grey	0.118801	0.0362481	0.0769427	0.0209885	0.0283101	-0.0241329	0.0426379	0.0030532	0.0521918	0.0527881	0.0823151	0.00455037	0.0300911	0.0486974
KYAT3	KYAT3	grey	grey	0.117003	0.0165831	0.0834223	0.0189658	0.00631072	-0.00958598	0.100533	-0.0275513	0.122652	0.0417025	0.0903216	-0.0566543	0.0551431	0.038265
RBMXL1	RBMXL1	grey	grey	0.05363	-0.0297813	0.126434	-0.0835074	-0.0203515	-0.0026751	-0.0339046	-0.0745142	0.0452375	-0.0290479	0.038479	-0.0647927	-0.0370646	0.0297572
AC104459.1	AC104459.1	grey	grey	-0.0158069	0.00835417	-0.0367436	0.0363435	-0.00916161	-0.00928941	0.0496165	0.00660312	0.0290875	0.00222037	-0.00167946	-0.0183242	0.0387414	-0.042226
GBP4	GBP4	grey	grey	0.00193403	-0.0171181	0.0134454	-0.0074207	-0.00220823	0.0120414	0.00814461	-0.0201036	0.0226466	3.31595e-06	-0.00254618	-0.0219463	-0.000270325	-0.00386092
AL596214.1	AL596214.1	grey	grey	0.056417	0.0737768	-0.0357115	0.0836972	0.050164	-0.0356577	0.0455257	0.090306	-0.0336771	0.032205	0.0487356	0.0809468	0.0538795	0.00406355
LRRC8B	LRRC8B	grey	grey	0.298935	0.0944011	0.183787	0.149262	0.208685	-0.231868	0.0397169	0.179747	-0.134249	0.181704	0.0770236	0.265841	-0.00754861	0.17939
LRRC8C-DT	LRRC8C-DT	grey	grey	0.105607	0.0290409	0.0582612	0.0211306	0.0490052	0.0181439	-0.000386681	0.0289329	-0.000213839	0.0241757	0.04399	0.0412629	0.00799573	0.147737
LRRC8C	LRRC8C	L2_4.10	blue	0.115403	0.135942	-0.0103224	0.0963036	0.06312	-0.0555411	0.00130503	0.141849	-0.0825512	0.0428711	0.111974	0.154598	0.0546436	0.0344363
LRRC8D	LRRC8D	grey	grey	0.139608	0.115405	-0.0212813	0.0813061	0.0246011	0.0505489	0.118611	0.0714067	0.0758382	0.0754405	0.12567	0.0580608	0.120526	0.00542129
ZNF326	ZNF326	grey	grey	0.132323	0.082363	0.0334454	0.0483975	0.0223215	0.0203706	0.0523454	0.0566906	0.0263563	0.0474627	0.095119	0.0521977	0.0628722	0.067431
LINC02609	LINC02609	grey	grey	0.0993152	-0.00792394	0.0845903	0.012308	-0.0508216	-0.0282214	0.162107	-0.0745852	0.210097	0.0291436	0.0879354	-0.137648	0.109741	0.0392485
ZNF644	ZNF644	grey	grey	0.135372	0.175425	-0.0565302	0.0838587	0.0190461	0.0395495	0.0542576	0.149783	-0.0123129	0.0411999	0.151102	0.121829	0.130097	-0.00476153
HFM1	HFM1	L2_4.5	brown	0.0368287	0.0791925	-0.0470687	0.00347579	-0.0455171	0.128209	0.037904	0.0170471	0.0925304	-0.0396765	0.0822002	-0.0434166	0.0901672	-0.0165512
CDC7	CDC7	grey	grey	0.0985815	0.0752438	0.0190598	0.0573085	0.0548187	-0.0358735	0.0328925	0.0724654	-0.010075	0.0298975	0.0742149	0.061964	0.0433204	0.0148351
TGFBR3	TGFBR3	L2_4.10	blue	0.0377068	0.119572	-0.0429056	0.0235973	0.00242162	0.174301	-0.0974347	0.0731443	-0.0951003	-0.0580248	0.0950974	0.0944581	0.000675091	-0.0246258
EPHX4	EPHX4	grey	grey	0.189534	0.0718732	0.155323	0.00312723	0.0668999	-0.145924	-0.00385972	0.0838552	-0.0449893	0.0310982	0.108424	0.0981061	0.0033454	0.119102
BTBD8	BTBD8	L2_4.2	turquoise	0.0968819	0.0067674	0.275241	-0.181006	-0.0662508	-0.114801	-0.196343	-0.0377867	-0.088296	-0.0945199	0.0793468	0.00451016	-0.127465	0.0204653
AC104836.1	AC104836.1	grey	grey	0.0703757	0.000140304	0.130394	-0.0642081	0.00213437	-0.0188253	-0.0665137	-0.0347406	-0.0184663	-0.0319554	0.047648	-0.0143656	-0.0577626	0.0432111
GLMN	GLMN	grey	grey	0.219824	0.133756	0.0555711	0.10591	0.111654	-0.0772026	0.0510546	0.139	-0.0278201	0.101418	0.135461	0.14835	0.0716029	0.118599
RPAP2	RPAP2	L2_4.1	red	0.130454	0.244565	-0.0914139	0.131864	0.0185174	-0.0390165	0.0961519	0.194186	-0.000799447	0.0110934	0.200785	0.108388	0.179544	-0.0468928
EVI5	EVI5	grey	grey	0.177959	0.194251	-0.10091	0.202009	0.0681677	-0.123668	0.226874	0.212546	0.0364565	0.141338	0.158568	0.144289	0.217197	-0.000696831
RPL5	RPL5	L2_4.2	turquoise	0.203662	-0.150013	0.442154	-0.0941798	0.159764	-0.073226	-0.18176	-0.15189	-0.0831558	-0.0169341	-0.0474785	0.0111907	-0.269884	0.257687
DIPK1A	DIPK1A	grey	grey	0.157015	0.190981	-0.0823486	0.161162	0.0539084	-0.018247	0.152434	0.174849	0.0426936	0.065131	0.157258	0.109809	0.187923	-0.0238648
MTF2	MTF2	grey	grey	0.174887	0.166976	-0.0142441	0.128981	0.0995921	-0.0500223	0.0860886	0.173307	-0.0215809	0.0762716	0.137903	0.146298	0.115759	0.0434917
TMED5	TMED5	L2_4.2	turquoise	0.107015	-0.0112397	0.164827	-0.0879495	-0.0182766	0.0179695	-0.0382109	-0.0714257	0.0453113	-0.0313562	0.0685213	-0.0577602	-0.0398611	0.11358
CCDC18	CCDC18	grey	grey	0.056926	0.0715382	-0.0361346	0.0697786	0.0140216	-0.0229501	0.0707746	0.0632665	0.0204228	0.0124961	0.0676489	0.0267308	0.0737959	0.000433534
CCDC18-AS1	CCDC18-AS1	grey	grey	0.153487	0.130219	-0.0450003	0.109795	0.06253	0.0624304	0.112628	0.0905583	0.0685622	0.0601308	0.137218	0.0623249	0.121832	0.0143877
DR1	DR1	grey	grey	0.075272	-0.0301411	0.151415	-0.0808096	-0.0306246	-0.020877	-0.00767154	-0.0782671	0.0665777	0.000547876	0.0433326	-0.0590524	-0.0232983	0.0225174
FNBP1L	FNBP1L	L2_4.8	yellow	0.0257511	-0.00914986	0.0184153	-0.0594176	-0.133587	0.167563	0.170901	-0.188076	0.382323	-0.0225578	0.0934625	-0.278974	0.14666	-0.00760516
BCAR3	BCAR3	L2_4.8	yellow	-0.013843	0.0108054	-0.0301561	-0.043816	-0.0932192	0.221155	0.0567058	-0.105794	0.209113	-0.0438657	0.0663759	-0.16627	0.0913096	-0.0411492
DNTTIP2	DNTTIP2	L2_4.2	turquoise	0.04239	-0.0597	0.148308	-0.0696733	-0.00871472	-0.0280444	-0.0376309	-0.0872259	0.0263214	-0.0142493	-0.00220457	-0.0557553	-0.0669676	0.0198962
GCLM	GCLM	grey	grey	0.104832	0.00410856	0.121571	-0.0380022	-0.015272	0.00350367	0.0366933	-0.053659	0.103775	-0.00739243	0.0898977	-0.0781612	0.0298352	0.0599793
ARHGAP29	ARHGAP29	grey	grey	0.0850223	-0.0759396	0.113556	-0.00733634	-0.05298	0.0240642	0.210719	-0.150977	0.24569	0.0452593	0.0374688	-0.182745	0.0809003	0.107957
ABCD3	ABCD3	grey	grey	0.129123	0.0361862	0.0937417	-0.0135635	0.00377192	0.0720139	0.0380237	-0.0147975	0.0604819	0.00389786	0.0878236	-0.0150741	0.031618	0.0685983
F3	F3	L2_4.5	brown	-0.129556	-0.0447739	-0.0729847	-0.12682	-0.105236	0.502272	-0.0983468	-0.134051	0.0266069	-0.119208	-0.0294852	-0.12944	-0.0245426	-0.0681361
CNN3	CNN3	L2_4.5	brown	-0.0205316	0.00299294	0.00690805	-0.096267	-0.117027	0.248498	0.00588022	-0.115085	0.145986	-0.064929	0.0741237	-0.167861	0.0308812	-0.0358285
AC105942.1	AC105942.1	grey	grey	0.0503832	-0.0104313	0.0901331	-0.0415821	-0.00604192	0.0345721	-0.0217086	-0.046015	0.0318684	-0.030238	0.0317097	-0.0411508	-0.0267965	0.0127298
ALG14	ALG14	grey	grey	0.10324	0.0666806	-0.00333844	0.0828809	0.0529379	-0.0178553	0.0898865	0.0671272	0.0307762	0.0599912	0.074206	0.054835	0.0750274	0.0164379
TLCD4	TLCD4	L2_4.2	turquoise	0.115732	-0.0600353	0.235803	-0.152925	-0.0838576	0.031302	0.0342518	-0.171563	0.213639	-0.053935	0.101256	-0.194836	0.00848551	0.0448357
AC092802.1	AC092802.1	grey	grey	0.0505784	0.00409829	0.02764	0.00807549	0.0106214	0.0653953	0.0144596	-0.0207068	0.0304278	0.00743015	0.0251997	-0.0138709	0.0101732	0.0739152
RWDD3	RWDD3	grey	grey	0.0763755	0.0326169	0.0359706	0.0174223	0.0207903	0.0628661	0.0333903	0.00316823	0.040753	0.00677492	0.0490978	-0.00768325	0.0272921	0.0265571
LINC02607	LINC02607	grey	grey	0.0993592	0.0113853	0.131062	0.0536166	0.0887624	-0.043316	0.0322954	0.00508106	0.00368281	-0.0449079	0.0337747	-0.0164367	-0.0299406	0.0551377
PTBP2	PTBP2	grey	grey	0.152934	0.202242	-0.0689314	0.115951	0.0300503	0.06728	0.0885598	0.162305	0.0340217	0.00782519	0.174903	0.0878319	0.172127	0.0300469
DPYD	DPYD	L2_4.7	purple	0.135958	0.332851	-0.237874	0.35457	0.177928	-0.138825	0.142432	0.510545	-0.217754	0.0210776	0.135983	0.361491	0.253671	-0.00738287
DPYD-AS1	DPYD-AS1	grey	grey	0.160815	-0.0467796	0.121723	0.0864027	0.183402	-0.0828432	0.0249112	0.050281	-0.0844077	0.106743	-0.0574439	0.134214	-0.0628817	0.334019
MIR137HG	MIR137HG	L2_4.7	purple	0.0567776	0.38486	-0.340844	0.218994	-0.0498974	-0.101751	0.186464	0.459357	-0.0453356	-0.0282258	0.227889	0.208166	0.391358	-0.0929293
BX005019.1	BX005019.1	grey	grey	0.0921646	0.180765	-0.112683	0.142574	0.0438662	-0.0722637	0.0991879	0.215755	-0.036076	0.0247306	0.116899	0.131049	0.162877	-0.0188619
LINC01776	LINC01776	grey	grey	0.00849814	0.122912	-0.0984908	0.120289	-0.00230393	-0.00425916	0.0724511	0.131713	-0.0121677	-0.0729349	0.0598336	0.0273238	0.107337	-0.0537724
SNX7	SNX7	grey	grey	0.0746513	0.097243	-0.0365717	0.0597204	0.000960027	0.000166958	0.0626555	0.108085	0.00841091	-0.0179053	0.0833733	0.0524557	0.0999412	0.000812836
PLPPR5	PLPPR5	grey	grey	0.190249	0.175361	0.0118753	0.116713	0.0722881	-0.0665203	0.0651326	0.188275	-0.0292983	0.0211897	0.158763	0.147346	0.121638	0.0705131
AL445433.2	AL445433.2	grey	grey	0.0787944	0.131991	-0.0879342	0.144825	0.0708947	-0.040917	0.105876	0.166642	-0.0225765	0.0514424	0.0810747	0.127132	0.129311	-0.0541182
PLPPR4	PLPPR4	grey	grey	0.196208	0.0220497	0.248726	0.0320219	0.105676	-0.163652	-0.0115197	0.0721452	-0.0850961	-0.0285747	0.043626	0.0873628	-0.0468739	0.145165
LINC01708	LINC01708	grey	grey	0.0322303	0.0453481	-0.0271178	0.0589971	0.0209163	-0.0178873	0.0623131	0.0635086	-0.00168209	0.00168086	0.0368129	0.0247375	0.0461208	0.00410391
PALMD	PALMD	L2_4.3	black	0.0602766	0.0655235	-0.0541078	0.306582	0.214211	-0.161924	0.141277	0.221836	-0.195325	0.00337333	-0.0771709	0.196627	0.0195372	0.0516019
AGL	AGL	grey	grey	0.108685	0.0727244	0.0455738	-0.00607121	-0.0118503	0.0604655	0.0189959	0.0155477	0.0559084	-0.00426232	0.109107	-0.00704012	0.0659842	0.0222655
SLC35A3	SLC35A3	grey	grey	0.124764	0.091557	0.0491859	0.0280271	0.032318	-0.00394419	2.37038e-05	0.0695469	-0.0144633	0.00559524	0.10348	0.0668648	0.0381769	0.055802
MFSD14A	MFSD14A	L2_4.2	turquoise	0.166712	-0.0342924	0.221092	-0.0262057	0.0509131	-0.0510425	0.019479	-0.0641617	0.054433	0.0442754	0.0485069	-0.0231355	-0.045913	0.121915
SASS6	SASS6	grey	grey	0.0649453	0.0262166	0.0263962	-0.00942836	-0.0023292	0.0081657	0.0162977	-0.00279105	0.0344162	0.00400197	0.0569053	-0.010841	0.0225533	0.0181877
TRMT13	TRMT13	grey	grey	0.0981612	0.0807975	0.00510329	0.0221975	0.00814345	0.0401961	0.0214298	0.0340476	0.0326024	0.00422206	0.0889321	0.0141225	0.0525635	0.0504325
LRRC39	LRRC39	grey	grey	0.066054	0.0279622	0.0305698	0.00386022	-0.0182389	0.0460765	0.0821779	-0.0404945	0.146226	0.00137792	0.0947238	-0.0968591	0.0732285	0.0129619
DBT	DBT	grey	grey	0.115546	0.0209363	0.126409	-0.0589066	-0.0240148	0.0228171	-0.00758203	-0.0395523	0.0653541	-0.0257225	0.099099	-0.0427273	0.00381906	0.0174487
AL445928.2	AL445928.2	grey	grey	0.0880422	-0.0344205	0.0911902	-0.00236761	0.0571766	-0.00731569	-0.00254054	-0.0257493	-0.00126651	0.0479321	-0.0029144	0.0222809	-0.0415523	0.183068
RTCA-AS1	RTCA-AS1	grey	grey	0.0137965	0.0123245	-0.0195125	0.0333923	0.00978346	0.0479662	0.0427577	0.006354	0.0214814	0.0186234	0.0125371	-0.00166516	0.0307664	0.00627052
RTCA	RTCA	L2_4.2	turquoise	0.139112	-0.0694226	0.218908	-0.0452224	0.0522407	-0.0324845	-0.00255916	-0.0975307	0.0600252	0.033078	0.0241548	-0.0481263	-0.0713538	0.103426
CDC14A	CDC14A	L2_4.5	brown	-0.0742037	0.00500353	-0.0710143	-0.0971785	-0.0971662	0.475144	-0.0665317	-0.0960351	0.0426163	-0.0980278	0.0198916	-0.0961308	0.00503078	-0.0497968
GPR88	GPR88	L2_4.2	turquoise	0.141297	-0.0340457	0.240939	-0.03613	0.121929	-0.0895418	-0.119675	0.00168244	-0.136741	-0.0564836	0.000749443	0.0865188	-0.143964	0.117944
EXTL2	EXTL2	L2_4.2	turquoise	0.119086	-0.1634	0.281217	-0.181652	-0.0996372	-0.017434	0.102306	-0.285713	0.350439	0.0729698	0.0637448	-0.282466	0.0110783	0.0824852
SLC30A7	SLC30A7	L2_4.10	blue	0.12522	0.14852	0.00260653	-0.026649	-0.0777778	0.00665505	0.0720656	0.0466693	0.149107	-0.0162031	0.220666	-0.0496571	0.158641	-0.00224045
DPH5	DPH5	grey	grey	0.0805856	0.0754483	0.0189812	0.0175717	0.00811873	0.0231134	-0.00162179	0.0472932	0.00297314	-0.035653	0.0819377	0.0303917	0.0393269	0.0110151
AC093157.1	AC093157.1	grey	grey	0.0746476	0.0469966	-0.00788282	0.0347021	0.00270007	0.060238	0.079763	0.0146642	0.0708087	0.0275201	0.0610101	-0.00912013	0.079522	0.0168549
OLFM3	OLFM3	L2_4.8	yellow	0.17624	0.00810605	0.0486687	0.0118678	-0.105591	-0.142416	0.449221	-0.0691314	0.525047	0.170436	0.181739	-0.252403	0.344839	0.083066
COL11A1	COL11A1	L2_4.8	yellow	-0.0137533	-0.149779	0.0118437	-0.116764	-0.168815	0.169668	0.289381	-0.283629	0.514597	0.0907116	0.0217537	-0.370464	0.168667	-0.0199518
AC095032.1	AC095032.1	grey	grey	0.0747355	0.0861342	-0.0286265	0.0253774	-0.0399245	-0.0199978	0.107174	0.0562683	0.0955754	0.00505814	0.116261	-0.0232758	0.123336	-0.00520295
RNPC3	RNPC3	grey	grey	-0.0330576	0.0604183	-0.151499	0.156321	0.0268368	-0.0477838	0.123208	0.0859941	-0.0244606	0.0365362	0.0021103	0.0576042	0.0916163	-0.124781
AMY2B	AMY2B	grey	grey	0.179137	0.120759	0.0216084	0.0774317	0.0586451	-0.0402554	0.104918	0.0980287	0.0395653	0.0781724	0.156713	0.0809931	0.1098	0.0650339
PRMT6	PRMT6	L2_4.2	turquoise	0.0675684	-0.0706819	0.168943	-0.0764584	0.00831614	-0.0208444	-0.0147797	-0.0961523	0.0543357	-0.0158362	0.00348423	-0.0721453	-0.0622987	0.0198225
NTNG1	NTNG1	L2_4.8	yellow	0.0372258	-0.197354	0.106506	-0.116345	-0.22594	-0.00804401	0.478345	-0.366498	0.747221	0.105902	0.0630168	-0.579094	0.264001	0.0178428
VAV3	VAV3	L2_4.5	brown	-0.0427279	-0.00908373	-0.0326764	-0.136323	-0.179607	0.340362	0.000376057	-0.156092	0.21016	-0.0899641	0.0956708	-0.212119	0.0829631	-0.0274011
SLC25A24	SLC25A24	grey	grey	0.047394	0.059062	-0.0215809	0.0254128	-0.0222501	-0.016962	0.0590929	0.0300506	0.059941	-0.00235896	0.0706473	-0.011581	0.0805984	-0.00818801
FAM102B	FAM102B	grey	grey	0.123994	-0.0386082	0.117006	0.0068675	-0.0180398	-0.0446377	0.189601	-0.0787571	0.24035	0.0817876	0.0560917	-0.144602	0.0969411	0.0603461
HENMT1	HENMT1	L2_4.2	turquoise	0.0813002	-0.0480097	0.143326	-0.0288927	0.0434498	-0.0259879	-0.0320591	-0.0451794	-0.0127959	0.00523944	-0.00396447	-0.000181926	-0.0686604	0.0700151
PRPF38B	PRPF38B	grey	grey	-0.0151218	0.0362306	-0.0355653	0.0437391	0.0151571	-0.0166969	-0.0250663	0.0530447	-0.067531	-0.0344172	-0.00583732	0.0477485	0.00441606	-0.0682348
STXBP3	STXBP3	grey	grey	0.06015	0.109925	0.0191319	0.00436167	-0.0277148	0.0573039	-0.00367503	0.0497565	0.0477198	-0.125717	0.122288	-0.0549292	0.0749052	0.00654338
AKNAD1	AKNAD1	L2_4.10	blue	0.0997637	0.124434	0.005161	0.00344179	-0.000306247	0.0109947	0.00832805	0.0624483	0.0121266	-0.0139711	0.156911	0.0324707	0.0611923	-0.0106333
GPSM2	GPSM2	L2_4.5	brown	0.0413316	-0.00975608	0.0385169	-0.0730185	-0.0492897	0.261727	-0.00812559	-0.101338	0.103162	-0.0321286	0.0463562	-0.0962586	-0.00545127	0.0940283
CLCC1	CLCC1	L2_4.2	turquoise	0.0864538	-0.0283559	0.131395	-0.0309463	0.0285254	0.00420211	-0.0161713	-0.0549341	0.0257909	0.00798463	0.0196909	-0.0214373	-0.0450304	0.058109
WDR47	WDR47	L2_4.2	turquoise	0.169351	-0.118145	0.379883	-0.15672	-0.00137405	-0.0749084	-0.0412895	-0.197202	0.125518	-0.00628152	0.0567332	-0.14491	-0.115104	0.0978516
TAF13	TAF13	L2_4.2	turquoise	0.103424	-0.159021	0.302686	-0.136525	0.00729335	-0.0381583	-0.0485659	-0.203351	0.0902044	0.0293182	-0.0107022	-0.118659	-0.131609	0.0984394
AL356488.3	AL356488.3	grey	grey	0.03797	-0.0131605	0.0270418	0.0230297	0.0379245	0.0101436	0.0147384	-0.00833201	0.0038444	0.0222113	0.00142935	0.0077025	-0.0124156	0.0308598
TMEM167B	TMEM167B	L2_4.2	turquoise	0.114932	-0.013259	0.251651	-0.134698	-0.019456	-0.0321862	-0.118119	-0.0904954	0.0135648	-0.101573	0.0815486	-0.0645339	-0.0927677	0.0474531
C1orf194	C1orf194	grey	grey	0.0345923	-0.00643495	0.0440705	-0.00517902	0.0279746	-0.00024363	-0.0166064	-0.0130848	0.00572223	0.0183571	0.0106137	0.00906327	-0.0169366	0.0191496
KIAA1324	KIAA1324	L2_4.11	green	0.166716	0.11786	0.00564045	0.168342	0.179769	-0.0668153	0.0340792	0.13551	-0.0554203	0.177533	0.0770712	0.217964	0.0376807	0.0375818
SARS	SARS	L2_4.2	turquoise	0.178972	-0.177186	0.407229	-0.10196	0.117638	-0.0862074	-0.109559	-0.18021	-0.028121	0.0528241	-0.0366065	-0.0183438	-0.236267	0.214952
CELSR2	CELSR2	L2_4.2	turquoise	0.217569	-0.196505	0.508445	-0.124007	0.158184	-0.114338	-0.133556	-0.195483	-0.0535145	0.0283097	-0.0483247	0.000125368	-0.272108	0.160569
PSRC1	PSRC1	L2_4.2	turquoise	0.177597	-0.0295826	0.201325	0.0574698	0.233155	-0.0933808	-0.0397228	0.02612	-0.12972	0.0649221	-0.0350082	0.140964	-0.120404	0.166831
MYBPHL	MYBPHL	grey	grey	0.0220012	0.0462183	-0.00322356	0.0134177	0.00308362	-0.0194171	-0.00835843	0.0286185	-0.016944	-0.00688177	0.0523551	0.0239219	0.0084531	-0.00637213
SORT1	SORT1	grey	grey	0.199158	0.117424	0.207923	-0.0344441	0.0584547	-0.0425638	-0.108331	0.0679208	-0.0953788	-0.0818619	0.180031	0.100436	-0.0416059	0.0144888
PSMA5	PSMA5	L2_4.2	turquoise	0.1799	-0.136079	0.32246	-0.0553691	0.107819	-0.0739642	-0.0328828	-0.132973	0.0171158	0.0837923	-0.0300132	-0.0152328	-0.154364	0.205131
ATXN7L2	ATXN7L2	grey	grey	0.0902606	-0.00459106	0.0540279	0.0589852	0.110096	-0.0282201	0.0162491	0.0163772	-0.029786	0.0713778	-0.00471027	0.065488	-0.0201186	0.0454468
CYB561D1	CYB561D1	L2_4.2	turquoise	0.162176	-0.110179	0.222476	0.0121904	0.126144	-0.0629047	0.0594849	-0.113375	0.078476	0.11961	-0.0298103	-0.0297835	-0.0751352	0.20484
AMIGO1	AMIGO1	L2_4.2	turquoise	0.146487	-0.152397	0.368649	-0.128109	0.0672914	-0.0735148	-0.0856863	-0.171003	0.0161724	-0.0146092	-0.0245145	-0.0653595	-0.178379	0.106663
GPR61	GPR61	grey	grey	0.0984027	-0.0251446	0.0922013	0.0364443	0.0563144	-0.0398889	0.0645474	-0.0307492	0.0509425	0.0774366	0.0119925	-1.56e-05	0.00202772	0.0882508
GNAI3	GNAI3	grey	grey	0.134779	0.11777	-0.0230972	0.0689901	-0.000401311	-0.025655	0.142556	0.0678289	0.113819	0.0772017	0.155742	0.00946668	0.149519	0.0357406
AMPD2	AMPD2	L2_4.2	turquoise	0.162852	-0.0788044	0.299959	-0.0479848	0.154495	-0.0802831	-0.118077	-0.0658869	-0.113892	0.0389021	-0.0171296	0.0854003	-0.193426	0.123414
GSTM4	GSTM4	grey	grey	0.0681612	0.00098245	0.118451	-0.0600776	0.0188733	0.011434	-0.0944657	-0.0183202	-0.0533149	-0.0294586	0.033559	0.0278118	-0.0727123	0.0301136
GSTM3	GSTM3	L2_4.2	turquoise	0.125361	-0.107512	0.330092	-0.134219	0.0560873	-0.0216962	-0.157258	-0.133912	-0.0525491	-0.0581134	-0.00641808	-0.0298584	-0.192819	0.123746
AHCYL1	AHCYL1	L2_4.2	turquoise	0.121271	-0.0502475	0.239892	-0.140796	0.0064462	0.165484	-0.111107	-0.140523	0.0103462	-0.0263061	0.0756215	-0.0508346	-0.108352	0.0717217
STRIP1	STRIP1	L2_4.2	turquoise	0.122475	-0.0971635	0.253309	-0.0547734	0.0680135	-0.0293618	-0.0246321	-0.129866	0.0488302	0.0141992	0.00361928	-0.0703824	-0.10635	0.0760811
SLC6A17	SLC6A17	L2_4.2	turquoise	0.140767	-0.161141	0.37269	-0.179275	-0.0517923	-0.0761798	-0.0136955	-0.267602	0.244185	0.0419258	0.0603812	-0.237042	-0.0770097	0.0374205
KCNC4	KCNC4	grey	grey	0.110828	0.0188115	0.151385	-0.00324242	0.0861254	-0.0483322	-0.07614	0.00384112	-0.0469106	-0.0249956	0.05738	0.0476179	-0.0631484	0.0149797
RBM15-AS1	RBM15-AS1	grey	grey	0.0339284	0.0202454	0.0167547	0.00145675	0.00356994	0.0198951	0.00632129	-0.00880757	0.0263369	0.000472226	0.0357221	-0.0100475	0.0103631	0.0423985
RBM15	RBM15	L2_4.10	blue	0.0534069	0.0734533	0.0226494	-0.00744776	-0.00908446	-0.0224242	-0.0200769	0.0438688	-0.0256047	-0.0306754	0.0820455	0.032101	0.0200768	-0.025254
LAMTOR5-AS1	LAMTOR5-AS1	L2_4.1	red	0.095031	0.215845	-0.111433	0.104343	0.0160692	-0.0297474	0.033982	0.186884	-0.0524772	0.0121146	0.154752	0.135744	0.124391	-0.0441776
SLC16A4	SLC16A4	grey	grey	0.0788498	0.017248	0.0478318	0.00743391	0.0368788	-0.0193506	-0.0112204	0.0111107	-0.0146693	0.0112542	0.0389888	0.0306269	-0.00741982	0.131426
AL355488.1	AL355488.1	grey	grey	0.113761	0.0775312	0.0469485	0.017564	0.0499345	-0.0421957	-0.0173456	0.0654615	-0.0435096	0.00521774	0.0831438	0.0728758	0.0173717	0.0783326
LAMTOR5	LAMTOR5	L2_4.2	turquoise	0.132482	-0.230152	0.420517	-0.149141	0.0707615	-0.043637	-0.0999274	-0.260365	0.0456377	0.0290963	-0.0780953	-0.113205	-0.239356	0.190223
KCNA2	KCNA2	L2_4.2	turquoise	0.134883	-0.156173	0.361321	-0.222192	-0.0826724	0.00630238	-0.00173329	-0.293372	0.234012	0.016182	0.070376	-0.228832	-0.0852869	0.0981834
AL365361.1	AL365361.1	grey	grey	0.0931757	0.00984728	0.134136	-0.0573308	-0.0213755	-0.0523559	0.0241642	-0.0507911	0.0763473	-0.0382697	0.0835296	-0.0672417	0.0090469	0.0257812
CD53	CD53	grey	grey	0.0187703	-0.00518766	0.0156217	-0.0183755	-0.00824148	0.0100886	0.0184724	-0.0179141	0.0163791	0.0343503	0.0106135	0.00853715	0.0026605	0.00711336
LRIF1	LRIF1	L2_4.10	blue	0.131114	0.0445757	0.170501	-0.101291	-0.0155536	-0.0537326	-0.0956934	-0.0100377	-0.0445459	-0.0477914	0.130216	0.023706	-0.0546078	0.0810301
DRAM2	DRAM2	grey	grey	0.100238	0.0712737	0.0193219	0.0206605	0.018597	0.0243406	0.0256494	0.040693	0.0227313	0.0279425	0.0856531	0.0362741	0.0497861	0.033368
CEPT1	CEPT1	grey	grey	0.158346	0.119924	0.0341649	0.0171847	0.00915641	0.00781508	0.0464237	0.0701829	0.0395024	0.0370684	0.144346	0.0496629	0.0886812	0.0626457
OVGP1	OVGP1	grey	grey	0.0810717	0.0505712	0.0226648	0.0601022	0.0657804	-0.028677	0.0425297	0.0481769	0.0042771	0.0398655	0.0605554	0.0426517	0.0291541	0.0162536
AL390195.2	AL390195.2	grey	grey	0.0548503	0.057575	-0.00753205	0.0147454	-0.00109196	-0.000817891	0.0238812	0.0400102	0.0173893	0.00898486	0.0633606	0.0198497	0.0519323	0.00877819
AL390195.1	AL390195.1	grey	grey	0.0275301	0.0393679	-0.0172755	0.0342981	0.00239583	-0.0018464	0.0321498	0.0339276	0.0149804	0.0208275	0.0378368	0.0170638	0.0409916	0.0115733
WDR77	WDR77	L2_4.2	turquoise	0.0753455	-0.0823858	0.161438	-0.0240304	0.0534022	-0.0271036	0.00198687	-0.0857839	0.030974	0.0378028	-0.0238191	-0.0333745	-0.0693539	0.0668599
ATP5PB	ATP5PB	L2_4.2	turquoise	0.187023	-0.259469	0.528248	-0.18088	0.086227	-0.0652189	-0.12184	-0.284209	0.0350571	0.0162006	-0.0702139	-0.120913	-0.282707	0.22482
C1orf162	C1orf162	grey	grey	0.0353757	0.0377531	0.00248998	0.0119747	0.0249218	-0.00778956	-0.0128027	0.0242044	-0.0238386	0.00473707	0.0362059	0.0373238	-0.000871621	-0.00224289
RAP1A	RAP1A	grey	grey	0.12566	0.153824	-0.033011	0.0537314	0.00324334	-0.000201658	0.0609867	0.112451	0.0353697	0.0386328	0.154382	0.06535	0.13008	0.0208907
INKA2	INKA2	L2_4.4	greenyellow	0.203259	-0.0101032	0.150853	0.163378	0.311004	-0.127647	0.0490907	0.0789192	-0.125872	0.199279	-0.0317451	0.222434	-0.0742421	0.173052
INKA2-AS1	INKA2-AS1	grey	grey	0.0246157	-0.0501485	0.0592555	0.0129266	0.0502495	-0.0124142	-0.00554507	-0.0317908	-0.0195465	0.0430854	-0.0422577	0.021332	-0.0493565	0.051987
DDX20	DDX20	grey	grey	0.0787204	-0.0120828	0.0944037	0.00630605	0.0507362	-0.0267133	-0.00701796	-0.00358679	-0.0195437	0.0408088	0.0137197	0.0342879	-0.0371522	0.0794129
KCND3	KCND3	L2_4.11	green	0.197368	0.174404	-0.0262822	0.278305	0.260689	-0.106569	0.014038	0.264495	-0.246899	0.211283	0.0656729	0.426074	0.010353	0.0508765
LINC01750	LINC01750	grey	grey	0.0807891	0.0207319	0.0445494	0.0359284	0.0664416	-0.0388035	0.00819866	0.0369512	-0.0394516	0.049406	0.0188184	0.0764098	-0.00718124	0.0550855
CTTNBP2NL	CTTNBP2NL	grey	grey	0.130115	0.118667	-0.0168144	0.0875467	0.0590901	-0.0232739	0.0406456	0.119778	-0.0334212	0.099466	0.0961794	0.135133	0.0724795	0.0300997
WNT2B	WNT2B	grey	grey	0.0766125	0.0380192	0.0533507	0.00439073	0.0437398	-0.0123883	-0.0431326	0.0251458	-0.0644154	0.0194993	0.0461111	0.0735909	-0.0390846	0.0658789
ST7L	ST7L	L2_4.1	red	0.116853	0.22135	-0.0825008	0.080074	0.00524925	0.0182637	0.025982	0.157771	-0.0251227	-0.00080177	0.174755	0.113765	0.125411	-0.01441
CAPZA1	CAPZA1	grey	grey	0.155549	0.0281789	0.133845	-0.0228357	0.0218747	-0.00570876	0.0245887	-0.0215744	0.0733813	0.0375899	0.101557	-0.0170241	0.0281968	0.0786576
MOV10	MOV10	grey	grey	0.0455886	0.0328456	-0.0261408	0.0681751	0.061429	0.0470716	0.0525776	0.0331086	-0.00606964	0.0459358	0.0197384	0.0352568	0.0299603	0.0102322
RHOC	RHOC	grey	grey	-0.0105642	-0.055634	0.0578306	-0.0560864	-0.0255029	0.0857652	-0.0265331	-0.0858838	0.0341632	-0.0314083	-0.0149825	-0.072114	-0.0460096	-0.0115187
PPM1J	PPM1J	L2_4.2	turquoise	0.0621493	-0.101541	0.166445	-0.0715811	-0.00369608	-0.036934	0.0198097	-0.139548	0.115069	0.0242786	-0.00604821	-0.111643	-0.0492644	0.068663
LINC01357	LINC01357	grey	grey	0.045506	0.0785951	-0.0757844	0.134234	0.0550818	-0.0246164	0.0945862	0.085962	0.016751	0.0279342	0.0488393	0.0442471	0.0839783	-0.0438322
SLC16A1	SLC16A1	grey	grey	0.0981844	0.0118015	0.0888341	0.0164421	0.0563906	0.0166156	-0.00969856	0.000334017	-0.0164645	0.0328253	0.0393066	0.0341715	-0.0289086	0.10135
SLC16A1-AS1	SLC16A1-AS1	L2_4.7	purple	0.115244	0.238107	-0.173349	0.27772	0.146227	-0.0144886	0.118646	0.266022	-0.0667042	0.0505194	0.13903	0.193712	0.151268	-0.0951781
AL390242.1	AL390242.1	grey	grey	0.0845001	-0.000468512	0.0529896	0.0374056	0.0602895	-0.0108668	0.0139071	0.00943932	-0.00403369	0.0409113	0.00864791	0.0333745	-0.0125786	0.156003
LRIG2-DT	LRIG2-DT	grey	grey	0.119282	0.0400096	0.0525461	0.0624938	0.0940579	0.00672144	0.0153188	0.0442511	-0.0254838	0.0472357	0.0347823	0.0699828	-0.000794083	0.177157
LRIG2	LRIG2	grey	grey	0.149974	0.125588	0.0155892	0.066589	0.0523359	0.0223599	0.0386378	0.0862764	0.00320095	0.0312578	0.13279	0.0756899	0.0741531	0.0322039
MAGI3	MAGI3	L2_4.10	blue	0.0493973	0.254787	-0.132541	-0.00519581	-0.177103	0.0571107	0.0975803	0.130817	0.151516	-0.119249	0.294662	-0.0837884	0.268253	-0.124621
PHTF1	PHTF1	L2_4.6	pink	0.194821	0.0229528	0.0568972	0.167624	0.133017	-0.079479	0.244346	0.0201051	0.163887	0.189637	0.0609047	0.0048678	0.114147	0.112347
RSBN1	RSBN1	L2_4.10	blue	0.139317	0.0910175	0.125617	-0.0641236	-0.0262433	-0.026373	-0.0290313	0.0090598	0.0378042	-0.0538092	0.176717	-0.0152983	0.0301383	0.013741
AL137856.1	AL137856.1	grey	grey	0.0440362	0.0347912	-0.0107492	0.0331156	0.019068	-0.0170144	0.0393913	0.027149	0.0165634	0.0252473	0.0372049	0.0185624	0.0324122	0.0153678
PTPN22	PTPN22	grey	grey	0.038758	0.0357129	-0.000526161	0.0224085	0.0231544	-0.0162574	0.00861949	0.0328387	-0.0126456	0.0214827	0.0366915	0.0359731	0.0143579	0.0274074
AP4B1-AS1	AP4B1-AS1	grey	grey	0.071879	-0.00546588	0.0526326	0.020782	0.0581904	-0.0288798	0.0090144	0.00399181	-0.00546687	0.0463378	0.00775002	0.0326537	-0.0164216	0.117413
BCL2L15	BCL2L15	grey	grey	0.0395384	0.0293755	-0.00577613	0.0475676	0.0403734	-0.0140424	0.0231018	0.0343209	-0.0155143	0.0277718	0.0220376	0.0416744	0.0195801	0.0110957
AP4B1	AP4B1	grey	grey	0.103305	-0.0115673	0.0850013	0.0589451	0.0910503	-0.0360909	0.0559931	-0.00681614	0.0209835	0.0551189	0.00283348	0.0168765	-0.00969251	0.0623694
DCLRE1B	DCLRE1B	grey	grey	0.0359045	-0.0126552	0.077013	-0.0421078	-0.00427503	0.00295427	-0.0307663	-0.0382643	0.0148883	-0.0197143	0.0213108	-0.0265333	-0.0269613	0.00751631
HIPK1	HIPK1	L2_4.2	turquoise	0.14211	0.0106303	0.211201	-0.0917712	-0.00810974	-0.0199079	-0.0509777	-0.0593755	0.0425038	-0.0198243	0.102015	-0.0303169	-0.0358865	0.0636425
TRIM33	TRIM33	grey	grey	0.213395	0.143656	0.0434174	0.118532	0.110792	-0.0591756	0.0941664	0.128369	0.020798	0.0945296	0.150575	0.115182	0.120134	0.0120122
BCAS2	BCAS2	L2_4.2	turquoise	0.105299	-0.12175	0.275651	-0.0823099	0.0572382	-0.0515173	-0.0544612	-0.144354	0.0185563	0.0229819	-0.0232034	-0.0571269	-0.135503	0.100949
DENND2C	DENND2C	grey	grey	0.0422108	0.11734	-0.0537324	0.0858855	0.0458945	-0.0235168	-0.00665111	0.131768	-0.0751422	-0.0527738	0.0550173	0.0801994	0.0545488	-0.0187799
NRAS	NRAS	L2_4.2	turquoise	0.0604852	-0.0511955	0.154388	-0.090421	-0.0214941	-0.00547989	-0.00385165	-0.105293	0.0924274	-0.017568	0.0379451	-0.0993909	-0.0292475	-0.00193607
CSDE1	CSDE1	L2_4.2	turquoise	0.188147	-0.082751	0.383644	-0.161917	0.0152031	-0.053091	-0.0967085	-0.149835	0.0495507	-0.040558	0.0743665	-0.0832128	-0.130568	0.0979387
SIKE1	SIKE1	grey	grey	0.0922785	0.0323302	0.104767	-0.0686371	-0.0338569	0.000450829	-0.0245869	-0.0267936	0.0491552	-0.0190937	0.0997592	-0.031864	0.0118558	0.0315775
SLC22A15	SLC22A15	grey	grey	0.0255488	0.0844419	-0.127832	0.164241	0.0506258	-0.0272435	0.13596	0.121925	-0.0164976	0.0814873	0.0225127	0.107644	0.117084	-0.073577
ATP1A1	ATP1A1	L2_4.2	turquoise	0.291069	-0.35876	0.731585	-0.230127	0.155247	-0.153059	-0.112927	-0.384347	0.0772482	0.103274	-0.0855951	-0.132864	-0.372119	0.362342
ATP1A1-AS1	ATP1A1-AS1	grey	grey	0.0831803	-0.0440591	0.0800752	-0.00805579	0.0286765	0.0691026	0.0184232	-0.0580547	0.0403073	0.0587816	-0.00083107	-0.0156464	-0.0227877	0.197519
CD58	CD58	grey	grey	0.031289	-0.00705165	0.011941	0.0145979	0.00543588	0.0135463	0.0663428	-0.0396809	0.107931	0.042367	0.0284008	-0.0554321	0.0428089	0.0167735
IGSF3	IGSF3	grey	grey	0.149566	0.0478343	0.109779	0.0293075	0.101348	-0.0893097	-0.0283681	0.0566723	-0.0524723	0.0567165	0.0628847	0.120873	-0.0320725	0.0874953
PTGFRN	PTGFRN	grey	grey	0.0492921	-0.0158881	0.0576205	-0.0341124	0.00793754	0.0438397	0.0155783	-0.0729947	0.118647	0.0701006	0.0203467	-0.0409141	0.0150323	0.00254159
CD101	CD101	grey	grey	0.0351045	0.0204105	0.00646192	0.022543	0.0189852	0.00173972	0.0322734	0.00337599	0.0387163	0.0488682	0.0272697	0.006138	0.0250415	0.006998
TTF2	TTF2	grey	grey	0.014512	0.0339024	-0.0500142	0.0743875	0.0109817	-0.0256032	0.0972016	0.0202627	0.0541051	0.0274551	0.0364408	-0.0209765	0.0648573	-0.0658424
TRIM45	TRIM45	grey	grey	0.0770236	-0.000737409	0.0548888	0.0411584	0.0711466	-0.0266133	0.0309687	0.00663817	0.0015476	0.0441035	-0.00251751	0.0277404	-0.00926816	0.0701459
MAN1A2	MAN1A2	grey	grey	0.0572212	0.0772124	-0.0334663	0.0623191	-0.0420856	-0.0757307	0.159473	0.0653953	0.100228	0.0342727	0.083122	-0.0135371	0.155289	-0.030004
GDAP2	GDAP2	L2_4.10	blue	0.139576	0.155408	-0.00658594	0.0260622	-0.033438	0.0070177	0.07256	0.091767	0.0849298	0.0135157	0.196802	0.0261414	0.151415	0.011254
WDR3	WDR3	grey	grey	0.131168	0.0109479	0.127733	0.00731114	0.0569447	-0.0391724	0.00922118	-0.00267867	0.0106885	0.0355798	0.0515128	0.0277708	-0.0095602	0.0789839
SPAG17	SPAG17	grey	grey	0.00679717	0.0353224	-0.0257722	-0.0179687	-0.0365499	0.0460033	0.00392682	0.0101332	0.0499942	-0.0462655	0.0500439	-0.0398924	0.0459997	-0.00377939
WARS2	WARS2	grey	grey	0.06394	0.049598	-0.0136478	0.0583013	0.0332296	0.0273683	0.0510916	0.0513708	0.0139641	0.0414347	0.0400848	0.0418763	0.051792	0.0105763
WARS2-AS1	WARS2-AS1	grey	grey	0.120686	0.171845	-0.0642163	0.09589	0.0261603	0.0370271	0.0536724	0.137258	-0.0133302	0.00296777	0.165326	0.0944549	0.114369	-0.00333764
AL359915.1	AL359915.1	grey	grey	0.0565168	0.0591877	-0.0360305	0.060061	0.00989923	-0.0371228	0.125181	0.0567518	0.055337	0.0556075	0.0972517	0.0107098	0.0945867	0.0208168
LINC00622	LINC00622	grey	grey	0.0499129	2.09414e-05	0.0957597	-0.057882	-0.00789973	-0.0553745	-0.00774855	-0.0274989	0.0139082	-0.0295285	0.0513278	-0.0233074	-0.0158337	-0.0372646
ZNF697	ZNF697	grey	grey	0.124168	0.0584676	0.0235229	0.0669587	0.0315626	-0.0913224	0.127757	0.0773221	0.0533208	0.0852664	0.0822718	0.0542806	0.0965118	0.0701084
PHGDH	PHGDH	L2_4.10	blue	-0.00138804	0.0318541	0.0073148	-0.0652625	-0.0469753	0.150486	-0.0606823	-0.0323105	-0.00960181	-0.0749603	0.059359	-0.0353997	-0.0198258	-0.00877271
NOTCH2	NOTCH2	L2_4.5	brown	-0.0406107	0.00855324	-0.0557	-0.0998096	-0.101339	0.362098	-0.0369179	-0.0900098	0.0818696	-0.0889658	0.0338888	-0.107486	0.0252358	-0.000535152
SEC22B	SEC22B	grey	grey	0.0911045	0.0065946	0.131852	-0.107242	-0.0715022	-0.00245742	-0.00413009	-0.0625217	0.111847	-0.0513143	0.105578	-0.0996907	0.0172023	0.0382801
NBPF26	NBPF26	grey	grey	0.0235763	0.0209963	0.00448205	-0.034155	-0.0353907	0.126197	0.006695	-0.0311323	0.0575191	-0.0361868	0.0449715	-0.0551711	0.0312666	0.00430938
LINC00623	LINC00623	grey	grey	0.0646724	-0.0202248	0.112039	-0.081088	-0.0353011	0.0378377	-0.0223602	-0.082217	0.0732947	-0.0150858	0.0533105	-0.0722123	-0.0218481	0.0280452
AC244453.3	AC244453.3	L2_4.10	blue	0.0396764	0.0632514	0.016172	-0.024485	-0.0240447	0.00927042	-0.0332735	0.026641	-0.0151963	-0.0345622	0.0820756	0.0119563	0.0106735	0.013342
SRGAP2C	SRGAP2C	grey	grey	0.164954	0.0531135	0.0588688	0.112181	0.136162	-0.0386974	0.0583601	0.0880577	-0.0536236	0.149956	0.0522619	0.145794	0.0176121	0.132913
LINC02798	LINC02798	grey	grey	-0.0440164	0.0670375	-0.14637	0.112303	0.00887975	-0.0351372	0.072274	0.104563	-0.0757651	0.048785	0.00976897	0.0917347	0.0680436	-0.072562
LINC02591	LINC02591	grey	grey	0.0554325	-0.0566875	0.125475	-0.0590352	0.00244269	-0.00511238	-0.0191717	-0.0922033	0.045615	0.0292065	0.0102408	-0.0387188	-0.0539658	0.0634211
HIST2H3PS2	HIST2H3PS2	L2_4.10	blue	0.0560309	0.0617551	0.0524368	-0.0448327	-0.0179796	-0.00300531	-0.0735772	0.0206395	-0.0482121	-0.0604296	0.0947516	0.0233053	-0.0240147	0.0172839
LINC02802	LINC02802	L2_4.2	turquoise	0.213543	-0.0420059	0.201818	0.0679106	0.175069	-0.0914431	0.0313817	-0.0224066	-0.00569494	0.138162	0.0116395	0.0795922	-0.0607956	0.246183
NBPF15	NBPF15	grey	grey	0.15903	0.112067	0.0119361	0.151421	0.136342	-0.0543963	0.0521161	0.14835	-0.0871341	0.0725719	0.0721284	0.178452	0.0341148	0.0914104
FP700111.1	FP700111.1	grey	grey	0.00360421	0.0388921	-0.033745	0.0375536	0.0161235	-0.0159901	0.0299955	0.0379516	-0.000815571	0.0144115	0.0299176	0.0233326	0.0348669	-0.0057452
SRGAP2B	SRGAP2B	grey	grey	0.135247	0.0442891	0.0469848	0.0887644	0.0947207	-0.00325137	0.0498955	0.0573916	-0.0185985	0.120245	0.0546265	0.104665	0.0213118	0.108685
NBPF20	NBPF20	grey	grey	0.0453951	0.0509987	0.00131415	0.00590006	-0.00907001	0.0189621	0.00930888	0.0240551	0.0103749	-0.0188169	0.0574726	0.00457662	0.0342165	0.00772471
AC239860.4	AC239860.4	grey	grey	0.0533745	0.0408762	0.030432	0.00993803	0.00955879	-0.0234165	-0.0123261	0.0235539	-0.0143244	-0.0123449	0.052687	0.0175324	0.00843883	0.0254397
GPR89A	GPR89A	L2_4.10	blue	0.125593	0.150062	-0.010402	0.04824	0.00889855	-0.0347238	0.0364058	0.104361	0.00799975	0.00684003	0.181822	0.0612804	0.0979986	0.0197876
PDZK1	PDZK1	grey	grey	0.0784582	0.0323014	0.0496803	0.0113411	0.035925	-0.0207854	-0.0132991	0.0236202	-0.0279651	0.0168899	0.0438465	0.0471576	-0.0115351	0.101895
RNF115	RNF115	L2_4.10	blue	0.167741	0.215687	0.0194924	0.0915496	0.0550192	-0.0567735	0.00418265	0.211328	-0.0892761	-0.0942525	0.20435	0.12603	0.0799439	-0.0416378
POLR3C	POLR3C	grey	grey	0.0620733	0.0348188	0.0378245	0.0498552	0.0392772	-0.0170891	0.0400459	0.021493	0.0225803	-0.0130711	0.0507131	-0.0067642	0.0216271	-0.0134656
NUDT17	NUDT17	grey	grey	0.0293177	-0.00799247	0.050071	-0.0124944	0.0144717	-0.00656272	-0.00835431	-0.0198294	-0.00265897	-0.00852393	0.0117798	-0.00757303	-0.028175	0.0225626
PIAS3	PIAS3	grey	grey	0.0684646	0.000120079	0.0955598	-0.0284358	0.0186548	0.00331873	-0.0125295	-0.0343009	0.0240024	-0.0236649	0.0354719	-0.0253782	-0.0212867	-0.0107826
ANKRD35	ANKRD35	grey	grey	0.0160525	0.0343467	-0.00250481	0.00765445	-0.00192109	0.00142643	-0.0109008	0.0173229	-0.0237654	-0.0242596	0.0395985	0.0163091	0.000753041	-0.026974
ITGA10	ITGA10	grey	grey	0.0507257	0.0212388	0.00668494	0.0106532	0.0102163	-0.00628546	0.0273504	0.00841736	0.0207637	0.0313129	0.0456214	0.00634086	0.0262884	0.0346773
PEX11B	PEX11B	L2_4.2	turquoise	0.124948	-0.0800706	0.251839	-0.0837382	0.0421323	-0.0384622	-0.0599283	-0.106164	0.0170756	-0.000640319	0.0140884	-0.0438222	-0.113731	0.10264
RBM8A	RBM8A	L2_4.2	turquoise	0.11373	-0.0875544	0.271988	-0.0831332	0.0589736	-0.0433438	-0.098068	-0.115005	-0.0268854	-0.0107196	-0.00294021	-0.0232233	-0.154405	0.0836987
LIX1L-AS1	LIX1L-AS1	grey	grey	0.0802073	0.0108553	0.0573922	0.0202891	0.040258	-0.00738647	0.0153137	0.00279175	0.00740401	0.0252717	0.0315819	0.0134812	-0.00422392	0.0913522
LIX1L	LIX1L	grey	grey	0.0255698	0.0149952	0.0170469	0.00893921	0.0173173	0.023976	0.0032312	0.000791032	0.001669	-0.00849272	0.0209352	-0.00144147	0.00265948	-0.0244539
ANKRD34A	ANKRD34A	L2_4.2	turquoise	0.125582	-0.13109	0.335358	-0.151355	0.0207282	-0.0841255	-0.0707755	-0.165791	0.0404323	-0.0169408	0.00224762	-0.0909535	-0.140559	0.0524199
POLR3GL	POLR3GL	L2_4.2	turquoise	0.0810252	-0.0557782	0.149641	-0.0212938	0.0702999	-5.42e-05	-0.0474481	-0.0596633	-0.0141115	0.0144948	-0.0159659	0.00048068	-0.0941137	0.087257
TXNIP	TXNIP	L2_4.5	brown	-0.0302473	0.0272311	-0.0284964	-0.0600016	-0.0571155	0.201368	-0.0654075	-0.0340346	-0.00923223	-0.0822168	0.0286826	-0.032277	-0.0289091	-0.0414225
LINC01719	LINC01719	grey	grey	0.0542036	0.0104031	0.0451909	0.00876503	0.015294	-0.00400888	0.0302674	-0.00777193	0.0339483	0.0103211	0.032377	-0.0170024	0.0121462	0.00703644
AC245407.2	AC245407.2	grey	grey	0.0544533	-0.0294912	0.104364	-0.0416291	0.017487	-0.0231651	-0.0374146	-0.0462417	-0.00942688	0.00293867	0.00328916	-0.00871625	-0.0590582	0.0728981
NBPF12	NBPF12	L2_4.10	blue	0.132657	0.181015	-0.0172383	0.0865565	0.055127	-0.0209265	0.0163407	0.165335	-0.0528675	-0.0453975	0.171896	0.0949288	0.0853615	0.000823359
PRKAB2	PRKAB2	grey	grey	0.120188	0.0306711	0.16327	-0.0931378	-0.0488458	0.018114	-0.0447549	-0.0665592	0.0768745	-0.0885076	0.13081	-0.0818169	-0.00616823	0.0391712
AC242426.2	AC242426.2	grey	grey	0.0813827	0.0707894	-0.0078263	0.00593296	-0.0270014	0.0227746	0.0547494	0.0275839	0.0696279	0.000785971	0.101376	-0.00263518	0.0848244	-0.00363522
FMO5	FMO5	grey	grey	0.0540584	-0.0404632	0.0647065	-0.0109966	0.0243582	0.0307945	-0.00241694	-0.0439378	0.0134521	0.0315093	-0.011735	-0.00231677	-0.0345524	0.133064
LINC00624	LINC00624	grey	grey	0.0528662	0.0117516	0.0239085	0.0185182	0.0424964	0.00847691	-0.0164258	0.0181243	-0.0307034	0.0265376	0.0134865	0.0444083	-0.0105697	0.112585
BCL9	BCL9	grey	grey	0.0701225	0.130543	-0.00545939	0.0147566	0.0144019	0.105843	-0.0876009	0.095575	-0.073753	-0.0708013	0.105584	0.0929063	0.022634	-0.0161064
ACP6	ACP6	L2_4.5	brown	0.0184049	0.106422	-0.0512855	-0.0545761	-0.0939912	0.213394	-0.0627566	0.0100237	0.0242151	-0.108354	0.131487	-0.0342941	0.0567844	-0.0462263
GPR89B	GPR89B	L2_4.10	blue	0.125269	0.164756	-0.0192436	0.0414535	-0.00445575	-0.028086	0.0368777	0.112536	0.0122871	0.00281059	0.200139	0.0609033	0.108154	0.00740804
NBPF11	NBPF11	grey	grey	0.121351	0.161139	-0.0141219	0.092532	0.0834732	-0.0551872	-0.0118707	0.191414	-0.148257	-0.0426838	0.104174	0.165046	0.0353644	0.0367037
LINC02805	LINC02805	grey	grey	0.0572792	0.0320617	0.0285393	0.0147759	0.0435496	-0.032458	-0.02653	0.0471763	-0.0682888	0.0159701	0.0223308	0.0766121	-0.0203446	0.0503386
AC239809.3	AC239809.3	grey	grey	0.129943	0.225779	-0.100313	0.117603	0.0240776	-0.0391255	0.0526681	0.219469	-0.0672067	0.0172767	0.170056	0.171674	0.13944	-0.0307862
LINC01138	LINC01138	L2_4.5	brown	0.0777113	0.0801054	-0.0576096	0.0289986	-0.0203484	0.178404	0.0893699	0.00683534	0.113716	0.0483505	0.11555	-0.0165889	0.111355	0.0178311
NBPF14	NBPF14	L2_4.5	brown	-0.0211861	0.0142759	-0.0413186	-0.0535287	-0.0599689	0.179325	-0.0145716	-0.0461479	0.0463277	-0.0543743	0.0309465	-0.0667666	0.0233887	-0.0314109
PDE4DIP	PDE4DIP	L2_4.10	blue	0.0402161	0.0726797	0.033005	0.00861362	-0.0716235	-0.0504825	0.0741971	0.0215362	0.0744655	-0.0772286	0.108408	-0.07376	0.0939661	-0.0172828
NBPF9	NBPF9	grey	grey	0.0598566	0.076929	-0.0301203	0.0502117	0.0285455	0.0283203	0.0431407	0.061895	0.00262299	0.0169588	0.0699895	0.0400686	0.0619168	0.00909226
AC245297.3	AC245297.3	L2_4.5	brown	0.101305	0.082032	0.00225772	0.00621963	0.00776002	0.115763	0.0145297	0.034533	0.0307801	0.0264503	0.0968372	0.0361132	0.0502845	0.0801959
NOTCH2NLC	NOTCH2NLC	grey	grey	0.0222177	0.00511844	-0.00371848	-0.0417283	-0.065191	0.0784842	0.0734258	-0.0544865	0.143883	0.00212978	0.0651312	-0.100027	0.0723167	0.0189185
NBPF19	NBPF19	grey	grey	0.0100072	0.00771457	-0.00115056	-0.0473395	-0.0561654	0.0889983	0.0456508	-0.0557543	0.116359	-0.0178257	0.0562736	-0.0906003	0.0564607	-0.0142047
HIST2H2BE	HIST2H2BE	grey	grey	0.0360595	0.0113982	0.0877145	-0.0707612	-0.0228409	0.00414361	-0.0700496	-0.0371058	-0.0188575	-0.0484059	0.0581987	-0.0209023	-0.0498285	0.0185602
BOLA1	BOLA1	L2_4.2	turquoise	0.0544892	-0.0450021	0.114884	-0.0257932	0.023999	-0.0131442	-0.021468	-0.0548414	0.0132341	-0.00242266	-0.00943252	-0.0234804	-0.0570133	0.0548425
SV2A	SV2A	L2_4.2	turquoise	0.237312	-0.170769	0.56295	-0.213208	0.0654971	-0.0897708	-0.142861	-0.251629	0.0628608	-0.0550191	0.0466759	-0.124519	-0.220852	0.0936167
SF3B4	SF3B4	L2_4.2	turquoise	0.0587295	-0.045018	0.163902	-0.0837303	0.00299778	-0.0170082	-0.0571553	-0.0789939	0.0166604	-0.0308676	0.019032	-0.0520569	-0.0718994	0.0103292
MTMR11	MTMR11	grey	grey	0.0584416	0.0186753	0.0400277	0.00651402	0.0157201	0.00380019	0.0237724	-0.00981471	0.0500355	-0.0041416	0.0410646	-0.0345992	0.0181681	0.0339059
OTUD7B	OTUD7B	L2_4.5	brown	0.0445428	0.114746	-0.0676271	0.019734	-0.0255507	0.163628	-0.00826925	0.0507657	-0.00132668	-0.0277379	0.103001	0.0259091	0.0631596	-0.0367471
AC244033.2	AC244033.2	grey	grey	0.120927	0.146704	-0.0326067	0.0628122	0.0460258	0.00234255	-0.0161495	0.121102	-0.0584592	0.0309673	0.116127	0.131769	0.054735	-0.00740178
VPS45	VPS45	grey	grey	0.142587	0.178389	-0.0234415	0.0769008	0.0493332	0.0200136	0.00772813	0.138649	-0.0345501	0.0167357	0.154342	0.115723	0.0957717	-0.0468619
PLEKHO1	PLEKHO1	L2_4.2	turquoise	0.100027	-0.0499337	0.181797	-0.0366099	0.0698573	0.00913909	-0.0653385	-0.0685644	-0.0263316	0.00662922	0.00868268	0.00466935	-0.0947978	0.0502112
ANP32E	ANP32E	L2_4.2	turquoise	0.0766062	-0.0629555	0.211319	-0.103483	0.00207982	-0.00344454	-0.0856114	-0.0998913	0.00857522	-0.046407	0.0195528	-0.0530657	-0.0966525	0.0487719
APH1A	APH1A	L2_4.2	turquoise	0.0994016	-0.121103	0.23995	-0.059483	0.0852104	0.000957101	-0.045125	-0.128199	0.00333029	0.0418353	-0.0417376	-0.0265864	-0.138128	0.094318
C1orf54	C1orf54	grey	grey	0.0191844	-0.00471764	0.0103848	0.00167702	0.00590903	0.0941887	0.00638824	-0.0270656	0.0153161	0.0247553	0.0173944	-0.00570645	-0.000481788	0.0227551
CIART	CIART	grey	grey	0.0660791	-0.0215985	0.098957	-0.00352306	0.0578859	-0.014634	-0.00325363	-0.0275575	-0.00654607	0.0397685	0.0110443	0.0123893	-0.0396279	0.0302605
MRPS21	MRPS21	L2_4.2	turquoise	0.155827	-0.152757	0.375885	-0.132547	0.0525496	-0.0538334	-0.0830238	-0.199272	0.0642657	0.00122318	-0.00739515	-0.105047	-0.171344	0.13515
PRPF3	PRPF3	L2_4.10	blue	0.0793597	0.114532	-0.0371956	0.0715689	0.0302475	0.0139297	0.0288703	0.0755657	-0.00453251	0.0212242	0.118679	0.0528025	0.0598244	-0.0157777
RPRD2	RPRD2	L2_4.7	purple	0.136056	0.270153	-0.135972	0.176043	0.0654661	0.00997414	0.0659734	0.258642	-0.0473674	0.0237979	0.203699	0.172224	0.183285	-0.108247
TARS2	TARS2	grey	grey	0.0881224	0.00530689	0.0697364	0.0424068	0.0638681	-0.0317112	0.0187835	0.00197839	0.0124066	0.0188385	0.0302191	0.0113084	-0.00592832	0.0160247
ECM1	ECM1	grey	grey	0.0524916	-0.00468449	0.0660767	-0.0304218	0.00653447	0.0194428	-0.0327016	-0.040242	0.0143853	0.0179211	0.046469	-0.0057421	-0.029223	0.0294867
FALEC	FALEC	grey	grey	0.0924324	-0.00189234	0.0552216	0.0594468	0.0767253	-0.0197153	0.0388108	0.0078603	0.00139349	0.0464858	0.0083196	0.0318408	-0.00518389	0.085159
ADAMTSL4-AS1	ADAMTSL4-AS1	L2_4.3	black	0.1002	0.0525052	-0.0413727	0.187649	0.150546	-0.0283745	0.100999	0.103939	-0.0491152	0.189287	0.0101949	0.151557	0.0429911	0.0393058
MCL1	MCL1	grey	grey	0.0583508	-0.0317319	0.121638	-0.0544223	0.0202704	0.00322011	-0.0609145	-0.0493334	-0.0273239	0.0249126	0.0132422	0.00668005	-0.0689595	0.0324163
ENSA	ENSA	L2_4.2	turquoise	0.179449	0.00172283	0.257328	-0.012332	0.111373	-0.0647173	-0.0726223	-0.0411199	-0.0429942	0.0286064	0.0758324	0.0547848	-0.118367	0.0386371
GOLPH3L	GOLPH3L	grey	grey	0.0933035	0.0611868	0.0393125	0.0183185	0.0150774	-0.00584338	0.0277998	0.0260046	0.027074	-0.0118632	0.0846312	0.0050598	0.0361079	0.00969851
HORMAD1	HORMAD1	grey	grey	0.0619958	0.0405269	-0.0222841	0.0784922	0.0410459	-0.0274115	0.0958467	0.0412208	0.0305513	0.0659762	0.0506233	0.0297404	0.0640928	0.0255209
CTSS	CTSS	grey	grey	0.0611824	0.0411259	-0.0292841	0.0820607	0.0515593	-0.0385892	0.0933924	0.0483577	0.0267037	0.0724083	0.0582898	0.0316881	0.0598488	0.0293433
CTSK	CTSK	grey	grey	0.0382773	0.050874	-0.0138867	0.0228178	0.0106187	-0.000125401	0.0189752	0.0333843	0.00452744	0.0224842	0.0569025	0.0239902	0.0359346	0.0193033
ARNT	ARNT	grey	grey	0.148542	0.119194	-0.0223571	0.112358	0.0831006	-0.00129595	0.0917311	0.111326	0.00387026	0.0963013	0.110841	0.106752	0.0985769	0.0545873
SETDB1	SETDB1	grey	grey	0.113169	0.0756401	0.00310871	0.0847271	0.0806014	-0.000196439	0.0424922	0.0669622	0.00244582	0.0526961	0.0748108	0.0658632	0.0486531	0.00898278
CERS2	CERS2	grey	grey	0.0859347	-0.0147626	0.0882215	-0.00404639	0.0548881	0.029655	-0.013621	-0.0259097	-0.00919547	0.0269148	0.0100854	0.019974	-0.0434126	0.0719266
PRUNE1	PRUNE1	grey	grey	0.0640386	-0.0143966	0.111483	-0.031107	0.0171715	-0.0134168	-0.0152345	-0.0520742	0.0246089	-0.0115081	0.0399863	-0.0326849	-0.0362214	0.0016347
C1orf56	C1orf56	grey	grey	0.0251157	-0.0627105	0.078348	-0.0596196	0.0115901	0.0433903	-0.0346272	-0.062364	0.0195992	0.00234222	-0.0264703	-0.0409754	-0.046282	0.165812
CDC42SE1	CDC42SE1	L2_4.2	turquoise	0.123411	-0.0550057	0.155021	-0.0140183	0.0549823	-0.00169672	0.0323171	-0.0716391	0.0693656	0.0670672	0.0152781	-0.0338575	-0.0255156	0.189811
MLLT11	MLLT11	L2_4.2	turquoise	0.110381	-0.25475	0.482597	-0.237399	0.00701708	-0.0662486	-0.111727	-0.313991	0.0934323	-0.0352099	-0.058276	-0.200044	-0.242732	0.108895
GABPB2	GABPB2	grey	grey	0.0544503	0.15271	-0.10426	0.0911985	0.0244829	0.0438799	-0.00652694	0.124433	-0.043632	-0.00703908	0.103592	0.0963565	0.0745358	-0.0904515
SEMA6C	SEMA6C	L2_4.2	turquoise	0.0985907	-0.0636991	0.156276	-0.0217355	0.0376948	0.000591586	0.0376208	-0.102038	0.0980335	0.0398868	0.0220979	-0.0768975	-0.0316291	0.0591863
SCNM1	SCNM1	grey	grey	0.0645491	-0.0350903	0.100041	-0.00417671	0.0529941	-0.00855099	-0.0128986	-0.0414177	-0.000876637	0.030204	-0.000314474	0.000902406	-0.0517684	0.0792986
LYSMD1	LYSMD1	grey	grey	0.0526755	-0.0304154	0.106121	-0.0442623	0.00749538	-0.00643995	-0.0151972	-0.0556179	0.0304698	0.00159416	0.0143356	-0.0338166	-0.0379504	0.0357162
VPS72	VPS72	grey	grey	0.0694354	-0.0213141	0.131907	-0.0513836	0.022368	-0.0190418	-0.0384802	-0.0579899	0.0148073	-0.0213792	0.0309941	-0.0264166	-0.0532774	-0.017408
PIP5K1A	PIP5K1A	grey	grey	0.173233	0.122269	-0.00740066	0.191983	0.134413	-0.0532017	0.149891	0.113165	0.0336795	0.104983	0.112367	0.0816364	0.0937965	0.0266152
PSMD4	PSMD4	L2_4.2	turquoise	0.117838	-0.0749278	0.227758	-0.0407058	0.0487562	-0.0351196	0.0025204	-0.116983	0.0751212	-0.0133714	0.0182442	-0.0920305	-0.0780675	0.0439573
ZNF687	ZNF687	L2_4.2	turquoise	0.0498069	-0.0512608	0.138526	-0.0666954	0.00497464	0.00405395	-0.031025	-0.0883273	0.0390231	-0.0296342	0.00788242	-0.070049	-0.0593131	0.0180643
PI4KB	PI4KB	L2_4.2	turquoise	0.122925	-0.0124459	0.167132	-0.013298	0.0781227	-0.0320136	-0.0462057	-0.0300855	-0.0310457	0.0116034	0.0414058	0.0304577	-0.0798872	0.0394723
RFX5	RFX5	grey	grey	0.036447	-0.0090222	0.0694161	-0.0300706	0.00324689	0.0334336	-0.0272921	-0.0371285	0.0123874	-0.0239752	0.023385	-0.0197534	-0.0307419	0.0207119
PSMB4	PSMB4	L2_4.2	turquoise	0.135112	-0.226911	0.434943	-0.14764	0.100647	-0.0610699	-0.122522	-0.239548	0.00691342	-0.00632333	-0.075561	-0.0964435	-0.254828	0.124281
POGZ	POGZ	grey	grey	0.214218	0.20942	-0.0126191	0.124829	0.0962445	0.0263599	0.0584826	0.149458	0.00548303	0.0453336	0.199971	0.121745	0.119035	-0.00490508
TUFT1	TUFT1	grey	grey	0.0355058	0.00326869	0.0762167	-0.0596798	-0.02799	-0.00794952	-0.0355659	-0.0426012	0.0331649	-0.039331	0.044154	-0.0423081	-0.018989	0.00149993
SNX27	SNX27	L2_4.2	turquoise	0.20353	0.0437416	0.231309	-0.0566283	0.0413345	-0.0496019	-0.0517958	-0.0232251	0.0175993	-0.0098385	0.132791	0.0126176	-0.0338135	0.0619306
CELF3	CELF3	L2_4.2	turquoise	0.167078	-0.167709	0.353447	-0.0404993	0.137392	-0.116543	0.0263046	-0.180581	0.0934993	0.0987307	-0.0502656	-0.0901609	-0.135568	0.0853399
RIIAD1	RIIAD1	grey	grey	0.0431397	-0.0524261	0.0807528	0.00447551	0.0434586	-0.0254002	0.0132023	-0.0475509	0.0238173	0.0478696	-0.0335205	-0.00986323	-0.0366093	0.0799724
AL589765.7	AL589765.7	grey	grey	0.0291504	-0.0159255	0.00946373	0.0343222	0.0314034	-0.0149267	0.0436038	-0.0102472	0.0256826	0.0401229	-0.00808695	-0.0046783	0.00984544	0.0141993
MRPL9	MRPL9	L2_4.2	turquoise	0.0789384	-0.0852629	0.201505	-0.0728086	0.0547671	-0.0387573	-0.0709988	-0.0922367	-0.0135832	0.00978202	-0.0219041	-0.0195582	-0.117255	0.0730217
TDRKH	TDRKH	grey	grey	0.084158	0.000244077	0.0767288	0.025867	0.0355529	-0.0174042	0.0439391	-0.0169186	0.0464482	0.0294882	0.0334195	-0.0125625	0.0114947	0.033272
TDRKH-AS1	TDRKH-AS1	grey	grey	0.0413742	0.00162558	0.0438964	-0.00127714	0.0206487	-0.0134636	-0.00167421	-0.00798121	0.000352698	0.0130149	0.0154269	0.00496867	-0.0169178	0.039487
AL589765.6	AL589765.6	grey	grey	0.0470045	0.015099	0.0558555	-0.023774	0.0121531	-0.0103213	-0.027024	-0.00638894	-0.0101761	-0.0136489	0.041658	0.00354203	-0.0211831	0.0297115
C2CD4D-AS1	C2CD4D-AS1	grey	grey	0.0607343	-0.00785516	0.0306552	0.0261707	-0.0163164	-0.03464	0.120361	-0.0580859	0.152038	0.076621	0.0493131	-0.0809296	0.0743466	0.0086976
THEM4	THEM4	grey	grey	0.108793	0.0402536	0.016794	0.0601116	0.0461792	-0.00173228	0.0731153	0.018823	0.0590825	0.0625509	0.0641631	0.0170589	0.0611201	0.0240822
AL450992.2	AL450992.2	grey	grey	0.0782453	0.012256	0.0545998	0.00253419	0.0115607	-0.0172791	0.0222283	-0.0121528	0.0317909	0.0224067	0.0486041	-0.00843717	0.0128465	0.11109
S100A10	S100A10	grey	grey	-0.00167657	-0.103214	0.118282	-0.0583568	-0.000927232	0.0158252	-0.0245176	-0.125991	0.0505102	-0.0143637	-0.0540656	-0.107128	-0.0810043	0.0122029
FLG-AS1	FLG-AS1	grey	grey	0.0565024	0.162258	-0.152374	0.119674	0.0179517	-0.0292043	0.0475956	0.172296	-0.0589996	0.0397346	0.0885691	0.143928	0.134138	-0.06334
S100A6	S100A6	L2_4.2	turquoise	0.127044	-0.164057	0.361007	-0.131462	0.102022	-0.0647451	-0.188811	-0.154314	-0.0829763	0.0420238	-0.0594751	0.0176559	-0.247967	0.188084
S100A13	S100A13	grey	grey	-0.0624482	-0.0701041	0.0229607	-0.0768105	-0.0346844	0.137526	-0.0684915	-0.0890878	-0.00966706	-0.0376958	-0.0522757	-0.0574145	-0.0633738	-0.0218692
CHTOP	CHTOP	grey	grey	0.105393	-0.00571317	0.140948	-0.0325955	0.0606317	-0.0041911	-0.0574262	-0.0369733	-0.0314583	0.0110297	0.0312897	0.0293537	-0.0698863	0.00972716
SNAPIN	SNAPIN	L2_4.2	turquoise	0.0574589	-0.0810801	0.165332	-0.0718253	0.0217628	-0.00731836	-0.0322589	-0.101678	0.0298433	0.00153376	-0.0165837	-0.0595868	-0.0780145	0.0622537
ILF2	ILF2	L2_4.2	turquoise	0.127472	-0.167339	0.373216	-0.151245	0.0573861	-0.0386953	-0.133796	-0.197939	-0.00375884	-0.0182035	-0.0402995	-0.0775149	-0.222567	0.160986
INTS3	INTS3	grey	grey	0.160503	0.0280021	0.094905	0.0888861	0.123109	-0.025356	0.0660449	0.0157016	0.0188256	0.0859268	0.0572241	0.0517958	0.00500829	0.0722726
SLC27A3	SLC27A3	grey	grey	0.0608266	-0.013087	0.0615227	0.0242143	0.0908834	0.0445834	0.000672647	-0.0186807	-0.0165436	0.0387993	-0.00452251	0.03078	-0.0351575	0.033403
GATAD2B	GATAD2B	grey	grey	0.192975	0.119803	0.00727508	0.175865	0.136813	-0.0546438	0.130894	0.109242	0.0329955	0.154746	0.109126	0.124672	0.10208	-0.00638382
DENND4B	DENND4B	grey	grey	0.129109	0.0035334	0.134071	0.0119576	0.0873165	-0.0160718	-0.00914336	-0.0256388	0.00613884	0.037393	0.0435103	0.0204773	-0.0379594	0.0612433
CRTC2	CRTC2	grey	grey	0.11446	-0.0133791	0.130326	-0.00884019	0.0840776	-0.0222873	-0.0230097	-0.0236226	-0.0161103	0.0424903	0.0226189	0.030136	-0.0561501	0.0766474
SLC39A1	SLC39A1	L2_4.2	turquoise	0.0555944	-0.0576195	0.126575	-0.0591918	0.0171354	0.0439681	-0.0397182	-0.0814563	0.0231405	-0.00411432	-0.0050428	-0.0392714	-0.063373	0.0644045
JTB	JTB	L2_4.2	turquoise	0.143031	-0.140226	0.326153	-0.0792994	0.108682	-0.0474505	-0.0867151	-0.152423	-0.00432447	0.0379226	-0.041271	-0.0289531	-0.187797	0.171256
RPS27	RPS27	L2_4.2	turquoise	0.176969	-0.200366	0.464858	-0.116587	0.191314	-0.0378715	-0.241742	-0.186801	-0.152063	-0.00131057	-0.104911	0.0523421	-0.356162	0.307968
NUP210L	NUP210L	grey	grey	0.112848	0.0708849	0.0596407	-0.00691747	0.0192999	-0.00904412	-0.0336203	0.0337672	-0.0276937	0.00545379	0.103098	0.049082	-0.00192478	0.124624
TPM3	TPM3	L2_4.2	turquoise	0.206593	-0.175371	0.367131	-0.0283197	0.144018	-0.128332	0.0192818	-0.150717	0.0522319	0.15779	-0.0528932	-0.0135676	-0.154386	0.188793
C1orf43	C1orf43	L2_4.2	turquoise	0.156721	-0.0983306	0.305622	-0.0830782	0.0807893	-0.0434533	-0.0833531	-0.126259	0.00577849	0.00310474	0.0079478	-0.029519	-0.150175	0.154191
UBAP2L	UBAP2L	grey	grey	0.123705	0.0291677	0.114678	0.00152636	0.0408092	-0.0268221	0.023527	-0.0081147	0.0368132	0.0401941	0.0787637	0.0117713	0.0154922	0.00356928
HAX1	HAX1	L2_4.2	turquoise	0.167351	-0.172669	0.362962	-0.080991	0.129304	-0.0669691	-0.0925772	-0.164762	-0.0199815	0.0546213	-0.0658279	-0.0163179	-0.211006	0.222824
ATP8B2	ATP8B2	L2_4.3	black	0.148435	0.0822123	-0.000203363	0.215892	0.192207	-0.0450156	0.084114	0.119821	-0.0582969	0.133938	0.0396611	0.168586	0.0293645	0.0449854
IL6R	IL6R	grey	grey	0.0289742	0.00485943	-0.0164519	0.0479549	0.0704625	0.0143734	0.00190054	0.0421091	-0.0728545	0.123429	-0.0106602	0.10999	-0.0202147	0.0356869
UBE2Q1	UBE2Q1	L2_4.2	turquoise	0.0935854	-0.148812	0.343416	-0.193192	-0.00931101	-0.0498352	-0.0906361	-0.20716	0.0676076	-0.0557565	0.00403247	-0.144342	-0.15699	0.0303417
CHRNB2	CHRNB2	L2_4.2	turquoise	0.0862475	-0.182535	0.313789	-0.119124	0.0277348	-0.0624355	-0.0215878	-0.204309	0.0882402	0.0112068	-0.048643	-0.136445	-0.138811	0.0675042
ADAR	ADAR	L2_4.2	turquoise	0.174363	-0.0175061	0.284792	-0.0851162	0.0517294	-0.0229569	-0.0762257	-0.0761951	0.0190626	-0.0364211	0.0911863	-0.0273219	-0.0888957	0.06343
KCNN3	KCNN3	L2_4.3	black	0.120026	0.0558149	-0.0484567	0.311442	0.261259	-0.0189721	0.0973152	0.158583	-0.166839	0.223115	-0.0491953	0.276212	0.00535834	0.0522756
PMVK	PMVK	L2_4.2	turquoise	0.0790628	-0.148071	0.24228	-0.0673217	0.0654555	-0.0162403	-0.0406864	-0.151545	0.0319349	0.0399922	-0.0748676	-0.063629	-0.141773	0.11226
PBXIP1	PBXIP1	L2_4.5	brown	-0.0317542	-0.0670198	0.03607	-0.099031	-0.0546821	0.294186	-0.0541176	-0.135955	0.0578801	-0.0494998	-0.0173596	-0.11125	-0.0430265	-0.00767847
PYGO2	PYGO2	L2_4.2	turquoise	0.0966404	-0.0792596	0.214956	-0.0737293	0.0545822	-0.0492723	-0.0591218	-0.100156	0.00108306	0.0180568	-0.00735569	-0.0272125	-0.113146	0.0477117
SHC1	SHC1	L2_4.2	turquoise	0.0913727	-0.0846177	0.139143	-0.0125688	0.0664372	-0.00952354	0.0484851	-0.0950502	0.067066	0.108906	-0.0237784	-0.0361714	-0.0465563	0.0973192
CKS1B	CKS1B	L2_4.2	turquoise	0.0485686	-0.068624	0.129295	-0.0408352	0.0403058	-0.0129113	-0.03331	-0.0765829	-0.00205121	0.0216565	-0.0315524	-0.0163854	-0.0807651	0.0703225
FLAD1	FLAD1	L2_4.2	turquoise	0.102323	-0.0776658	0.158333	0.0238054	0.118972	-0.0416417	-0.00169868	-0.0571223	-0.0212154	0.0768775	-0.0390494	0.028706	-0.0940546	0.100266
ZBTB7B	ZBTB7B	grey	grey	0.0349039	-0.0635395	0.0830506	-0.0482283	-0.0119435	0.0676324	0.0336277	-0.1054	0.103757	0.0295974	0.00357422	-0.0896369	-0.0100586	0.0406508
ADAM15	ADAM15	grey	grey	0.106627	-0.0365958	0.11208	0.0483866	0.1405	-0.0195981	-0.00150697	-0.0177996	-0.037172	0.0833047	-0.0231348	0.0715869	-0.0686834	0.0562597
EFNA3	EFNA3	L2_4.2	turquoise	0.104578	-0.156604	0.315316	-0.125211	0.0564461	-0.0627311	-0.0699556	-0.186684	0.0413043	0.00833859	-0.0433962	-0.0941739	-0.158303	0.107449
EFNA1	EFNA1	grey	grey	0.0330583	0.0324172	0.0277882	-0.0134129	0.0206389	0.0417297	-0.0446525	0.00216265	-0.0347627	-0.0241764	0.0407693	0.023968	-0.0253101	0.00330572
SLC50A1	SLC50A1	grey	grey	0.0684172	-0.0173671	0.0602066	0.0266971	0.0548542	-0.0164564	0.0208587	-0.0200183	0.00432605	0.0425871	0.00182479	0.00768241	-0.0229341	0.0637863
DPM3	DPM3	L2_4.2	turquoise	0.113118	-0.099275	0.236579	-0.0699322	0.0756051	-0.0206621	-0.0739689	-0.102063	-0.0174112	0.0210714	-0.0294861	-0.00746253	-0.134905	0.131451
KRTCAP2	KRTCAP2	L2_4.2	turquoise	0.169566	-0.218041	0.431863	-0.127166	0.126617	-0.0466072	-0.11984	-0.219054	-0.015586	0.03066	-0.08608	-0.0466811	-0.255822	0.221253
TRIM46	TRIM46	grey	grey	0.16182	-0.0545444	0.144174	0.0916733	0.169219	-0.0837087	0.0798863	-0.016876	0.0185519	0.141353	-0.0246669	0.052715	-0.03121	0.138957
THBS3	THBS3	L2_4.4	greenyellow	0.110278	-0.0112735	0.0413029	0.138194	0.240062	-0.0528166	0.0628927	0.0477392	-0.057593	0.143867	-0.0371115	0.127402	-0.0249747	0.0620111
MTX1	MTX1	L2_4.2	turquoise	0.0736169	-0.108354	0.21037	-0.0719916	0.0493607	-0.019083	-0.0569799	-0.114018	0.00571305	-0.00144466	-0.0398484	-0.044929	-0.119725	0.0726932
GBA	GBA	grey	grey	0.062116	-0.113282	0.102591	0.0896889	0.15921	-0.0619723	0.0874768	-0.0646962	0.010672	0.13193	-0.101007	0.010057	-0.0648073	-0.0418898
FAM189B	FAM189B	grey	grey	0.102578	-0.0473028	0.140195	0.00159545	0.0485224	-0.0367772	0.0539676	-0.0767791	0.0908257	0.0375645	0.0280928	-0.0708824	-0.0140766	0.0525264
SCAMP3	SCAMP3	L2_4.2	turquoise	0.102706	-0.0579456	0.183696	-0.0424513	0.0639898	-0.000686332	-0.030587	-0.0847139	0.0147809	0.0202126	0.011	-0.0277999	-0.0826409	0.0835604
CLK2	CLK2	grey	grey	0.0724324	0.0159816	0.0328024	0.0486016	0.0608185	-0.0128123	0.0266389	0.0218975	-0.00497915	0.0449029	0.0258779	0.0401512	0.0099136	0.018407
HCN3	HCN3	grey	grey	0.0405172	-0.0507431	0.0885768	-0.0533319	-0.0401372	0.0269863	0.0675587	-0.127704	0.180614	0.000737102	0.0364939	-0.160149	0.0298517	0.00230717
FDPS	FDPS	L2_4.2	turquoise	0.180225	-0.210713	0.349943	-0.0147167	0.15777	-0.0647508	0.0322853	-0.206815	0.0764402	0.130664	-0.076638	-0.0742978	-0.170537	0.235141
RUSC1	RUSC1	L2_4.2	turquoise	0.139272	-0.144651	0.365483	-0.158361	0.00228894	-0.0609502	-0.0493471	-0.218214	0.12663	-0.0316708	0.0324832	-0.175079	-0.128608	0.0967837
ASH1L	ASH1L	grey	grey	0.100287	0.20211	-0.103147	0.165279	0.0642943	-0.00639852	0.08469	0.179613	-0.0232353	0.0332894	0.146249	0.132149	0.151322	-0.11607
ASH1L-AS1	ASH1L-AS1	grey	grey	0.0613072	-0.0256713	0.0792448	0.00774806	0.0432708	-0.0127228	0.00856659	-0.0218782	0.00740044	0.0237069	-0.00308491	0.0036907	-0.033123	0.0868163
MSTO1	MSTO1	grey	grey	0.0783591	-0.0498174	0.111933	0.0257606	0.0789279	-0.0283436	0.0196574	-0.0441708	0.00390545	0.0532153	-0.0249106	0.00664147	-0.0526136	0.0461926
YY1AP1	YY1AP1	grey	grey	0.189409	0.0450949	0.139371	0.0550162	0.133322	-0.022464	-0.00528266	0.0318817	-0.0266955	0.068601	0.0803745	0.086225	-0.0218197	0.0772229
DAP3	DAP3	grey	grey	0.164391	0.0569108	0.0485595	0.1404	0.119906	-0.036181	0.126125	0.0444438	0.0586321	0.103491	0.0769478	0.0387248	0.0614825	0.0408601
GON4L	GON4L	L2_4.6	pink	0.0664149	0.012652	-0.0308669	0.150067	0.094204	-0.0375704	0.142797	0.0417994	0.0230948	0.131676	-0.000356968	0.052854	0.0596859	-0.00187829
SYT11	SYT11	L2_4.2	turquoise	0.264294	-0.23979	0.656892	-0.251549	0.0613229	-0.0574875	-0.155134	-0.313114	0.0686358	-0.0195681	0.00962642	-0.137435	-0.293374	0.245483
RIT1	RIT1	grey	grey	0.0350952	0.0015762	0.0282382	0.00494823	0.0148632	0.0292744	0.0027096	-0.0138752	0.00929853	0.024548	0.00975021	0.00120354	-0.00573859	0.0274377
KHDC4	KHDC4	grey	grey	0.166223	0.0597616	0.0797923	0.0609268	0.104679	-0.033542	0.0268402	0.0457847	-0.0161756	0.104549	0.0757811	0.0901913	0.0117771	0.101529
ARHGEF2	ARHGEF2	L2_4.2	turquoise	0.220013	-0.141731	0.331247	0.00889901	0.185142	-0.11434	0.0446416	-0.120919	0.02943	0.139711	-0.0380328	0.00699458	-0.133899	0.170468
SSR2	SSR2	L2_4.2	turquoise	0.147826	-0.149814	0.327737	-0.0918469	0.0924173	-0.0380923	-0.0802425	-0.161196	0.00293803	0.0406166	-0.0451261	-0.0330458	-0.185292	0.18489
UBQLN4	UBQLN4	L2_4.2	turquoise	0.0946984	-0.021948	0.195927	-0.094197	0.0117345	-0.0320403	-0.0591237	-0.0802647	0.0194399	-0.0401998	0.063329	-0.0459867	-0.0768609	-0.0147067
LAMTOR2	LAMTOR2	L2_4.2	turquoise	0.0796737	-0.152228	0.26854	-0.0858505	0.0599964	-0.0391748	-0.0663585	-0.158848	0.0180716	0.0200362	-0.0623566	-0.0676099	-0.155441	0.112959
LMNA	LMNA	grey	grey	0.0453767	0.00912087	0.0292891	-0.0089273	-0.00283017	0.107531	0.0148447	-0.0516413	0.0605843	-0.00186972	0.0480615	-0.0447068	0.0078673	0.0119312
SEMA4A	SEMA4A	grey	grey	0.102205	-0.055111	0.0781954	0.151855	0.193272	0.0052445	0.0823653	-0.0134376	-0.0265526	0.104592	-0.0861694	0.0696872	-0.0308679	0.0666848
SLC25A44	SLC25A44	L2_4.2	turquoise	0.128461	-0.138954	0.293476	-0.0592372	0.0837576	-0.0621338	-0.0258765	-0.144958	0.0246457	0.0535305	-0.0343235	-0.0456375	-0.139932	0.136597
PMF1	PMF1	grey	grey	0.0862679	0.015421	0.0603773	0.0427873	0.076713	0.0232891	-0.00742415	0.00366883	-0.0253659	0.0289923	0.0124628	0.0481865	-0.0274551	0.0439456
BGLAP	BGLAP	grey	grey	0.0396337	-0.0056366	0.0530788	-0.0117882	0.029849	0.00113784	-0.0327371	-0.0138831	-0.0174989	-0.00964941	0.00961234	0.0092043	-0.0339947	0.00997586
PAQR6	PAQR6	grey	grey	0.00641501	-0.0241269	0.0176588	-0.027105	0.00703946	0.164861	-0.0323819	-0.06273	0.00058828	-0.0103835	-0.00962815	-0.0240396	-0.036628	0.00285476
SMG5	SMG5	grey	grey	0.148865	-0.00383283	0.125867	0.0593819	0.107621	-0.00567858	0.0554992	-0.0322394	0.0477717	0.0803546	0.0468776	0.0113753	-0.0136975	0.0837579
TMEM79	TMEM79	grey	grey	0.049062	0.0292391	0.0285535	-0.0126647	0.00528132	0.0167702	-0.00958411	-0.00207141	0.00705565	-0.0134421	0.0535278	0.000552771	-0.000960943	0.0219979
GLMP	GLMP	L2_4.2	turquoise	0.0548496	-0.0709242	0.142543	-0.0452843	0.0323041	0.00209352	-0.0208401	-0.0864903	0.025975	0.00209302	-0.0192704	-0.0433099	-0.0800213	0.0586948
CCT3	CCT3	L2_4.2	turquoise	0.236546	-0.155413	0.481735	-0.147857	0.0915731	-0.0781834	-0.133224	-0.203185	-0.00690812	-0.0133833	0.00979387	-0.0552291	-0.238154	0.245658
C1orf61	C1orf61	L2_4.5	brown	0.00398516	-0.118104	0.0814175	-0.0567916	0.0357995	0.380052	-0.0401734	-0.169414	0.0289685	0.0200383	-0.0791927	-0.06425	-0.108068	0.0730186
MEF2D	MEF2D	L2_4.2	turquoise	0.263317	-0.162765	0.50305	-0.067655	0.220272	-0.168447	-0.1163	-0.148511	-0.0869851	0.0865146	-0.0467016	0.045042	-0.276365	0.176867
NAXE	NAXE	L2_4.2	turquoise	0.0898863	-0.183392	0.315678	-0.110876	0.0490442	-0.0376156	-0.0597192	-0.191424	0.0365641	0.00553864	-0.0674428	-0.0948588	-0.184382	0.111325
GPATCH4	GPATCH4	L2_4.2	turquoise	0.0610566	-0.0905894	0.147414	0.00532199	0.0990371	-0.0413788	-0.0517105	-0.0519867	-0.0572742	0.0419557	-0.0705277	0.0424409	-0.113998	0.116349
HAPLN2	HAPLN2	grey	grey	0.0647689	0.0230601	0.0494756	-0.00538234	0.0312925	0.0409744	-0.00840198	-0.018745	0.00965589	0.0110467	0.0546567	0.00860026	-0.020147	0.0267119
BCAN	BCAN	L2_4.5	brown	-0.0170593	-0.0438285	0.0711349	-0.167135	-0.0685156	0.429851	-0.147646	-0.156904	0.0205908	-0.117387	0.0135483	-0.096733	-0.10564	0.0112139
CRABP2	CRABP2	grey	grey	0.055475	0.000701596	0.049365	0.0133481	0.0560829	-0.0329557	-0.000512726	-0.000464613	-0.0189737	0.0357351	0.0141902	0.030182	-0.0193403	0.0243804
ISG20L2	ISG20L2	grey	grey	0.073685	-0.0063453	0.0493808	0.0704116	0.0835705	-0.0552507	0.0519945	0.00745937	-0.0017638	0.0906542	0.00382631	0.0459716	-0.0106247	0.0305235
RRNAD1	RRNAD1	grey	grey	0.0473433	0.00411582	0.0685117	-0.031502	0.0140266	0.0333615	-0.040939	-0.0314806	-0.00340829	-0.0215778	0.0363946	-0.0121893	-0.0406937	0.0147414
MRPL24	MRPL24	L2_4.2	turquoise	0.0854391	-0.0960067	0.207576	-0.0496053	0.0627765	-0.0209676	-0.0550062	-0.0931155	-0.00809482	0.0111623	-0.0363124	-0.0213116	-0.125079	0.0920409
HDGF	HDGF	L2_4.2	turquoise	0.111251	-0.0452998	0.21584	-0.0641276	0.0391049	-0.0377188	-0.051751	-0.0893433	0.0127976	-0.00946848	0.0332276	-0.0304703	-0.0894765	0.0551195
PRCC	PRCC	grey	grey	0.116364	-0.0114578	0.163132	-0.0443913	0.0211303	-0.0271232	-0.0185622	-0.0507007	0.0340962	0.0132485	0.0630839	-0.0206446	-0.0385486	0.0265415
ARHGEF11	ARHGEF11	grey	grey	0.190269	0.0986669	0.0215898	0.115788	0.0816749	-0.005286	0.154816	0.062758	0.0946192	0.147014	0.141967	0.0670827	0.130592	0.0451671
ETV3	ETV3	grey	grey	0.0830774	-0.0394618	0.103394	0.0146753	0.0512624	-0.0562466	0.0527323	-0.0288793	0.0442263	0.111486	-0.0017802	0.00563572	-0.00591369	0.0849526
IFI16	IFI16	L2_4.5	brown	-0.0667016	0.0370159	-0.073778	-0.0571221	-0.0593657	0.164945	-0.0921842	-0.00216378	-0.0351937	-0.0773446	0.0210034	-0.0113635	-0.012293	-0.0608344
CADM3	CADM3	L2_4.2	turquoise	0.244179	-0.244008	0.587517	-0.150726	0.13247	-0.146852	-0.0651555	-0.262145	0.0574649	0.0218802	-0.0410353	-0.104882	-0.251632	0.214131
CADM3-AS1	CADM3-AS1	grey	grey	0.0610499	-0.0353625	0.101166	-0.0140464	0.0369319	-0.0357477	-0.0103273	-0.0319544	-0.00151493	0.0145781	-0.00493535	-0.00180081	-0.0420527	0.127636
ACKR1	ACKR1	L2_4.2	turquoise	0.109263	-0.0896365	0.252409	-0.0733625	0.0389399	-0.0640344	-0.0155222	-0.12312	0.0384302	0.00150842	0.023398	-0.0682423	-0.0998217	0.07914
DUSP23	DUSP23	L2_4.2	turquoise	0.0365753	-0.075259	0.148936	-0.0610129	0.0203119	-0.018559	-0.0554253	-0.0865006	0.0178578	-0.0134705	-0.0292192	-0.0536766	-0.0792743	0.0389651
AL590560.3	AL590560.3	grey	grey	0.0539899	0.00840291	0.0134879	0.0546029	0.050566	-0.00363496	0.0497798	0.0171571	0.0197182	0.040551	0.0153949	0.0170203	0.0228905	0.000661768
TAGLN2	TAGLN2	grey	grey	0.0144342	0.022319	0.0483272	-0.00540481	0.0348825	0.00670933	-0.136109	0.0376166	-0.115443	-0.0678654	-0.00761678	0.0692265	-0.0715269	-0.0088735
KCNJ10	KCNJ10	L2_4.5	brown	-0.0565728	-0.025043	-0.0375718	-0.100065	-0.0769832	0.422627	-0.0703402	-0.113295	0.0286225	-0.0798066	-0.00710788	-0.0894457	-0.0338203	-0.036071
PIGM	PIGM	grey	grey	0.0913007	0.00870176	0.0941152	-0.00331307	0.0521799	0.00886609	-0.0209869	-0.000576363	-0.02568	0.0167162	0.0304745	0.0404732	-0.0313827	0.0453865
KCNJ9	KCNJ9	L2_4.2	turquoise	0.228796	-0.18239	0.459448	-0.0955819	0.151896	-0.129216	-0.0717814	-0.182954	0.0143767	0.0846112	-0.0401203	-0.0226003	-0.216432	0.223034
IGSF8	IGSF8	L2_4.2	turquoise	0.309045	-0.148314	0.520734	-0.0553625	0.268414	-0.15425	-0.104053	-0.128905	-0.0831219	0.0646025	-0.0350607	0.0581816	-0.26596	0.301746
ATP1A2	ATP1A2	L2_4.5	brown	-0.125009	-0.0694347	-0.0395012	-0.156952	-0.107807	0.573106	-0.135181	-0.168402	0.00200036	-0.148092	-0.0419469	-0.12894	-0.0718635	-0.0626331
CASQ1	CASQ1	L2_4.2	turquoise	0.0677461	-0.0494752	0.170138	-0.0824989	0.0209531	-0.0442137	-0.0556805	-0.0731684	0.0114905	-0.0254293	0.0081226	-0.0448353	-0.0810611	0.0576159
PEA15	PEA15	L2_4.2	turquoise	0.164723	-0.129161	0.497885	-0.1555	0.0989284	-0.126846	-0.172472	-0.156358	-0.0677871	-0.163229	0.00208604	-0.0838736	-0.262287	0.0395216
DCAF8	DCAF8	grey	grey	0.214238	0.0368437	0.183599	0.0121272	0.0928591	-0.00263649	0.015643	-0.0121874	0.0419806	0.0369139	0.109094	0.0259988	-0.0122576	0.0784677
PEX19	PEX19	L2_4.2	turquoise	0.079786	-0.0964018	0.242083	-0.110281	0.0118863	-0.0321513	-0.0700441	-0.123413	0.0245245	-0.0445575	-0.000563031	-0.0793654	-0.115029	0.0594852
COPA	COPA	L2_4.2	turquoise	0.233886	0.0247279	0.265932	-0.0440244	0.0718721	-0.0537724	-0.0293604	-0.0274522	0.0307429	0.0319951	0.129077	0.0156921	-0.0391536	0.124683
NCSTN	NCSTN	L2_4.2	turquoise	0.0936983	-0.0813819	0.206633	-0.0647379	0.0568326	-0.010121	-0.0548438	-0.0994721	0.00482155	-0.000231164	-0.0130083	-0.0300398	-0.103158	0.0700951
F11R	F11R	grey	grey	0.042614	0.0159804	0.00382602	0.0333334	0.0202378	-0.0132567	0.0628531	0.000397655	0.0592782	0.0402092	0.0275539	-0.0203531	0.0403015	0.00587671
TSTD1	TSTD1	L2_4.2	turquoise	0.115445	-0.184028	0.303261	-0.057511	0.114064	-0.066274	-0.0602564	-0.161698	0.00085507	0.0645804	-0.106658	-0.0376376	-0.191988	0.23226
USF1	USF1	grey	grey	0.0309455	0.0195647	0.0413269	0.00129988	0.0209833	0.00432979	-0.00417263	-0.00176882	0.00842858	-0.0333496	0.0349295	-0.0184886	-0.0071501	0.00927794
KLHDC9	KLHDC9	L2_4.2	turquoise	0.098648	-0.0840822	0.197448	-0.0551024	0.0544068	-0.0349678	-0.032572	-0.099999	0.0257141	0.0197543	-0.010121	-0.0382343	-0.0918375	0.101553
PFDN2	PFDN2	L2_4.2	turquoise	0.148243	-0.189899	0.420813	-0.14302	0.0989804	-0.0732246	-0.146398	-0.212707	-0.0200536	0.0143091	-0.056037	-0.0588843	-0.246292	0.13302
NIT1	NIT1	L2_4.2	turquoise	0.0952152	-0.103679	0.207178	-0.0519378	0.0671853	-0.00227936	-0.0318003	-0.113325	0.0189855	0.0268555	-0.0364299	-0.0396812	-0.113513	0.0972507
DEDD	DEDD	grey	grey	0.0763653	-0.0209469	0.109354	-0.0150871	0.0359709	-0.00841011	-0.00744003	-0.0329844	0.00818265	0.029266	0.0152646	0.000321545	-0.0379059	0.0490626
UFC1	UFC1	L2_4.2	turquoise	0.110559	-0.162388	0.314316	-0.073254	0.114316	-0.0412863	-0.0977853	-0.151887	-0.0460218	0.0146747	-0.0878646	-0.0181768	-0.210915	0.188445
USP21	USP21	grey	grey	0.0484166	0.00559766	0.0521415	-0.00814049	0.0277939	-0.00445811	-0.010297	-0.00884203	-0.000788134	0.01168	0.0247701	0.00913245	-0.0161477	0.011958
PPOX	PPOX	grey	grey	0.0992205	-0.0333367	0.126295	0.00436398	0.0762605	-0.0021696	-0.0158702	-0.0415676	-0.00288181	0.0258981	-0.000662131	0.00677764	-0.0557234	0.089223
B4GALT3	B4GALT3	L2_4.2	turquoise	0.120891	-0.141172	0.293188	-0.0840831	0.0813514	-0.0563144	-0.0635586	-0.148165	0.00272904	0.0389475	-0.0491719	-0.033445	-0.167537	0.160968
NDUFS2	NDUFS2	L2_4.2	turquoise	0.224375	-0.23614	0.528722	-0.15727	0.131697	-0.0783819	-0.115193	-0.262771	0.0153419	0.036785	-0.0471517	-0.0791029	-0.282081	0.259041
TOMM40L	TOMM40L	L2_4.2	turquoise	0.0869341	-0.12787	0.230177	-0.0614309	0.0613926	-0.0497336	-0.0249036	-0.133557	0.029331	0.0311159	-0.037316	-0.0559981	-0.118265	0.0767401
PCP4L1	PCP4L1	grey	grey	-0.00200686	-0.021648	0.0376473	-0.0256883	-0.020291	0.0901447	-0.025314	-0.0709265	0.0327916	-0.0237682	0.00602879	-0.0392105	-0.038294	0.0120647
MPZ	MPZ	grey	grey	0.0576518	0.0269105	0.033742	0.010869	0.0331026	-0.014885	-0.00720953	0.0135736	-0.00971946	0.00704793	0.0343932	0.0254285	-0.00304624	0.0483069
SDHC	SDHC	grey	grey	0.136931	0.00365076	0.168125	-0.0450105	0.0237189	-0.0247941	-0.0170343	-0.049175	0.0555637	0.0160528	0.0850712	-0.0227372	-0.0191685	0.0112468
AL592295.4	AL592295.4	grey	grey	0.0129149	0.0407785	-0.0355124	0.0303722	0.0149369	0.0110096	-0.0080389	0.0451535	-0.0286011	0.00819146	0.0190037	0.0531778	0.0153853	-0.0252091
DUSP12	DUSP12	L2_4.2	turquoise	0.0996602	-0.0330544	0.132284	-0.0168973	0.0591057	-0.0157902	-0.0192009	-0.0483862	0.00187167	0.0429668	0.00710857	0.0110689	-0.060762	0.104163
ATF6	ATF6	L2_4.10	blue	0.145667	0.17014	0.0112721	0.0103875	-0.0295727	-0.0193364	0.0281576	0.115033	0.034209	-0.00864212	0.20134	0.0456566	0.127926	0.00388458
NOS1AP	NOS1AP	grey	grey	0.175901	0.139519	0.0445587	0.14404	0.0698534	-0.0208423	0.131099	0.104746	0.10856	-0.00864961	0.153381	0.0096592	0.14331	0.0525325
C1orf226	C1orf226	grey	grey	0.0551767	0.0411624	0.0319392	0.033244	0.0486292	-0.00886617	-0.00465311	0.0333743	-0.0185174	-0.0156414	0.0467028	0.024583	0.000593687	0.0100143
UHMK1	UHMK1	L2_4.2	turquoise	0.13266	-0.0916548	0.345389	-0.175491	-0.0559719	-0.0327375	-0.0468614	-0.181165	0.120348	-0.0776455	0.0781315	-0.175677	-0.0902385	0.0678216
UAP1	UAP1	L2_4.2	turquoise	0.101468	-0.0320663	0.168663	-0.0418172	0.0317525	-0.0185112	-0.0184272	-0.0567632	0.032369	0.00607891	0.0367395	-0.030472	-0.0418194	0.0413005
DDR2	DDR2	L2_4.5	brown	-0.0137233	0.0274967	-0.0280308	-0.0302204	-0.0381516	0.167841	-0.0175569	-0.0254627	0.0160606	-0.0416118	0.0439841	-0.0350708	0.00445218	-0.0253483
HSD17B7	HSD17B7	grey	grey	0.087192	0.0120288	0.0465554	0.0226212	0.0223833	0.0493333	0.0612621	-0.0252996	0.0753171	0.0261221	0.0467935	-0.0369151	0.0263601	0.059132
RGS4	RGS4	L2_4.2	turquoise	0.203633	-0.349092	0.637548	-0.296248	0.0442386	-0.156681	-0.0654475	-0.374887	0.12406	0.0915239	-0.0834505	-0.188722	-0.274491	0.21659
RGS5	RGS5	grey	grey	-0.0387285	-0.0158559	-0.0182937	-0.0221737	-0.0212144	0.0466388	-0.0380684	-0.0263818	-0.0197802	-0.0295462	-0.00938926	-0.00633143	-0.0384614	-0.0213596
NUF2	NUF2	grey	grey	0.0462336	0.015715	0.0278937	-0.00556298	0.0126484	0.0145414	-0.00250679	0.00551963	-0.00147398	0.00982183	0.0250174	0.0153375	0.00376181	0.0724513
PBX1	PBX1	grey	grey	0.225191	0.280653	-0.0688086	0.131754	0.0611834	-0.0215362	0.0779255	0.270016	-0.00718341	0.0624783	0.241029	0.201869	0.205749	0.0228043
AL357568.2	AL357568.2	grey	grey	0.0806638	0.0644605	-0.00112658	0.039695	0.0331664	-0.0108666	0.0238704	0.0630467	0.00550794	0.0272379	0.0635317	0.0474118	0.0520662	0.0319328
MGST3	MGST3	L2_4.2	turquoise	0.200198	-0.192066	0.440094	-0.122567	0.0672039	-0.0495899	-0.0546799	-0.254357	0.112138	0.0384713	-0.00780409	-0.135892	-0.187532	0.209561
ALDH9A1	ALDH9A1	L2_4.2	turquoise	0.0687674	-0.0632109	0.16948	-0.0789646	0.0101931	0.0343645	-0.0550968	-0.0976731	0.0196012	-0.0225752	0.00742152	-0.0483313	-0.08212	0.0621283
TMCO1	TMCO1	L2_4.2	turquoise	0.153938	-0.0926609	0.262839	-0.0495944	0.0769457	-0.0242124	-0.047931	-0.103499	-0.00451377	0.0412229	-0.0108099	0.00130597	-0.118439	0.170079
TMCO1-AS1	TMCO1-AS1	grey	grey	0.0311271	0.0541851	-0.0252309	0.0196147	0.005115	-0.00108574	0.0130676	0.0468695	-0.00727819	-0.00580935	0.0468041	0.0274483	0.033419	-0.00850792
UCK2	UCK2	grey	grey	0.172658	0.0527602	0.0605682	0.127163	0.138131	-0.045766	0.0893245	0.0697171	0.00230454	0.149816	0.0506868	0.117795	0.0355996	0.0917682
FAM78B	FAM78B	L2_4.11	green	0.196383	0.082552	0.028107	0.184441	0.182146	-0.0960162	0.0789158	0.127419	-0.0440067	0.202108	0.0624597	0.230994	0.0501842	0.0850286
AL596087.2	AL596087.2	L2_4.11	green	0.141694	0.0550294	-0.0318796	0.222521	0.224914	-0.122348	0.0754323	0.167712	-0.129589	0.245136	-0.0244627	0.310614	0.0206414	0.0927717
POGK	POGK	grey	grey	0.117419	-0.00611586	0.141639	-0.0355637	0.0172714	-0.00330975	0.0051617	-0.0611368	0.0828927	0.00819527	0.0602416	-0.05066	-0.0113327	0.0692548
TADA1	TADA1	grey	grey	0.0912578	0.00924992	0.103773	-0.0281239	0.0020246	-0.00105405	0.00674151	-0.0353689	0.0559424	0.0143879	0.0574733	-0.028937	-0.00164822	0.0345227
ILDR2	ILDR2	grey	grey	0.15301	-0.00433931	0.0467256	0.140853	0.0623032	-0.114353	0.281138	0.0092225	0.188018	0.217027	0.0222975	-0.0161688	0.133966	0.115654
MAEL	MAEL	grey	grey	0.0783509	0.044416	0.00378608	0.067601	0.046804	-0.027613	0.0646519	0.0572305	0.0175065	0.0457514	0.0322593	0.0401343	0.0497996	0.026751
POU2F1	POU2F1	grey	grey	0.19471	0.23844	-0.126006	0.187857	0.0762293	0.0695361	0.167201	0.218923	0.0436311	0.12537	0.194317	0.167103	0.242305	0.00634947
CD247	CD247	L2_4.10	blue	0.0639571	0.117618	-0.023518	0.0361232	0.004797	-0.0207453	-0.00221017	0.0716459	-0.0165461	-0.0377747	0.130659	0.0467361	0.0440048	-0.0282138
CREG1	CREG1	L2_4.2	turquoise	0.162421	-0.0256362	0.172931	0.0237924	0.0969645	-0.0472084	0.00872175	-0.0336185	0.0145834	0.0700168	0.0221088	0.0407564	-0.0461352	0.177429
RCSD1	RCSD1	grey	grey	0.01266	0.00614599	0.00742357	0.00883492	-0.00288576	0.0604779	0.0169105	-0.0271995	0.0546302	-0.0142402	0.0275367	-0.0282218	0.0195905	-0.000245785
MPZL1	MPZL1	L2_4.5	brown	0.0843116	0.0703856	-0.00620933	0.0227226	-0.0117334	0.132455	0.0730919	0.00532679	0.0947934	0.00382753	0.0980587	-0.0261544	0.0782763	0.01193
ADCY10	ADCY10	L2_4.10	blue	0.0705147	0.217892	-0.0305545	-0.0540244	-0.101396	-0.0324176	-0.064409	0.106038	-0.0346582	-0.128961	0.27744	0.0208477	0.0763913	-0.0337309
MPC2	MPC2	L2_4.2	turquoise	0.164972	-0.22578	0.458283	-0.156638	0.0844212	-0.102001	-0.0930331	-0.230261	0.0170627	0.0235774	-0.0679909	-0.093655	-0.24455	0.208883
DCAF6	DCAF6	grey	grey	0.203794	0.122295	0.0482343	0.0718231	-0.00141774	-0.173015	0.234695	0.111882	0.169987	0.085556	0.17967	-0.0151479	0.209866	0.0699376
GPR161	GPR161	grey	grey	0.0101295	-0.0594707	0.050913	-0.0873554	-0.0949335	0.111624	0.0645226	-0.155747	0.223759	0.00466912	0.0430361	-0.176579	0.0472939	0.0163097
TIPRL	TIPRL	L2_4.2	turquoise	0.200468	-0.0554885	0.296658	-0.0527235	0.078564	-0.0937308	-0.0263917	-0.0846532	0.0267432	0.0570769	0.0492095	-0.000679147	-0.0934094	0.142679
SFT2D2	SFT2D2	grey	grey	0.0595381	0.0883196	0.0385667	0.0742918	0.0950409	-0.0123068	-0.0839483	0.122263	-0.159421	-0.1143	0.0280511	0.110975	-0.0386311	0.0175849
TBX19	TBX19	grey	grey	0.0164979	0.0758296	-0.0252997	0.0347742	0.0236441	2.0865e-05	-0.0317505	0.0780418	-0.0709931	-0.0573214	0.0481841	0.0580196	0.012078	-0.0203666
DPT	DPT	grey	grey	0.0364198	0.0508916	-0.0235957	0.053835	0.0357293	-0.0167082	0.0308468	0.0524666	-0.00709803	0.0278417	0.0325297	0.0495018	0.0331383	-0.00863133
AL031275.1	AL031275.1	grey	grey	0.050329	0.0570028	-0.0211504	0.0440101	0.0184995	-0.0265203	0.0392589	0.0658505	-0.00699221	0.0320816	0.0431402	0.0527568	0.0510229	0.0225765
LINC00626	LINC00626	grey	grey	0.0695494	-0.0354265	0.0807932	0.00139107	0.0617844	-0.0269083	-0.00278549	-0.0122486	-0.0114409	0.0415576	-0.0144661	0.0249531	-0.0365515	0.144338
LINC00970	LINC00970	grey	grey	0.0498994	0.130535	-0.123838	0.142217	0.0562163	-0.0591166	0.101612	0.171595	-0.0286574	0.0672971	0.0687019	0.128916	0.12959	-0.0352466
ATP1B1	ATP1B1	L2_4.2	turquoise	0.278993	-0.273971	0.717106	-0.26566	0.124138	-0.147082	-0.229788	-0.301736	-0.0167013	-0.00592675	-0.0192989	-0.0897639	-0.367227	0.312731
NME7	NME7	grey	grey	0.119352	0.170239	-0.0989049	0.183289	0.0635113	-0.138787	0.156571	0.226445	-0.0259391	0.0957714	0.105609	0.151047	0.178401	0.0314533
BLZF1	BLZF1	L2_4.10	blue	0.112112	0.107944	0.0336787	-0.0200291	-0.0236981	0.00677049	0.00463319	0.0423249	0.032065	-0.0270767	0.159973	0.0103285	0.0726429	0.00424394
CCDC181	CCDC181	grey	grey	0.0324809	0.0358428	0.0398595	-0.00551052	0.00145329	-0.0609776	-0.047892	0.0308857	-0.0385512	-0.0312175	0.0392147	0.0274683	-0.012572	-0.0130863
SLC19A2	SLC19A2	grey	grey	0.0643837	0.0563665	0.0236897	-0.0133919	-0.0388372	0.0180931	0.0327093	0.000730014	0.0756343	0.00488387	0.101296	-0.0327716	0.0596081	0.0193828
Z99572.1	Z99572.1	grey	grey	0.0750729	0.0408062	0.0374766	0.0140742	-0.00092638	-0.0242321	0.0398104	0.0158378	0.0459423	0.00972963	0.0736826	-0.00529326	0.0413873	0.0249455
F5	F5	grey	grey	0.0214545	0.00530375	0.0326947	-0.0394642	-0.0726585	-0.0270636	0.0760362	-0.0699078	0.174611	-0.0171872	0.0843774	-0.149936	0.0669026	0.0116569
C1orf112	C1orf112	grey	grey	0.0630805	0.0825475	-0.0184524	0.037581	0.000694956	-0.016039	0.0436935	0.062615	0.0216237	-0.00377535	0.0880212	0.0184865	0.070018	0.0142606
SCYL3	SCYL3	grey	grey	0.106507	0.0252391	0.025007	0.0801001	0.0569585	-0.0403272	0.10797	0.0409122	0.0573228	0.080483	0.0416351	0.0257077	0.0640065	0.0470822
KIFAP3	KIFAP3	grey	grey	0.206846	0.0828166	0.178164	-0.031735	-0.0261556	-0.0669443	0.0726714	0.0162385	0.133865	-0.0253769	0.187004	-0.0663498	0.105067	0.0571132
GORAB-AS1	GORAB-AS1	grey	grey	0.0285647	0.0518219	-0.0126843	0.0126402	-0.00633364	-0.0140649	0.00885038	0.0356157	-0.000613451	-0.0183114	0.0462295	0.0128247	0.0305454	-0.00300443
GORAB	GORAB	grey	grey	0.0633781	0.047395	0.0211713	0.0135923	0.0209956	-0.000991031	0.0109272	0.0300251	0.00275889	0.00960081	0.0530333	0.0271322	0.0259451	0.017702
PRRX1	PRRX1	L2_4.5	brown	-0.068494	-0.00285737	-0.0473858	-0.110742	-0.115971	0.398808	-0.03585	-0.103776	0.0861951	-0.109228	0.0233843	-0.131702	0.00344326	-0.0528674
BX284613.2	BX284613.2	L2_4.5	brown	-0.0538591	0.0099432	-0.0587606	-0.0788958	-0.0851005	0.304993	-0.0189626	-0.0596752	0.0699441	-0.0896432	0.0126652	-0.0798514	-0.000926202	-0.0292302
PRRC2C	PRRC2C	grey	grey	-0.134754	0.0385309	-0.170195	0.099278	-0.0435858	-0.0676779	0.0514592	0.0793753	-0.0626675	-0.0573827	-0.0492029	0.0114694	0.0709646	-0.213179
VAMP4	VAMP4	grey	grey	0.121644	0.00694424	0.17995	-0.093114	-0.0166335	-0.0395103	-0.0497008	-0.0471204	0.0341353	-0.0199024	0.0926235	-0.0234533	-0.028453	0.0385039
EEF1AKNMT	EEF1AKNMT	L2_4.2	turquoise	0.0927764	-0.110284	0.230084	-0.0780325	0.0498104	-0.0306609	-0.0550319	-0.124126	0.00935643	0.019699	-0.026603	-0.0411508	-0.124806	0.11794
DNM3	DNM3	L2_4.10	blue	0.103434	0.13326	-0.0114388	-0.0947004	-0.195605	0.174724	0.146315	-0.0457469	0.267047	-0.0303742	0.276366	-0.164743	0.201184	-0.000825727
PIGC	PIGC	grey	grey	0.109692	0.0149892	0.0962293	-0.0095863	0.0431924	0.0438213	-0.0228439	-0.0134995	-0.00722601	0.0143893	0.0423554	0.0277591	-0.0287671	0.116504
SUCO	SUCO	grey	grey	0.117527	0.114679	0.0286197	0.017059	0.01384	0.0420631	-0.0228736	0.0792115	-0.0396585	-0.0160139	0.114824	0.0758039	0.0344848	0.0550124
TNFSF4	TNFSF4	grey	grey	0.0345349	0.0535614	-0.00764229	-0.00679916	-0.0407188	0.00740924	0.0212985	0.0173672	0.0431958	-0.0245839	0.0777034	-0.0202476	0.0551027	-0.0196152
AL645568.1	AL645568.1	L2_4.10	blue	0.124095	0.166113	-0.0426093	0.0485474	-0.0367503	0.0636306	0.082703	0.0764036	0.10939	-0.0187565	0.221433	-0.012016	0.162878	-0.0330461
PRDX6	PRDX6	grey	grey	0.108321	0.0111512	0.177108	-0.100263	-0.0239372	0.0430184	-0.0907312	-0.0633875	-0.0111335	-0.0799837	0.0848918	-0.0373505	-0.0711155	0.0421883
SLC9C2	SLC9C2	grey	grey	0.0193763	0.079149	-0.0523633	0.0545259	0.0325882	0.0473361	-0.0300728	0.0829588	-0.0783349	-0.0227057	0.0375773	0.0809488	0.0205824	-0.0296872
ANKRD45	ANKRD45	grey	grey	0.0293946	0.0667503	-0.0224963	0.0358921	0.0234457	0.0218092	-0.0380781	0.0677778	-0.0670795	-0.0386728	0.0305728	0.0703895	0.0168172	-0.0136928
KLHL20	KLHL20	grey	grey	0.0639064	0.0925276	-0.0272991	0.0452586	0.0231268	0.0329535	0.00473042	0.076193	-0.0258563	-0.0069445	0.0778503	0.0614355	0.0511045	-0.0366314
CENPL	CENPL	grey	grey	0.0342252	0.00707741	0.0290678	0.00592656	0.00928423	-0.0114566	0.0033334	0.000511613	0.00241052	0.0183423	0.0231352	0.0100574	-0.00526968	0.013954
DARS2	DARS2	grey	grey	0.0534849	-0.0028096	0.0424695	0.0150171	0.0273346	0.000434899	0.0137226	-0.00859696	0.0154184	0.0246432	0.0191494	0.00183351	-0.00940649	0.0495741
GAS5	GAS5	L2_4.2	turquoise	0.14761	-0.0436999	0.190323	0.00272956	0.113279	-0.0364944	-0.0189995	-0.0449337	-0.00461077	0.0529388	0.010659	0.0217334	-0.0824497	0.143857
ZBTB37	ZBTB37	grey	grey	0.0779702	0.0596039	-0.000424878	0.0411058	0.0185962	0.0612079	0.0476269	0.0284531	0.0263486	0.027752	0.0619073	0.0214393	0.0515904	0.0202172
RC3H1	RC3H1	grey	grey	0.166386	0.142088	-0.015777	0.11258	0.0483807	-0.0275	0.124627	0.104103	0.0658852	0.0690356	0.156793	0.0563215	0.135912	0.0384117
RABGAP1L	RABGAP1L	L2_4.7	purple	0.182571	0.317452	-0.154276	0.260391	0.0651119	-0.0625556	0.202837	0.330698	0.0623487	0.0146275	0.247769	0.13278	0.313774	-0.063407
Z99127.1	Z99127.1	grey	grey	0.0966504	-0.0146719	0.0780341	0.0336267	0.0653423	-0.0248416	0.0339964	-0.00431928	0.0197856	0.0609987	0.00200077	0.0174998	-0.0055229	0.180497
CACYBP	CACYBP	L2_4.2	turquoise	0.113499	-0.10816	0.384615	-0.228024	-0.0477354	-0.0461409	-0.182531	-0.199222	0.0207071	-0.118133	0.0561306	-0.133212	-0.193543	0.0898152
MRPS14	MRPS14	grey	grey	0.0746458	-0.0204535	0.118147	-0.0313999	0.0240806	-0.00710314	-0.0372617	-0.0382021	0.00799323	-0.00863022	0.0248479	-0.0099402	-0.0467402	0.0663771
TNR	TNR	L2_4.3	black	0.0909121	0.0469825	-0.106071	0.272144	0.128783	0.0538835	0.241439	0.11102	0.0394814	0.243108	-0.0280028	0.132924	0.120358	0.0540815
LINC02803	LINC02803	grey	grey	0.112457	0.130188	-0.0663959	0.135399	0.0767873	-0.0725761	0.108842	0.153492	-0.0270382	0.0810295	0.0898467	0.131843	0.107957	0.0231242
COP1	COP1	L2_4.7	purple	0.212876	0.307182	-0.157999	0.241193	0.0950277	-0.114352	0.184113	0.367003	-0.0515946	0.134465	0.220446	0.267202	0.275753	-0.0087904
AL591043.2	AL591043.2	grey	grey	0.0749033	0.0514694	-0.0472417	0.135689	0.084634	0.00796019	0.113396	0.0837583	-0.0106638	0.0733678	0.0272547	0.0750723	0.0627328	0.0317994
PAPPA2	PAPPA2	grey	grey	0.0886484	0.0483764	-0.0132843	0.103976	0.0891128	-0.0113444	0.0754691	0.0810794	-0.0281305	0.0806576	0.0337028	0.0963294	0.0406715	0.0759069
ASTN1	ASTN1	L2_4.11	green	0.232217	0.243607	-0.0889315	0.257441	0.127019	-0.0417874	0.185945	0.278623	-0.00237855	0.147774	0.178584	0.243971	0.225413	0.0530182
BRINP2	BRINP2	L2_4.6	pink	0.212723	0.0871488	0.00507736	0.25051	0.17144	-0.144627	0.297515	0.153941	0.0397321	0.252791	0.0692776	0.163973	0.149527	0.0946372
AL136114.1	AL136114.1	grey	grey	0.0223453	0.0194821	0.00546304	0.00110363	-0.0158724	0.048343	0.000996872	-0.0210884	0.0332292	-0.00165553	0.0455977	-0.00585491	0.00749706	-0.000836961
SEC16B	SEC16B	grey	grey	0.0994846	0.016584	0.0352674	0.0403747	0.0126436	-0.0189889	0.117325	-0.0217581	0.142995	0.079301	0.0685885	-0.0435524	0.0848722	0.0508882
RASAL2	RASAL2	L2_4.6	pink	0.186354	0.147471	-0.0864012	0.189649	0.0321619	-0.123913	0.351376	0.13293	0.238177	0.245917	0.154791	0.0453336	0.315789	0.0258635
C1orf220	C1orf220	grey	grey	0.0101131	0.0344755	-0.0430955	0.060575	0.023537	0.0155332	0.0358927	0.0299065	0.0112056	0.0197634	0.0130459	0.0223432	0.0362385	-0.00441785
RALGPS2	RALGPS2	L2_4.1	red	0.0912287	0.240027	-0.114939	0.15903	0.0344655	0.0304864	0.0660371	0.199582	-0.0283118	-0.048413	0.154383	0.111432	0.15846	-0.0547381
ANGPTL1	ANGPTL1	L2_4.2	turquoise	0.123101	-0.0433179	0.144549	0.00643494	0.0920699	-0.00623303	-0.013926	-0.0345147	-0.0155665	0.036532	-0.0123027	0.0278061	-0.0585447	0.228304
FAM20B	FAM20B	L2_4.2	turquoise	0.163072	0.0194692	0.211551	-0.0368325	0.0396986	-0.0542013	-0.0180442	-0.023011	0.0261455	-0.020468	0.0896954	-0.00911993	-0.0349768	0.0635074
TOR3A	TOR3A	L2_4.2	turquoise	0.0904076	-0.0505725	0.140749	0.00624899	0.0741986	-0.0165758	-0.000230331	-0.063704	0.0197469	0.0277866	-0.0110242	-0.01775	-0.0598474	0.080178
ABL2	ABL2	grey	grey	0.168755	0.124302	0.00838404	0.110469	0.0803028	-0.00891435	0.0940215	0.094338	0.0498787	0.0682401	0.122569	0.071972	0.116452	0.00376563
SOAT1	SOAT1	grey	grey	0.0240947	0.0311512	0.00951947	-0.0353794	-0.0558121	0.0669737	0.00456173	-0.0257432	0.0642022	-0.0330115	0.0747033	-0.0572791	0.0391653	-0.022453
TDRD5	TDRD5	grey	grey	0.0258491	-0.0245822	0.015954	0.0140414	-0.0543112	-0.0423999	0.165099	-0.0615541	0.176915	0.0171316	0.0407337	-0.141837	0.0926178	-0.0110525
FAM163A	FAM163A	grey	grey	0.0785707	0.116257	-0.0786403	0.191771	0.118521	-0.130511	0.0728565	0.182037	-0.110874	0.143093	0.0066502	0.17911	0.030442	0.0285308
TOR1AIP2	TOR1AIP2	grey	grey	0.15197	0.0768587	0.0730577	0.0441785	0.032139	-0.0624316	0.080878	0.0512982	0.0642867	0.0353649	0.108727	0.0139541	0.0833452	0.0776232
TOR1AIP1	TOR1AIP1	grey	grey	0.0798776	0.0528314	0.0793328	-0.05105	-0.0201058	0.024994	-0.0405914	-0.00437616	0.0175416	-0.0320309	0.0895362	-0.0142823	0.00290787	0.00451543
CEP350	CEP350	L2_4.1	red	0.0126243	0.163006	-0.120231	0.0386119	-0.0667859	0.0493367	0.0269571	0.101756	-0.0031667	-0.0317238	0.117271	0.0354938	0.1304	-0.080928
QSOX1	QSOX1	L2_4.2	turquoise	0.114597	-0.0731393	0.208301	-0.043878	0.0421953	-0.0244009	0.00321921	-0.112429	0.0791738	0.037116	0.0177773	-0.0651383	-0.0677271	0.0583552
ACBD6	ACBD6	grey	grey	0.225384	0.257901	-0.0605436	0.174301	0.0757524	-0.0437294	0.121076	0.232508	0.00457045	0.0502973	0.234682	0.16057	0.208624	0.0329549
XPR1	XPR1	grey	grey	0.197901	0.21346	-0.0131381	0.107653	0.0608586	-0.0413888	0.038558	0.209328	-0.0644902	0.0605814	0.183238	0.185546	0.131978	0.036661
KIAA1614	KIAA1614	grey	grey	0.0598814	0.04358	0.00955435	0.0232387	0.0441537	0.0244203	-0.0301445	0.0278076	-0.0148098	0.0278639	0.0487433	0.0485694	0.00355747	0.0174929
AL162431.1	AL162431.1	grey	grey	0.0428725	0.0444754	-0.0181986	0.0717215	0.0479872	-0.0207774	0.0332088	0.0533024	-0.0251442	0.0487888	0.023553	0.0651134	0.0174973	0.00669433
STX6	STX6	grey	grey	0.212111	0.137481	0.0832559	0.0853476	0.0956851	-0.099125	0.0315561	0.130748	-0.044566	0.0788524	0.134451	0.142272	0.0487099	0.0762674
MR1	MR1	grey	grey	0.0633443	0.012376	0.0425551	0.0242389	0.0429644	-0.0226432	-0.00704345	0.0170823	-0.0310692	0.0102153	0.0211703	0.0414809	-0.0210659	0.0335541
IER5	IER5	L2_4.2	turquoise	0.161059	-0.145722	0.38669	-0.156539	0.0624762	-0.0969211	-0.104782	-0.185746	0.0173975	0.0396214	-0.0128104	-0.0511583	-0.192049	0.181645
CACNA1E	CACNA1E	L2_4.11	green	0.250913	0.265931	-0.0234729	0.380246	0.356494	-0.209778	-0.0196263	0.442582	-0.390679	0.126964	0.0737875	0.536667	0.0299481	0.102517
GLUL	GLUL	L2_4.5	brown	-0.169331	-0.0672836	-0.0630789	-0.17917	-0.129944	0.55156	-0.173837	-0.166402	-0.00163043	-0.169733	-0.0453945	-0.154965	-0.0774178	-0.0971321
RNASEL	RNASEL	grey	grey	0.0590686	-0.0121433	0.092653	-0.0461063	-0.0258196	0.00226082	-0.00587649	-0.0561647	0.0623861	-0.00968959	0.0420618	-0.053559	-0.00983195	0.0372663
RGS8	RGS8	grey	grey	0.0742306	0.0346765	0.0569474	0.139866	0.14278	-0.0450923	0.00372425	0.0934145	-0.130672	-0.0475935	-0.0259485	0.11191	-0.0536695	0.057697
NPL	NPL	L2_4.5	brown	-0.00104318	0.0343858	-0.0472995	-0.0181544	-0.0395562	0.258047	-0.00640827	-0.0376965	0.0485205	-0.057902	0.0483514	-0.0593493	0.0441298	-0.036945
AL355999.1	AL355999.1	grey	grey	0.0479622	-0.039412	0.0548336	0.0249281	0.0467912	-0.000404895	0.0452694	-0.0315842	0.0338598	0.035448	-0.0193037	-0.0234556	-0.0171267	0.0777877
DHX9	DHX9	L2_4.2	turquoise	0.19841	0.0131509	0.240697	-0.0301044	0.0909804	-0.0374961	-0.0729984	-0.0115165	-0.0503156	0.0150259	0.0718008	0.0672222	-0.0862559	0.130322
LAMC1	LAMC1	grey	grey	0.154148	0.0770275	0.00903049	0.0995013	0.0299929	-0.0117677	0.191332	0.0253813	0.176465	0.110515	0.124248	-0.0252632	0.161958	0.0675554
NMNAT2	NMNAT2	grey	grey	0.233453	0.0892551	0.0978702	0.140189	0.0887795	-0.123871	0.188052	0.056688	0.134866	0.194044	0.156991	0.0531631	0.122476	0.0493429
SMG7	SMG7	grey	grey	0.190233	0.0599735	0.115913	0.036725	0.0874104	-0.0446892	0.0453233	0.0434697	-0.000831899	0.121675	0.0956033	0.103562	0.028122	0.0697483
ARPC5	ARPC5	L2_4.2	turquoise	0.148866	-0.182745	0.379637	-0.115507	0.0832127	-0.0967041	-0.0787986	-0.169446	5.6751e-05	0.0485898	-0.0689183	-0.0472669	-0.189723	0.167515
RGL1	RGL1	grey	grey	0.185179	0.144676	-0.0514306	0.213816	0.0980128	-0.0894539	0.242265	0.182469	0.0508851	0.202985	0.123817	0.134169	0.197749	0.0605392
COLGALT2	COLGALT2	grey	grey	0.179021	-0.0144884	0.123431	0.0454443	0.0632844	-0.00861639	0.127831	-0.0220439	0.0987144	0.159042	0.0518122	0.0051852	0.0314727	0.141842
TSEN15	TSEN15	L2_4.10	blue	0.109382	0.156316	-0.0118699	-0.00262162	-0.0391051	0.0147185	-0.00427225	0.0935004	0.00877635	-0.0341026	0.193652	0.0522409	0.0897214	-0.0177361
C1orf21	C1orf21	L2_4.5	brown	0.145133	0.117761	-0.0478007	0.124483	0.00627378	0.10228	0.19078	0.0780668	0.143078	0.10858	0.124565	0.0193859	0.185893	0.0504003
AL713852.1	AL713852.1	grey	grey	0.0826724	-0.0421947	0.0624505	0.022223	0.0619991	0.00182691	0.0495668	-0.0344559	0.0391735	0.109079	-0.0127454	0.028577	0.00230422	0.0946249
EDEM3	EDEM3	grey	grey	0.19349	0.0870539	0.128439	-0.0160319	0.0119486	-0.0149233	0.026441	0.0316386	0.0554487	0.0299421	0.147753	0.024981	0.0606256	0.0938059
RNF2	RNF2	grey	grey	0.119093	0.158856	-0.0127098	0.0856657	0.0436464	-0.0562446	0.0132982	0.159059	-0.0846707	-0.0104466	0.121196	0.137123	0.063846	0.014517
TRMT1L	TRMT1L	grey	grey	0.0916027	0.056234	0.0836993	-0.0465991	-0.0222039	-0.0115682	-0.0250355	0.0124548	0.0107066	-0.0552986	0.104975	-0.00517935	0.0128379	-0.0107651
SWT1	SWT1	L2_4.5	brown	0.0510779	0.0795917	-0.0402399	0.0336378	-0.0231607	0.0584906	0.0773419	0.0312039	0.0736675	-0.0038168	0.0908536	-0.0278625	0.0985637	-0.0196931
IVNS1ABP	IVNS1ABP	grey	grey	0.0904952	-0.0229845	0.122959	-0.0457455	0.0150162	0.0170503	-0.0245818	-0.0528118	0.0153217	0.0286562	0.0217449	-0.00101045	-0.0443698	0.0864833
TPR	TPR	grey	grey	0.0176547	0.00631864	0.0397548	-0.0247192	-0.0225501	-0.0104847	-0.0235251	-0.0143751	-0.0118669	-0.0200609	0.0123472	-0.00148131	-0.00571061	-0.0335901
ODR4	ODR4	grey	grey	0.115039	0.131544	-0.0406177	0.0897226	0.045811	-0.0322675	0.0720047	0.122538	-0.0123536	0.0552251	0.10688	0.0982835	0.106562	0.0172288
AL096803.2	AL096803.2	L2_4.1	red	0.165229	0.272316	-0.109648	0.102914	-0.017407	-0.0367508	0.161319	0.191857	0.0983519	0.0612346	0.266648	0.0739494	0.251708	-0.0128018
PDC	PDC	grey	grey	0.0747991	-0.0304911	0.0699398	0.00517569	0.0425609	-0.0156373	0.0166736	-0.0223552	0.0209896	0.0532297	-0.00319288	0.00491818	-0.0151355	0.189406
PTGS2	PTGS2	grey	grey	0.0285708	-0.0549358	0.124264	-0.0719554	-0.0068433	-0.0710636	-0.0420278	-0.0421416	-0.0162691	0.029979	-0.00608472	-0.00830887	-0.0598697	0.0228569
PACERR	PACERR	grey	grey	0.0636006	0.00810166	0.0687235	-0.00596336	0.0352146	-0.0432422	-0.0266181	0.0123389	-0.0353106	0.0244409	0.024941	0.0385806	-0.0320159	0.071104
PLA2G4A	PLA2G4A	grey	grey	0.0865079	0.0424081	0.0335436	-0.0160409	-0.0316494	-0.0858896	0.0831014	0.0492914	0.0364867	0.00053492	0.0924044	0.00676868	0.0697551	0.0165556
ERVMER61-1	ERVMER61-1	grey	grey	0.0113061	0.0181042	-0.0234468	0.0186954	0.00433033	0.0574209	0.025287	0.0057662	0.0140761	0.0086937	0.0109397	8.20416e-05	0.0242729	0.0054387
BRINP3	BRINP3	L2_4.8	yellow	0.0424808	0.0880388	-0.0910718	-0.107928	-0.238019	0.13036	0.2374	-0.0555128	0.460942	-0.0423969	0.188031	-0.302891	0.32572	-0.00706474
AL354771.1	AL354771.1	grey	grey	0.0979074	-0.0821108	0.117225	-0.0579792	-0.0224936	0.0014643	0.0634481	-0.105541	0.163888	0.0562572	-0.000705057	-0.117089	0.0120354	0.294015
LINC01351	LINC01351	grey	grey	0.0661448	-0.0283737	0.0859066	-0.0343684	-0.000474079	0.00627014	0.019135	-0.0536378	0.0779747	0.0112987	0.0192627	-0.0532619	-0.0025484	0.0775484
AL391645.1	AL391645.1	grey	grey	0.0274961	-0.0208361	0.0652309	-0.0565241	-0.0184165	0.0232281	-0.0119772	-0.0562368	0.0458926	-0.0211946	0.0236694	-0.052502	-0.0172248	0.0396671
AL138927.1	AL138927.1	grey	grey	0.00392267	-0.00048935	0.0010685	-0.0654091	-0.103393	0.0418859	0.0553279	-0.0902376	0.19881	-0.00478383	0.0692894	-0.143993	0.0882885	-0.0490917
AL390957.1	AL390957.1	L2_4.10	blue	0.0802973	0.126539	0.00690065	-0.0288738	-0.0553994	-0.0106466	-0.00431118	0.042596	0.0274106	-0.0411595	0.210266	-0.00660587	0.0665912	0.00423698
RGS2	RGS2	grey	grey	0.0825273	-0.0806141	0.192613	-0.0338739	0.0722859	-0.0610434	-0.0320715	-0.0778464	-0.0147314	0.061468	-0.0189256	-0.00422968	-0.0909098	0.0445669
UCHL5	UCHL5	L2_4.2	turquoise	0.155959	-0.0560426	0.277941	-0.114578	0.00793791	-0.0507841	-0.0619126	-0.101033	0.0254991	-0.00513525	0.0573345	-0.0348672	-0.0856109	0.123352
RO60	RO60	grey	grey	0.139254	0.0737601	0.0913661	-0.0434353	-0.0228369	0.0329449	-0.00288492	0.0109118	0.0425239	0.00197559	0.132538	0.009484	0.0434132	0.057498
GLRX2	GLRX2	L2_4.2	turquoise	0.069802	-0.112163	0.230165	-0.117524	-0.0256227	-0.00141127	-0.0564086	-0.166522	0.0902831	-0.0165748	0.00526549	-0.118373	-0.0918956	0.0812061
CDC73	CDC73	L2_4.5	brown	0.0924162	0.13182	-0.0422554	0.0318962	-0.0401834	0.0753178	0.0590915	0.0641274	0.0871205	-0.0111362	0.140327	-0.00320709	0.138544	-0.017817
B3GALT2	B3GALT2	L2_4.2	turquoise	0.0436614	-0.124112	0.227855	-0.148489	-0.0631824	0.0815875	-0.0478338	-0.20117	0.156876	-0.0463394	0.00981733	-0.19214	-0.0714116	0.0519409
AL136456.1	AL136456.1	L2_4.5	brown	0.00683917	0.0340674	-0.0218477	-0.0159289	-0.0538793	0.115684	0.011335	-0.029084	0.0816004	-0.0321819	0.0771114	-0.0726063	0.0613304	-0.0330748
AL353709.1	AL353709.1	L2_4.8	yellow	-0.0118001	-0.0560322	0.051551	-0.117319	-0.142106	0.0816317	0.0637717	-0.169956	0.332879	-0.037089	0.0568388	-0.27399	0.104644	-0.0503531
KCNT2	KCNT2	L2_4.10	blue	0.104972	0.151434	-0.0550186	-0.0786495	-0.174484	0.0482614	0.177934	0.0130393	0.333437	0.0157371	0.273635	-0.154331	0.272618	-0.00139788
ZBTB41	ZBTB41	grey	grey	0.0658042	0.0732794	0.0392858	-0.0137087	-0.0512776	-0.0409798	0.027014	0.0371177	0.0399255	-0.0386927	0.0854624	-0.0140725	0.0648326	-0.00176765
CRB1	CRB1	L2_4.5	brown	-0.0491294	0.0517483	-0.109878	-0.0359621	-0.109382	0.408696	0.0453325	-0.0445016	0.119198	-0.112148	0.0720657	-0.129517	0.0950886	-0.073676
DENND1B	DENND1B	grey	grey	0.151162	0.147426	-0.0442479	0.0955271	0.00774824	-0.0156245	0.149244	0.113925	0.0973279	0.0728465	0.157143	0.0510464	0.180873	0.0520581
C1orf53	C1orf53	L2_4.2	turquoise	0.0560304	-0.0835137	0.142103	-0.0344833	0.0288473	-0.022387	-0.00381186	-0.0909882	0.0394692	0.0282178	-0.0319154	-0.0482709	-0.0654632	0.0885275
NEK7	NEK7	L2_4.5	brown	-0.00611126	0.0766482	-0.0220083	-0.11953	-0.16081	0.266558	-0.0404446	-0.0603672	0.125782	-0.157026	0.135215	-0.145782	0.0670646	-0.0566841
MIR181A1HG	MIR181A1HG	grey	grey	0.121401	0.120337	-0.0966793	0.0678808	-0.0420973	0.0623499	0.194627	0.0870509	0.164387	0.126745	0.136683	0.0217982	0.218265	0.039243
LINC00862	LINC00862	L2_4.10	blue	0.0715604	0.217464	-0.0560363	-0.041412	-0.109812	0.0145326	-0.045337	0.103036	-0.00922272	-0.113898	0.272699	0.0221117	0.091451	-0.0757228
AC104461.1	AC104461.1	L2_4.10	blue	0.0576684	0.0387923	0.0501633	-0.0373746	-0.0164823	-0.00352703	-0.0373512	0.00407979	-0.0148718	-0.0234347	0.08181	0.00762628	-0.011794	0.0801353
ZNF281	ZNF281	grey	grey	0.0906412	-0.00343629	0.181913	-0.113581	-0.03645	-0.0275475	-0.0716463	-0.0698939	0.0216042	-0.0562849	0.0811611	-0.0550712	-0.0541888	0.0146795
DDX59	DDX59	grey	grey	0.0325327	0.0236399	0.00626021	0.00938796	0.00738261	0.0505399	0.0115076	0.00934426	0.0083759	0.000866862	0.0299891	0.00973701	0.0172345	-0.0185993
DDX59-AS1	DDX59-AS1	grey	grey	0.0448963	0.0536944	-0.0234827	0.0699176	0.0468322	0.00686295	0.0385694	0.0586574	-0.0143496	0.00926522	0.0350078	0.0398131	0.0310152	0.0117785
CAMSAP2	CAMSAP2	L2_4.10	blue	0.146144	0.163484	0.0935576	-0.0298388	-0.019254	-0.00521884	-0.066869	0.110119	-0.0601305	-0.074266	0.199204	0.0731941	0.0385457	-0.00338697
KIF21B	KIF21B	grey	grey	0.15184	-0.0893801	0.144503	0.115514	0.169397	-0.0408816	0.162704	-0.0801094	0.126492	0.19523	-0.0437985	-0.0104448	0.00288679	0.0869521
TMEM9	TMEM9	L2_4.2	turquoise	0.138821	-0.143219	0.396762	-0.167696	0.0387787	-0.0511961	-0.126119	-0.200127	0.0174534	-0.0543309	0.00763929	-0.101773	-0.199298	0.0439879
TNNT2	TNNT2	grey	grey	0.0488864	-0.0570757	0.0733605	-0.0859002	-0.0537072	-0.0145745	0.0818717	-0.136462	0.242637	0.0558499	0.057814	-0.157265	0.085469	0.0202571
PHLDA3	PHLDA3	L2_4.2	turquoise	0.0780913	-0.105915	0.22099	-0.107509	0.00354686	-0.00193631	-0.0568376	-0.148896	0.066204	-0.0184482	-0.00711273	-0.100313	-0.096644	0.0610128
CSRP1	CSRP1	L2_4.5	brown	-0.0339918	-0.0533016	0.0369844	-0.103311	-0.0501992	0.27121	-0.0877953	-0.120539	0.0210074	-0.0662688	-0.0172133	-0.0853666	-0.0676309	-0.0274004
AC096677.1	AC096677.1	grey	grey	0.0411378	0.0528123	0.00255922	0.0034628	-0.000190166	0.0678588	-0.0282763	0.0157759	-0.00324764	-0.0307727	0.0601339	0.00923107	0.0155049	-0.0087381
NAV1	NAV1	L2_4.6	pink	0.140565	0.0160938	0.00457553	0.229482	0.177484	0.0820993	0.242467	0.0396615	0.0705842	0.170884	-0.00751457	0.0626118	0.0639869	0.0693075
IPO9-AS1	IPO9-AS1	L2_4.13	magenta	0.168194	-0.0555983	0.139912	0.0626409	0.140137	0.0227272	0.0571719	-0.0283864	0.0162582	0.122558	-0.025268	0.0479118	-0.0455772	0.380802
IPO9	IPO9	grey	grey	0.220051	0.0864431	0.145474	0.0244123	0.0643881	-0.0393342	0.0498117	0.0200096	0.0791214	0.0311845	0.161934	0.0059726	0.0500294	0.0525503
SHISA4	SHISA4	L2_4.2	turquoise	0.165423	-0.187195	0.42823	-0.112457	0.140477	-0.0707523	-0.112331	-0.179939	-0.044075	0.00312118	-0.0703067	-0.0319731	-0.255901	0.17373
TIMM17A	TIMM17A	L2_4.2	turquoise	0.108713	-0.195182	0.349909	-0.114489	0.0597699	-0.0725312	-0.0456602	-0.204947	0.0451722	0.0296902	-0.0659887	-0.0983414	-0.181007	0.118571
RNPEP	RNPEP	grey	grey	0.123691	0.0237786	0.098529	0.0297954	0.0762953	-0.0129977	0.0206447	0.00901379	0.0039283	0.0304426	0.0536327	0.0300703	-0.00675132	0.0609678
GPR37L1	GPR37L1	L2_4.5	brown	-0.0760727	-0.0385155	-0.0354842	-0.128327	-0.0881536	0.521147	-0.0874911	-0.140175	0.041005	-0.102063	-0.0178094	-0.111848	-0.0377548	-0.0448716
ARL8A	ARL8A	L2_4.2	turquoise	0.158169	-0.248245	0.493553	-0.177851	0.0790816	-0.0716868	-0.0977892	-0.28779	0.0667482	-0.0167328	-0.0623061	-0.161266	-0.252674	0.105925
UBE2T	UBE2T	L2_4.2	turquoise	0.0844906	-0.0949652	0.2068	-0.0525809	0.0497352	-0.0418045	-0.0257901	-0.112145	0.0244187	0.0176486	-0.0198169	-0.05112	-0.105089	0.0866915
PPP1R12B	PPP1R12B	L2_4.10	blue	0.209308	0.241806	-0.0130824	0.0324039	-0.0451812	0.0287907	0.116766	0.131839	0.161506	-0.00315388	0.325627	-0.00443293	0.238041	0.0126196
SYT2	SYT2	grey	grey	0.0452424	-0.0301493	0.0816353	-0.0432956	-0.00612895	0.0158967	-0.0265522	-0.0593982	0.0101051	0.0104242	0.0332447	-0.0233164	-0.0433674	0.0884251
KDM5B	KDM5B	grey	grey	0.208319	0.0890128	0.0784745	0.116877	0.113508	-0.0841448	0.111148	0.0758662	0.0320003	0.128656	0.111972	0.092137	0.0786468	0.0965037
RABIF	RABIF	L2_4.2	turquoise	0.0861788	-0.0870746	0.183009	-0.0483311	0.0312915	-0.04747	0.0105512	-0.107377	0.0684576	0.046424	-0.00193392	-0.0636487	-0.0578359	0.0743828
KLHL12	KLHL12	L2_4.2	turquoise	0.132241	-0.0276874	0.21673	-0.0707741	0.010835	-0.0395826	-0.0192388	-0.0819498	0.0672238	-0.0333489	0.069924	-0.0717215	-0.0457424	0.0422596
ADIPOR1	ADIPOR1	L2_4.2	turquoise	0.163139	-0.0866227	0.309636	-0.08923	0.0724179	-0.0691075	-0.0573287	-0.116263	0.0213993	0.00170355	0.0212236	-0.0416383	-0.124415	0.1064
CYB5R1	CYB5R1	L2_4.2	turquoise	0.0922451	-0.0782482	0.20083	-0.0614387	0.0240625	0.00620704	-0.0225376	-0.116874	0.0693223	-0.012206	0.0155228	-0.0861251	-0.0741684	0.0915952
TMEM183A	TMEM183A	L2_4.2	turquoise	0.125628	-0.121435	0.321737	-0.127919	0.0358702	-0.077436	-0.0735663	-0.149347	0.0240612	-0.0015443	0.0030659	-0.0648539	-0.143194	0.126738
PPFIA4	PPFIA4	grey	grey	0.188288	0.13223	0.0239882	0.136357	0.144804	-0.125578	0.0640659	0.143053	-0.071338	0.122125	0.124952	0.21223	0.0487856	0.0229923
ADORA1	ADORA1	grey	grey	0.118832	-0.0671186	0.161359	-0.0530448	0.019563	0.0434323	0.0595379	-0.129409	0.126265	0.108495	0.0517804	-0.0581396	-0.0264894	0.0844307
LINC01353	LINC01353	grey	grey	0.048387	0.009157	0.00789827	0.0322613	0.0314133	-0.0237234	0.0506422	0.0117311	0.0263979	0.0649445	0.0266863	0.023179	0.0251227	0.0371236
BTG2	BTG2	grey	grey	0.0401972	-0.0157584	0.0654279	-0.00020221	0.0493817	0.0165937	-0.0360385	-0.00927742	-0.0519325	0.0662804	-0.012245	0.062283	-0.0559897	0.0613324
PRELP	PRELP	grey	grey	0.000307911	-0.0187403	0.0363817	-0.030708	-0.000460456	0.0578929	-0.029928	-0.0368687	-0.0115655	-0.0413194	-0.00333563	-0.0176257	-0.0360687	0.000546121
ATP2B4	ATP2B4	grey	grey	0.215085	0.0917634	0.195092	0.115822	0.201226	-0.0662649	-0.0507593	0.0918681	-0.156971	-0.0239736	0.0649586	0.173813	-0.0921855	0.0645113
SNRPE	SNRPE	L2_4.2	turquoise	0.135971	-0.164973	0.341938	-0.0937387	0.0938945	-0.0530848	-0.0925184	-0.171257	-0.00954427	0.0325482	-0.0595921	-0.0378635	-0.204986	0.171736
ETNK2	ETNK2	grey	grey	0.0862152	-0.0463399	0.1105	0.0159444	0.10379	-0.0184325	-0.0198685	-0.023578	-0.047517	0.0964089	-0.0319056	0.0713047	-0.0767601	0.0837628
GOLT1A	GOLT1A	grey	grey	0.0391382	0.0371346	-0.0211795	0.0774078	0.0530525	-0.0303571	0.0598984	0.0512979	-0.0123351	0.0500149	0.024483	0.0522842	0.0277582	0.0247642
PLEKHA6	PLEKHA6	L2_4.9	tan	0.249295	0.0588067	0.0472196	0.306488	0.2933	-0.112098	0.239277	0.11881	0.0124058	0.355614	0.0217091	0.207356	0.0704151	0.14901
AL606489.1	AL606489.1	grey	grey	0.0394142	0.00253315	0.0366644	-0.00833661	0.0102243	0.0164557	-0.01264	-0.0123424	-0.00282986	0.0103908	0.0128091	0.00465772	-0.0184529	0.061114
PPP1R15B	PPP1R15B	grey	grey	0.0728122	0.000751988	0.137402	-0.099682	-0.0367851	0.0174656	-0.0766496	-0.0588908	0.00895874	-0.0345799	0.0690495	-0.0330948	-0.051796	0.0512922
PIK3C2B	PIK3C2B	grey	grey	0.0813409	0.051999	-0.00575633	0.0821693	0.0459505	0.0735661	0.090078	0.0137191	0.0508204	0.0366521	0.0617111	-0.00509143	0.0441089	0.0221995
MDM4	MDM4	grey	grey	0.0707766	0.113129	-0.0628906	0.0854202	0.0615327	0.0420518	0.00818616	0.101226	-0.0562867	0.0196679	0.0610658	0.101397	0.0472623	-0.0175436
AL512306.3	AL512306.3	L2_4.2	turquoise	0.0966816	-0.043326	0.104304	0.0280619	0.0911636	-0.0240347	-0.0127368	-0.0202618	-0.0242747	0.0533323	-0.0320571	0.0373056	-0.0700721	0.18295
LRRN2	LRRN2	L2_4.3	black	0.144728	0.041305	0.0206452	0.258504	0.2007	-0.0339479	0.151719	0.07438	-0.00030397	0.154918	0.00382766	0.123039	0.0288452	0.0736176
NFASC	NFASC	L2_4.6	pink	0.232241	0.110716	0.0471608	0.18781	0.120887	-0.0248563	0.220678	0.0583031	0.13992	0.150288	0.166098	0.0446257	0.136874	0.0562099
CNTN2	CNTN2	L2_4.2	turquoise	0.112497	-0.0710509	0.178766	-0.0536898	0.0496721	0.0205926	-0.00275735	-0.115102	0.0474474	0.0617831	0.0217266	-0.0323357	-0.0868546	0.0715127
TMEM81	TMEM81	L2_4.2	turquoise	0.0671405	-0.0321718	0.156411	-0.101555	-0.0191949	-0.0314489	-0.0602312	-0.0743759	0.0203934	-0.0361112	0.0430481	-0.0513412	-0.0605359	0.0289587
RBBP5	RBBP5	L2_4.2	turquoise	0.148283	0.0307443	0.178688	-0.0523809	0.0268225	-0.0368461	-0.04007	-0.016694	0.00128808	-0.0133308	0.0998107	0.00828708	-0.0362925	0.0663671
DSTYK	DSTYK	L2_4.2	turquoise	0.19667	0.00260192	0.282907	-0.0622758	0.0629319	-0.0421993	-0.0901943	-0.0547568	-0.00706353	-0.0478909	0.101783	0.000123563	-0.0986728	0.0886267
TMCC2	TMCC2	grey	grey	0.0659494	-0.00323551	0.105574	-0.0223149	0.0125939	0.0158719	-0.0191719	-0.049829	0.0291354	-0.0283739	0.0487492	-0.0375471	-0.0337644	-0.00497524
KLHDC8A	KLHDC8A	grey	grey	0.0132405	-0.0245995	0.0280013	-0.00248291	-0.0309004	0.0412561	0.0955344	-0.0891929	0.195944	-0.0182909	0.0209417	-0.161063	0.0595373	-0.0215236
CDK18	CDK18	L2_4.8	yellow	0.0468374	0.000188285	0.0249772	-0.0701828	-0.0856648	0.194164	0.0709384	-0.153738	0.273046	-0.0179222	0.0958452	-0.201031	0.0720453	-0.0413819
MFSD4A	MFSD4A	L2_4.2	turquoise	0.269231	-0.0759792	0.418846	-0.0131299	0.241574	-0.193062	-0.145538	-0.0159562	-0.182223	0.0658681	-0.0183924	0.181376	-0.235344	0.236724
ELK4	ELK4	grey	grey	0.126213	0.106945	0.0680378	-0.00076548	0.0413418	-0.050559	-0.0744115	0.100129	-0.0983356	0.0022765	0.102416	0.131234	-0.00296128	0.0748353
NUCKS1	NUCKS1	L2_4.2	turquoise	0.158401	-0.116874	0.44135	-0.209796	0.0430991	-0.0653417	-0.209558	-0.16936	-0.0553195	-0.0979559	0.0222882	-0.0430169	-0.229358	0.0273323
RAB29	RAB29	grey	grey	0.0438772	-0.0507649	0.094446	-0.0256068	0.00175738	0.0249549	0.0266551	-0.090789	0.0899119	0.0111733	0.0103353	-0.0868783	-0.0141983	0.042153
SLC41A1	SLC41A1	grey	grey	0.0602247	-0.0369966	0.111034	-0.0429994	0.0223523	0.05524	-0.0201184	-0.0750609	0.028134	0.0139648	0.0128739	-0.0339607	-0.0420344	0.0348432
AC119673.2	AC119673.2	grey	grey	0.118797	0.0940769	-0.0253637	0.106151	0.0158214	0.0461292	0.0891999	0.0534242	0.0747553	0.0265917	0.084751	0.0135149	0.0967842	0.116214
RAB7B	RAB7B	grey	grey	0.0760016	0.0979966	-0.000348424	0.0390364	0.0493421	-0.0507158	-0.0488259	0.109015	-0.102283	-0.00313339	0.0634241	0.124104	-0.0042419	0.0183287
SRGAP2	SRGAP2	grey	grey	0.1682	0.050841	0.0480474	0.144911	0.150967	-0.0201382	0.0736566	0.0888431	-0.0356965	0.153868	0.0405681	0.138347	0.0165473	0.121251
RASSF5	RASSF5	grey	grey	0.11392	-0.0360783	0.113032	0.0124014	0.042753	-0.0327049	0.0512758	-0.051366	0.0547884	0.141985	0.0276677	0.0211898	-0.0207394	0.0829933
EIF2D	EIF2D	grey	grey	0.0964689	0.0732582	0.0245942	0.0339321	0.0559883	0.00208078	-0.0115346	0.0636217	-0.0413639	0.0136772	0.0717556	0.0778703	0.00727212	0.0441614
DYRK3	DYRK3	grey	grey	0.0715899	0.051936	0.0558446	0.0251409	0.0319317	-0.0554142	-0.016385	0.0507045	-0.0450082	0.0076308	0.0445875	0.0466539	-0.00643873	0.035228
MAPKAPK2	MAPKAPK2	grey	grey	0.0152282	-0.0151993	0.0590774	-0.0509759	-0.0379975	0.0783203	-0.0224089	-0.0756681	0.0675051	-0.0313758	0.0237471	-0.0877353	-0.018856	-0.0174611
PFKFB2	PFKFB2	L2_4.2	turquoise	0.0726211	-0.0726904	0.155644	-0.0848244	-0.0353719	0.0470979	0.0245063	-0.157805	0.169317	0.00354539	0.0417213	-0.152184	-0.00890533	0.0337906
YOD1	YOD1	grey	grey	0.0575785	0.00142821	0.13723	-0.126377	-0.0687869	-0.0119226	-0.0625981	-0.0700584	0.0414195	-0.0627015	0.0807411	-0.0680719	-0.0336303	0.0174232
CD55	CD55	grey	grey	0.0812139	0.0444503	0.0559799	0.00465052	-0.00324504	-0.0306766	0.0245768	0.0255125	0.00550466	-0.0150805	0.0736871	0.0070744	0.0210758	0.034678
CD46	CD46	grey	grey	0.207241	0.0287921	0.154808	0.0491964	0.0911782	-0.0436411	0.0748741	0.0146734	0.02623	0.0785821	0.0748996	0.0434255	0.00860463	0.175011
MIR29B2CHG	MIR29B2CHG	grey	grey	0.250644	0.193701	-0.0586219	0.254678	0.136343	-0.102212	0.229942	0.189291	0.0639875	0.232496	0.178669	0.17971	0.193703	0.142578
PLXNA2	PLXNA2	L2_4.11	green	0.218957	0.0865088	0.03771	0.273176	0.305057	-0.139066	0.0823826	0.199422	-0.18768	0.281518	0.0130553	0.375198	0.00489536	0.0838532
AL606753.2	AL606753.2	L2_4.4	greenyellow	0.114185	-0.036902	0.082335	0.167174	0.295963	-0.085615	-0.00383931	0.0850546	-0.194641	0.12701	-0.112088	0.238665	-0.112434	0.16721
CAMK1G	CAMK1G	L2_4.2	turquoise	0.144282	-0.0734678	0.229763	-0.0203159	0.0956423	-0.092721	-0.00684868	-0.0722777	0.0141356	0.126955	-0.00584828	0.0199884	-0.0810132	0.0768389
LAMB3	LAMB3	grey	grey	0.0330963	-0.0434436	0.0818703	-0.031213	0.014844	0.00821436	-0.0117925	-0.0596213	0.0314584	0.0209581	-0.00788742	-0.0305629	-0.0359918	0.022879
HSD11B1-AS1	HSD11B1-AS1	grey	grey	0.0560454	0.083383	-0.0182014	0.0302635	-0.00680783	0.00201624	0.0421118	0.0528447	0.0492462	-0.021466	0.0946891	-0.00541737	0.0846125	-0.0134254
HSD11B1	HSD11B1	grey	grey	0.0591868	-0.0169948	0.0628812	0.0095994	0.0399807	-0.0180223	0.00258301	-0.0113529	-0.00155827	0.018867	0.00770808	0.00878866	-0.0277935	0.122365
C1orf74	C1orf74	grey	grey	0.0419073	-0.0297527	0.077479	-0.0160889	0.015039	-0.0226718	-0.0109181	-0.0286331	-4.46e-05	0.0101922	-0.00153544	-0.00426866	-0.031711	0.03962
UTP25	UTP25	grey	grey	0.101704	0.00290642	0.131703	-0.0366131	0.0112968	-0.0273981	-0.0303462	-0.0291217	0.0146414	-0.014586	0.0632186	-0.00840806	-0.023269	0.0437565
SYT14	SYT14	L2_4.12	salmon	0.118187	0.245157	-0.141906	0.0960249	-0.076758	-0.0306268	0.137609	0.176591	0.126952	0.0222748	0.222235	0.0411237	0.316611	-0.0701622
SERTAD4	SERTAD4	grey	grey	0.0978925	-0.0380514	0.134691	-0.0464618	0.0515547	-0.0371603	-0.0470205	-0.031689	-0.035625	0.081025	0.0037728	0.0697974	-0.0617759	0.0806173
HHAT	HHAT	L2_4.10	blue	0.0770473	0.224473	-0.0515657	-0.0529592	-0.0815227	-0.00814626	-0.148953	0.168033	-0.0912102	-0.112449	0.212151	0.116136	0.080357	-0.0679953
KCNH1	KCNH1	grey	grey	0.19979	0.159462	-0.102036	0.220538	0.0988799	-0.238281	0.292062	0.214017	0.135639	0.299079	0.137509	0.180201	0.29529	0.0493263
RCOR3	RCOR3	grey	grey	0.15435	0.14208	-0.0250808	0.072602	0.023957	-0.00985907	0.109658	0.111686	0.0635048	0.0860391	0.152537	0.0731465	0.155196	0.0126111
TRAF5	TRAF5	L2_4.8	yellow	0.0608745	-0.0370591	0.0491332	-0.00141879	-0.0604083	-0.0353074	0.217044	-0.0929166	0.275464	0.0459805	0.0656011	-0.186363	0.123463	0.00559753
LINC00467	LINC00467	grey	grey	0.0128418	0.00298444	0.00522257	-0.0150371	-0.0288753	0.0943157	0.0242111	-0.043813	0.0579837	-0.0274242	0.0394162	-0.0623452	0.0198457	-0.0129617
SLC30A1	SLC30A1	L2_4.2	turquoise	0.0665622	-0.0572547	0.215156	-0.161466	-0.0542982	-0.0138833	-0.0776436	-0.122046	0.0515356	-0.083136	0.0509075	-0.113265	-0.0735319	0.037228
NEK2	NEK2	L2_4.2	turquoise	0.0565609	-0.128214	0.172021	-0.0378508	0.0401707	-0.0768718	0.0562014	-0.111528	0.0586608	0.0724639	-0.0657016	-0.0662092	-0.0778083	0.0864808
LPGAT1	LPGAT1	L2_4.2	turquoise	0.209751	-0.0400595	0.235827	-0.0390112	0.0329252	-0.00993666	0.105678	-0.117477	0.186193	0.0863608	0.0982308	-0.0821976	0.0117924	0.125041
INTS7	INTS7	grey	grey	0.108594	0.0592523	0.0124729	0.0357708	0.00617977	-0.00553562	0.109539	0.024847	0.0948946	0.0456721	0.0938184	-0.0132306	0.0844382	0.0492881
PPP2R5A	PPP2R5A	grey	grey	0.104741	-0.016956	0.110863	-0.0640317	-0.0359416	0.0466958	0.0578863	-0.0782526	0.143155	0.0620333	0.0766924	-0.0916308	0.0380854	0.0366298
AL360091.3	AL360091.3	grey	grey	0.0841539	-0.0236956	0.0684052	0.000946433	0.0366353	0.0188638	0.0236053	-0.0303982	0.0323326	0.0553433	0.0104597	0.00248304	-0.00942395	0.159147
PACC1	PACC1	grey	grey	0.0536399	0.00303549	0.0384145	0.00337909	0.0176048	0.0724864	0.00790114	-0.0194603	0.0200258	0.0126429	0.0189015	-0.00422048	-0.00726933	0.0631657
NENF	NENF	L2_4.2	turquoise	0.0876611	-0.14522	0.267178	-0.0671509	0.0979588	-0.0252741	-0.088117	-0.147712	-0.00606166	0.0184293	-0.0704135	-0.0381872	-0.169569	0.115508
ATF3	ATF3	grey	grey	0.0534662	0.00455581	0.0838411	-0.00648713	0.0747348	-0.0311904	-0.0727448	0.016028	-0.100752	0.0224186	0.00546814	0.0925538	-0.0792678	0.0616584
BATF3	BATF3	L2_4.4	greenyellow	0.129968	-0.0126486	0.110455	0.0918523	0.250572	-0.0798273	-0.0515679	0.0739121	-0.178348	0.118544	-0.0472702	0.220298	-0.113474	0.132511
NSL1	NSL1	grey	grey	0.155041	0.145808	0.0381604	0.0352421	0.0307727	-5.15e-05	-0.0181258	0.0964471	-0.01744	-0.00406491	0.154297	0.090079	0.048967	0.0435466
TATDN3	TATDN3	grey	grey	0.151118	0.0700934	0.0605784	0.0706568	0.0797819	-0.0258317	0.0332709	0.0619274	-0.00833006	0.0492661	0.0883165	0.0778708	0.0296803	0.0518023
FLVCR1-DT	FLVCR1-DT	grey	grey	0.044046	-0.0194099	0.0434952	0.0123309	0.033131	-0.005086	0.00903788	-0.0130486	-0.000390142	0.0224714	-0.00227833	0.00736932	-0.0182363	0.0418302
FLVCR1	FLVCR1	grey	grey	0.111213	0.072833	0.0376719	0.0390968	0.0302722	-0.00402651	0.0297789	0.0446587	0.0188768	0.0160918	0.0912354	0.0344493	0.0500841	0.0115837
ANGEL2	ANGEL2	L2_4.10	blue	0.128828	0.132544	0.0670817	0.00862946	0.0231742	-0.0168831	-0.0454365	0.0984734	-0.0622206	-0.0567785	0.140402	0.0806747	0.017996	0.045986
RPS6KC1	RPS6KC1	L2_4.7	purple	0.19811	0.386149	-0.147347	0.226782	0.0791772	-0.138443	0.104271	0.415852	-0.127911	0.00464343	0.286665	0.278723	0.245279	-0.0238682
AL592402.1	AL592402.1	grey	grey	0.0664771	0.0611191	-0.00762999	0.0608341	0.0407615	-0.0468546	0.0490426	0.0719082	-0.030578	0.0534273	0.0632006	0.0703494	0.0288773	0.0447543
AC096639.1	AC096639.1	grey	grey	0.0204508	0.0249599	-0.0335079	0.0717985	0.0526628	-0.0371021	0.0584341	0.0539494	-0.0232554	0.0515569	0.00512628	0.0567668	0.0282812	0.00242591
PROX1	PROX1	L2_4.5	brown	-0.0153574	0.0204563	-0.0267294	-0.0450493	-0.0574352	0.169413	-0.0306661	-0.0566232	0.0617409	-0.0555057	0.0457117	-0.0597772	0.00939749	-0.0295087
SMYD2	SMYD2	L2_4.8	yellow	0.0416075	-0.141038	0.114898	-0.027346	-0.0853789	0.00736127	0.250916	-0.245692	0.439784	0.0784843	0.00770579	-0.333403	0.116367	-0.000846746
PTPN14	PTPN14	grey	grey	0.0953498	0.0672316	0.0159108	-0.0231137	-0.0478844	0.0156883	0.0813372	0.00578528	0.134568	0.036854	0.131123	-0.0373945	0.125208	0.0127081
KCNK2	KCNK2	L2_4.5	brown	-0.000190261	0.0193334	0.000735338	-0.0613412	-0.0977575	0.19438	0.00574965	-0.0922897	0.17589	-0.0783588	0.0721194	-0.1447	0.0751432	0.00485614
KCTD3	KCTD3	grey	grey	0.10051	0.157331	-0.0495668	0.0418004	-0.00343622	0.028652	0.0222836	0.121133	-0.00644622	-0.00838073	0.138108	0.0856467	0.109773	-0.0294388
USH2A	USH2A	L2_4.10	blue	0.0521303	0.104662	-0.0453937	0.0126641	-0.0243682	-0.0223508	-0.0113207	0.0839913	-0.0327575	0.0114421	0.116229	0.0665057	0.0566013	-0.0119161
ESRRG	ESRRG	grey	grey	0.136404	0.178003	-0.115348	0.0802447	0.0424452	0.14415	-0.00724182	0.179089	-0.103604	0.143484	0.136864	0.2437	0.0997113	0.0320369
GPATCH2	GPATCH2	grey	grey	0.178772	0.0587866	0.0462932	0.0716555	0.0301331	-0.0849078	0.157487	0.0669323	0.118891	0.141593	0.138483	0.0221205	0.149989	0.0513771
SPATA17	SPATA17	grey	grey	0.0203778	0.0882189	-0.0381943	0.0230645	-0.0212762	-0.00499004	0.0118899	0.0795921	0.00325121	-0.060377	0.0807374	0.0135255	0.0712993	-0.0433077
RRP15	RRP15	grey	grey	0.0986734	0.0148307	0.0555433	0.0500455	0.0509328	-0.0560137	0.0539495	0.0184663	0.0219102	0.0614064	0.0307024	0.0319491	0.0277136	0.0409196
TGFB2	TGFB2	L2_4.5	brown	-0.00158048	0.0341116	-0.0445169	0.0171985	-0.0472812	0.205261	0.0477818	-0.0261138	0.0879186	-0.0347628	0.0554047	-0.0800659	0.0776767	-0.0270498
LYPLAL1-DT	LYPLAL1-DT	grey	grey	0.0423528	0.0311775	-0.0127605	0.0126795	-0.00639744	0.0658681	0.0356378	0.00778318	0.0419782	0.0146859	0.043788	-0.00354989	0.0514601	0.00164672
LYPLAL1	LYPLAL1	L2_4.5	brown	0.117205	0.115238	0.00634913	0.0116999	-0.038574	0.057869	0.0655785	0.0512182	0.0840414	-0.0366549	0.147604	-0.0158343	0.12203	0.0355005
AC096642.1	AC096642.1	grey	grey	0.0343179	0.0441534	-0.0133207	0.0290356	0.00249485	-0.00514297	0.0242573	0.0362474	0.0013376	0.00973846	0.0411639	0.0184868	0.0380174	0.00435094
SLC30A10	SLC30A10	grey	grey	0.0719342	0.0236501	0.0576419	0.0118494	0.046235	0.0495433	-0.00810172	0.00870295	-0.0253918	-0.013235	0.0260661	0.0190863	-0.00932958	0.0428032
EPRS	EPRS	L2_4.2	turquoise	0.148515	-0.0131561	0.241621	-0.083024	0.0247638	-0.0140042	-0.108723	-0.062047	-0.0217252	-0.0376946	0.086873	0.00112458	-0.0922856	0.0950331
BPNT1	BPNT1	grey	grey	0.101396	0.0114373	0.0813525	0.0190431	0.0416757	-0.0133116	0.0244115	-0.000126683	0.0237249	0.00783836	0.0460888	0.000705028	0.00218593	0.0287467
IARS2	IARS2	grey	grey	0.118227	-0.0149748	0.150784	-0.0240685	0.0321546	-0.00195829	-0.0231935	-0.0413553	0.0134817	0.00495307	0.0412017	-0.00491948	-0.0449401	0.10057
RAB3GAP2	RAB3GAP2	grey	grey	0.231754	0.0541039	0.175037	-0.0141348	0.0366758	-0.0472912	0.0346083	0.00988454	0.0619455	0.0901624	0.144006	0.039211	0.0369259	0.117854
MARK1	MARK1	L2_4.6	pink	0.088074	0.0970255	-0.0905575	0.126394	-0.0256176	-0.0396841	0.265307	0.0775916	0.188569	0.093412	0.104459	-0.0316268	0.237214	-0.0629655
C1orf115	C1orf115	L2_4.2	turquoise	0.183381	-0.170915	0.488299	-0.202824	0.0630869	-0.152525	-0.117306	-0.212432	0.0325815	-0.0249814	0.00328936	-0.109595	-0.220446	0.113005
2025-03-02	2025-03-02	grey	grey	0.131426	0.0568326	0.0400429	0.101898	0.0970453	-0.036939	0.0611099	0.0587023	-0.000216743	0.0545271	0.0588345	0.0688616	0.0337156	0.046987
2025-03-01	2025-03-01	grey	grey	0.109125	0.00459379	0.0686622	0.0606068	0.104794	-0.0246553	0.00810839	0.0283779	-0.0398357	0.058614	0.0106988	0.0822605	-0.0270062	0.0651512
TAF1A	TAF1A	grey	grey	0.0528184	0.0366362	0.025564	0.0124786	0.00867647	0.00241337	-0.00405008	0.0224044	-0.00502995	0.0154507	0.0403718	0.0263922	0.0078708	0.0278369
MIA3	MIA3	grey	grey	0.0644793	0.0589788	0.0448092	0.0130681	0.0289375	-0.0484753	-0.074115	0.0652175	-0.121916	0.021998	0.0381758	0.126487	-0.0316584	0.0325874
AIDA	AIDA	grey	grey	0.0656262	0.0322319	0.0957989	-0.0685622	-0.0559865	0.01626	-0.0187713	-0.0432214	0.0819524	-0.0734354	0.102329	-0.0779248	0.0225686	-0.0182762
BROX	BROX	grey	grey	0.106711	0.000379587	0.154828	-0.0787298	-0.0245177	0.00978057	-0.0269574	-0.0612803	0.0592652	-0.0225936	0.0648999	-0.0504154	-0.0171773	0.0692216
AL392172.1	AL392172.1	L2_4.5	brown	0.0129916	0.044697	-0.0329222	-0.00443703	-0.0384493	0.0789822	0.0181009	0.00561426	0.0505354	-0.0168148	0.0561563	-0.0197907	0.0475234	-0.0141109
DISP1	DISP1	L2_4.5	brown	0.0200839	0.0896253	-0.0750315	0.00229312	-0.0759647	0.141494	0.0457833	0.0137106	0.104476	-0.0388478	0.103179	-0.0574084	0.113487	-0.0438772
SUSD4	SUSD4	L2_4.3	black	0.0870513	0.0576253	-0.047179	0.224755	0.150426	-0.0717584	0.0884998	0.125308	-0.0566977	0.193107	-0.000598505	0.190633	0.0562723	0.0284391
CAPN2	CAPN2	L2_4.5	brown	0.00879661	0.0353515	-0.0140002	-0.0358761	-0.0312825	0.219083	-0.0487175	-0.0355985	0.0186709	-0.0527767	0.0471961	-0.0272623	0.00149703	-0.0276245
TP53BP2	TP53BP2	L2_4.5	brown	-0.034767	0.00877254	-0.024597	-0.0872779	-0.0874184	0.319773	-0.0507952	-0.0820898	0.0465515	-0.0871388	0.0311886	-0.093738	0.00298059	-0.0380882
FBXO28	FBXO28	grey	grey	0.155961	0.104319	0.0262275	0.104471	0.0827774	-0.0561806	0.0911839	0.0939065	0.0124409	0.0745982	0.111467	0.0827827	0.0785482	0.00190046
DEGS1	DEGS1	L2_4.2	turquoise	0.165194	-0.152894	0.359837	-0.0983392	0.0933499	-0.0516475	-0.0774417	-0.170705	0.0134126	0.0256081	-0.0318517	-0.0505735	-0.181737	0.192482
NVL	NVL	grey	grey	0.10528	0.125232	-0.0675617	0.138183	0.0729901	-0.00862989	0.0914676	0.118506	0.00796917	0.0644877	0.094689	0.0898892	0.105351	-0.0324043
CNIH4	CNIH4	L2_4.2	turquoise	0.124317	-0.0476266	0.203685	-0.0730591	0.00939145	-0.0134549	-0.0206721	-0.0996462	0.0660327	0.00713574	0.0546524	-0.0684074	-0.0505476	0.100371
WDR26	WDR26	grey	grey	0.18382	0.0701383	0.126524	-0.0184218	0.0243111	-0.0343985	0.0349229	0.0212102	0.0498837	0.0714346	0.132425	0.0319753	0.0527204	0.0638957
CNIH3	CNIH3	L2_4.8	yellow	0.0511759	0.00661995	-0.00320463	0.0118828	-0.0754724	0.118259	0.174114	-0.112195	0.341776	0.0287183	0.100751	-0.216224	0.162524	-0.0343011
LINC02813	LINC02813	grey	grey	-0.00150724	-0.0129905	0.0145056	-0.0378181	-0.0606566	0.0439106	0.0537264	-0.0893026	0.169902	-0.00466826	0.0488356	-0.134002	0.0550128	-0.0342019
DNAH14	DNAH14	L2_4.8	yellow	-0.00835253	0.0176307	-0.0910526	0.108403	-0.046359	-0.0114795	0.251255	-0.0113727	0.260142	0.0128379	0.0493881	-0.177711	0.207575	-0.0686242
LBR	LBR	grey	grey	0.0369246	0.0824853	-0.00999683	0.0157611	-0.00217486	0.0661779	-0.0223872	0.046384	-0.0217698	-0.05115	0.0693158	0.0273831	0.0192531	-0.00955643
ENAH	ENAH	grey	grey	0.173907	0.15581	0.0212954	0.135489	0.1411	0.00337748	-0.00973431	0.178649	-0.155523	0.0416714	0.0905736	0.22178	0.0262248	0.0751712
AC099066.1	AC099066.1	grey	grey	0.0325492	0.0495214	-0.0350734	0.0593625	0.0387424	-0.0181259	0.0293886	0.0525244	-0.0214285	0.0277921	0.0272472	0.0546399	0.0189252	-0.0220928
SRP9	SRP9	L2_4.2	turquoise	0.134231	-0.147466	0.400644	-0.181296	0.0269087	-0.0366337	-0.150149	-0.198581	-0.00140649	-0.0613807	-0.0105127	-0.0878067	-0.213225	0.127792
EPHX1	EPHX1	grey	grey	0.0101379	-0.0222034	0.0679151	-0.0494745	0.0113455	0.171557	-0.0758402	-0.0623675	-0.0328733	-0.0736719	0.00367701	-0.0356633	-0.0644568	-0.0110196
TMEM63A	TMEM63A	grey	grey	0.0207755	0.0209865	-0.011691	-0.0209025	-0.00414204	0.194668	-0.0172232	-0.0331355	0.00343081	-0.0211132	0.028666	-0.00954451	-0.0261386	-0.00183583
LEFTY1	LEFTY1	grey	grey	0.0569336	0.103876	-0.0513245	0.10692	0.0667218	-0.0311521	0.027983	0.101451	-0.0531607	0.020025	0.0752541	0.0911689	0.0356759	-0.0238948
PYCR2	PYCR2	L2_4.2	turquoise	0.116604	-0.116174	0.260521	-0.0328232	0.11732	-0.040839	-0.0601371	-0.102393	-0.0452471	0.029087	-0.061211	0.00378003	-0.155794	0.110885
SDE2	SDE2	grey	grey	0.0417416	-0.00469988	0.0847618	-0.0593266	-0.0224084	-0.00513008	-0.033581	-0.0387797	0.0152949	-0.0316256	0.0362839	-0.0298146	-0.0283375	-0.00347877
H3F3A	H3F3A	L2_4.2	turquoise	0.148824	-0.156083	0.440208	-0.226673	0.0531285	-0.0404963	-0.22925	-0.216565	-0.0478781	-0.0696489	-0.0166126	-0.0600176	-0.270977	0.133552
ACBD3	ACBD3	grey	grey	0.156221	0.0446304	0.112397	0.0448996	0.0690954	-0.0380131	0.0321992	0.0224763	0.0160114	0.0387268	0.0819533	0.0353962	0.00848897	0.0709973
LIN9	LIN9	L2_4.10	blue	0.0829004	0.12897	-0.00209116	0.0272312	-0.0056115	-0.0517638	0.00372545	0.0860773	-0.0206319	-0.0467401	0.138532	0.0372159	0.0500029	0.000448979
PARP1	PARP1	L2_4.2	turquoise	0.145247	-0.127064	0.299572	-0.0415796	0.100066	-0.0798296	-0.0366419	-0.120466	-0.0135668	0.0561981	-0.0392434	-0.00603016	-0.15651	0.120978
STUM	STUM	L2_4.4	greenyellow	0.152278	0.0111952	0.057806	0.252447	0.334398	-0.0929266	0.10959	0.122668	-0.110235	0.189626	-0.0806505	0.216432	-0.0286671	0.113791
ITPKB	ITPKB	L2_4.5	brown	-0.0672031	0.00211238	-0.0596754	-0.105703	-0.0985558	0.465209	-0.0827861	-0.10016	0.0319297	-0.0895197	0.0305817	-0.0967647	5.09737e-05	-0.0529706
PSEN2	PSEN2	L2_4.2	turquoise	0.0904732	-0.111092	0.213475	-0.0397278	0.0519875	-0.042844	0.0111618	-0.115963	0.0617714	0.0266336	-0.0242546	-0.0732319	-0.0870496	0.0946956
COQ8A	COQ8A	grey	grey	0.15211	0.0068284	0.154516	0.0327631	0.0952428	-0.0785745	0.0235217	-0.0120594	0.0163551	0.0374375	0.0637457	0.0147292	-0.0218508	0.0503797
CDC42BPA	CDC42BPA	L2_4.1	red	0.094337	0.325576	-0.200381	0.0955784	-0.10005	0.0142802	0.156271	0.216886	0.11789	-0.0256246	0.276603	0.0377057	0.318787	-0.101437
AL353689.3	AL353689.3	grey	grey	0.0790405	-0.011747	0.0821924	-0.0161236	0.0314416	-0.0290621	-0.00913375	-0.017223	0.00248156	0.0264738	0.0152678	0.0129133	-0.0229314	0.140908
ZNF678	ZNF678	grey	grey	0.0708707	0.117747	-0.059708	0.0311459	-0.00610885	0.0846583	0.0100785	0.0766741	0.00393468	0.000731999	0.10357	0.0607312	0.0768635	-0.00520085
SNAP47	SNAP47	L2_4.2	turquoise	0.15791	-0.100619	0.291662	-0.0366535	0.104788	-0.0791563	-0.0243347	-0.11227	0.0212522	0.036426	-0.00793018	-0.0298008	-0.12428	0.132682
JMJD4	JMJD4	L2_4.2	turquoise	0.0909856	-0.115396	0.191721	-0.0266698	0.0733662	-0.0464375	0.01787	-0.109535	0.0516803	0.0615438	-0.0441177	-0.0454011	-0.0867367	0.0840618
WNT9A	WNT9A	L2_4.8	yellow	0.0110614	-0.00888375	-0.0120701	0.0394424	-0.0215527	-0.00844968	0.144236	-0.0495177	0.175766	0.0291621	0.0262982	-0.118883	0.0934592	-0.0182373
ARF1	ARF1	L2_4.2	turquoise	0.228251	-0.227431	0.622482	-0.252644	0.0983195	-0.127427	-0.220735	-0.274617	-0.0186512	-0.056328	-0.017393	-0.0972403	-0.324077	0.158109
C1orf35	C1orf35	L2_4.2	turquoise	0.149236	-0.0526724	0.196784	-0.00370458	0.131494	-0.0538798	-0.0341053	-0.0523052	-0.0260752	0.0744682	-0.00469143	0.0400548	-0.0992794	0.146013
MRPL55	MRPL55	L2_4.2	turquoise	0.0795382	-0.187465	0.264432	-0.0400664	0.125736	-0.0579248	-0.0291406	-0.168812	0.00609142	0.0715691	-0.111681	-0.0475237	-0.174111	0.0931928
GUK1	GUK1	L2_4.2	turquoise	0.208629	-0.333281	0.570489	-0.144144	0.188507	-0.109868	-0.105269	-0.30481	0.00792936	0.118067	-0.153502	-0.0715853	-0.337106	0.340939
GJC2	GJC2	grey	grey	0.0470686	-0.014808	0.0548412	-0.010295	0.0182325	0.0305144	0.00637332	-0.0356969	0.0222255	0.0367002	0.0139858	-0.0060042	-0.0231299	0.0216233
IBA57	IBA57	grey	grey	0.0475855	0.0149537	0.0162467	0.0404151	0.0421532	-0.00521332	0.0277846	0.0186709	0.000282414	0.0396885	0.0158099	0.0340234	0.0120493	0.0196318
OBSCN-AS1	OBSCN-AS1	grey	grey	0.0799997	-0.037885	0.0525448	0.0876136	0.118314	-0.0632219	0.10537	0.012314	-0.00680694	0.116021	-0.037134	0.0623665	-0.00667721	0.0691386
OBSCN	OBSCN	grey	grey	0.0950172	-0.0176817	0.0317184	0.126635	0.124387	-0.0851976	0.166114	0.0234453	0.0302305	0.141395	-0.0160974	0.0518171	0.0314004	0.037883
AL353593.1	AL353593.1	grey	grey	0.0313635	0.0179291	0.0286043	0.0055862	0.00561966	-0.0229789	0.0158821	0.00199237	0.0208652	-0.0121905	0.0275444	-0.01417	0.0121641	0.0107203
AL670729.3	AL670729.3	grey	grey	0.0448501	-0.0164303	0.0431296	0.0196752	0.0188087	-0.00664931	0.047073	-0.0239301	0.0536097	0.0151322	0.00772904	-0.0351899	0.0141889	0.0308005
TRIM11	TRIM11	grey	grey	0.11874	0.043033	0.0730287	0.0933602	0.149523	-0.083693	-0.021927	0.0756252	-0.1092	0.057124	0.0232797	0.139404	-0.0504418	0.0402989
TRIM17	TRIM17	L2_4.4	greenyellow	0.158346	-0.0134212	0.117089	0.143013	0.285382	-0.0949174	0.00165054	0.0772534	-0.144278	0.12469	-0.0505469	0.196321	-0.0933505	0.175697
HIST3H2A	HIST3H2A	L2_4.2	turquoise	0.104856	-0.0310507	0.177001	-0.0529441	0.0447908	-0.0390703	-0.0721433	-0.0545011	-0.0233148	-0.0115851	0.0136512	-0.00561309	-0.0902116	0.118541
HIST3H2BB	HIST3H2BB	grey	grey	0.048473	0.0304124	0.0155902	0.0068524	-0.00822234	-0.0239411	0.0158747	0.0139657	0.0215263	0.00332971	0.0510954	-0.00325689	0.0240501	0.0449687
RNF187	RNF187	L2_4.2	turquoise	0.109539	-0.270555	0.512403	-0.239161	0.0278318	-0.0671306	-0.136184	-0.33232	0.0730306	-0.0445481	-0.0565803	-0.205647	-0.289958	0.0861752
RHOU	RHOU	grey	grey	0.046617	-0.0385711	0.0517304	0.00287294	0.0326015	0.107203	0.0449484	-0.065225	0.0583037	0.0278202	-0.0137932	-0.0458288	-0.0184807	0.0458348
AL162595.1	AL162595.1	grey	grey	0.067869	0.0109674	0.0416967	0.0423023	0.0494352	-0.0335252	0.0384216	0.0176847	0.000469791	0.0324021	0.0133608	0.0304275	0.00202032	0.0241514
RAB4A	RAB4A	L2_4.2	turquoise	0.114769	-0.107988	0.278269	-0.135933	-0.0227144	0.0100951	-0.0345053	-0.177592	0.115831	-0.0113834	0.0377257	-0.133215	-0.0891295	0.138455
CCSAP	CCSAP	L2_4.2	turquoise	0.184502	-0.0315779	0.330061	-0.137418	0.0207819	-0.104206	-0.127597	-0.100481	0.0104142	-0.00389074	0.0877654	-0.0131523	-0.110439	0.117657
ACTA1	ACTA1	L2_4.2	turquoise	0.0318798	-0.069242	0.124459	-0.0573966	0.0105354	-0.0219916	-0.0320456	-0.091011	0.0298791	-0.00199197	-0.0125868	-0.0570113	-0.0704526	0.0330532
NUP133	NUP133	grey	grey	0.197821	0.0851394	0.107207	0.0445326	0.0698154	-0.0419334	0.0470854	0.0531156	0.0335954	0.057646	0.124892	0.0515392	0.0456705	0.107018
ABCB10	ABCB10	grey	grey	0.118845	0.0590082	0.0180214	0.0639923	0.0390685	0.0105239	0.0892162	0.0287677	0.0802957	0.0664127	0.0826254	0.012553	0.0778913	0.0410965
TAF5L	TAF5L	grey	grey	0.0727727	0.0346132	0.027447	0.0271416	0.0241076	0.00957079	0.0355606	0.0271595	0.0146874	0.047114	0.0462477	0.0325155	0.0309726	0.0104036
URB2	URB2	grey	grey	0.0827146	0.0126655	0.0466472	0.0314151	0.047561	-0.00638763	0.0168188	0.0160372	-0.00723447	0.0522354	0.0211322	0.0447946	-0.00335869	0.0661916
GALNT2	GALNT2	grey	grey	0.196137	0.0574869	0.0766632	0.0732515	0.117275	0.0419628	0.0288615	0.0576989	-0.020142	0.189441	0.0790216	0.147774	0.0182725	0.136595
PGBD5	PGBD5	L2_4.4	greenyellow	0.232948	-0.0176637	0.145268	0.296013	0.326277	-0.194411	0.240359	0.0654249	0.0243821	0.244803	-0.0208844	0.132007	0.0225631	0.128164
AL133516.1	AL133516.1	grey	grey	0.0500369	0.0380534	-0.0300247	0.0921247	0.0316187	-0.0294814	0.116074	0.0394417	0.0615083	0.0548588	0.0319123	0.00513848	0.0784648	-0.0135379
COG2	COG2	grey	grey	0.124832	0.060061	0.0647323	0.0144397	0.0259642	-0.0245372	0.0194803	0.0356909	0.0104986	0.0269517	0.0943197	0.0383125	0.028627	0.0574774
AGT	AGT	L2_4.5	brown	-0.10133	-0.0542833	-0.0352082	-0.112518	-0.0841648	0.422778	-0.0864735	-0.137169	0.0320351	-0.0930482	-0.0306764	-0.117127	-0.0338292	-0.0522312
C1orf198	C1orf198	grey	grey	0.00254711	0.00892664	0.0197954	-0.0594497	-0.0542438	0.18316	-0.0186732	-0.0756406	0.0765277	-0.0437891	0.0500449	-0.0964308	0.0099637	-0.0263169
TTC13	TTC13	grey	grey	0.18127	0.14052	0.0100806	0.128721	0.0793168	-0.0305299	0.108709	0.131455	0.0400339	0.0606316	0.141308	0.0845478	0.127273	0.0682647
ARV1	ARV1	L2_4.2	turquoise	0.130455	-0.0630952	0.207682	-0.0567819	0.0419125	-0.0366447	-0.0179384	-0.0879402	0.0385215	0.0201669	0.0234979	-0.0359904	-0.0662329	0.110628
C1orf131	C1orf131	grey	grey	0.104208	-0.00165347	0.0953908	0.0317808	0.0644041	-0.0135341	0.00327111	-0.0103058	-0.000481621	0.029187	0.0283802	0.0287574	-0.031581	0.0927385
GNPAT	GNPAT	grey	grey	0.121069	-0.01597	0.136749	-0.00384817	0.0541026	-0.0217242	0.0173763	-0.0407564	0.0349095	0.0217712	0.0393413	-0.0122359	-0.0234495	0.0786516
EXOC8	EXOC8	L2_4.2	turquoise	0.0656148	-0.0494742	0.1703	-0.104618	-0.0312745	-0.0322283	-0.0526613	-0.0839519	0.0347628	-0.0352534	0.0334507	-0.0583456	-0.0597848	0.0353102
SPRTN	SPRTN	grey	grey	0.0798098	-0.00771553	0.0706114	0.00782729	0.0393142	-0.0175752	0.0120238	-0.00916397	0.00791668	0.0473303	0.021239	0.0174424	-0.0149867	0.0876022
EGLN1	EGLN1	grey	grey	0.162433	0.107918	0.0964486	0.0103057	0.0111349	-0.00646014	0.00708665	0.0553729	0.0152195	-0.0121498	0.148937	0.0338371	0.0433363	0.0492898
TSNAX	TSNAX	L2_4.2	turquoise	0.156185	-0.0825386	0.275563	-0.0804146	0.0485426	-0.0385238	-0.0431165	-0.113741	0.0287831	0.0249182	0.0251666	-0.0343268	-0.108863	0.138669
DISC1	DISC1	L2_4.5	brown	-0.00268958	0.0542788	-0.091163	0.0514739	-0.0487496	0.228288	0.144548	0.00731191	0.106774	-0.0712787	0.0504315	-0.0813636	0.0778489	-0.00659629
SIPA1L2	SIPA1L2	grey	grey	0.0994244	-0.0400791	0.120402	-0.104488	-0.102937	0.0353835	0.122247	-0.139241	0.286147	0.0829115	0.106277	-0.177971	0.0922041	0.0312722
MAP10	MAP10	grey	grey	0.0219229	-0.0110173	0.0285863	0.00958876	0.0147885	-0.0110275	0.00128867	-0.00214027	-0.0121843	0.0167313	-0.0108291	0.0153079	-0.00896136	0.0172228
NTPCR	NTPCR	grey	grey	0.112678	0.00361424	0.135984	-0.0418462	0.00879029	0.00383452	-0.0102502	-0.0476431	0.0576038	-0.00638421	0.0777405	-0.0347009	-0.0140589	0.0409727
PCNX2	PCNX2	L2_4.3	black	0.169594	0.146918	-0.0959657	0.287965	0.107553	-0.113447	0.311331	0.163313	0.151691	0.222512	0.114794	0.0915715	0.258861	-0.00514303
MAP3K21	MAP3K21	grey	grey	0.094105	0.120774	-0.0293134	0.0624465	-0.0171728	-0.0401089	0.113346	0.0648004	0.10685	0.00857539	0.133041	-0.014243	0.140668	-0.0112359
KCNK1	KCNK1	L2_4.11	green	0.343779	0.0364805	0.277934	0.145749	0.314726	-0.246532	-0.0417964	0.151569	-0.252356	0.246729	0.0289422	0.390902	-0.126113	0.276997
SLC35F3	SLC35F3	grey	grey	0.170029	0.212513	-0.0817468	0.103796	0.0386078	-0.0567365	0.0492168	0.192511	-0.0304976	0.160819	0.20349	0.221599	0.166207	0.0153894
AL355472.2	AL355472.2	grey	grey	0.0916677	0.154322	-0.111156	0.124042	0.0267672	-0.0125273	0.123641	0.135224	0.0514096	0.0962498	0.135773	0.0869687	0.162787	-0.0394507
AL355472.3	AL355472.3	grey	grey	0.102946	0.0348124	0.0516755	0.00526034	0.0320411	-0.0313617	0.0345685	0.0138862	0.0329332	0.0561173	0.0688118	0.0258078	0.0364104	0.0799807
COA6-AS1	COA6-AS1	grey	grey	0.0485596	0.00157491	0.0539063	-0.000286686	0.0248376	0.0305423	-3.63e-05	-0.0121569	0.00884028	-0.00726237	0.0224184	-0.00710601	-0.0149941	0.057696
COA6	COA6	L2_4.2	turquoise	0.111674	-0.0499142	0.150484	0.0207115	0.0793684	-0.0488233	0.0270123	-0.0503396	0.0291339	0.0748295	-0.00260162	0.00463422	-0.0457306	0.11781
TARBP1	TARBP1	L2_4.3	black	0.254216	0.125663	-0.0323395	0.337635	0.275504	-0.143293	0.223236	0.239719	-0.0510004	0.266447	0.0317183	0.277386	0.133642	0.087083
IRF2BP2	IRF2BP2	L2_4.2	turquoise	0.0894272	-0.066932	0.243652	-0.148414	-0.022664	0.0311691	-0.104934	-0.143632	0.0330139	-0.0425421	0.0349417	-0.0800505	-0.116077	0.0362189
AL160408.1	AL160408.1	grey	grey	0.031919	0.024545	-0.0075456	0.0357401	0.0400975	-0.0114632	0.0101556	0.0352603	-0.030719	0.0327377	0.00714939	0.0548955	0.00725117	0.0135804
AL732292.2	AL732292.2	grey	grey	0.0432557	-0.00896579	0.10421	-0.0579029	-0.00108868	-0.022997	-0.0501496	-0.0367824	-0.0128669	-0.0228775	0.0313547	-0.0164129	-0.0550407	0.0430244
TOMM20	TOMM20	L2_4.2	turquoise	0.277974	-0.205043	0.653668	-0.207162	0.132086	-0.144861	-0.204975	-0.234377	-0.0593903	-0.0283002	-0.0105718	-0.0334932	-0.334082	0.260604
RBM34	RBM34	grey	grey	0.0256423	-0.00615131	0.0385293	-0.0034201	0.0135371	-0.00753123	0.00388484	-0.0112578	0.00687679	-0.00126082	0.00516213	-0.00794454	-0.0097516	0.0132705
ARID4B	ARID4B	L2_4.1	red	0.124385	0.26549	-0.117542	0.144004	0.0471394	-0.0134317	0.044126	0.220463	-0.0638091	0.0264893	0.178296	0.166071	0.156424	-0.0746832
GGPS1	GGPS1	L2_4.2	turquoise	0.0887068	-0.0380346	0.151002	-0.0436794	0.0322625	-0.0429086	-0.0287876	-0.0538639	0.00615321	0.0090462	0.0179795	-0.0125681	-0.0580671	0.0553817
TBCE	TBCE	grey	grey	0.0438032	0.106089	-0.106722	0.149533	0.0633982	-0.0489759	0.0825141	0.119889	-0.0332573	0.0645735	0.0705925	0.101822	0.0717217	-0.0676118
TBCE.1	TBCE.1	grey	grey	0.0535518	0.0370694	-0.00457531	0.033188	0.0287698	-0.00396468	0.0270666	0.0328086	0.00974332	0.0304443	0.0428966	0.0275496	0.0310675	0.0225639
B3GALNT2	B3GALNT2	grey	grey	0.148454	0.0827444	0.0362703	0.0645928	0.0501469	0.0233379	0.0615207	0.0381551	0.0574655	0.0643803	0.11538	0.0312513	0.0672517	0.0587727
GNG4	GNG4	grey	grey	0.0417288	0.0135179	0.0412107	-0.0264151	0.0168301	0.0451183	-0.102309	-0.00877934	-0.0495784	0.053707	0.0100169	0.0574051	-0.0563281	0.00113025
LYST	LYST	L2_4.11	green	0.186519	0.244929	-0.0888129	0.165598	0.0930561	-0.0670672	0.071773	0.246276	-0.081601	0.115414	0.176858	0.260163	0.155602	-0.000353168
GPR137B	GPR137B	grey	grey	0.0921968	0.0807784	0.0405358	-0.0314953	-0.045291	0.101753	0.0156754	-0.0185134	0.0970035	-0.0394682	0.138709	-0.0551038	0.05969	0.0214581
ERO1B	ERO1B	L2_4.10	blue	0.175083	0.188555	0.0335611	0.018879	-0.00841311	-0.0094556	0.025387	0.0969817	0.0441951	-0.034512	0.233129	0.0348338	0.105289	0.0459309
LGALS8	LGALS8	grey	grey	0.122832	0.036289	0.16457	-0.0671686	-0.00476122	-0.0203225	-0.0493634	-0.0392924	0.047565	-0.0525923	0.115765	-0.0416523	-0.0162886	0.0304277
AL359921.1	AL359921.1	grey	grey	0.0193388	0.0476481	-0.0289358	0.0444706	0.0312939	-0.0151583	0.00258448	0.0598525	-0.0504118	0.0115165	0.016929	0.0663046	0.0162542	-0.020775
HEATR1	HEATR1	grey	grey	0.102362	0.094805	-0.00871182	0.0796752	0.0531031	-0.0255506	0.0505963	0.0923101	-0.0147615	0.0412748	0.0769021	0.080569	0.0652383	0.016479
ACTN2	ACTN2	grey	grey	0.137999	-0.0420198	0.149041	0.0637001	0.103018	-0.0589361	0.105151	-0.0347919	0.0421804	0.0727479	0.00254637	-0.0072961	-0.00601162	0.0810556
MTR	MTR	grey	grey	0.148139	0.172219	-0.0853586	0.170731	0.0463297	-0.00643849	0.173818	0.152379	0.0683482	0.0743728	0.155525	0.0876224	0.184527	-0.00168991
RYR2	RYR2	L2_4.6	pink	0.134162	0.207528	-0.178501	0.317041	0.0681236	-0.0938362	0.439052	0.200449	0.224397	0.126116	0.160755	0.0417451	0.378678	-0.0228003
AL359924.1	AL359924.1	grey	grey	0.0901924	0.0190758	-0.00444315	0.0734901	0.0603206	-0.0965903	0.119917	0.0791559	0.0354116	0.0947138	0.015713	0.0592488	0.0683808	0.0666655
AL356010.2	AL356010.2	grey	grey	0.070895	0.104755	-0.0662888	0.0794392	0.0305311	-0.10063	0.128535	0.133544	0.0382018	0.0364106	0.0983906	0.050829	0.118153	0.0246051
AL359551.1	AL359551.1	grey	grey	0.0434637	0.0709487	-0.0424597	0.039149	0.0171106	-0.0509246	0.0688367	0.0788938	0.0198563	0.0134717	0.0694642	0.0335492	0.0724999	0.00705468
CHRM3	CHRM3	L2_4.7	purple	0.239299	0.407927	-0.227315	0.369944	0.20882	-0.296079	0.134721	0.595333	-0.270616	0.184278	0.208717	0.532357	0.28048	0.0289724
CHRM3-AS2	CHRM3-AS2	L2_4.13	magenta	0.259697	-0.0768386	0.238892	0.0603578	0.233449	-0.121111	-0.0206521	0.0259108	-0.108607	0.18452	-0.0549114	0.18509	-0.118046	0.581476
FMN2	FMN2	L2_4.12	salmon	0.166699	0.251802	-0.188475	0.198198	0.031412	0.0732104	0.256272	0.233284	0.155309	0.154039	0.235474	0.0949856	0.402731	-0.0295647
GREM2	GREM2	grey	grey	0.036862	-0.0642203	0.109569	-0.121238	-0.109839	0.0726571	0.0264657	-0.176777	0.251764	0.0110275	0.0686192	-0.203213	0.0523949	-0.0052719
RGS7	RGS7	L2_4.6	pink	0.190251	0.116756	-0.161334	0.298899	0.128502	-0.244804	0.467043	0.222562	0.219771	0.402093	0.0716948	0.155592	0.375595	0.0182304
AL359764.1	AL359764.1	grey	grey	0.0428473	0.0287043	0.0145882	0.00488006	-3.48e-05	-0.00569082	0.00915809	0.0176995	0.0119105	0.012178	0.0345417	0.0142093	0.0156097	0.0199102
AL359764.2	AL359764.2	grey	grey	0.0697971	0.007638	0.0653636	0.0102562	0.0345989	-0.0363241	0.0215855	0.00296912	0.00898772	0.0276959	0.0313939	0.01735	-0.00320252	0.0271513
AL359764.3	AL359764.3	grey	grey	0.0523321	0.0564111	-0.0177874	0.0543735	0.0450564	-0.00675518	0.0160907	0.0659024	-0.0292797	0.0432863	0.0520801	0.0741901	0.0317083	1.57085e-05
FH	FH	L2_4.2	turquoise	0.123395	-0.0616196	0.217972	-0.0427347	0.0716863	-0.0430557	-0.0769898	-0.0476826	-0.0501081	0.0174827	-0.0006642	0.0295325	-0.106186	0.127159
KMO	KMO	grey	grey	0.0747569	0.0145683	0.0115346	0.0211007	0.0205956	-0.00588935	0.0398733	0.0126928	0.0269083	0.104621	0.034169	0.0464891	0.0274112	0.0630176
OPN3	OPN3	grey	grey	0.115654	0.0624728	0.129683	-0.125752	-0.0363938	-0.0698371	-0.114164	0.0523258	-0.0490043	0.0122866	0.124559	0.0892206	-0.00717348	-0.0140985
CHML	CHML	grey	grey	0.101497	-0.014957	0.156652	-0.100019	-0.003128	-0.0485396	-0.0857749	-0.00799381	-0.0358469	0.0576746	0.0288411	0.0694563	-0.0422466	0.0720781
WDR64	WDR64	grey	grey	0.0403791	0.0713488	-0.0207088	0.0234448	0.0447027	-0.0416851	-0.0599756	0.107654	-0.120617	0.0238874	0.0368254	0.141839	-0.000905171	-0.00327269
PLD5	PLD5	L2_4.5	brown	-0.0289992	0.0197023	-0.0646234	0.00695151	-0.087387	0.228002	0.100108	-0.0859528	0.213402	-0.0684443	0.0556646	-0.186865	0.099426	-0.0242813
CEP170	CEP170	L2_4.10	blue	0.0891369	0.139473	-0.0164514	0.0161011	-0.0483663	0.00550073	0.045866	0.0752884	0.050654	-0.0215735	0.157373	0.0116062	0.130307	-0.0552823
SDCCAG8	SDCCAG8	grey	grey	0.198855	0.214983	-0.109333	0.185136	0.059249	0.0363881	0.204881	0.181779	0.0888452	0.110194	0.201435	0.112233	0.239572	0.00114297
AKT3	AKT3	L2_4.12	salmon	0.206359	0.212164	-0.100043	0.192991	0.0407758	-0.0313516	0.296007	0.187511	0.186244	0.168394	0.212268	0.0788136	0.367997	0.0291341
AKT3-IT1	AKT3-IT1	grey	grey	0.0429183	0.051544	-0.0292875	0.0541397	0.0204929	-0.00808458	0.0442595	0.0488981	0.00732692	0.0376412	0.0399661	0.0366806	0.0443328	-0.022091
LINC02774	LINC02774	L2_4.3	black	0.111434	0.0985178	-0.0530224	0.190289	0.128892	-0.060971	0.0976917	0.151802	-0.0414492	0.105962	0.0311547	0.155697	0.0776281	0.0273166
ZBTB18	ZBTB18	L2_4.2	turquoise	0.1902	-0.147545	0.448331	-0.128803	0.0795836	-0.190749	-0.0227513	-0.172156	0.0471379	-0.0190486	-0.00287696	-0.0940128	-0.158041	0.0337732
AL645465.1	AL645465.1	grey	grey	0.0317097	0.0976844	-0.0758705	0.0927567	0.0179473	-0.0250817	0.0607888	0.0994775	-0.0109144	0.00564033	0.0717154	0.0586977	0.0838539	-0.0569179
ADSS	ADSS	grey	grey	0.153639	0.0230282	0.173101	-0.0174849	0.0212268	-0.0228092	0.0276643	-0.0216917	0.0682199	-0.00823896	0.0952144	-0.0332305	0.00969713	0.0757506
CATSPERE	CATSPERE	grey	grey	0.0583487	0.0656143	-0.0343297	0.062108	0.00710055	0.0424593	0.0855553	0.0468507	0.0553865	-0.00166504	0.0666551	-0.00520313	0.092058	-0.00221255
DESI2	DESI2	grey	grey	0.0938017	0.0913219	0.0143674	0.0329725	0.0339273	-0.00485294	-0.00933776	0.0734569	-0.0462741	0.0144109	0.0823426	0.0844375	0.0253618	0.0280163
COX20	COX20	L2_4.2	turquoise	0.0997909	-0.0637567	0.185347	-0.040937	0.0755902	0.0318818	-0.0886184	-0.0687683	-0.0433815	0.0214241	-0.0230449	0.032216	-0.117214	0.147185
HNRNPU	HNRNPU	L2_4.10	blue	0.144309	0.124261	0.117987	-0.0407024	0.00174636	-0.0638908	-0.0800964	0.0784001	-0.0842376	-0.0260519	0.155358	0.106525	2.20778e-05	0.0271621
EFCAB2	EFCAB2	grey	grey	0.119946	0.166596	-0.096408	0.151123	0.068642	0.023287	0.0884751	0.151708	-0.019619	0.0604365	0.124017	0.135017	0.129789	-0.0379252
KIF26B	KIF26B	L2_4.11	green	0.0566446	0.104306	-0.105837	0.157014	0.12136	0.0757636	0.0314264	0.132953	-0.115317	0.109488	0.0309082	0.210173	0.0339991	-0.00404503
SMYD3	SMYD3	L2_4.12	salmon	0.138099	0.307955	-0.25085	0.282041	0.0198311	-0.048951	0.323065	0.305478	0.119622	0.0764091	0.244862	0.1012	0.436393	-0.0629105
TFB2M	TFB2M	grey	grey	0.11913	0.0346406	0.0856775	0.0200107	0.0547476	-0.0371532	0.00439133	0.0215645	-0.00987103	0.0347582	0.0657216	0.048444	-0.00766954	0.0508724
CNST	CNST	grey	grey	0.177553	0.064397	0.227486	-0.113771	-0.0271977	-0.0965645	-0.0408504	-0.0229744	0.0409993	-0.0466788	0.176197	-0.0321529	-0.00584378	0.0461448
AL591848.2	AL591848.2	grey	grey	0.0826386	-0.0257573	0.0812924	0.0484774	0.072858	-0.0578065	0.0595345	-0.0178307	0.0346793	0.0411801	-0.00458325	-0.00681221	-0.0104776	0.0836808
SCCPDH	SCCPDH	L2_4.2	turquoise	0.181415	-0.0720102	0.291767	-0.0404083	0.0956446	-0.0621113	-0.0504842	-0.0800897	-0.00894668	0.0179416	0.0180822	-5.44e-05	-0.117648	0.160938
AL591848.4	AL591848.4	grey	grey	0.0447962	0.0288888	0.0237589	0.00524319	0.0100275	-0.0228967	-0.00319758	0.0279644	-0.0126968	0.00522492	0.0389367	0.0293363	0.00166977	0.00705137
LINC01341	LINC01341	grey	grey	0.0960656	0.0737987	-0.00852921	0.114347	0.106116	-0.0521364	0.0450117	0.0941571	-0.0611536	0.0661546	0.0452473	0.11409	0.0210172	0.0268886
AHCTF1	AHCTF1	L2_4.1	red	0.0664551	0.178843	-0.0762486	0.0471676	-0.0446263	-0.0249244	0.0530436	0.11653	0.0163455	-0.0161245	0.14658	0.047211	0.149935	-0.0512937
ZNF695	ZNF695	L2_4.10	blue	0.034471	0.08609	-0.00643183	-0.0369531	-0.0551358	-0.0136138	-0.010177	0.0184588	0.0203316	-0.0511686	0.142371	-0.0137685	0.0424975	-0.0172684
ZNF670	ZNF670	grey	grey	0.085505	0.0584741	-0.0162022	0.0867127	0.0492735	-0.0204001	0.0820116	0.0566221	0.0279463	0.0637465	0.0607768	0.0495157	0.0662632	0.0242576
ZNF669	ZNF669	grey	grey	0.0693012	-0.00455558	0.0707523	0.000527115	0.0347553	0.00282413	-0.00183594	-0.016902	0.00978107	0.026649	0.0158055	0.00364875	-0.0199586	0.111163
ZNF124	ZNF124	grey	grey	0.0376794	0.0638748	-0.0371339	0.0092159	-0.0383687	0.05621	0.0384979	0.0069465	0.0631563	0.0042774	0.0908056	-0.0237282	0.0650428	-0.0127012
AL390728.6	AL390728.6	grey	grey	0.0470765	-0.0115981	0.0706869	-0.057097	-0.0208759	0.00558015	0.00151606	-0.0514496	0.0594024	0.00913116	0.0396795	-0.0475268	0.00546445	0.0152549
ZNF496	ZNF496	grey	grey	0.102232	0.0644711	-0.000304754	0.0856674	0.0902383	0.00765148	0.0209761	0.0826455	-0.0449053	0.0796111	0.0420261	0.11446	0.0197031	0.0302876
AC104335.1	AC104335.1	grey	grey	0.105743	-0.00304825	0.0679098	0.0432041	0.0980896	-0.0247977	-0.00183441	0.0165018	-0.0430499	0.0939507	0.0047187	0.0879728	-0.0387783	0.179043
AC104335.2	AC104335.2	grey	grey	0.0850226	0.0420989	0.0170908	0.0749727	0.0951663	-0.0339291	0.0157477	0.0626943	-0.0576143	0.0794591	0.0322759	0.108984	-0.00293866	0.0448678
NLRP3	NLRP3	grey	grey	0.0206068	0.0145386	-0.000231834	0.0350369	0.0533138	-0.0292997	-0.00888142	0.037268	-0.0532141	0.0386515	-0.00271173	0.0681443	-0.0172827	0.00280952
AL390860.1	AL390860.1	grey	grey	0.035137	0.037385	-0.0235047	0.0397106	-0.0290721	-0.00486136	0.0848128	0.0133562	0.096277	0.0128567	0.0575232	-0.0436105	0.0941944	0.0081963
TRIM58	TRIM58	grey	grey	0.0420166	-0.0310272	0.00281266	0.0574717	0.00679241	-0.0459904	0.148584	-0.0405331	0.137449	0.0734423	0.00303832	-0.0766796	0.0736258	0.0367696
OR2L5	OR2L5	grey	grey	0.071651	0.0871049	-0.0371064	0.0267563	-0.0515942	-0.0310247	0.116513	0.0394552	0.12339	0.0307437	0.117041	-0.0285342	0.136769	0.0051465
OR2L2	OR2L2	grey	grey	0.0241418	0.071594	-0.0617356	0.020432	-0.0587168	-0.0205882	0.0947079	0.0329591	0.0973772	0.00581979	0.0872104	-0.0380328	0.12011	-0.0242667
OR2L3	OR2L3	grey	grey	0.0980733	0.0686432	0.00307222	0.0269302	-0.0250563	-0.0356885	0.127211	0.00835445	0.14757	0.0391101	0.118791	-0.0512512	0.130913	0.0434408
OR2L13	OR2L13	grey	grey	0.0428988	-0.0410247	0.107595	-0.0623726	-0.0220635	-0.0319006	0.0082642	-0.0759326	0.0712458	0.00118232	0.0161013	-0.0684873	-0.0151854	0.0226903
OR2M3	OR2M3	grey	grey	0.018627	0.0284861	-0.0167395	-0.01382	-0.054373	-0.00400503	0.0685964	-0.0108085	0.0967521	0.00976802	0.0609813	-0.0541376	0.0812123	-0.00719515
OR2M4	OR2M4	grey	grey	0.0074187	0.0242435	-0.0350852	-0.00448121	-0.0583705	-0.0099576	0.0830628	-0.0121768	0.104901	0.0147628	0.0559042	-0.0639555	0.086618	-0.0214382
OR14I1	OR14I1	grey	grey	0.0214906	-0.0350945	0.0268552	0.0379504	0.0364156	-0.058678	0.0722025	-0.00994643	0.0320512	0.05071	-0.0257616	-0.00758577	0.0123079	0.00576349
LYPD8	LYPD8	grey	grey	0.0529645	-0.0600938	0.0826526	0.0226151	0.0603494	-0.0545035	0.0414699	-0.029143	0.018588	0.06557	-0.0341708	0.00690163	-0.0256831	0.0497369
SH3BP5L	SH3BP5L	L2_4.2	turquoise	0.124403	-0.027604	0.218627	-0.0670708	0.0455371	-0.0623148	-0.0484664	-0.066796	0.000904002	-0.00718935	0.0555014	-0.0130387	-0.0819212	0.025471
ZNF672	ZNF672	grey	grey	0.0538652	-0.0428375	0.1175	-0.0356185	0.0337666	0.025714	-0.0559267	-0.0478028	-0.0287311	-0.00185298	-0.00721481	0.00535598	-0.0768411	0.0458394
ZNF692	ZNF692	L2_4.4	greenyellow	0.147403	0.000628049	0.068729	0.136183	0.244587	-0.0531509	0.0656095	0.0415271	-0.0369441	0.118618	-0.00745179	0.108416	-0.0225449	0.0666118
PGBD2	PGBD2	grey	grey	0.0489051	0.00220851	0.0327947	0.00840494	0.0276397	-0.00643453	0.00858577	-0.00241098	0.00935137	0.0147092	0.013008	0.00885209	0.00116233	0.0460285
FAM110C	FAM110C	grey	grey	0.089578	0.0147976	0.0847574	0.0199511	0.0536244	-0.0658791	0.00629055	0.0236072	-0.0269539	0.0351488	0.0241132	0.0450158	-0.0170976	0.0569214
SH3YL1	SH3YL1	grey	grey	0.115165	0.129912	-0.0482564	0.131377	0.0688078	-0.0868188	0.0909881	0.152711	-0.0289314	0.0624722	0.0756873	0.125037	0.10758	-0.00551543
ACP1	ACP1	L2_4.2	turquoise	0.166685	-0.1142	0.332719	-0.0970038	0.0659134	-0.0614777	-0.0550099	-0.140518	0.0320778	0.0207429	0.00603681	-0.0517619	-0.142875	0.15494
ALKAL2	ALKAL2	grey	grey	0.0631386	-0.0862149	0.121916	0.0177106	0.104267	-0.0633585	-0.0317869	-0.0392667	-0.0807933	0.114156	-0.0828618	0.072729	-0.113177	0.0778655
AC079779.2	AC079779.2	grey	grey	0.002811	0.0303505	-0.0218332	0.0198101	-0.00271135	-0.0140799	0.0186451	0.0162737	0.00130966	0.0121034	0.0315287	0.00710703	0.0174075	-0.0145956
LINC01865	LINC01865	grey	grey	0.0422506	0.0430186	-0.0109122	0.055545	0.0547891	-0.0493352	0.00193337	0.0658305	-0.0838306	0.0604964	0.0219851	0.108289	-0.00910653	0.0119061
TMEM18	TMEM18	L2_4.2	turquoise	0.140782	-0.100535	0.274794	-0.0516434	0.112707	-0.0496988	-0.0902133	-0.0965641	-0.0530551	0.0234042	-0.0346015	0.0263522	-0.159519	0.164173
LINC01115	LINC01115	grey	grey	0.0515385	0.0138563	0.0455557	0.00760003	0.0204044	-0.0296305	-0.022045	0.0116997	-0.0255591	0.0145541	0.0317872	0.0378862	-0.0183732	0.0469401
SNTG2	SNTG2	L2_4.10	blue	0.0313554	0.101257	-0.0127618	0.00783818	0.00547521	0.0340352	-0.093887	0.0745878	-0.0772109	-0.0491751	0.0879043	0.0746887	1.97664e-05	-0.0114096
AC105450.1	AC105450.1	grey	grey	0.0305029	0.0176388	-0.025389	0.0052538	-0.0197467	-0.0410989	0.057955	0.0207823	0.0152257	0.0762986	0.0271384	0.0493747	0.0508212	-0.0264013
PXDN	PXDN	L2_4.10	blue	0.0399618	0.103109	-0.037048	-0.000922003	0.0104843	0.104821	-0.0669759	0.0580993	-0.0409969	-0.0358957	0.0768061	0.0740648	0.0202665	-0.0128098
MYT1L	MYT1L	grey	grey	0.0883609	0.295894	-0.251363	0.328107	0.054455	-0.188252	0.259715	0.318609	0.0463716	0.13362	0.154222	0.184392	0.305931	-0.110357
AC018685.2	AC018685.2	grey	grey	0.105832	0.0667406	-0.0467319	0.159719	0.0944352	-0.0995118	0.161774	0.0917161	0.0481004	0.169359	0.042001	0.0909788	0.0954405	0.0254071
AC018685.3	AC018685.3	grey	grey	0.0490329	0.00737362	-0.000502802	0.069972	0.0650573	-0.0309798	0.0632073	0.0181852	0.018234	0.0907127	-0.00535068	0.0409083	0.0143373	0.0353672
AC011995.2	AC011995.2	L2_4.9	tan	0.124119	0.00574662	-0.068407	0.291837	0.229718	-0.17888	0.276878	0.102513	0.0541442	0.438035	-0.0665203	0.178745	0.0998369	0.0574193
LINC01250	LINC01250	L2_4.11	green	0.234397	0.202593	-0.131367	0.383024	0.282317	-0.284081	0.255953	0.357837	-0.114942	0.374299	0.0595469	0.409749	0.175696	0.0942833
AC019118.2	AC019118.2	grey	grey	0.111304	0.0865253	-0.0450807	0.126314	0.0615806	-0.0906443	0.141691	0.0900435	0.0476891	0.165308	0.074022	0.090321	0.0981186	0.0273094
EIPR1	EIPR1	grey	grey	0.171295	0.038203	0.0837145	0.156537	0.117245	-0.115514	0.144776	0.0567054	0.0469324	0.12248	0.0315648	0.0518184	0.0487433	0.0854559
TRAPPC12	TRAPPC12	grey	grey	0.121849	0.075287	1.45959e-05	0.13064	0.0860756	0.00243531	0.0946834	0.0535014	0.0337425	0.0892985	0.0664966	0.0627179	0.0598749	0.0122222
ADI1	ADI1	grey	grey	0.0765802	-0.0274521	0.0961559	-0.0133742	0.0245233	0.0383637	0.0240068	-0.0546053	0.0585027	0.0206205	0.0242361	-0.0441461	-0.011896	0.0724157
AC231981.1	AC231981.1	grey	grey	0.0468885	-0.0168172	0.0458551	0.00778752	0.0306739	-0.00364104	0.00973016	-0.00860037	0.00542452	0.0213904	0.0011568	0.00386065	-0.00891246	0.0610136
RNASEH1	RNASEH1	L2_4.2	turquoise	0.150054	-0.0423302	0.24581	-0.0465761	0.0640321	-0.0643927	-0.0516042	-0.0653896	-0.00502123	-0.00231991	0.0410016	-0.00520405	-0.0981438	0.106701
RNASEH1-AS1	RNASEH1-AS1	grey	grey	0.060282	0.00864039	0.0304062	0.0332426	0.0229916	-0.00524178	0.0434787	-0.00432447	0.0430228	0.0287396	0.032449	-0.00867582	0.0229534	0.0416481
AC108488.3	AC108488.3	grey	grey	0.0558831	-0.00235881	0.0439164	0.0129783	0.040383	0.00219578	0.00655451	-0.0033045	-0.00327091	0.0243972	0.0106053	0.0170447	-0.0100941	0.0547343
RPS7	RPS7	L2_4.2	turquoise	0.172222	-0.208434	0.454469	-0.106104	0.16315	-0.0651605	-0.185858	-0.20013	-0.083597	0.0233709	-0.0989736	0.00387046	-0.312638	0.314942
COLEC11	COLEC11	grey	grey	0.0704356	0.066875	-0.0155854	0.0448028	0.0267676	-0.0345508	0.0298469	0.0619904	-0.00295622	0.040024	0.0654292	0.0605926	0.0483234	0.00643029
ALLC	ALLC	grey	grey	0.0478937	0.0328885	0.00243931	0.0157444	0.0102632	-0.0351481	0.0336552	0.0207073	0.0162691	0.0353481	0.0517028	0.0206366	0.0318528	0.0145542
SOX11	SOX11	grey	grey	-0.00925651	-0.0153394	0.0181893	-0.0288403	-0.0252714	0.0813304	-0.0166038	-0.0460155	0.0205534	-0.0508431	-0.00332833	-0.0427986	-0.0243183	0.00619807
SILC1	SILC1	L2_4.5	brown	-0.00200261	0.0254474	-0.0153456	-0.0794021	-0.109478	0.26382	-0.00778969	-0.106994	0.143821	-0.0877592	0.0841654	-0.129888	0.0246881	-0.0363199
NRIR	NRIR	grey	grey	-0.00838831	0.0443115	-0.0389646	0.00134082	-0.0477785	0.0617229	0.0315888	0.00657899	0.0733484	-0.041372	0.058214	-0.0552241	0.0601414	-0.0224342
CMPK2	CMPK2	grey	grey	0.0262066	-0.0291792	0.0891652	-0.0479948	-0.0223919	0.0191131	-0.0263822	-0.0639907	0.0393723	-0.0407319	0.0152584	-0.0595629	-0.0331975	0.0150349
RSAD2	RSAD2	grey	grey	0.0335999	0.0684902	-0.0329547	0.0419423	0.00207822	0.0210374	0.0229903	0.0561148	0.0127894	-0.0189319	0.0640987	0.0206495	0.0513549	-0.018616
AC017076.1	AC017076.1	grey	grey	0.0530517	-0.0294186	0.0893214	-0.0328605	0.0188517	-0.0341535	0.0128957	-0.0439961	0.0487083	0.0164128	0.018217	-0.03284	-0.0128882	0.0358438
RNF144A-AS1	RNF144A-AS1	grey	grey	0.0774458	-0.0626308	0.110756	0.000562833	0.0594197	-0.0512956	0.0714572	-0.0728722	0.0954389	0.0742636	-0.00215499	-0.0414183	-0.00474129	0.0502037
RNF144A	RNF144A	grey	grey	0.194446	0.257221	-0.0613467	0.139037	0.0507268	-0.0474949	0.109137	0.211076	0.0629292	0.0385468	0.233435	0.13584	0.180823	0.0109238
AC068481.1	AC068481.1	grey	grey	0.0564271	-0.00679376	0.0492236	0.0037152	0.0382931	-0.0193415	-0.01313	0.00469278	-0.0169465	0.0288037	0.00979547	0.0339809	-0.024974	0.136385
AC013460.1	AC013460.1	grey	grey	0.0702058	0.132985	-0.0565259	0.0688813	0.0522747	-0.0395267	-0.025584	0.153302	-0.118102	0.0693891	0.0714786	0.19512	0.03049	-0.0092311
LINC00298	LINC00298	L2_4.5	brown	0.00507025	0.0416672	-0.0416581	-0.020048	-0.0405311	0.13277	-0.0135652	-0.00708697	0.0217417	-1.93e-05	0.0545165	-0.00480607	0.0278487	-0.0280259
LINC00299	LINC00299	L2_4.5	brown	0.0137395	-0.0196241	-0.0432803	-0.034535	-0.0181396	0.360546	-0.00687408	-0.0701584	0.0224305	0.092397	0.00831072	0.0225785	-0.00277696	0.0254097
LINC01814	LINC01814	grey	grey	0.0542998	0.0159603	-0.0120047	0.028737	0.0404775	0.0530112	0.000588618	0.0188717	-0.023564	0.107076	0.0207031	0.0841738	0.00438093	0.0261158
ID2	ID2	L2_4.2	turquoise	0.102497	-0.171476	0.345242	-0.183773	0.0396741	0.0247056	-0.167698	-0.202754	-0.0230635	0.0333421	-0.0507385	-0.0291936	-0.209776	0.0792805
KIDINS220	KIDINS220	grey	grey	0.178964	0.0458459	0.205198	-0.072613	-0.0156414	0.0432902	-0.0301225	-0.0561889	0.0896737	-0.0187814	0.145592	-0.0439177	0.00208766	0.0528988
MBOAT2	MBOAT2	L2_4.8	yellow	0.110922	0.0368667	-0.000963997	0.107902	-0.0172873	0.0297971	0.320405	-0.037213	0.321376	0.104893	0.107486	-0.161841	0.22255	0.00103674
ASAP2	ASAP2	grey	grey	0.0981486	0.0272791	0.0100271	0.0144485	0.0414076	0.14015	-0.0094568	0.00589617	-0.0181982	0.199242	0.0444495	0.109403	-0.00957501	0.0475782
ITGB1BP1	ITGB1BP1	L2_4.2	turquoise	0.179653	-0.0313929	0.170277	0.0474863	0.114799	-0.0799596	0.0611413	-0.0322406	0.0411303	0.145358	0.0312127	0.0355021	-0.0379134	0.172507
CPSF3	CPSF3	grey	grey	0.0969947	-0.0196876	0.0955131	0.0104597	0.0459631	-0.00461735	0.0307203	-0.031043	0.0367508	0.054557	0.0229773	0.0023598	-0.0122611	0.0505898
IAH1	IAH1	L2_4.2	turquoise	0.144163	-0.0676917	0.221272	-0.032497	0.0959407	-0.0583264	-0.0426202	-0.0632616	-0.00879754	0.0451732	-0.0112333	0.0064717	-0.106355	0.1901
ADAM17	ADAM17	grey	grey	0.14817	0.14224	-0.000434923	0.0852843	0.0730025	-0.0683018	0.0239933	0.159805	-0.0574365	0.100246	0.108656	0.138019	0.0580865	0.070189
AC080162.1	AC080162.1	grey	grey	0.0578696	0.0137534	0.031538	0.018546	0.0485071	-0.00441223	-0.0170727	0.017119	-0.0331394	0.0419285	0.0104235	0.0490054	-0.0172682	0.089383
AC073195.1	AC073195.1	grey	grey	0.0604447	-0.0192594	0.0768101	-0.0115474	0.0394584	-0.00767108	-0.0166417	-0.0148327	-0.00912595	-0.000847467	0.000273071	0.0056958	-0.0395296	0.082439
YWHAQ	YWHAQ	L2_4.2	turquoise	0.204834	-0.104166	0.417082	-0.145237	0.0643533	-0.0792776	-0.123162	-0.144215	0.00457466	-0.00274385	0.0362101	-0.0371841	-0.179953	0.130646
TAF1B	TAF1B	grey	grey	0.127939	0.128195	-0.0304668	0.115435	0.0608114	-0.0433388	0.0824402	0.128715	0.00337581	0.0567636	0.0982159	0.0969808	0.103111	0.0168042
AC010969.2	AC010969.2	grey	grey	0.0448404	0.00801462	0.028473	0.0246716	0.0394299	-0.0248718	0.0111018	0.0121369	-0.00390966	0.0217271	0.0159213	0.0243438	-0.0068325	-0.0034811
GRHL1	GRHL1	grey	grey	0.128746	0.0784286	0.0293072	0.113884	0.122247	-0.0900927	0.0268768	0.115598	-0.0824654	0.0774013	0.0448982	0.149189	0.00993238	0.0739184
AC104794.3	AC104794.3	L2_4.2	turquoise	0.0356324	-0.0643089	0.112398	-0.0486783	-0.00803244	-0.0187874	0.00442131	-0.0945485	0.0694949	-0.00189395	-0.00204733	-0.0807885	-0.0329371	0.019421
KLF11	KLF11	grey	grey	0.0629957	0.00843725	0.0784401	-0.0214323	0.0244101	-0.0114163	-0.0311472	-0.0248864	-0.00353162	-0.0148428	0.0319728	0.00195684	-0.0316073	0.0285126
CYS1	CYS1	grey	grey	0.0802584	-0.00349729	0.0693096	0.0666987	0.0966772	-0.0406407	0.02866	0.0210243	-0.0248743	0.0545945	-0.0133452	0.0534131	-0.0287081	0.0500514
RRM2	RRM2	grey	grey	0.0444356	0.0493753	-0.028477	0.080128	0.0565739	-0.0358499	0.0332531	0.0676168	-0.0395877	0.0522238	0.0168763	0.0781622	0.0190185	-0.0121467
HPCAL1	HPCAL1	grey	grey	0.144571	0.00360509	0.229157	0.0994996	0.309216	-0.214362	-0.214676	0.142803	-0.442528	0.0356395	-0.0968469	0.340474	-0.286137	0.0446627
ODC1	ODC1	L2_4.2	turquoise	0.112619	-0.168077	0.30158	-0.0793128	0.0616046	-0.0546778	-0.00378698	-0.178929	0.0682643	0.0462735	-0.0551812	-0.100152	-0.135517	0.163116
NOL10	NOL10	grey	grey	0.189396	0.177929	-0.04012	0.178223	0.119435	-0.0829041	0.114402	0.195697	-0.033042	0.133662	0.128858	0.18134	0.122278	0.026864
ATP6V1C2	ATP6V1C2	grey	grey	0.0139644	0.0141215	0.0100586	0.0061417	0.00612534	0.00287194	0.00889189	0.000111535	0.0163526	0.00465302	0.0196201	-0.0146418	0.00919067	0.00688402
PDIA6	PDIA6	L2_4.2	turquoise	0.190007	-0.0704234	0.224643	0.0174286	0.146879	-0.0678752	-0.0153011	-0.0672774	-0.0160475	0.147272	-0.0178947	0.0830831	-0.114383	0.183767
LINC01954	LINC01954	grey	grey	0.0336431	0.0604638	-0.012793	0.00222481	-0.0285271	-0.0132031	0.0576775	0.0264352	0.0718891	0.0061083	0.0937572	-0.0276185	0.0719933	-0.00536146
KCNF1	KCNF1	L2_4.2	turquoise	0.166909	-0.3191	0.534517	-0.18891	0.101375	-0.0683343	-0.0919864	-0.347569	0.0976583	0.0808391	-0.120933	-0.151122	-0.28179	0.209279
AC062028.1	AC062028.1	grey	grey	0.160312	-0.0391107	0.0876516	0.115929	0.136519	-0.106951	0.135829	0.0136783	0.0285699	0.244274	-0.0113421	0.100844	-0.000489422	0.156608
C2orf50	C2orf50	grey	grey	0.0362518	0.00461935	-0.00352003	0.040411	0.0348434	-0.0356503	0.0325228	0.0202697	-0.00139856	0.0678153	0.000791594	0.0426703	0.0110484	0.0153976
SLC66A3	SLC66A3	grey	grey	0.0867309	-0.0120741	0.069918	0.0169258	0.016631	0.00377073	0.0791043	-0.0470546	0.108442	0.0205941	0.0396366	-0.0706951	0.0292273	0.0519656
ROCK2	ROCK2	grey	grey	0.181605	0.109333	0.0792472	0.0893546	0.0898554	-0.233863	0.0670366	0.163674	-0.0666286	0.166269	0.0975362	0.190374	0.0652747	0.0674018
AC099344.3	AC099344.3	grey	grey	0.0408372	0.0132816	0.0109961	0.00591795	-0.00465007	-0.042976	0.0485443	0.00179704	0.0442354	0.0427772	0.0370681	-0.00346703	0.0301357	-0.00384402
E2F6	E2F6	grey	grey	0.115145	0.0405586	0.0635317	0.0350686	0.0490288	-0.0425223	0.0363632	0.0292551	0.0130584	0.0701414	0.0619037	0.0543002	0.0224226	0.0744716
GREB1	GREB1	grey	grey	0.101906	0.0460082	0.00806384	0.0566908	0.0165654	0.0258189	0.102902	0.00289299	0.0912662	0.10893	0.0848376	0.0167778	0.0662708	0.0199037
NTSR2	NTSR2	grey	grey	-0.017479	-0.0171871	-0.0006786	-0.0400698	-0.0190303	0.166835	-0.0299039	-0.0506173	0.00701026	-0.0394291	-0.00437974	-0.0414621	-0.00900843	-0.0216447
LPIN1	LPIN1	grey	grey	0.175509	0.123436	0.0765885	0.0598186	0.0872301	0.0342485	-0.0228599	0.0775542	-0.042131	-0.00394031	0.140104	0.0899054	0.0119141	0.0528345
MIR3681HG	MIR3681HG	L2_4.5	brown	-0.0341718	-0.01484	-0.0475605	-0.0495847	-0.076364	0.274585	0.0289396	-0.0800192	0.110695	-0.0281223	0.00523124	-0.0857451	0.0216497	-0.0207577
TRIB2	TRIB2	L2_4.2	turquoise	0.0776835	-0.199028	0.206131	-0.0270948	0.107073	0.0510448	0.0404523	-0.186075	0.0720648	0.190302	-0.135012	-0.0263143	-0.129539	0.127426
AC064875.1	AC064875.1	L2_4.6	pink	0.0635348	-0.0901238	-0.0130899	0.164098	0.133989	0.00167057	0.270015	-0.0267326	0.115509	0.220364	-0.117796	0.00793635	0.0533916	0.0915657
LINC00276	LINC00276	L2_4.11	green	0.123612	0.163209	-0.0712776	0.177514	0.155982	-0.113797	0.00477745	0.269931	-0.232503	0.081692	0.0551495	0.342044	0.0312039	0.0427557
LRATD1	LRATD1	L2_4.2	turquoise	0.216278	-0.0422178	0.331839	-0.133456	0.0719899	-0.163528	-0.109178	-0.0331166	-0.102699	0.0340483	0.0583348	0.105069	-0.151763	0.137127
AC068286.2	AC068286.2	L2_4.11	green	0.0710593	0.096492	-0.068796	0.13573	0.108088	-0.060071	0.0385225	0.172526	-0.133655	0.0960877	0.0278304	0.227346	0.0242317	0.037435
NBAS	NBAS	L2_4.7	purple	0.20754	0.308483	-0.0944688	0.194764	0.0858887	-0.0800405	0.0816367	0.328936	-0.0877919	0.074803	0.237331	0.26401	0.178505	0.0116797
DDX1	DDX1	L2_4.2	turquoise	0.192442	-0.0486297	0.312942	-0.104992	0.0371436	-0.0711364	-0.0629353	-0.095117	0.0242001	0.017501	0.0689276	-0.0221042	-0.107438	0.147637
MYCN	MYCN	grey	grey	0.0417589	-0.0134438	0.0636282	0.00616669	0.0255995	0.0193061	-0.00327389	-0.036878	0.0254162	0.00454315	0.000165975	-0.0134328	-0.0206162	0.0470518
FAM49A	FAM49A	L2_4.2	turquoise	0.236959	0.00498922	0.299268	-0.029613	0.0626178	-0.128842	0.00565192	-0.0394431	0.040233	0.0663931	0.102809	0.0205805	-0.0509329	0.0946011
AC008164.1	AC008164.1	grey	grey	0.0225464	0.0646451	-0.0262503	0.0552792	0.0423643	-0.00828891	-0.0333842	0.0904891	-0.0878294	-0.0135107	0.0180017	0.0891666	-0.000388998	-0.0148125
RAD51AP2	RAD51AP2	grey	grey	0.0623622	0.0647087	0.00401202	0.0155895	-0.00146886	-0.050269	0.0295701	0.054691	0.00231312	0.00501053	0.0713402	0.0275814	0.0432431	0.0285259
VSNL1	VSNL1	L2_4.2	turquoise	0.269867	-0.156613	0.578291	-0.177973	0.123863	-0.234606	-0.172754	-0.154507	-0.104213	0.0429405	0.0144433	0.0467854	-0.299282	0.206991
SMC6	SMC6	grey	grey	0.138416	0.121054	-0.0410033	0.119769	0.0602977	-0.0513432	0.102412	0.132053	-0.00433937	0.119346	0.0927386	0.128882	0.0995995	0.0464103
GEN1	GEN1	grey	grey	0.0900163	0.0472008	-0.0119527	0.0801141	0.0559479	-0.038158	0.0880401	0.0671743	0.00866213	0.0985676	0.0354812	0.0831303	0.0632616	0.0340219
RDH14	RDH14	L2_4.2	turquoise	0.123852	-0.137359	0.298768	-0.082743	0.0654604	-0.0523979	-0.0509359	-0.146881	0.0183705	0.0344528	-0.0458483	-0.048311	-0.152925	0.168056
LINC01376	LINC01376	L2_4.6	pink	0.039609	0.0615599	-0.0696201	0.0819468	-0.00168524	0.0691833	0.147355	0.0405141	0.114158	0.0201442	0.0643993	-0.0387672	0.119137	-0.00950527
TTC32	TTC32	L2_4.10	blue	0.0732681	0.120257	0.0142953	-0.0198858	-0.0191513	-0.0133197	-0.0508659	0.0754288	-0.041862	-0.0632511	0.139712	0.0444063	0.0258561	-0.00245883
WDR35	WDR35	grey	grey	0.132225	0.0985777	0.00473278	0.110576	0.093998	-0.0206528	0.0383766	0.110544	-0.0508366	0.0794318	0.061032	0.132621	0.0485592	0.0722127
LAPTM4A	LAPTM4A	L2_4.2	turquoise	0.101966	-0.111757	0.294872	-0.141802	0.0212643	0.0285138	-0.121496	-0.159814	-0.00743283	-0.0374312	-0.00540098	-0.0657828	-0.173944	0.133125
PUM2	PUM2	L2_4.10	blue	0.171891	0.167895	0.0402759	0.00953177	-0.0217458	-0.0184131	0.0493464	0.0797866	0.0837443	0.00122573	0.213273	0.0213455	0.120404	0.0128688
RHOB	RHOB	L2_4.2	turquoise	0.0848536	-0.182427	0.389741	-0.231822	-0.0240412	0.0235427	-0.123498	-0.273897	0.0813839	-0.0801156	-0.0121516	-0.187085	-0.200111	0.0595541
HS1BP3	HS1BP3	grey	grey	0.0632323	0.0469254	-0.0178135	0.0871235	0.0462461	-0.0233452	0.0828856	0.0336142	0.0500118	0.0842029	0.0503801	0.0304155	0.0554771	-0.00729443
GDF7	GDF7	grey	grey	0.0283401	-0.0921749	0.112741	-0.0834176	-0.0964682	-0.0258596	0.121706	-0.195575	0.305416	0.0272289	0.0421993	-0.253498	0.050508	0.00340334
LDAH	LDAH	grey	grey	0.113799	0.112134	-0.0360865	0.10759	0.0431713	0.00916692	0.0896898	0.0991804	0.033144	0.0581551	0.092049	0.0746046	0.100545	0.0318062
AC018742.1	AC018742.1	grey	grey	0.0268754	-0.0120588	0.00511453	-0.0173067	-0.0542702	-0.0192661	0.12722	-0.0582648	0.20519	0.0404713	0.0703909	-0.145585	0.088358	0.0169369
AC096570.1	AC096570.1	L2_4.8	yellow	0.00621033	-0.060641	-0.0328977	0.00814841	-0.0639287	0.0256468	0.212901	-0.0972591	0.300776	0.0839111	0.0153905	-0.197242	0.132776	0.0409307
AC018467.1	AC018467.1	grey	grey	0.0470954	-0.0277049	-0.00382815	0.0785568	0.0202288	-0.0155742	0.170491	-0.0214038	0.137631	0.0963812	-0.00391592	-0.0560532	0.0785046	0.0385128
KLHL29	KLHL29	L2_4.6	pink	0.140317	0.0106292	-0.0432137	0.258883	0.150834	-0.107526	0.321083	0.0588623	0.158558	0.336891	0.00668332	0.0541891	0.137174	0.109201
ATAD2B	ATAD2B	grey	grey	0.077472	0.168545	-0.103269	0.0858506	0.0118791	0.0875275	0.0263614	0.138001	-0.0178865	0.0144162	0.11813	0.0959893	0.108008	-0.0365244
UBXN2A	UBXN2A	L2_4.10	blue	0.0852508	0.105406	-0.0179876	0.0420124	0.00789206	0.0630137	0.0153183	0.0496839	0.021294	-0.00405329	0.117485	0.0338902	0.0488527	-0.0135335
MFSD2B	MFSD2B	grey	grey	0.0405002	0.051101	0.00371256	0.0116534	0.00976745	0.00452364	-0.0109307	0.0250034	-0.00875588	-0.00479683	0.0610396	0.0254771	0.015054	0.0092516
WDCP	WDCP	grey	grey	0.0270527	-0.0227553	0.0508582	-0.010915	0.0142233	-0.00157864	-0.0100431	-0.0274946	0.00497684	0.0168075	-0.00549583	-0.00812542	-0.0241111	0.0410654
FKBP1B	FKBP1B	L2_4.2	turquoise	0.140926	-0.207902	0.417141	-0.137783	0.0957318	-0.0906479	-0.108614	-0.211481	0.00411483	0.00176419	-0.0690432	-0.0889174	-0.23548	0.184206
SF3B6	SF3B6	L2_4.2	turquoise	0.0956723	-0.124784	0.260132	-0.0964026	0.0534362	-0.0295675	-0.0795359	-0.142561	0.00490541	0.00849427	-0.0412531	-0.0537218	-0.148866	0.0919101
FAM228B	FAM228B	grey	grey	-0.0122722	0.0976697	-0.12147	0.163262	0.0669961	-0.0166286	0.0521142	0.129912	-0.0680553	0.0189716	0.00641983	0.0931273	0.0579217	-0.0996773
FAM228A	FAM228A	grey	grey	0.0648777	0.051635	-0.00666879	0.0712921	0.0556657	-0.0116524	0.041874	0.0562996	-0.00225475	0.0406092	0.0429122	0.056166	0.032445	0.00278104
ITSN2	ITSN2	L2_4.10	blue	0.119876	0.173968	-0.00702229	0.0301261	-0.059761	-0.00614892	0.084677	0.0755098	0.129044	-0.038433	0.219937	-0.0412945	0.156797	-0.0486116
AC009228.1	AC009228.1	grey	grey	0.0691514	0.0415579	0.0151363	0.0567506	0.070134	-0.0229984	0.00397978	0.0577511	-0.0393326	0.0556738	0.0285039	0.0753581	0.0021126	0.0577026
NCOA1	NCOA1	L2_4.1	red	0.13631	0.297169	-0.0833274	0.142958	0.0310442	0.113379	0.0218346	0.2244	-0.0344071	-0.0869025	0.216066	0.109698	0.165136	-0.0170684
PTRHD1	PTRHD1	L2_4.2	turquoise	0.0658648	-0.155027	0.257423	-0.0800696	0.0529808	-0.0362916	-0.0461039	-0.158457	0.0224905	0.00835198	-0.0702048	-0.0779684	-0.15416	0.105601
CENPO	CENPO	grey	grey	0.0822815	0.00776368	0.062166	0.00786388	0.022881	-0.0110014	0.0371843	-0.0129766	0.0546643	0.0343235	0.0411084	-0.0178411	0.0187149	0.0661151
ADCY3	ADCY3	grey	grey	0.194209	0.010788	0.157053	0.0531513	0.138409	-0.0748648	0.00408908	0.00873029	-0.0167511	0.141739	0.0459922	0.0945534	-0.0434387	0.123881
DNAJC27	DNAJC27	grey	grey	0.132581	0.0060935	0.119092	0.00143407	0.0454623	-0.0606099	0.0186216	-0.00124911	0.0149781	0.0804327	0.0500536	0.0392061	-0.00413631	0.0711252
DNAJC27-AS1	DNAJC27-AS1	grey	grey	0.0603947	0.11015	-0.0777929	0.130665	0.0534417	0.0295138	0.0801834	0.104647	-0.00115799	0.0117537	0.0669918	0.0649666	0.0800397	-0.0582309
EFR3B	EFR3B	L2_4.4	greenyellow	0.203202	-0.114406	0.15722	0.233131	0.356581	-0.133903	0.174554	-0.00495774	-0.036974	0.376099	-0.12516	0.180231	-0.0879173	0.180123
DNMT3A	DNMT3A	L2_4.11	green	0.113047	0.134338	-0.134527	0.34079	0.263091	-0.0805133	0.121887	0.224839	-0.14974	0.235055	-0.00352004	0.322441	0.0521618	0.00207557
AC012074.1	AC012074.1	grey	grey	0.0265711	0.0486019	-0.0230387	0.0764397	0.0512047	-0.0297401	0.0247825	0.0592243	-0.0463046	0.0299064	0.0172816	0.0731151	0.00687906	-0.0259768
DTNB	DTNB	L2_4.7	purple	0.234771	0.282007	-0.0837865	0.348464	0.24499	-0.174519	0.146267	0.381547	-0.168097	0.127554	0.163509	0.348956	0.142552	-0.00578582
AC104699.1	AC104699.1	grey	grey	0.0997165	-0.00481211	0.0868267	0.0268759	0.0799721	-0.0332807	-0.00607132	0.0108309	-0.0364537	0.0422118	0.0110727	0.0547795	-0.0376862	0.155939
ASXL2	ASXL2	grey	grey	0.140245	0.135285	-0.0171466	0.095091	0.0497899	0.0156886	0.0792059	0.114259	0.00356963	0.0865867	0.116818	0.0970119	0.0938748	0.0354459
KIF3C	KIF3C	L2_4.2	turquoise	0.192831	-0.210051	0.481368	-0.146862	0.0513278	-0.103948	-0.00485009	-0.284077	0.170983	0.0237451	0.00277021	-0.199022	-0.181237	0.128442
RAB10	RAB10	grey	grey	0.132635	0.0851392	0.0762119	0.0276758	0.0136337	-0.0119901	0.046251	0.0227867	0.0611835	-0.00111098	0.126316	-0.00999357	0.0481929	-0.025081
HADHA	HADHA	grey	grey	0.115896	-9.13e-05	0.114839	-0.0023263	0.0497209	0.0422823	-0.00802341	-0.0310524	0.0152433	0.0196905	0.0411374	0.00498727	-0.0228637	0.0733119
HADHB	HADHB	grey	grey	0.111985	0.0594685	0.0278533	0.0465131	0.0410116	0.0623704	0.0368149	0.0211097	0.0292775	0.0313809	0.082898	0.0272746	0.0297513	0.0331371
ADGRF3	ADGRF3	grey	grey	0.0441108	0.0615086	-0.0223507	0.0156067	-0.00584557	0.0334747	0.0216018	0.0331076	0.017553	-0.0143946	0.0630787	0.0129425	0.0507595	-0.00138777
SELENOI	SELENOI	L2_4.2	turquoise	0.17614	-0.0378851	0.281178	-0.0963391	0.0108814	-0.0746476	-0.0153485	-0.0899992	0.0607825	0.0230014	0.0791358	-0.0492305	-0.0617222	0.103023
DRC1	DRC1	grey	grey	0.0546848	0.0300302	-0.0012566	0.0626483	0.0580533	-0.0231699	0.0172841	0.0525559	-0.0213998	0.0294374	0.0201921	0.0574392	0.0136837	0.00211423
OTOF	OTOF	L2_4.3	black	0.0790681	0.0158558	0.0169172	0.204122	0.236966	-0.0649759	-0.0120197	0.119208	-0.20428	0.0595498	-0.0741255	0.237607	-0.0789849	0.0511258
KCNK3	KCNK3	L2_4.2	turquoise	0.14008	-0.106419	0.259224	-0.0406774	0.0969281	-0.128414	-0.0188662	-0.0910945	-0.0102941	0.0912052	-0.0321597	0.0118445	-0.132574	0.104003
SLC35F6	SLC35F6	L2_4.2	turquoise	0.0977631	-0.113977	0.235401	-0.067927	0.0554867	-0.00175877	-0.0409769	-0.123001	0.0182221	0.0215159	-0.0277768	-0.0398337	-0.123648	0.10501
CENPA	CENPA	grey	grey	0.0657772	0.00960382	0.0604952	0.00328931	0.0313596	-0.00601927	-0.00227729	-0.00437481	-0.00251622	0.0229451	0.0331751	0.0156455	-0.00957949	0.0321476
DPYSL5	DPYSL5	grey	grey	0.142356	0.0191782	0.0967788	0.0688344	0.0935745	0.0116259	0.0578081	-0.00300063	0.0470796	0.0749644	0.052093	0.0274385	0.0123468	0.0599626
MAPRE3	MAPRE3	L2_4.2	turquoise	0.165814	-0.123776	0.369883	-0.115987	0.0580976	-0.0712949	-0.0464846	-0.17654	0.0721929	0.00240832	0.0225448	-0.102831	-0.132205	0.0252065
TMEM214	TMEM214	L2_4.2	turquoise	0.0671818	-0.0589691	0.146096	-0.0394745	0.0397384	-0.0196315	-0.0328321	-0.0708396	0.010435	-0.00113625	-0.0145071	-0.0337984	-0.0752255	0.0417186
AGBL5	AGBL5	L2_4.2	turquoise	0.12042	-0.0496844	0.151821	0.0089465	0.0901649	-0.0334033	0.00695573	-0.0492291	0.00961383	0.0582315	-0.00520223	0.0098011	-0.0628794	0.197038
AC013472.3	AC013472.3	grey	grey	0.0451291	0.0120513	0.0374735	0.0190167	0.0330974	-0.0114497	0.00960214	0.00387597	0.00638012	0.0121138	0.0234917	0.00654795	0.00118084	0.0220409
OST4	OST4	L2_4.2	turquoise	0.0932049	-0.19378	0.335816	-0.124686	0.0675125	-0.0307157	-0.110003	-0.200639	0.00328521	0.00490935	-0.0874334	-0.0790975	-0.2146	0.157827
KHK	KHK	L2_4.2	turquoise	0.0967606	-0.123649	0.224722	-0.0417704	0.0722298	-0.049373	-0.0100817	-0.131695	0.0477832	0.0385212	-0.0392616	-0.0567137	-0.110063	0.131038
CGREF1	CGREF1	L2_4.2	turquoise	0.162984	-0.108153	0.276127	0.0190554	0.137641	-0.104557	0.0235664	-0.0994884	0.0263325	0.0520239	-0.0277715	-0.0217486	-0.115339	0.151718
PREB	PREB	L2_4.2	turquoise	0.0953456	-0.0908037	0.198653	-0.0250161	0.0725164	-0.0345224	-0.00331472	-0.0979254	0.0349191	0.027287	-0.0221786	-0.0487881	-0.0834401	0.0836355
SLC5A6	SLC5A6	grey	grey	0.0863925	-0.0266027	0.117202	-0.0111296	0.0438233	-0.012765	0.00326161	-0.0485361	0.0369485	0.0153874	0.0275571	-0.0240132	-0.0335298	0.0446177
ATRAID	ATRAID	L2_4.2	turquoise	0.062526	-0.0913882	0.193238	-0.0808641	0.0281508	0.00307344	-0.0739846	-0.10916	0.00273837	-0.026251	-0.0304962	-0.0471897	-0.114441	0.0865282
CAD	CAD	grey	grey	0.0626214	-0.00331857	0.0511833	0.0308969	0.0606345	0.011512	0.02903	-0.0143317	0.0359517	0.0228663	0.0153286	-0.011046	-0.00225214	0.0253004
SLC30A3	SLC30A3	L2_4.2	turquoise	0.194729	-0.240004	0.444924	-0.105418	0.0848167	-0.1512	0.121419	-0.299433	0.276577	0.0973346	-0.0350123	-0.230959	-0.105058	0.12509
DNAJC5G	DNAJC5G	L2_4.6	pink	0.0514741	-0.0121523	-0.0469903	0.133998	0.0778554	-0.0632756	0.225758	-0.0111176	0.154251	0.163876	-0.00363132	-0.0238692	0.0955565	-0.00716311
TRIM54	TRIM54	L2_4.6	pink	0.116228	-0.00591538	-0.00340736	0.140552	0.0904466	-0.0838848	0.275342	-0.0117121	0.195742	0.186394	0.0279895	-0.0251989	0.12189	0.0305617
UCN	UCN	grey	grey	0.0765299	-0.013276	0.0648492	0.0289293	0.084571	-0.0106929	0.0206705	-0.0155301	0.00313416	0.0411546	0.00308861	0.0199285	-0.0233103	0.0396772
MPV17	MPV17	grey	grey	0.0966209	0.0256132	0.0662213	0.0507179	0.0762159	-0.0265694	0.027379	0.0134671	0.00900315	0.0421151	0.0382834	0.0303768	-0.00499588	0.00774905
GTF3C2	GTF3C2	grey	grey	0.119706	0.0480793	0.0411669	0.0909143	0.0887788	-0.0256649	0.0586522	0.0441385	0.0163546	0.0759641	0.0538216	0.055924	0.0270895	0.026714
AC074117.1	AC074117.1	grey	grey	0.0304188	0.0229053	-0.00690217	0.0303798	0.0285369	-0.00298353	0.015253	0.0288118	-0.0140677	0.0159605	0.0137619	0.0291146	0.0107755	0.0132976
EIF2B4	EIF2B4	grey	grey	0.0724106	-0.0420759	0.109965	0.00966832	0.0809244	-0.00699936	-0.0107164	-0.0387219	-0.00643591	0.0379542	-0.0166325	0.0101585	-0.0611339	0.0452261
SNX17	SNX17	L2_4.2	turquoise	0.111933	-0.180354	0.348042	-0.131846	0.0570002	-0.0441959	-0.078205	-0.200564	0.0385052	-0.00151749	-0.0459715	-0.100447	-0.182811	0.118242
ZNF513	ZNF513	L2_4.2	turquoise	0.0830271	-0.0727845	0.172128	-0.0530746	0.0502271	-0.0229065	-0.0358622	-0.08602	0.00816482	0.0235855	-0.0179962	-0.0230427	-0.0855888	0.0865059
PPM1G	PPM1G	L2_4.2	turquoise	0.165191	-0.139357	0.327546	-0.065158	0.0971558	-0.0515532	-0.0500117	-0.153191	0.0261572	0.0650908	-0.0312689	-0.0371572	-0.158936	0.16148
NRBP1	NRBP1	L2_4.2	turquoise	0.109488	-0.0889361	0.258747	-0.103824	0.0217049	-0.0141393	-0.0633589	-0.135464	0.049658	-0.0241109	0.0209259	-0.0834939	-0.114862	0.058364
IFT172	IFT172	grey	grey	0.170354	0.119214	0.0140179	0.123305	0.105168	-0.0268183	0.103256	0.0897315	0.0546739	0.0818034	0.125758	0.0617443	0.0978073	0.000327597
FNDC4	FNDC4	L2_4.2	turquoise	0.106184	-0.136295	0.284591	-0.149409	-0.00601599	-0.0245865	-0.0626424	-0.193569	0.0947435	0.0320414	0.0122631	-0.108539	-0.125757	0.117911
ZNF512	ZNF512	grey	grey	0.137302	0.0747605	0.0808236	-0.00928634	0.00689246	0.00290012	0.00153587	0.0157535	0.0459051	0.00263746	0.12602	0.00504511	0.0356249	0.0556266
GPN1	GPN1	grey	grey	0.070288	0.0188454	0.0795464	-0.0266666	0.00416284	-0.00773429	-0.0251601	-0.0104033	0.0110824	-0.00705955	0.0551897	-0.00485194	-0.0111926	0.025586
SUPT7L	SUPT7L	L2_4.2	turquoise	0.167776	-0.0438697	0.242525	-0.0295308	0.098904	-0.0513345	-0.0433666	-0.0616229	-0.0157564	0.046346	0.0299574	0.0221207	-0.101504	0.119867
SLC4A1AP	SLC4A1AP	L2_4.2	turquoise	0.114965	-0.010449	0.178321	-0.0500437	0.022659	-0.0355165	-0.0366888	-0.048846	0.0140722	-0.000688286	0.0640315	-0.0214172	-0.0579065	0.0340205
MRPL33	MRPL33	grey	grey	0.149431	0.00667472	0.109751	0.0465279	0.108467	-0.0617919	-0.00513459	0.0305878	-0.0543155	0.146795	0.0152127	0.132937	-0.0527679	0.131976
RBKS	RBKS	grey	grey	0.0933899	0.0202749	0.0557936	0.018574	0.0586471	0.00905474	-0.022803	0.0261951	-0.0349117	0.0418021	0.0286097	0.0687416	-0.021672	0.115934
BABAM2	BABAM2	L2_4.7	purple	0.166601	0.275933	-0.128165	0.23973	0.124338	-0.050627	0.0901204	0.332108	-0.106469	0.0536177	0.160798	0.258236	0.167822	-0.0393317
AC093690.1	AC093690.1	grey	grey	0.059675	-0.0190872	0.0575777	0.00144813	0.0475144	-0.0121355	-0.00535428	-0.00948294	-0.0103179	0.0358673	-0.0101548	0.0226018	-0.0272372	0.139041
FOSL2	FOSL2	grey	grey	0.0618245	-0.0542003	0.187492	-0.114638	-0.000564082	-0.0828525	-0.120924	-0.0590991	-0.0737474	0.0535704	0.0169359	0.0347545	-0.116008	0.0515854
PLB1	PLB1	grey	grey	0.067393	0.051377	-0.01428	0.103533	0.0687967	-0.0455592	0.0650591	0.0747266	-0.0128649	0.0393653	0.0302035	0.0625862	0.0348378	0.0215538
PPP1CB	PPP1CB	L2_4.2	turquoise	0.140442	-0.0733008	0.343368	-0.185548	-0.028457	-0.0764622	-0.0897653	-0.150312	0.0810568	-0.0709372	0.0755844	-0.12122	-0.101575	0.00895035
SPDYA	SPDYA	grey	grey	0.11608	0.0287638	0.0561655	0.0685726	0.0850462	-0.0439479	0.0324546	0.0435151	-0.0199266	0.0430686	0.0306576	0.0513782	-0.00165867	0.152732
TRMT61B	TRMT61B	grey	grey	0.135571	0.101032	-0.00768339	0.115715	0.0880913	-0.0446096	0.0812516	0.0988666	0.00832335	0.0796987	0.0830346	0.0863661	0.0730177	0.0338476
WDR43	WDR43	grey	grey	0.147624	0.0870696	0.0507311	0.0595994	0.0577733	-0.0166706	0.0513889	0.0702242	0.010903	0.070605	0.0974395	0.0742519	0.0523724	0.0701456
TOGARAM2	TOGARAM2	grey	grey	0.0265533	0.060733	-0.0580914	0.0865787	0.0292292	0.0480848	0.0642954	0.0481115	0.022514	-0.0152642	0.0407675	0.00146423	0.0589155	-0.0229465
CLIP4	CLIP4	L2_4.5	brown	0.112878	0.190478	-0.037304	0.0307535	-0.0386833	0.0994631	0.0348431	0.0967788	0.0508083	-0.054625	0.196157	0.0212209	0.128273	-0.0249489
ALK	ALK	L2_4.5	brown	-0.000208046	0.0496379	-0.0429778	-0.0167474	-0.0577585	0.244232	-0.00130725	-0.0362468	0.0831463	-0.0802507	0.0705474	-0.0649736	0.0268448	-0.00220711
AC016907.2	AC016907.2	grey	grey	0.0404637	0.0632316	-0.0341422	0.0444292	-0.00446065	0.0559048	0.046776	0.0437163	0.0307442	-0.00176285	0.0616994	0.00858504	0.0636157	-0.0284376
YPEL5	YPEL5	L2_4.2	turquoise	0.130871	-0.0681989	0.314453	-0.171888	-0.0347652	-0.0549596	-0.0701136	-0.149534	0.076472	-0.0677823	0.0826442	-0.116415	-0.0954461	0.0385924
LBH	LBH	grey	grey	0.0433979	-0.0604141	0.0986568	0.0292608	0.101081	-0.0185867	-0.0210105	-0.0209841	-0.0642779	0.103699	-0.0472111	0.074136	-0.093368	0.0692348
LCLAT1	LCLAT1	grey	grey	0.186584	0.166047	-0.0091041	0.113147	0.0870166	-0.0582632	0.0605857	0.173387	-0.0440908	0.123955	0.1316	0.191549	0.110926	0.0656478
GALNT14	GALNT14	L2_4.11	green	0.116129	0.124395	-0.038084	0.139209	0.157004	0.0235002	-0.0721372	0.141253	-0.131076	0.146104	0.0435191	0.260463	-0.00508392	0.0464055
CAPN14	CAPN14	grey	grey	0.0414656	0.0353882	-0.0225567	0.0544713	0.0195835	0.0015767	0.0412991	0.0308312	0.0124317	0.0414876	0.026864	0.0357248	0.0306756	0.00460289
EHD3	EHD3	L2_4.2	turquoise	0.167551	-0.0897358	0.347564	-0.123242	0.0451662	-0.0568322	-0.0986226	-0.146479	0.0255989	-0.0229405	0.0528827	-0.0471194	-0.140719	0.060531
MEMO1	MEMO1	grey	grey	0.117501	0.0702609	0.0351355	0.0418939	0.0698697	-0.037854	0.0281171	0.0610987	-0.00444345	0.0355997	0.0737535	0.0597277	0.0422836	0.0215076
DPY30	DPY30	L2_4.2	turquoise	0.124255	-0.0452826	0.175137	-0.0235034	0.0521809	-0.033823	0.00657694	-0.0761718	0.0593973	0.0308397	0.0272859	-0.0432664	-0.0471071	0.0716449
SPAST	SPAST	grey	grey	0.109456	0.0841726	0.0358332	0.038986	0.00123191	0.00618308	0.0497386	0.0306464	0.0659029	0.00922893	0.106076	-0.00438175	0.0687511	-0.00924911
SLC30A6	SLC30A6	grey	grey	0.106715	0.0844742	0.00787006	0.0393272	-0.00173909	0.00119548	0.0777662	0.0343204	0.0740396	0.0143116	0.120034	-0.0104043	0.0881106	0.0170235
NLRC4	NLRC4	grey	grey	0.0586855	-0.00493173	0.051915	0.00917352	0.0203556	-0.000440691	0.0198521	-0.0152172	0.0209433	0.0262228	0.0277173	-0.011363	9.23872e-06	0.0978675
YIPF4	YIPF4	grey	grey	0.198187	0.0467992	0.201482	-0.0150409	0.0774221	-0.0376304	-0.051338	0.00581851	-0.0260727	0.0042924	0.108144	0.0577829	-0.0485335	0.0570049
BIRC6	BIRC6	L2_4.12	salmon	0.181113	0.21451	-0.0549151	0.120769	0.0333336	0.0079951	0.125639	0.160385	0.0761601	0.0859347	0.204793	0.0867886	0.209286	0.00976807
AL133243.2	AL133243.2	grey	grey	0.0381137	0.0727684	-0.0270644	0.0108787	-0.0105275	0.0164717	0.0254088	0.0489797	0.0216671	0.00422419	0.0652028	0.0177169	0.058957	-0.0259828
AL133243.3	AL133243.3	grey	grey	0.0466249	0.0481932	-0.00779969	0.0445494	0.0295223	-0.0240453	0.0419666	0.0435787	0.00522377	0.029954	0.0326901	0.035194	0.0407135	-0.0184108
TTC27	TTC27	grey	grey	0.0985472	0.130921	-0.0564158	0.101991	0.0335721	0.0185893	0.0671532	0.116856	0.00950749	0.0291545	0.102186	0.0696997	0.100356	0.0184787
LINC00486	LINC00486	grey	grey	0.171334	-0.0979144	0.201118	0.149518	0.229784	-0.0683979	0.0767704	-0.0315674	-0.0543296	0.205305	-0.0590642	0.145916	-0.12185	0.215788
LTBP1	LTBP1	L2_4.5	brown	-0.0220298	0.004993	-0.0310818	-0.0567865	-0.0873437	0.287846	0.00568351	-0.0871012	0.108231	-0.0548744	0.0508464	-0.121117	0.0333636	-0.0339901
RASGRP3	RASGRP3	grey	grey	0.0478983	0.0173856	0.0328147	-0.0207004	-0.00912192	0.0527527	0.00406987	-0.0236794	0.0286234	-0.00102634	0.0528057	-0.0200142	-0.0136414	0.0624769
AC020594.1	AC020594.1	grey	grey	0.0385913	0.0361051	0.00735668	-0.000107067	-0.0243057	0.00650602	0.0478327	-0.0131777	0.0769782	0.00233096	0.075764	-0.0475807	0.048664	-0.0103708
FAM98A	FAM98A	L2_4.2	turquoise	0.107251	-0.104121	0.244175	-0.105266	-0.0124256	-0.00827542	0.00142783	-0.161497	0.131576	-0.00107574	0.0234595	-0.140142	-0.0668569	0.113557
AC017050.1	AC017050.1	grey	grey	0.0153918	0.0333972	-0.022965	-0.00970493	-0.0614232	0.0747426	0.0631152	-0.0312103	0.132402	-0.0286752	0.0703263	-0.0946442	0.0781157	-0.0281322
LINC01320	LINC01320	grey	grey	0.000880196	-0.00924803	-0.0159167	0.00508621	-0.0425375	0.0637657	0.0820785	-0.0594241	0.156492	0.0134982	0.0356247	-0.111801	0.0698764	-0.0189748
AC079352.1	AC079352.1	L2_4.5	brown	-0.0654784	0.0050102	-0.0802175	-0.0865315	-0.107711	0.369306	-0.0261195	-0.091329	0.0852022	-0.0825166	0.0214994	-0.111881	0.0127447	-0.0508964
CRIM1-DT	CRIM1-DT	L2_4.2	turquoise	0.073306	-0.131825	0.237827	-0.0669409	0.0583215	-0.0157905	-0.0376335	-0.148904	0.0510026	0.00787466	-0.0532788	-0.0890795	-0.123481	0.113454
CRIM1	CRIM1	L2_4.5	brown	0.0400656	0.0827058	-0.00154356	-0.0332864	-0.0876589	0.139988	0.0605346	-0.0343924	0.20992	-0.0290694	0.134716	-0.125005	0.13476	-0.0588755
FEZ2	FEZ2	grey	grey	0.190147	0.0524439	0.198409	0.0100583	0.0766194	-0.138186	-0.0320654	0.0647291	-0.0631866	0.0143059	0.0838825	0.0867534	-0.0353943	0.127013
VIT	VIT	grey	grey	0.0503167	-0.0414852	0.0445525	0.0516375	0.13932	-0.056325	-0.098271	0.0659324	-0.195667	0.141361	-0.0904023	0.224119	-0.111845	0.0792262
STRN	STRN	grey	grey	0.12015	0.112455	0.00854845	0.0533756	0.0479262	-0.0285191	0.0162102	0.0975162	-0.0183344	0.0789227	0.0972799	0.115139	0.0638818	0.0102458
HEATR5B	HEATR5B	grey	grey	0.190953	0.0756183	0.105976	0.0601864	0.0723794	-0.0463523	0.0637031	0.0441045	0.0400016	0.081227	0.110616	0.0532017	0.037793	0.0742827
GPATCH11	GPATCH11	L2_4.2	turquoise	0.123597	-0.0269829	0.202719	-0.0773731	0.0284768	-0.0354555	-0.0746794	-0.0612003	-0.0143621	-0.0107655	0.0458373	-0.000168805	-0.0820797	0.0881279
EIF2AK2	EIF2AK2	grey	grey	0.117844	0.0686835	0.124584	-0.0530646	-0.0282433	0.0106854	-0.0240173	-0.0151388	0.0652211	-0.0571672	0.140732	-0.0472643	0.023317	0.00372531
CEBPZOS	CEBPZOS	L2_4.2	turquoise	0.113136	-0.0245835	0.193659	-0.0364569	0.0549775	-0.0408338	-0.0686767	-0.0379203	-0.0376713	-0.0224307	0.0223988	0.0178509	-0.0961744	0.0915536
CEBPZ	CEBPZ	L2_4.2	turquoise	0.102237	-0.0552484	0.183436	-0.0403982	0.0490642	-0.0326349	-0.054336	-0.0662385	-0.0183911	0.0299815	-0.000330545	0.0129939	-0.091117	0.104904
AC007390.2	AC007390.2	grey	grey	-0.00443594	0.0380371	-0.0293946	0.0124588	-0.00655786	0.00323505	-0.00673883	0.0315908	-0.0142773	-0.0161565	0.0182591	0.0186412	0.0139336	-0.00229058
NDUFAF7	NDUFAF7	grey	grey	0.118217	0.0788704	0.0256802	0.0577113	0.0428975	-0.0576095	0.0494843	0.0674877	0.00123448	0.076472	0.0893166	0.0715114	0.0499042	0.0382232
PRKD3	PRKD3	grey	grey	0.0782002	-0.0294589	0.0862867	-0.0334613	0.0312625	0.0866679	-0.0304415	-0.0431899	0.00171364	0.0286575	0.00672046	0.000954431	-0.0508117	0.225109
QPCT	QPCT	L2_4.2	turquoise	0.067934	-0.0998532	0.210928	-0.108684	-0.00210585	-0.0290867	-0.0508523	-0.127633	0.028125	-0.00748721	-0.000431488	-0.0627119	-0.104738	0.0918776
CDC42EP3	CDC42EP3	L2_4.2	turquoise	0.11872	0.00490225	0.188303	-0.0585573	0.00159815	-0.0805288	-0.0370165	-0.0294088	0.00745389	-0.0443978	0.07305	-0.0287159	-0.0561008	0.0646997
RMDN2	RMDN2	L2_4.11	green	0.133756	0.157622	-0.0437045	0.121499	0.117788	-0.0547328	-0.0359863	0.215207	-0.194776	0.113557	0.070561	0.301913	0.0166044	0.0647702
RMDN2-AS1	RMDN2-AS1	L2_4.10	blue	0.0940869	0.124332	0.0129392	0.0163452	0.01163	-0.0709756	-0.0331994	0.108084	-0.0957051	-0.0180086	0.135698	0.112554	0.00233236	0.0743172
CYP1B1	CYP1B1	grey	grey	0.117064	0.00939235	0.153934	-0.0144691	0.0441685	-0.103273	0.0101842	0.00521152	-0.0555843	0.00738257	0.0402426	0.0455597	-0.0667352	0.16183
CYP1B1-AS1	CYP1B1-AS1	grey	grey	0.124107	0.212534	-0.0506605	0.1309	0.0334628	-0.161992	0.0921351	0.218587	-0.116913	0.00864752	0.153026	0.184712	0.0777138	0.0169829
ATL2	ATL2	grey	grey	0.192367	0.0909154	0.114102	0.0154651	0.0318603	-0.0396697	0.0752091	0.036028	0.0777463	0.079459	0.149367	0.019156	0.0680235	0.0588299
LINC02613	LINC02613	L2_4.8	yellow	0.0503237	0.0220101	-0.0540694	0.090896	0.00348833	-0.0475089	0.202354	-0.0102367	0.21592	0.110134	0.0629928	-0.0923937	0.141264	-0.0188852
HNRNPLL	HNRNPLL	L2_4.10	blue	0.113698	0.108407	0.0413369	-0.0032626	-0.0500795	-0.0450685	0.083684	0.0402903	0.109929	0.00643158	0.171385	-0.0533315	0.115418	-0.0108604
GALM	GALM	grey	grey	0.0484176	0.00827773	0.0474544	-0.0243685	-0.0148697	0.033478	0.00981009	-0.0298493	0.0454656	-0.00186992	0.0546613	-0.0454714	0.0069505	0.0619076
SRSF7	SRSF7	L2_4.2	turquoise	0.258998	-0.0728774	0.278047	0.0326887	0.177886	-0.0909945	0.0362516	-0.0507305	0.0121127	0.168075	0.00301336	0.0540391	-0.0977005	0.332064
GEMIN6	GEMIN6	L2_4.2	turquoise	0.0638188	-0.0295701	0.118716	-0.0316379	0.0212894	-0.0173946	-0.0250375	-0.0468002	0.0136304	-0.00838565	0.0108136	-0.0244148	-0.053847	0.0475871
DHX57	DHX57	grey	grey	0.122974	0.0675859	0.0220423	0.0992771	0.0791089	-0.0377112	0.0809726	0.0569717	0.0299108	0.0810173	0.0648036	0.0556327	0.0558564	-0.00652557
MORN2	MORN2	L2_4.2	turquoise	0.0751747	-0.089732	0.168086	-0.0188268	0.0739391	-0.0373121	-0.0290955	-0.0803371	-0.00797099	0.0430332	-0.0424047	-0.00419009	-0.103084	0.106541
ARHGEF33	ARHGEF33	grey	grey	0.089058	0.0673441	0.00761531	0.0531499	0.0319349	-0.0428923	0.0391682	0.0583214	0.00683052	0.0335775	0.074123	0.0469945	0.0456413	0.0411189
AC019171.1	AC019171.1	L2_4.2	turquoise	0.0410884	-0.0601677	0.118881	-0.0339923	0.0369384	-0.0217753	-0.0407176	-0.0575088	-0.017199	0.00879486	-0.0314726	-0.00545403	-0.0782202	0.0677233
SOS1	SOS1	L2_4.1	red	0.126363	0.310474	-0.110069	0.0858304	-0.0500064	0.0380234	0.0669877	0.201199	0.0816781	-0.0660016	0.273324	0.0227907	0.232097	-0.0585706
CDKL4	CDKL4	grey	grey	0.0409449	0.0629407	-0.0169768	0.0277445	0.00018471	-0.0153578	0.0192851	0.04455	0.000977114	-0.000161216	0.0643105	0.0176137	0.0423658	-0.0142371
MAP4K3	MAP4K3	L2_4.1	red	0.22103	0.339244	-0.05304	0.128515	0.0622406	-0.037585	0.0177379	0.282619	-0.0750925	0.0271218	0.266818	0.22134	0.167629	0.0392505
MAP4K3-DT	MAP4K3-DT	L2_4.11	green	0.199372	0.199125	-0.0661868	0.251615	0.171208	-0.107949	0.124785	0.258279	-0.0759141	0.146516	0.115455	0.27671	0.129894	0.020117
TMEM178A	TMEM178A	grey	grey	0.218353	0.139595	0.0810781	0.153738	0.159414	-0.106653	0.0580947	0.150792	-0.0696761	0.088385	0.124788	0.168904	0.0406071	0.0768944
THUMPD2	THUMPD2	grey	grey	0.0977566	0.03213	0.0305236	0.00136283	-0.0325644	0.0628146	0.101849	-0.0396783	0.158292	0.0514865	0.0893292	-0.0754711	0.0935789	0.0522975
SLC8A1-AS1	SLC8A1-AS1	grey	grey	0.188638	0.0732197	0.0956371	0.0687358	0.157527	-0.0495542	-0.0825206	0.122101	-0.176255	0.108753	0.0435286	0.238819	-0.0690959	0.318577
SLC8A1	SLC8A1	L2_4.11	green	0.14126	0.335428	-0.155505	0.155176	0.106485	-0.0322875	-0.144081	0.418289	-0.377804	0.076416	0.147554	0.49577	0.070426	0.00238458
AC007877.1	AC007877.1	L2_4.11	green	0.0674989	0.0958704	-0.0298953	0.1033	0.1222	-0.0579129	-0.082014	0.17047	-0.209007	0.0395059	0.00649089	0.236502	-0.0353002	0.0025061
AC007317.1	AC007317.1	L2_4.11	green	0.0516382	0.0925839	-0.0459937	0.0910798	0.0934507	-0.0517055	-0.0548991	0.168202	-0.190697	0.0542184	0.0178715	0.232578	-0.0150848	0.004194
AC007317.2	AC007317.2	grey	grey	0.043507	0.0421304	-0.0108009	0.0100633	-0.0106934	-0.00325404	0.0459778	0.0274409	0.0272235	-0.00250828	0.0468847	0.00366446	0.0555528	0.00374859
PKDCC	PKDCC	grey	grey	0.18444	-0.019405	0.141443	0.10736	0.195433	-0.10516	0.0603125	0.0331205	-0.063615	0.170391	-0.00640291	0.143042	-0.0575652	0.147413
EML4	EML4	grey	grey	0.103882	0.100502	-0.023617	0.0840052	0.0426271	0.0693399	0.0567586	0.0710146	0.0188331	0.0643713	0.0835387	0.0620075	0.0662769	0.0612987
COX7A2L	COX7A2L	grey	grey	0.142025	0.0570071	0.136154	0.121951	0.187433	-0.150083	-0.0582936	0.11497	-0.177464	0.0387438	0.0284586	0.182369	-0.0879258	0.0269404
KCNG3	KCNG3	grey	grey	0.133362	0.173665	-0.0433586	0.182475	0.143838	-0.135958	0.0123991	0.241589	-0.17161	0.0722079	0.0809041	0.248229	0.0534049	0.0461318
MTA3	MTA3	L2_4.11	green	0.208102	0.19577	-0.0577549	0.283676	0.228375	-0.133409	0.104582	0.263893	-0.107612	0.184656	0.0981077	0.28941	0.102914	0.029323
HAAO	HAAO	grey	grey	0.0546003	8.13059e-05	0.0372129	0.0188254	0.0547454	-0.00790864	-0.0189774	0.00820936	-0.0290845	0.0420931	0.00875901	0.0490968	-0.031293	0.108078
ZFP36L2	ZFP36L2	L2_4.5	brown	-0.0593786	-0.0260808	-0.0311758	-0.0722672	-0.0551693	0.323896	-0.068326	-0.08661	0.00995002	-0.081653	-0.0139584	-0.0694955	-0.0414984	-0.0308591
THADA	THADA	grey	grey	0.151155	0.14608	-0.0730322	0.142208	0.062162	0.0250913	0.135237	0.136143	0.0571525	0.105238	0.123243	0.0951396	0.154155	0.0207596
PLEKHH2	PLEKHH2	L2_4.8	yellow	-0.0450766	-0.0255066	-0.0348736	-0.0988134	-0.146736	0.237052	0.0823546	-0.153277	0.283807	-0.065409	0.0602741	-0.252232	0.0834977	-0.0420306
DYNC2LI1	DYNC2LI1	grey	grey	0.207122	0.0748178	0.0611273	0.110443	0.109777	-0.0691447	0.146802	0.0813908	0.0904721	0.115025	0.100226	0.0461055	0.107086	0.108129
ABCG5	ABCG5	grey	grey	0.0529987	-0.0211997	0.0339694	0.0160594	0.00878339	-0.0306996	0.0870227	-0.0335792	0.115628	0.0393807	0.021998	-0.0668657	0.0461045	0.0559175
ABCG8	ABCG8	grey	grey	0.0554472	0.00943848	0.0222864	0.0245055	0.0111521	-0.020801	0.0770163	-0.0139286	0.0954867	0.0167566	0.0472497	-0.0519119	0.0491629	0.016345
LRPPRC	LRPPRC	L2_4.2	turquoise	0.217488	0.0357106	0.231068	-0.0506236	0.027661	-0.0495244	-0.0120599	-0.0247498	0.0482506	0.0415102	0.13251	0.0151291	-0.0193175	0.128537
PPM1B	PPM1B	grey	grey	0.176702	0.133008	0.0686077	0.014422	0.0291945	0.0232439	0.0133001	0.0708318	0.0116237	0.0439274	0.156066	0.0588317	0.0478357	0.0302323
SLC3A1	SLC3A1	grey	grey	0.106052	0.013229	0.0942264	-0.0026899	0.0352622	-0.0246527	-0.00848228	0.00039001	-0.000757723	0.0350221	0.0485762	0.0237263	-0.0144347	0.168019
PREPL	PREPL	L2_4.2	turquoise	0.183949	-0.102345	0.483281	-0.272309	-0.0388269	-0.0795227	-0.164831	-0.216449	0.0694898	-0.104534	0.108406	-0.150442	-0.18333	0.0677756
CAMKMT	CAMKMT	L2_4.8	yellow	0.0673938	0.0264937	-0.0444757	0.0460569	-0.0439504	0.1212	0.197168	-0.0382876	0.220742	0.090798	0.0747513	-0.110777	0.15638	0.0218992
SRBD1	SRBD1	grey	grey	0.0750083	0.0892206	-0.0588016	0.061681	0.00145464	0.0490797	0.0828049	0.0680877	0.0530065	0.0505283	0.0776592	0.040972	0.105611	0.00778379
PRKCE	PRKCE	L2_4.3	black	0.192734	0.117659	-0.0301481	0.283805	0.160526	-0.088824	0.215104	0.171097	0.0351786	0.309935	0.075068	0.201791	0.143636	0.0366815
EPAS1	EPAS1	L2_4.5	brown	-0.0607726	-0.031525	-0.0314148	-0.0679598	-0.0561078	0.257078	-0.0485966	-0.0718297	0.0114411	-0.0604988	-0.0239908	-0.0606932	-0.035908	-0.0327307
ATP6V1E2	ATP6V1E2	grey	grey	0.0848472	-0.00405838	0.0907051	0.0156714	0.0608672	-0.0350127	0.000956859	0.000922573	-0.0147796	0.0238801	0.0170655	0.0347074	-0.0336656	0.0606717
RHOQ	RHOQ	L2_4.10	blue	0.0408925	0.0349869	0.0806316	-0.125634	-0.0814645	0.11244	-0.0844023	-0.0731721	0.0396533	-0.0739996	0.116339	-0.0654834	-0.0281127	-0.0268924
PIGF	PIGF	grey	grey	0.128287	0.0272976	0.0917953	0.0107446	0.0392804	0.0061175	0.0340543	0.00492536	0.0332115	0.01869	0.051373	0.0138524	0.0133235	0.0909078
CRIPT	CRIPT	L2_4.2	turquoise	0.104981	-0.0291285	0.163961	-0.0695389	0.00648743	0.00190026	-0.0204207	-0.0733042	0.039558	0.00809097	0.0405179	-0.0272699	-0.0458326	0.0763311
LINC01118	LINC01118	L2_4.3	black	0.0539684	0.0527356	-0.0632395	0.186642	0.117308	-0.0544699	0.0824967	0.111579	-0.0650595	0.109356	-0.0256679	0.131738	0.0325235	-0.0216865
SOCS5	SOCS5	grey	grey	0.0817942	-0.0447773	0.158417	-0.0697065	0.00939236	-0.0159605	-0.0388103	-0.0773127	0.0263654	0.0172796	0.0182924	-0.0165596	-0.058787	0.0152551
LINC01119	LINC01119	grey	grey	0.0448803	0.0212897	-0.0115078	0.0977763	0.0822518	-0.0260468	0.0529687	0.0501692	-0.0235534	0.0770796	-0.0109621	0.0689349	0.0118692	0.00878608
MCFD2	MCFD2	L2_4.2	turquoise	0.147913	-0.152787	0.360979	-0.121925	0.0519891	-0.0420842	-0.0734888	-0.181892	0.0513612	0.0057227	-0.0202546	-0.0942876	-0.164055	0.180016
TTC7A	TTC7A	L2_4.9	tan	0.143428	-0.00843735	0.036754	0.149397	0.157247	-0.000710798	0.13747	0.00586457	0.0554174	0.237909	-0.00310582	0.0751886	0.0227896	0.107721
STPG4	STPG4	grey	grey	0.0696743	0.0204105	-0.0166642	0.104462	0.103817	-0.00638783	0.0649209	0.0556328	-0.0266284	0.110665	-0.00756305	0.0906988	0.0169591	0.0551642
CALM2	CALM2	L2_4.2	turquoise	0.247088	-0.374201	0.724192	-0.249734	0.178216	-0.146233	-0.182121	-0.355683	-0.030762	0.0572052	-0.154328	-0.0874219	-0.417892	0.338288
EPCAM-DT	EPCAM-DT	grey	grey	0.019442	0.0425666	-0.0371243	0.0103771	0.00735001	0.0756184	-0.0115755	0.0352319	-0.0237107	-0.0125811	0.0307075	0.0398235	0.0079352	-0.00859874
EPCAM	EPCAM	grey	grey	0.0848556	-0.0135453	0.104083	0.000332156	0.0834144	-0.0576181	-0.0582728	0.0170395	-0.106782	0.0192464	-0.0158567	0.0914708	-0.0900356	0.0930505
MSH2	MSH2	grey	grey	0.164931	0.116284	0.038387	0.104298	0.0803242	-0.0723905	0.0630446	0.101176	-0.00224766	0.0802908	0.113328	0.112261	0.0586583	0.0654293
KCNK12	KCNK12	L2_4.2	turquoise	0.172042	-0.026461	0.188893	0.0375751	0.119491	-0.120436	0.0180147	-0.015007	-0.0200657	0.139793	0.026097	0.0829318	-0.0675092	0.15164
MSH6	MSH6	grey	grey	0.0831757	0.0365728	0.0669049	0.00803402	0.0297844	-0.0108334	-0.0213785	0.0165286	-0.0194903	0.0105383	0.0562559	0.0380813	-0.0189616	0.0624396
FBXO11	FBXO11	grey	grey	0.215619	0.189217	0.0168902	0.127346	0.103184	-0.0742207	0.0743655	0.172998	-0.0186375	0.131254	0.167815	0.174951	0.102279	0.0368185
AC092650.1	AC092650.1	grey	grey	0.0154618	0.0098818	-0.0134807	0.0237674	0.0157496	0.0290309	0.0244962	0.00665133	0.00299529	0.0235675	0.00953095	0.0127567	0.0166079	0.0143348
FOXN2	FOXN2	grey	grey	0.0824513	0.153556	-0.076595	0.0676639	0.0343095	0.0695138	0.0172939	0.146591	-0.070945	0.00407056	0.0951762	0.12807	0.0673012	-0.0072807
AC093635.1	AC093635.1	grey	grey	0.0475778	-0.0058914	0.0485971	0.00815113	0.0311468	-0.024589	-0.00870384	0.00217199	-0.0144706	0.00794847	0.00512971	0.020291	-0.0156739	0.0536722
PPP1R21	PPP1R21	grey	grey	0.211078	0.0357975	0.127161	0.0709988	0.0403126	-0.1155	0.249933	-0.0198697	0.256537	0.0856673	0.144951	-0.124105	0.150356	0.0724462
STON1	STON1	grey	grey	0.0444583	-0.0238124	0.0625707	-0.0104057	-0.00642922	-0.00552252	0.0368698	-0.0484928	0.0741272	0.00987305	0.0114633	-0.060922	0.0137917	0.0620825
STON1-GTF2A1L	STON1-GTF2A1L	grey	grey	0.0128269	0.0231597	0.00715643	-0.0242324	-0.0552284	-0.0162052	0.0437626	-0.0266055	0.0814962	-0.0349897	0.0647819	-0.0806262	0.0412682	0.0127393
AC009975.1	AC009975.1	grey	grey	0.0295262	0.0433626	0.00227941	-0.0316846	-0.108917	-0.0264303	0.126604	-0.0407808	0.189098	-0.0539577	0.113211	-0.162756	0.119306	0.00338274
AC009975.2	AC009975.2	grey	grey	0.0337111	0.040928	-0.0267085	0.0439795	-0.0237822	-0.0372376	0.105859	0.022196	0.0968354	-4.27e-05	0.0575231	-0.050083	0.0827693	0.0160784
NRXN1	NRXN1	L2_4.12	salmon	0.05053	0.35453	-0.326711	0.093633	-0.1759	0.157747	0.249024	0.288801	0.222843	-0.0570428	0.274217	-0.00426694	0.48224	-0.0872739
AC068725.1	AC068725.1	grey	grey	0.0913369	-0.0111729	0.0602372	0.0274431	0.0317712	-0.0282997	0.0503702	-0.0070639	0.0453404	0.0640666	0.00660792	-0.00120918	0.0127413	0.226078
AC007402.1	AC007402.1	L2_4.8	yellow	-0.0178138	-0.00586798	-0.0522917	0.017476	-0.0461471	0.0483239	0.135612	-0.0496503	0.232627	0.0264833	0.0268683	-0.154756	0.119532	-0.0411891
ASB3	ASB3	L2_4.1	red	0.186181	0.288269	-0.0349401	0.0711635	0.0511999	0.114509	-0.062845	0.213876	-0.134721	-0.00528522	0.220573	0.217247	0.0725654	0.0311669
CHAC2	CHAC2	grey	grey	0.0579544	-0.0297493	0.0747136	-0.00444482	0.0394782	-0.0202209	-0.0149021	-0.0193313	-0.0191393	0.0357451	-0.0186458	0.0227958	-0.0386838	0.132112
ERLEC1	ERLEC1	L2_4.2	turquoise	0.183924	-0.141449	0.414665	-0.138444	0.0750701	-0.0631748	-0.136211	-0.166593	-0.0253481	-0.00496465	-0.00630451	-0.0299773	-0.21615	0.204404
PSME4	PSME4	grey	grey	0.128374	0.11355	-0.0142672	0.0261425	0.0205133	0.0308479	-0.00299223	0.0969265	-0.0419887	0.177537	0.110788	0.145668	0.0497652	0.0477554
ACYP2	ACYP2	L2_4.3	black	0.188628	0.16693	-0.0678898	0.203811	0.119391	0.0182499	0.117788	0.183977	-0.0211691	0.184684	0.121316	0.206407	0.133265	0.0434841
C2orf73	C2orf73	grey	grey	0.0332785	0.0487584	-0.0252683	0.0307433	0.00824637	-0.00221786	0.023082	0.0487086	-0.00267893	-0.00970132	0.0372825	0.0228326	0.0403108	-0.0010279
SPTBN1	SPTBN1	grey	grey	0.205859	0.0423452	0.208735	0.0355338	0.0835605	-0.0610493	0.0183609	0.0266264	0.00667394	0.0645408	0.0873232	0.0553845	-0.00928047	0.0942635
AC092839.1	AC092839.1	L2_4.13	magenta	0.137794	-0.0591541	0.137427	0.0392275	0.119372	-0.0454672	0.0197695	-0.0275236	-0.00646751	0.110912	-0.0348259	0.0458028	-0.0565883	0.324553
EML6	EML6	L2_4.11	green	0.225165	0.2116	-0.099393	0.296441	0.265748	-0.135918	0.056559	0.360448	-0.292208	0.341498	0.0694723	0.538022	0.0670879	0.111908
AC104781.2	AC104781.2	L2_4.13	magenta	0.206222	-0.0743108	0.192913	0.0565273	0.205584	-0.0772276	-0.017174	0.00729773	-0.10554	0.215816	-0.0533762	0.189828	-0.117729	0.427566
RTN4	RTN4	L2_4.2	turquoise	0.288316	-0.26029	0.673471	-0.184203	0.21005	-0.200392	-0.233996	-0.211556	-0.18419	0.0764719	-0.0963982	0.0890716	-0.419076	0.393765
CLHC1	CLHC1	grey	grey	0.0830529	0.12948	-0.0525907	0.0625443	-0.0018949	0.0287889	0.0569979	0.0951244	0.0347847	0.00307429	0.11336	0.0394652	0.112036	-0.014538
RPS27A	RPS27A	L2_4.2	turquoise	0.182479	-0.239934	0.495747	-0.0764111	0.243632	-0.0820392	-0.235043	-0.178715	-0.193177	0.0469507	-0.152284	0.0965425	-0.3992	0.39641
MTIF2	MTIF2	grey	grey	0.0662122	-0.0220764	0.0853273	0.0013355	0.0336055	-0.0139715	0.00830547	-0.0243718	0.0162896	0.0224234	0.0107402	-0.00249624	-0.0189518	0.0385366
AC012358.3	AC012358.3	grey	grey	0.121537	0.01366	0.0759861	0.0393821	0.0826866	-0.0090028	-0.000637117	0.0269323	-0.0299518	0.0520912	0.0244517	0.0712118	-0.0240929	0.221613
CCDC88A	CCDC88A	L2_4.12	salmon	-0.148275	0.0937877	-0.275387	0.146288	-0.0731863	0.0278633	0.196544	0.0966434	0.100194	-0.0557059	-0.00561766	-0.0811825	0.223056	-0.259036
CFAP36	CFAP36	L2_4.2	turquoise	0.195335	0.00503757	0.220379	0.0481763	0.150636	-0.118191	-0.0198198	0.0137143	-0.05468	0.0674152	0.0490772	0.0858004	-0.0858814	0.138877
PPP4R3B	PPP4R3B	L2_4.10	blue	0.16318	0.128858	0.0909541	-0.00669613	0.0175487	0.00644909	-0.0396289	0.0608386	-0.0203145	-0.00780435	0.172904	0.0658293	0.0225943	0.0455058
PNPT1	PNPT1	grey	grey	0.157945	0.0848161	0.0390043	0.079511	0.0814453	-0.00963506	0.0683861	0.0653321	0.0180769	0.0780589	0.0964312	0.0702078	0.0522876	0.0770249
EFEMP1	EFEMP1	L2_4.5	brown	-0.0439879	0.0184904	-0.0533787	-0.0811666	-0.0856432	0.400904	-0.0699064	-0.0794255	0.0274908	-0.0987141	0.0345006	-0.0811489	0.0142727	-0.0604816
AC007743.1	AC007743.1	grey	grey	0.0131196	0.00643703	0.00134775	0.0316504	0.0196061	-0.0318313	0.0381362	0.0116565	0.00873467	-0.00163259	0.00047985	-0.00329742	0.00927832	-0.00568328
CCDC85A	CCDC85A	grey	grey	0.0809081	0.19386	-0.119795	0.145689	-0.0260577	-0.0808995	0.232917	0.190621	0.144296	-0.0608941	0.142347	-0.0188665	0.250645	-0.0355197
AC132153.1	AC132153.1	grey	grey	0.0330285	0.0581047	-0.056804	0.0349318	0.0154394	0.0663452	0.00748722	0.0694871	-0.0555843	0.0390733	0.0142115	0.105655	0.00643097	-0.0120394
VRK2	VRK2	L2_4.11	green	0.0570481	0.11186	-0.0603036	0.0465446	0.0588514	0.043951	-0.0974515	0.122375	-0.17876	0.0451791	0.0326885	0.211716	-0.0584053	0.00587468
FANCL	FANCL	L2_4.11	green	0.164138	0.242817	-0.0499979	0.185619	0.153756	-0.0878311	-0.0583861	0.309569	-0.294761	0.00380921	0.0944023	0.362424	0.00845387	0.0224516
LINC01122	LINC01122	L2_4.11	green	0.200986	0.37291	-0.174139	0.328567	0.222976	-0.179731	-0.0349324	0.527487	-0.439194	0.0878527	0.124181	0.572998	0.088343	0.0361901
LINC01793	LINC01793	grey	grey	0.0814099	0.187239	-0.0444038	0.0867746	0.0406816	-0.0499271	-0.0412002	0.18932	-0.143065	-0.0507681	0.129554	0.16113	0.0407343	-0.0350995
BCL11A	BCL11A	L2_4.11	green	0.230327	0.132391	0.0389157	0.231128	0.278762	-0.12218	-0.0116348	0.246627	-0.278939	0.283241	0.00983747	0.449456	-0.0391731	0.116331
PAPOLG	PAPOLG	grey	grey	0.131932	0.0812737	0.085604	0.00481932	-0.00297857	-0.0389012	0.0326185	0.0261759	0.0582815	0.00994676	0.130514	-0.000865239	0.0526764	0.0246725
REL	REL	grey	grey	0.083786	0.0690426	0.0119282	0.0473016	0.0242534	-0.0263029	0.0376603	0.0549052	0.0067712	0.0411602	0.0691939	0.0400624	0.0523963	0.0354258
PUS10	PUS10	grey	grey	0.1338	0.156069	-0.0485519	0.129151	0.0674154	-0.0483441	0.0874147	0.164172	-0.0141596	0.0507964	0.11518	0.118332	0.110139	0.028129
PEX13	PEX13	grey	grey	0.0532091	0.0875226	-0.0223184	0.0510939	0.0109247	-0.0364187	0.0263576	0.0691573	-0.0182152	0.00915385	0.06386	0.0520832	0.0501051	-0.0114888
KIAA1841	KIAA1841	L2_4.6	pink	0.130689	0.0758902	0.00329306	0.144833	0.0542911	-0.0317054	0.219822	0.0373572	0.150421	0.0696206	0.10686	-0.0451106	0.140728	0.00794697
AC016747.1	AC016747.1	grey	grey	0.0436454	-0.043566	0.0929333	-0.0199092	0.0260023	0.000240804	-0.00918607	-0.0527302	0.012335	0.00138972	-0.00706393	-0.0277446	-0.053887	0.0373239
C2orf74	C2orf74	L2_4.2	turquoise	0.106605	-0.110641	0.222687	-0.026337	0.093551	-0.0528348	-0.0400198	-0.0931915	-0.0326762	0.0310647	-0.0531577	0.019137	-0.13456	0.0887876
USP34	USP34	grey	grey	0.127562	0.217249	-0.118985	0.169388	0.058652	-0.014526	0.148775	0.181628	0.0509494	0.0984582	0.164639	0.109128	0.19788	-0.0596516
AC016727.1	AC016727.1	grey	grey	0.0531679	0.0344489	-0.0141649	0.0650389	0.0457709	0.000607515	0.0356504	0.0445162	0.0010961	0.038017	0.0209491	0.0410118	0.0299167	0.00990274
XPO1	XPO1	L2_4.10	blue	0.172772	0.13363	0.0980435	-0.0148233	-0.00602722	0.0147498	-0.0290556	0.0333657	0.0205381	-0.0501921	0.194902	0.0178459	0.0356466	0.0316524
FAM161A	FAM161A	grey	grey	0.0099075	0.0548139	0.0221691	-0.0384976	-0.0649158	0.0108186	-0.00706227	-0.0219591	0.0780714	-0.105257	0.0839326	-0.09949	0.0427533	-0.0739124
CCT4	CCT4	L2_4.2	turquoise	0.173438	-0.139481	0.394728	-0.138292	0.0591226	-0.0592337	-0.110464	-0.184041	0.01745	-0.00203506	0.00261602	-0.0706169	-0.202909	0.180215
COMMD1	COMMD1	grey	grey	0.215299	0.18807	-0.0413015	0.169413	0.111575	-0.0262451	0.119957	0.163182	0.0224124	0.153263	0.154963	0.160715	0.135029	0.0286851
AC018462.1	AC018462.1	grey	grey	0.100977	-0.0121415	0.0767566	0.0367567	0.0694559	-0.0229062	0.0172085	-0.000494715	0.000615396	0.0766118	-0.00458394	0.0406137	-0.0172845	0.211323
B3GNT2	B3GNT2	L2_4.2	turquoise	0.13504	-0.0803103	0.242301	-0.0324612	0.0720973	-0.100498	0.00394715	-0.0816947	0.0263141	0.0616705	-0.0190224	-0.0250261	-0.087201	0.135388
TMEM17	TMEM17	L2_4.2	turquoise	0.0864815	-0.0975079	0.193454	-0.0311078	0.0567466	-0.022612	-0.0250418	-0.0906709	0.00428895	0.02605	-0.0407947	-0.0267302	-0.0994515	0.128708
EHBP1	EHBP1	L2_4.12	salmon	0.116986	0.206885	-0.137679	0.141635	-0.0040981	-0.0460268	0.227595	0.17619	0.120471	0.0784924	0.178369	0.0678349	0.292535	-0.0760817
AC092567.1	AC092567.1	grey	grey	0.100835	-0.0394046	0.1021	-0.00188012	0.056016	-0.0168217	0.0182471	-0.0333516	0.0230381	0.061906	-0.00324857	0.0100256	-0.0288389	0.217646
AC007098.1	AC007098.1	L2_4.13	magenta	0.135766	-0.0534697	0.135873	0.00169051	0.0819112	0.00690463	0.0382196	-0.0541218	0.0368537	0.0905861	-0.00485921	0.00681831	-0.0389659	0.33394
AC009501.3	AC009501.3	grey	grey	0.0639114	0.00234896	0.0483731	-0.00252952	0.0276524	0.0276375	-0.0125644	-0.000307327	-0.00229155	0.0262139	0.0221691	0.0216785	-0.011038	0.139009
WDPCP	WDPCP	grey	grey	0.118212	0.260156	-0.144972	0.141961	0.0386854	0.0288899	0.0530917	0.250817	-0.0426232	0.0321624	0.177133	0.18227	0.188019	-0.0272128
MDH1	MDH1	L2_4.2	turquoise	0.211988	-0.307881	0.638999	-0.251007	0.0918724	-0.109748	-0.15726	-0.353745	0.058731	0.0117629	-0.0703189	-0.162121	-0.339205	0.246232
UGP2	UGP2	L2_4.2	turquoise	0.131664	-0.0585247	0.218114	-0.0666751	0.0512251	0.0740777	-0.036944	-0.100448	0.0373438	0.0339995	0.0285108	-0.0221947	-0.0743878	0.145837
VPS54	VPS54	grey	grey	0.099791	0.17381	-0.103338	0.120674	0.018923	0.0226462	0.0934758	0.149839	0.0181828	0.0423807	0.12578	0.0954787	0.148893	-0.0244803
PELI1	PELI1	L2_4.10	blue	0.0606868	0.167872	-0.0104269	0.00302373	-0.0262699	0.040128	-0.0584579	0.127261	-0.0394135	-0.126258	0.155487	0.0471115	0.0602475	-0.056313
AC012368.1	AC012368.1	grey	grey	0.0320463	0.0348031	-0.00131791	0.0428652	0.0385998	0.0100064	-0.00954181	0.0485652	-0.0437874	0.00252311	0.0125904	0.053565	-0.00625729	0.0233115
LGALSL-DT	LGALSL-DT	L2_4.6	pink	0.0669288	0.0607905	-0.0752099	0.162638	0.0700209	-0.0435977	0.192063	0.0849519	0.0765083	0.110597	0.0228163	0.0521517	0.127334	-0.00389651
LGALSL	LGALSL	L2_4.2	turquoise	0.0549469	-0.0862141	0.191733	-0.0850664	0.0176348	-0.036236	-0.0522006	-0.107348	0.0189732	-0.0207782	-0.0202235	-0.0511697	-0.0863105	0.0377442
AFTPH	AFTPH	grey	grey	0.188932	0.0590369	0.147163	-0.0245921	0.030969	-0.0590781	0.0152389	0.0147314	0.0491052	0.0671532	0.128838	0.0353264	0.0328561	0.0547293
SERTAD2	SERTAD2	grey	grey	0.125538	0.0519559	0.0295485	0.0924525	0.0788864	-0.0604227	0.113451	0.0655447	0.0404298	0.144597	0.0411273	0.0828692	0.075572	0.0543593
LINC02245	LINC02245	grey	grey	0.154437	0.190915	-0.0631959	0.157963	0.0757435	-0.0501715	0.106498	0.166985	0.0082067	0.0773038	0.161799	0.129192	0.131432	-0.00184174
SLC1A4	SLC1A4	L2_4.2	turquoise	0.0911949	-0.0267278	0.176788	-0.0854412	-0.0219857	0.0932313	-0.0265031	-0.116946	0.0970931	-0.0298753	0.0729124	-0.110416	-0.0360682	0.0359612
LINC02576	LINC02576	grey	grey	0.0862986	0.01527	0.0666176	0.0132714	0.04181	-0.0244295	0.00453285	0.00576521	-0.00266049	0.0366491	0.0433136	0.0246268	-0.00919882	0.13067
CEP68	CEP68	L2_4.2	turquoise	0.1614	-0.0289208	0.177309	0.0589569	0.10572	-0.0542874	0.0621304	-0.0416228	0.060239	0.0800369	0.026051	-0.00219352	-0.0253099	0.070134
RAB1A	RAB1A	L2_4.2	turquoise	0.151191	-0.0906948	0.295315	-0.0848759	0.0347609	-0.0164642	-0.00537476	-0.162102	0.109675	0.0347907	0.0453332	-0.11177	-0.0983937	0.0989683
ACTR2	ACTR2	L2_4.2	turquoise	0.25973	-0.152661	0.450615	-0.129981	0.0656389	-0.147436	0.0123189	-0.188163	0.125678	0.123151	0.0406864	-0.0782408	-0.121913	0.198711
SPRED2	SPRED2	L2_4.9	tan	0.194154	-0.0362262	0.0357163	0.176499	0.173933	-0.0786449	0.221963	0.037462	0.0837292	0.493211	-0.0424715	0.148965	0.0643264	0.162186
AC007389.1	AC007389.1	L2_4.6	pink	0.104904	-0.00859182	-0.0749196	0.184939	0.0720442	-0.0160122	0.337379	0.0225524	0.186166	0.270702	-0.00150736	0.0119083	0.177401	0.0479968
MEIS1	MEIS1	L2_4.11	green	0.0962022	0.118263	-0.0546907	0.056318	0.0405793	0.0932086	0.014422	0.118226	-0.0884891	0.0598804	0.07041	0.166904	0.0279614	0.0234138
LINC01829	LINC01829	grey	grey	0.0737097	0.0551227	-0.0227627	0.0752365	0.0369733	-0.0548234	0.0823654	0.0694925	0.0176687	0.0618735	0.0483319	0.0568698	0.0726723	0.0125506
ETAA1	ETAA1	grey	grey	0.0698816	0.0327369	0.0502703	-0.00341305	0.0129	-0.00883415	-0.0086915	0.01927	0.00322824	-0.0143615	0.0490814	0.0120641	0.00866685	0.0239893
C1D	C1D	L2_4.2	turquoise	0.159586	-0.0220369	0.224119	-0.0523315	0.0276506	-0.0398128	-0.0205713	-0.0513067	0.0289736	0.0185561	0.0636652	-0.00311611	-0.0627788	0.125778
WDR92	WDR92	grey	grey	0.122424	0.102249	0.0436849	0.0350373	0.0205338	-0.0213323	0.031163	0.0607228	0.0272188	-0.0134597	0.127736	0.0285143	0.0528402	0.00614393
PNO1	PNO1	grey	grey	0.0881	-0.00974083	0.0923496	0.0226144	0.0514432	-0.0324185	0.0180045	-0.00395541	0.0110429	0.049467	0.0267115	0.0176745	-0.0154165	0.0792505
PPP3R1	PPP3R1	grey	grey	0.120792	0.074184	0.13871	-0.0189509	0.00841215	-0.104799	0.00731461	0.0464394	0.0022011	-0.00858701	0.12952	0.0348647	0.0267001	-0.0604889
AC017083.1	AC017083.1	grey	grey	0.07125	0.00443903	0.0504201	0.0262727	0.0588384	-0.018897	-0.00893034	0.020756	-0.032519	0.00503364	0.010696	0.0448762	-0.0255592	0.0713626
CNRIP1	CNRIP1	L2_4.2	turquoise	0.17918	-0.0423123	0.30099	-0.113329	0.0429616	-0.0449083	-0.0982019	-0.0900693	0.0168992	-0.0142455	0.0687428	-0.0174402	-0.101886	0.152897
FBXO48	FBXO48	grey	grey	0.0399271	-0.0146796	0.0764131	-0.0250398	0.00984078	-0.0100467	-0.0225228	-0.0327712	0.00627004	-0.00932203	0.0081061	-0.0153353	-0.0322863	0.0293908
APLF	APLF	grey	grey	0.0907433	0.0815972	-0.0511093	0.0945858	0.0561253	0.00425312	0.0704989	0.0953906	-0.000964856	0.114485	0.0523771	0.113371	0.0892421	0.0298951
ARHGAP25	ARHGAP25	grey	grey	-0.0157077	-0.017451	-0.054081	0.0800976	0.0697752	0.0194418	0.0486195	0.0370766	-0.0326239	0.0921567	-0.0546714	0.0672985	0.00826946	-0.00694834
ANTXR1	ANTXR1	grey	grey	0.0615811	0.164837	-0.13148	0.118744	0.0484239	0.102378	0.0197944	0.16383	-0.0852149	0.0500466	0.0874727	0.177143	0.0770782	-0.0210376
GFPT1	GFPT1	L2_4.10	blue	0.130109	0.112662	0.0872613	-0.0197838	-0.0333853	-0.0306397	-0.0134405	0.0325758	0.0457486	-0.0262829	0.186921	-0.00119872	0.0511423	-0.00952377
NFU1	NFU1	grey	grey	0.0929823	0.00274139	0.0616866	0.043456	0.0590372	-0.00320938	0.038764	-0.00467135	0.033815	0.0619145	0.0330247	0.0183382	0.00151798	0.0297681
AAK1	AAK1	grey	grey	0.260422	0.0385304	0.210968	0.0565151	0.0814115	-0.114052	0.135373	-0.0286619	0.169232	0.164378	0.151024	-0.0215889	0.0475466	0.141448
ANXA4	ANXA4	L2_4.5	brown	0.0226115	0.0214502	-0.037005	0.0269534	-0.0141846	0.13854	0.0770284	-0.0168222	0.0931886	0.0148117	0.0402653	-0.052733	0.0693117	-0.0306302
GMCL1	GMCL1	grey	grey	0.150243	0.114034	0.0344885	0.0265871	-0.0151365	-0.000985539	0.092671	0.0346543	0.133861	0.0296523	0.169261	-0.0293341	0.123734	0.0151248
SNRNP27	SNRNP27	L2_4.2	turquoise	0.0689422	-0.0479839	0.176914	-0.071721	0.0131517	-0.0330474	-0.056255	-0.0832694	0.00816121	-0.0330893	0.0129382	-0.0486501	-0.0869838	0.0364109
MXD1	MXD1	L2_4.10	blue	0.155716	0.0991262	0.109846	-0.0391476	-0.0159265	-0.030357	0.00129092	0.0176907	0.0504719	0.00721171	0.178772	0.0101728	0.0419251	0.0528444
PCBP1-AS1	PCBP1-AS1	L2_4.1	red	0.119119	0.274259	-0.142584	0.136777	0.0145203	0.0564534	0.0608103	0.193806	0.00563579	0.013757	0.208379	0.127584	0.155893	-0.0508801
PCBP1	PCBP1	L2_4.2	turquoise	0.0927749	-0.135748	0.378005	-0.216898	0.00950817	-0.0554182	-0.184389	-0.203222	-0.0209722	-0.101709	0.000652184	-0.102204	-0.218368	-0.0280007
C2orf42	C2orf42	grey	grey	0.0647596	0.0386389	0.0127043	0.0522643	0.0515428	-0.0059113	0.0295775	0.0273029	-0.00341567	0.0328189	0.0405848	0.0330719	0.0128808	-0.00696487
TIA1	TIA1	grey	grey	0.143107	0.0964153	0.0426385	0.0194222	0.0510227	0.021842	-0.00561943	0.0685899	-0.0238067	0.0369097	0.0967833	0.0901625	0.037147	0.0626323
PCYOX1	PCYOX1	L2_4.2	turquoise	0.147748	-0.104616	0.377012	-0.193626	-0.0215537	-0.00872966	-0.103785	-0.196483	0.0796446	-0.0838349	0.0609428	-0.147425	-0.143096	0.116255
SNRPG	SNRPG	L2_4.2	turquoise	0.07875	-0.0695906	0.159494	-0.0396472	0.0500111	-0.00535232	-0.0440416	-0.0808954	-0.0050563	0.0279197	-0.0221548	-0.0118015	-0.0972171	0.0969146
FAM136A	FAM136A	L2_4.2	turquoise	0.084945	-0.0354799	0.143156	-0.0215738	0.0416653	-0.0185399	-0.0337424	-0.0466064	0.000214898	-0.00056328	0.0115042	-0.00878916	-0.0622641	0.0627424
TGFA	TGFA	L2_4.5	brown	0.00858111	0.047433	-0.0273428	0.00346496	-0.00648971	0.142652	-0.0176583	0.0162584	-0.0136914	-0.0364416	0.0424126	0.0176592	0.00368155	-0.0137534
ADD2	ADD2	grey	grey	0.196521	-0.0185029	0.190586	0.0946947	0.105842	-0.13002	0.156693	-0.0278226	0.139096	0.145025	0.0514278	-0.0214507	0.0272869	0.0705066
TEX261	TEX261	L2_4.2	turquoise	0.112839	-0.0894424	0.204141	-0.0436528	0.0580905	-0.0349169	0.0127869	-0.102164	0.0511184	0.0561885	-0.018148	-0.0386344	-0.0691678	0.111227
NAGK	NAGK	L2_4.2	turquoise	0.123905	-0.0760233	0.196865	-0.0146479	0.0654012	-0.00934472	0.0289828	-0.10911	0.0927387	0.0429889	0.00545918	-0.0721642	-0.0564278	0.0895395
MCEE	MCEE	grey	grey	0.059321	0.0540324	-0.00776676	0.0302537	0.00880205	0.0278213	0.0323786	0.0193243	0.0317548	0.0141768	0.0630182	0.00991853	0.0437492	0.0152886
MPHOSPH10	MPHOSPH10	L2_4.2	turquoise	0.0882677	-0.0548524	0.184214	-0.0676189	0.0231222	-0.0250016	-0.0628128	-0.0810299	0.00132959	-0.000961571	0.00598675	-0.0252482	-0.0972624	0.0716637
PAIP2B	PAIP2B	grey	grey	0.0354728	0.0279821	0.050274	-0.0531442	-0.0514728	0.0460701	-0.0168005	-0.0369388	0.0511532	-0.0514682	0.0728684	-0.0504976	0.00669518	-0.00655544
ZNF638	ZNF638	L2_4.1	red	0.00788179	0.330651	-0.243647	0.0749308	-0.112919	0.0366277	0.0363185	0.237393	-0.0186572	-0.0918096	0.221116	0.0845003	0.219414	-0.176067
AC007878.1	AC007878.1	grey	grey	0.033986	0.0912236	-0.0553	0.0219437	-0.0316999	0.00936295	0.0383441	0.0698461	0.0221679	0.00104669	0.0826266	0.0276465	0.0853436	-0.0252589
DYSF	DYSF	L2_4.8	yellow	0.088001	-0.0320121	0.00425668	0.0839232	-0.00115629	-0.024244	0.289274	-0.0762084	0.304097	0.150033	0.0668463	-0.159377	0.159033	0.0297419
CYP26B1	CYP26B1	grey	grey	0.090451	-0.137925	0.206655	-0.0524496	0.0795821	-0.00716458	0.0234341	-0.138531	0.0387888	0.0744212	-0.0454215	-0.00165615	-0.0973062	0.111327
EXOC6B	EXOC6B	L2_4.7	purple	0.138415	0.421291	-0.244771	0.215743	0.0225425	-0.016489	0.0616177	0.433124	-0.11993	-0.00242249	0.271913	0.280055	0.269794	-0.0737591
SPR	SPR	grey	grey	0.0249279	0.00644517	0.0895879	-0.101321	-0.0626899	-0.0113487	-0.0649046	-0.0500102	0.0239332	-0.0811044	0.0642922	-0.0654291	-0.0266797	-0.0200314
EMX1	EMX1	grey	grey	0.106627	-0.0459102	0.162521	-0.0411446	0.0499314	-0.0872899	0.0183014	-0.0669414	0.0512856	0.0614174	0.0211394	-0.0142829	-0.0355162	0.0420014
SFXN5	SFXN5	L2_4.5	brown	0.0942477	0.0720251	-0.0422796	0.0718528	0.041994	0.222839	0.0917901	0.00517278	0.0767652	0.133934	0.103249	0.0332067	0.0848976	0.00998675
RAB11FIP5	RAB11FIP5	L2_4.2	turquoise	0.1194	-0.0858718	0.247538	-0.0683579	0.0404205	-0.0494498	-0.0201284	-0.127154	0.0611769	0.0177064	0.0249375	-0.0728527	-0.0932142	0.0614671
AC010913.1	AC010913.1	grey	grey	0.0465552	-0.0395694	0.0802772	0.00932564	0.0519617	-0.0165057	-0.00295569	-0.0309911	-0.00666627	0.0302711	-0.0187765	0.00370599	-0.0471536	0.0505286
SMYD5	SMYD5	L2_4.2	turquoise	0.0888424	-0.0324478	0.151868	-0.028067	0.0521906	-0.0295247	-0.0331297	-0.0486258	0.00265525	-0.00474472	0.0161518	-0.0118913	-0.0618784	0.0249674
PRADC1	PRADC1	L2_4.2	turquoise	0.0956694	-0.07521	0.185523	-0.0374309	0.0727968	-0.0339311	-0.0532477	-0.0763797	-0.0202587	0.0316493	-0.0184134	0.00656348	-0.109433	0.105003
CCT7	CCT7	L2_4.2	turquoise	0.186631	-0.267559	0.531285	-0.16476	0.128502	-0.0770245	-0.143493	-0.273279	-0.00978459	0.00433768	-0.0969936	-0.0832854	-0.319022	0.269434
FBXO41	FBXO41	L2_4.2	turquoise	0.200532	-0.0703709	0.266583	0.0256642	0.1587	-0.0906198	-0.00338209	-0.0602604	-0.00816176	0.0991678	0.00312104	0.0367567	-0.109041	0.163412
EGR4	EGR4	L2_4.2	turquoise	0.0863925	-0.187677	0.263046	-0.0504408	0.160265	-0.100324	-0.0779697	-0.113975	-0.087479	0.201012	-0.139873	0.0807941	-0.1991	0.133997
ALMS1	ALMS1	grey	grey	0.0377188	0.184377	-0.184881	0.185205	0.0304827	-0.0161011	0.124873	0.196038	-0.016756	0.0669373	0.0838823	0.120495	0.172673	-0.0898593
TPRKB	TPRKB	grey	grey	0.0796238	0.0194395	0.0812463	-0.016826	0.0276104	-0.0144166	-0.0278949	-0.0116105	-0.00155085	-0.00245574	0.0528243	0.0077459	-0.0262179	0.0602082
DUSP11	DUSP11	grey	grey	0.0713104	0.0539029	0.0543222	-0.0177171	-0.0077378	-0.0146337	-0.00189236	0.0311668	0.0213378	-0.016313	0.0862209	0.00255558	0.0233043	0.0176318
STAMBP	STAMBP	grey	grey	0.106485	0.0218577	0.0652092	0.00819729	0.0298488	0.0234911	0.031105	-0.0130034	0.0546836	0.0389988	0.0652857	-0.00489631	0.0153787	0.0413933
DGUOK	DGUOK	L2_4.2	turquoise	0.127522	-0.0538944	0.2252	-0.057929	0.0471508	-0.0324484	-0.0394361	-0.0877717	0.0262583	0.0106831	0.0236925	-0.0282308	-0.0865844	0.0581062
TET3	TET3	L2_4.9	tan	0.164253	0.0696531	-0.0316214	0.225654	0.197481	-0.0830929	0.149608	0.138611	-0.0364452	0.375266	0.0131196	0.2283	0.075554	0.0750012
AC073263.1	AC073263.1	grey	grey	0.0303016	-0.0109179	0.0334007	-0.00621703	0.0109614	0.0198949	0.00426616	-0.0203654	0.0154319	0.00985871	0.00613035	-0.00826154	-0.00232309	0.0165695
BOLA3	BOLA3	L2_4.2	turquoise	0.141155	-0.123882	0.26279	-0.0139122	0.107482	-0.0700073	-0.0181867	-0.108604	0.00776471	0.0714412	-0.0455813	-0.0145506	-0.132757	0.171698
BOLA3-AS1	BOLA3-AS1	grey	grey	0.0811004	-0.00467881	0.124321	-0.0419844	0.0118132	-0.0208673	-0.0294357	-0.0314887	0.0168928	-0.0162263	0.0457044	-0.0199823	-0.0252942	0.0460667
MOB1A	MOB1A	grey	grey	0.0882747	0.0570114	0.0867346	-0.0601425	-0.0313978	0.00358732	-0.0435966	-0.00868078	0.0189028	-0.0420956	0.108821	-0.0173844	0.00350276	0.0284037
MTHFD2	MTHFD2	L2_4.10	blue	0.0153399	0.0156622	0.0539055	-0.0863568	-0.0672531	0.0376924	-0.0283008	-0.0714699	0.0602519	-0.0591965	0.0886282	-0.0855936	-0.0103934	-0.0114343
SLC4A5	SLC4A5	L2_4.10	blue	0.037199	0.140828	-0.0458729	0.00132955	-0.0481797	0.0167727	-0.0161502	0.0650363	0.00894111	-0.0423698	0.164819	0.0137372	0.0689457	-0.0599429
DCTN1	DCTN1	L2_4.2	turquoise	0.212606	-0.222378	0.562674	-0.195258	0.0748025	-0.114339	-0.102392	-0.272434	0.0819758	-0.0189828	-0.0139882	-0.15585	-0.24321	0.151308
DCTN1-AS1	DCTN1-AS1	grey	grey	0.0650639	0.0449427	0.0506648	0.00222611	0.0141988	-0.028386	-0.0119007	0.0359453	-0.0179205	-0.0166996	0.0479661	0.0333559	0.00253432	0.0150935
C2orf81	C2orf81	grey	grey	0.0760984	0.00446762	0.0691632	0.0466336	0.0714308	-0.0451234	-0.00373122	0.0217189	-0.0236659	0.000601773	0.0112093	0.0347942	-0.0269702	0.048094
WDR54	WDR54	L2_4.2	turquoise	0.137309	-0.131965	0.310841	-0.0669259	0.0928675	-0.0714544	-0.0566315	-0.137167	0.00941043	0.00705082	-0.0295895	-0.0472461	-0.162263	0.133467
INO80B	INO80B	L2_4.2	turquoise	0.0530908	-0.0767666	0.159571	-0.0463325	0.0432857	-0.0257248	-0.0484006	-0.0879571	0.00580231	-0.00502676	-0.0232561	-0.0348741	-0.0929069	0.0323413
WBP1	WBP1	L2_4.2	turquoise	0.100359	-0.057013	0.176356	-0.0400604	0.0760872	0.00569287	-0.0453042	-0.0704072	-0.00385445	0.0107094	-0.00293071	-0.00596311	-0.0932548	0.0924477
MOGS	MOGS	L2_4.2	turquoise	0.133758	-0.0636249	0.167772	0.0190559	0.126923	-0.0488378	0.00279431	-0.0491682	-0.0132585	0.0886096	-0.0262129	0.0390973	-0.0766123	0.158508
AC005041.5	AC005041.5	grey	grey	0.0929693	-0.00522119	0.0728118	0.0381293	0.0693979	-0.0139786	0.0197944	-0.00680564	0.000257289	0.0586755	0.0195176	0.0284468	-0.0205066	0.116389
CCDC142	CCDC142	grey	grey	0.061125	0.0307154	0.00337898	0.0725406	0.0685376	-0.00952658	0.0356299	0.0334879	-0.00396073	0.050334	0.0200979	0.0435744	0.00666397	-0.00395828
TTC31	TTC31	grey	grey	0.0360988	0.0206485	-0.0022009	0.0349611	0.0413907	0.011195	0.00587951	0.0168499	-0.0118592	0.024528	0.0143529	0.0297867	-0.00176201	0.00793364
PCGF1	PCGF1	grey	grey	0.0672009	-0.0247186	0.122883	-0.0500229	0.0185822	-0.0230626	-0.0348938	-0.0503874	0.00627237	-0.0103135	0.0212169	-0.0186535	-0.0480342	0.0201745
AUP1	AUP1	L2_4.2	turquoise	0.154272	-0.122274	0.281753	-0.0289695	0.14837	-0.0548448	-0.047214	-0.11387	-0.0276547	0.0594973	-0.0458308	0.00824886	-0.167886	0.117559
HTRA2	HTRA2	L2_4.2	turquoise	0.0875187	-0.119734	0.231602	-0.074005	0.0542008	-0.0222456	-0.0442498	-0.139161	0.0376525	0.0120723	-0.041766	-0.0695959	-0.120964	0.0975428
M1AP	M1AP	grey	grey	0.0469867	0.0494101	-0.0154925	0.0642212	0.0429745	-0.048182	0.0179118	0.0707601	-0.0591961	0.0338998	0.0148073	0.091081	0.00416583	0.00320358
SEMA4F	SEMA4F	grey	grey	0.166151	0.0325458	0.166578	0.00875901	0.0633137	-0.0994622	-0.0042993	0.0161353	-0.0120753	0.0170708	0.0743078	0.039259	-0.0219087	0.0939167
POLE4	POLE4	L2_4.2	turquoise	0.0729161	-0.163163	0.243879	-0.0528116	0.052015	-0.0239543	-0.0058764	-0.167324	0.0790761	0.0305354	-0.0714092	-0.112343	-0.117029	0.144137
TACR1	TACR1	grey	grey	0.0211763	-0.00044662	0.0214458	-0.0117881	-0.0157507	0.0649418	0.012905	-0.0494607	0.0682504	-0.0114182	0.0380315	-0.054601	-0.000885768	0.0383736
AC007681.1	AC007681.1	grey	grey	0.0267231	0.0388495	-0.0281646	0.0397001	-0.0116545	0.0277723	0.0686832	0.0221742	0.0675586	0.0173904	0.0420061	-0.0228218	0.0692718	-0.00282341
MRPL19	MRPL19	L2_4.2	turquoise	0.172544	-0.0469969	0.27884	-0.0891195	0.0602629	-0.0476906	-0.0917915	-0.0705192	-0.0267025	0.00910124	0.0457656	0.0189878	-0.11844	0.182193
GCFC2	GCFC2	grey	grey	0.172031	0.205214	-0.0317107	0.0785665	0.0642959	-0.0331255	-0.00676178	0.199979	-0.105194	0.0397206	0.165039	0.193158	0.0804926	0.0660236
AC110614.1	AC110614.1	grey	grey	0.102055	0.0824312	-0.0514689	0.0569092	0.0816585	-0.0829816	0.039949	0.151096	-0.115526	0.170229	0.0246834	0.219711	0.0413891	0.0488269
[truncated: 14,547 more rows]

## Sheet: Organoid UL neurons
	gene_name	module	color	kME_grey	kME_UL1	kME_UL2	kME_UL3	kME_UL4	kME_UL5	kME_UL6	kME_UL7	kME_UL8	kME_UL9
LINC01409	LINC01409	grey	grey	0.0804247	0.0138681	-0.00752184	-0.0220046	0.0448499	0.0307991	0.0042746	-0.00206727	0.0457994	0.0403244
LINC01128	LINC01128	grey	grey	0.0873062	0.0567139	0.00607596	0.00101952	0.0678336	0.0250462	-0.00739531	-0.0109378	0.0614066	0.054859
AL645608.2	AL645608.2	grey	grey	0.0469116	0.0818565	0.0186445	0.0168615	0.067701	-0.00777516	-0.0457904	-0.00815551	0.0463058	0.00437452
SAMD11	SAMD11	grey	grey	0.048736	0.0210741	0.0613002	0.0460789	0.00962142	0.0370193	0.00273903	0.0432877	0.0330222	-0.0091038
NOC2L	NOC2L	UL1	blue	0.120612	0.158552	0.00393102	0.0158464	0.129625	-0.0297351	-0.0473801	-0.0317336	0.074926	0.0756759
KLHL17	KLHL17	grey	grey	0.0557365	0.0514163	0.00793977	0.00517872	0.0453938	0.00323215	-0.0300539	-0.00994362	0.0366888	0.0298107
HES4	HES4	grey	grey	0.187367	0.152703	0.0864841	0.0837108	0.126612	0.0328685	-0.00383027	0.0774538	0.0882299	0.0715494
ISG15	ISG15	grey	grey	0.0600344	0.0209335	0.0440082	0.0214908	0.0116029	0.0406669	0.0230313	0.0287216	0.0373537	0.0317946
AGRN	AGRN	grey	grey	0.0564114	0.0453202	0.0231162	0.00827513	0.0621912	0.0360079	-0.0191866	0.0076777	0.0774416	0.0131187
C1orf159	C1orf159	grey	grey	0.0580709	0.0503158	0.0116758	0.00411879	0.0612977	0.0114988	-0.0276192	-0.0101187	0.0544226	0.0342317
SDF4	SDF4	grey	grey	0.1062	0.0466477	0.039929	0.0389656	0.0583432	0.0470372	0.00231235	0.036292	0.0545896	0.0559467
B3GALT6	B3GALT6	UL2	red	0.103969	0.000754766	0.135319	0.117831	0.00823224	0.122487	0.0232803	0.126469	0.0576559	-0.00714838
UBE2J2	UBE2J2	UL3	green	0.129209	0.04982	0.0918087	0.129533	0.0240767	0.0708941	0.0505798	0.10618	0.0254189	0.0364672
ACAP3	ACAP3	UL4	magenta	0.113104	0.140781	-0.00783754	-0.0202623	0.194885	-0.00325986	-0.0784896	-0.060874	0.110826	0.0651778
PUSL1	PUSL1	grey	grey	0.0744816	-0.0161896	0.0461029	0.0443324	0.00717694	0.0717565	0.0563732	0.0694142	0.0253473	0.0160683
INTS11	INTS11	grey	grey	0.0929181	0.0601117	0.0610403	0.0807349	0.0364482	0.0369665	0.0270761	0.058539	0.0407155	0.0400616
CPTP	CPTP	grey	grey	0.0738591	0.0145618	0.0725247	0.0545658	0.0137588	0.0647442	0.0104446	0.0638249	0.0310281	0.00906303
DVL1	DVL1	grey	grey	0.0988324	0.00128161	0.0526179	0.0345425	0.0329183	0.0938757	0.0401911	0.0633913	0.0638803	0.0187528
AURKAIP1	AURKAIP1	grey	grey	0.128351	-0.0368326	0.15593	0.197016	-0.065966	0.117086	0.166787	0.237669	-0.0182859	-0.00143187
CCNL2	CCNL2	UL4	magenta	0.138054	0.157516	-0.0510149	-0.0329908	0.224835	-0.009561	-0.093892	-0.0715778	0.120746	0.110045
MRPL20-AS1	MRPL20-AS1	grey	grey	0.0752887	0.0192576	0.0565261	0.0682924	0.0141287	0.0563843	0.0116482	0.0685056	0.0203825	0.0134993
MRPL20	MRPL20	grey	grey	0.137248	-0.00165909	0.152383	0.223407	-0.0136046	0.136084	0.113099	0.24577	0.0164436	-0.00925809
VWA1	VWA1	grey	grey	0.0640143	0.00453885	0.0573623	0.0456481	0.0139047	0.0606176	0.0169163	0.0533651	0.0419822	0.00251859
ATAD3B	ATAD3B	grey	grey	0.069592	0.0539041	0.00301549	-0.0125178	0.0600066	0.00508313	-0.0308493	-0.0214916	0.0461566	0.0574872
ATAD3A	ATAD3A	grey	grey	0.0681365	0.0129402	0.0441379	0.0442143	0.0267987	0.0447174	0.0108764	0.0412339	0.0374017	0.0261227
TMEM240	TMEM240	grey	grey	0.104394	0.0179513	0.0512373	0.0250627	0.0462965	0.0877316	-0.00219637	0.0448793	0.0811242	0.0269395
SSU72	SSU72	UL5	turquoise	0.201413	-0.0352231	0.178806	0.13972	-0.00314612	0.184659	0.16292	0.217074	0.0619722	0.0332337
AL645728.1	AL645728.1	grey	grey	0.0530058	0.0355318	-0.0482831	-0.0483695	0.0505151	-0.0131581	-0.0374359	-0.0432103	0.034557	0.0594542
FNDC10	FNDC10	UL2	red	0.109294	-0.0130142	0.16545	0.0855667	0.000634834	0.127839	0.0656685	0.127252	0.0662224	0.00107153
AL691432.2	AL691432.2	grey	grey	0.0823866	0.0345825	0.071677	0.0641199	0.017271	0.0429218	0.0114996	0.0616686	0.0208625	0.0262399
MIB2	MIB2	grey	grey	0.102744	0.0448368	0.0461507	0.0218252	0.0485705	0.043839	0.00845198	0.0269255	0.0566383	0.0379356
CDK11B	CDK11B	grey	grey	0.115335	0.0399463	0.0110489	0.036113	0.0728233	0.0644736	0.00457196	0.0366014	0.0762541	0.0523524
SLC35E2B	SLC35E2B	grey	grey	0.120157	0.0952793	-0.0449379	-0.0773549	0.13957	0.0261297	-0.0499093	-0.0804694	0.129239	0.123681
CDK11A	CDK11A	grey	grey	0.107503	0.0867376	-0.0268013	-0.00844409	0.113632	0.0106188	-0.0426092	-0.0264121	0.0870189	0.0732208
SLC35E2A	SLC35E2A	grey	grey	0.0681424	0.054044	0.0216926	0.0329155	0.0655056	0.0384333	-0.00744058	0.0187952	0.0671626	0.0268747
NADK	NADK	grey	grey	0.0804947	0.006061	0.0783512	0.0601436	0.00933738	0.073833	0.0223593	0.0728502	0.0400473	0.0234967
GNB1	GNB1	UL5	turquoise	0.159851	-0.0408943	0.181421	0.130706	0.00813883	0.209937	0.117777	0.202178	0.0974435	0.0229482
PRKCZ	PRKCZ	UL5	turquoise	0.113605	-0.0528498	0.133789	0.0762678	0.00487107	0.192053	0.0572307	0.140718	0.0915046	0.0107547
FAAP20	FAAP20	UL5	turquoise	0.0650865	-0.124595	0.169721	0.16438	-0.0731848	0.231288	0.0945698	0.23448	0.0485204	-0.0407632
SKI	SKI	grey	grey	0.0936443	-0.0328913	0.0471657	-0.00355584	0.0392289	0.110724	0.0161433	0.0354188	0.0884712	0.0562393
RER1	RER1	grey	grey	0.077127	0.016007	0.0461419	0.0875454	-0.00381203	0.0457472	0.0427873	0.0827443	0.00286075	0.0063608
PEX10	PEX10	grey	grey	0.0451489	0.017985	0.0442596	0.0653376	0.00342807	0.0336896	0.019809	0.0594303	0.013138	0.00342619
PANK4	PANK4	grey	grey	0.0833963	0.0464517	0.0419564	0.0304211	0.0409957	0.0322246	0.0157619	0.0192834	0.0444703	0.060613
HES5	HES5	grey	grey	0.00987263	0.000103813	-0.00430975	-0.0148159	0.00890266	0.00428101	-0.0139766	-0.0203696	0.0105329	0.0235726
PRXL2B	PRXL2B	grey	grey	0.0633087	0.00331557	0.0256627	0.0135595	0.0285234	0.0532338	0.00262211	0.0211849	0.0571578	0.0235658
PRDM16	PRDM16	UL1	blue	-0.00310836	0.117211	-0.0166882	0.0240985	0.032155	-0.0947166	-0.0152034	-0.0403331	-0.0309346	0.0158113
TPRG1L	TPRG1L	grey	grey	0.0854466	-0.0223814	0.0523504	0.0119156	0.0069737	0.0907732	0.0201433	0.0442623	0.0534526	0.0342901
WRAP73	WRAP73	grey	grey	0.101902	0.0688089	0.0261694	0.0362406	0.063716	0.0268919	-0.00565195	0.0262041	0.0530361	0.0481954
LRRC47	LRRC47	grey	grey	0.127902	0.00540365	0.0975336	0.0568051	0.0161733	0.0995411	0.0490916	0.0803209	0.0598839	0.0597361
CEP104	CEP104	grey	grey	0.0769529	0.0831768	0.00217362	-0.00797154	0.0823685	-0.00305074	-0.0287564	-0.0272524	0.0602846	0.0431274
DFFB	DFFB	grey	grey	0.0626559	0.0344812	0.00295534	-0.00282257	0.0505016	0.0140207	-0.0039062	-0.00734402	0.0435718	0.0384778
C1orf174	C1orf174	grey	grey	0.0940246	0.0602996	0.0245413	0.0187786	0.0389046	0.00148981	0.032611	0.00801098	0.0188226	0.071018
KCNAB2	KCNAB2	grey	grey	0.0485347	0.0270719	0.0102853	0.00731157	0.0421977	0.0303378	-0.0128408	0.00622526	0.0466466	0.0164888
CHD5	CHD5	UL5	turquoise	0.121542	-0.0248596	0.0438315	-0.0132005	0.126752	0.183592	-0.0513023	0.0384499	0.202912	-0.00179065
RPL22	RPL22	UL6	brown	-0.141597	-0.143682	0.0620945	0.0765026	-0.246286	-0.0887616	0.434314	0.121292	-0.22358	-0.0974445
ICMT	ICMT	grey	grey	0.0522234	-0.00045277	0.0308519	0.0214621	0.0210682	0.0452205	0.0024935	0.0281121	0.0326306	0.0144087
GPR153	GPR153	grey	grey	0.0752591	-0.00516006	0.0921961	0.0616701	0.0107864	0.0970642	0.0348733	0.0773249	0.0495189	0.00675902
ACOT7	ACOT7	UL5	turquoise	0.132725	-0.0828656	0.192242	0.151273	-0.0213371	0.245522	0.0952899	0.228759	0.0850491	-0.00240778
TNFRSF25	TNFRSF25	grey	grey	0.0393487	0.0594786	-0.0277353	-0.0189919	0.0806286	-0.00931408	-0.0484085	-0.0428677	0.0596163	0.0350982
PLEKHG5	PLEKHG5	grey	grey	0.0421184	0.00431471	0.0202806	0.0390495	0.0266227	0.0502258	0.0072659	0.0444973	0.0396451	0.00416024
NOL9	NOL9	grey	grey	0.0604977	0.0549677	-0.00534067	-0.00683327	0.0646728	0.00892441	-0.0233336	-0.0144821	0.0462199	0.0327713
ZBTB48	ZBTB48	grey	grey	0.0671455	0.0302778	0.0164549	0.0116847	0.0360886	0.0208896	-0.00177872	0.0161121	0.0229796	0.0411657
PHF13	PHF13	grey	grey	0.0816525	0.0120422	0.0341727	-0.00490034	0.0371293	0.0532444	0.0118349	0.0111803	0.053783	0.0488892
THAP3	THAP3	grey	grey	0.115088	0.0400222	0.0500082	0.0457702	0.0300554	0.0558331	0.0448376	0.0520167	0.0351094	0.0633359
DNAJC11	DNAJC11	grey	grey	0.0527483	0.0364429	0.0281943	0.0339522	0.0419892	0.0230872	-0.00144199	0.0254267	0.040281	0.0290684
CAMTA1	CAMTA1	grey	grey	0.147524	0.0961768	0.00766142	0.0346133	0.120387	0.0497313	-0.0317608	0.00638917	0.109582	0.0743563
VAMP3	VAMP3	grey	grey	0.0551316	0.0561492	0.00833437	0.0261426	0.0384795	0.00561039	-0.0220404	0.00528233	0.0241188	0.0281502
PARK7	PARK7	UL7	yellow	0.0772779	-0.147345	0.190822	0.268425	-0.140803	0.198726	0.2367	0.358488	-0.0592927	-0.0531896
ERRFI1	ERRFI1	grey	grey	0.0615232	0.0121125	0.00565444	0.000340168	0.0220804	0.035031	0.0080222	0.00859283	0.0275071	0.0454276
SLC45A1	SLC45A1	UL5	turquoise	0.0837724	-0.0482364	0.0623875	0.0264815	0.0220702	0.131464	0.00687831	0.0660747	0.0791132	0.0059955
RERE	RERE	UL4	magenta	0.16263	0.211604	-0.00142665	0.0416074	0.248265	-0.0105463	-0.0802301	-0.0246303	0.141116	0.0837539
ENO1	ENO1	UL5	turquoise	0.153657	-0.0846376	0.135753	0.120068	-0.039908	0.189345	0.223456	0.214693	0.0429265	0.0620861
SLC25A33	SLC25A33	grey	grey	0.0842258	-0.039886	0.0314883	0.0292882	-0.0134669	0.0813679	0.0608383	0.0678977	0.021322	0.0270277
CLSTN1	CLSTN1	grey	grey	0.0341844	0.00823065	0.0386738	0.0240866	0.0107071	0.069622	-0.00577689	0.0149207	0.0598474	-0.048726
CTNNBIP1	CTNNBIP1	grey	grey	0.0443317	-0.0302169	0.0795481	0.102621	-0.0239125	0.0857624	0.0655088	0.121308	0.00446881	-0.0192074
LZIC	LZIC	grey	grey	0.133564	-0.0194692	0.0880339	0.127687	0.0066901	0.139033	0.0962825	0.155846	0.0482584	0.0582858
NMNAT1	NMNAT1	grey	grey	0.0282234	-0.00172388	0.0123552	0.0175179	0.00585571	0.0267778	0.000527947	0.0268621	0.0152535	0.0150585
UBE4B	UBE4B	grey	grey	0.0743663	0.0503719	0.00374197	0.00740425	0.0543209	0.0241191	-0.0112522	0.00186829	0.0565461	0.0512054
KIF1B	KIF1B	UL8	pink	0.220099	0.137703	0.0981891	0.0531391	0.194053	0.109741	-0.0253587	0.0454342	0.255773	0.0762572
PGD	PGD	UL5	turquoise	0.140938	-0.0463862	0.133821	0.089955	0.0075238	0.194589	0.11315	0.163647	0.0963383	0.0505385
CENPS	CENPS	grey	grey	0.0491953	-0.0351633	0.052332	0.0378457	-8.09131e-05	0.0791246	0.0271008	0.0681178	0.0316681	2.20502e-05
DFFA	DFFA	grey	grey	0.115165	0.0665297	0.0192969	0.00689017	0.10582	0.0439998	-0.0341152	0.00246682	0.0943806	0.0495074
PEX14	PEX14	grey	grey	0.0921016	0.0315455	0.0462833	0.0375311	0.0342075	0.0477894	0.0111015	0.0390496	0.0462563	0.0455179
TARDBP	TARDBP	grey	grey	0.107417	0.081549	-0.0208608	-0.003388	0.0823681	0.00760245	-0.0209554	-0.0206514	0.0682044	0.0671757
AL109811.2	AL109811.2	grey	grey	0.057546	0.0626407	-0.0463317	-0.0360107	0.0701779	-0.00784298	-0.043915	-0.0456522	0.053809	0.0469103
SRM	SRM	UL1	blue	0.0379435	0.202241	0.197305	0.312876	-0.0112491	-0.0402779	0.026076	0.219495	-0.0691361	-0.0674271
EXOSC10	EXOSC10	grey	grey	0.0840412	0.127304	0.00426077	0.0332911	0.106446	-0.0157008	-0.0545939	-0.00796273	0.0644812	0.0552763
MTOR	MTOR	grey	grey	0.0871756	0.0486592	0.0181739	0.0113835	0.0874602	0.0447122	-0.0320805	0.00348003	0.090666	0.0555627
UBIAD1	UBIAD1	grey	grey	0.0629384	0.0477447	0.0119452	0.0112283	0.0500086	0.00827297	-0.0273553	0.000233044	0.0348782	0.0247199
DISP3	DISP3	UL1	blue	0.0184138	0.351175	-0.0157072	0.0785906	0.130271	-0.237075	-0.114036	-0.0797816	-0.0373553	0.0513018
FBXO2	FBXO2	UL5	turquoise	0.0613882	-0.0898186	0.083661	0.0465843	-0.0168803	0.169226	0.0449372	0.113326	0.068864	-0.00609695
FBXO44	FBXO44	UL5	turquoise	0.158157	0.0362213	-0.00789253	-0.0457901	0.140351	0.129719	-0.0745127	-0.00607295	0.165321	0.0886448
FBXO6	FBXO6	grey	grey	0.0554066	-0.00967077	0.0272782	0.0293853	0.0041905	0.0566678	0.0288505	0.0509427	0.0330042	0.0306238
MAD2L2	MAD2L2	UL3	green	0.0704084	0.0660258	0.105954	0.189029	-0.0105019	0.019871	0.0806256	0.127793	-0.0126814	0.0102384
DRAXIN	DRAXIN	grey	grey	0.0830051	0.0992001	0.0720169	0.0965036	0.0512574	0.0399338	0.00664823	0.0601028	0.0580864	0.0104143
MTHFR	MTHFR	grey	grey	0.100354	0.0594461	-0.0123816	-0.0184137	0.0972626	0.033821	-0.0367573	-0.0192455	0.0830329	0.0706262
CLCN6	CLCN6	grey	grey	0.0650659	0.0284642	-0.0202759	-0.0237462	0.056572	0.0197038	-0.00891042	-0.0210054	0.0627397	0.0485703
AL021155.5	AL021155.5	UL1	blue	0.0221993	0.112089	-0.0545365	-0.00167744	0.06321	-0.08972	-0.0582382	-0.0519654	-0.00789458	0.00930328
KIAA2013	KIAA2013	grey	grey	0.0996337	0.0797613	0.0127288	-0.00758823	0.0769605	0.00760184	-0.022419	-0.0206234	0.0665149	0.0536369
MFN2	MFN2	grey	grey	0.048834	-0.0161995	0.0282461	0.00803653	0.0158638	0.0534038	0.0104772	0.0229783	0.048158	0.0191153
MIIP	MIIP	grey	grey	0.12605	-0.0201746	0.0521753	0.0386003	0.0365731	0.127709	0.0408111	0.080388	0.0742732	0.0430069
VPS13D	VPS13D	grey	grey	0.0805099	0.0464326	-0.0214698	-0.0442455	0.107358	0.0374344	-0.0477647	-0.0380564	0.102948	0.0399585
PRDM2	PRDM2	grey	grey	0.151943	0.0561568	0.0163923	0.0045186	0.105666	0.0866441	-0.00562602	0.0156399	0.120859	0.072989
KAZN	KAZN	UL5	turquoise	0.0519994	-0.103348	-0.012768	-0.0698746	0.0617899	0.164539	-0.0815796	-0.0178405	0.148641	-0.0222937
DNAJC16	DNAJC16	grey	grey	0.0558084	0.0266561	0.00173795	-0.0169288	0.0514455	0.028646	-0.0211083	-0.015994	0.0550917	0.0281738
DDI2	DDI2	grey	grey	0.0669407	0.0483474	0.00252808	-0.0112602	0.0606182	0.0101291	-0.0137907	-0.0193393	0.0527348	0.0393198
PLEKHM2	PLEKHM2	grey	grey	0.0492485	0.0116713	0.0468336	0.0281529	0.0135368	0.0378926	0.0135134	0.0293436	0.0276381	0.00731904
FBLIM1	FBLIM1	grey	grey	0.108793	0.0495443	0.00905492	-0.00439233	0.096019	0.0678403	-0.0499415	0.00632691	0.115491	0.0504598
AL450998.2	AL450998.2	grey	grey	0.0881857	0.104145	-0.00698225	0.00780742	0.0871789	-0.0152912	-0.0351339	-0.0195671	0.0413724	0.0475268
SPEN	SPEN	UL4	magenta	0.183408	0.139015	-0.00205313	-0.0211206	0.223126	0.0254086	-0.0360127	-0.040971	0.13363	0.122942
ZBTB17	ZBTB17	grey	grey	0.0812055	0.0555089	0.0444928	0.0561251	0.0393342	0.0298878	0.00532463	0.0381692	0.0319052	0.0422167
FAM131C	FAM131C	UL5	turquoise	0.0587745	-0.112099	0.0689572	0.0168562	-0.0266833	0.167685	0.0421736	0.0980626	0.0645877	-0.0118745
FBXO42	FBXO42	grey	grey	0.111257	0.0987414	-0.0188307	-0.0240038	0.109871	0.00557471	-0.0362814	-0.0376696	0.085811	0.073497
SZRD1	SZRD1	grey	grey	0.0381273	0.065989	0.0175084	0.053103	0.0247341	-0.0339275	0.00923002	0.0152758	-0.0115899	0.0138293
NECAP2	NECAP2	grey	grey	0.104484	0.085665	-0.0223018	-0.0370513	0.100311	7.7173e-05	-0.0359976	-0.0433831	0.0755024	0.104121
AL137802.2	AL137802.2	grey	grey	0.0711688	0.0321753	-0.017528	-0.0177649	0.0538043	0.0147497	-0.0257911	-0.0119693	0.035484	0.0711976
NBPF1	NBPF1	grey	grey	0.0706864	0.051914	-0.0163683	-0.00991726	0.0592404	0.00360765	-0.00730523	-0.0190335	0.0456646	0.0501961
BX284668.6	BX284668.6	UL9	black	0.0355328	0.0620271	-0.0781993	-0.0651752	0.0713474	-0.0384935	-0.0259576	-0.0690213	0.0400096	0.126284
ATP13A2	ATP13A2	grey	grey	0.118733	-0.0113404	0.0941272	0.0537641	0.0458403	0.145696	0.000611547	0.0833347	0.112432	0.0220913
SDHB	SDHB	grey	grey	0.141638	-0.00714296	0.0973476	0.113696	0.00751872	0.122685	0.0836277	0.139521	0.0462415	0.0581448
RCC2	RCC2	UL1	blue	0.060079	0.119497	-0.0358837	-0.0169985	0.0782947	-0.0651048	-0.0158824	-0.0617042	0.0291514	0.0757635
ARHGEF10L	ARHGEF10L	grey	grey	0.0537951	0.00654549	0.0311834	0.0190442	0.0434335	0.0582402	-0.00929438	0.0247176	0.0604457	0.00929555
IGSF21	IGSF21	UL5	turquoise	-0.0291048	-0.251599	0.0252879	-0.0654604	-0.0702125	0.245047	0.00112655	0.0593332	0.0611782	-0.0733654
UBR4	UBR4	grey	grey	0.0822869	0.0472229	-0.000385779	-0.0190385	0.0818822	0.0313685	-0.0176632	-0.0145018	0.0761765	0.04117
EMC1	EMC1	grey	grey	0.0590717	0.0582561	-0.00419577	-0.0038513	0.0537039	-0.00248367	-0.0152341	-0.0190512	0.0423464	0.0377876
MRTO4	MRTO4	UL3	green	0.104395	0.0367986	0.0610372	0.116485	0.0247375	0.0583111	0.0577753	0.0967134	0.0265427	0.0250919
AKR7A2	AKR7A2	grey	grey	0.0480323	0.0377768	0.0757447	0.134991	-0.0325944	0.00842162	0.0920646	0.112439	-0.0334373	0.0113561
SLC66A1	SLC66A1	grey	grey	0.074139	0.0455475	0.0259997	0.0348052	0.0427251	0.0314055	-0.00389734	0.0274083	0.0335517	0.0326808
CAPZB	CAPZB	UL2	red	0.144346	0.0616431	0.199819	0.207225	0.0286728	0.107814	0.100186	0.200678	0.050404	0.040071
MICOS10	MICOS10	UL7	yellow	0.141028	-0.0526603	0.217539	0.243885	-0.0554866	0.184148	0.174267	0.309438	0.00419761	-0.0120943
NBL1	NBL1	grey	grey	0.0850071	-0.0547954	0.129649	0.0812824	-0.0262117	0.157262	0.0403531	0.13287	0.0608805	-0.0190277
OTUD3	OTUD3	grey	grey	0.0715187	0.0825378	-0.0524623	-0.0324113	0.0959284	-0.0191952	-0.045989	-0.0568386	0.05496	0.0684342
CAMK2N1	CAMK2N1	UL5	turquoise	0.188404	-0.109778	0.175387	0.0943335	-0.0152534	0.275004	0.187041	0.199956	0.11889	0.0565935
MUL1	MUL1	grey	grey	0.0927215	0.0309715	0.0408732	0.019962	0.035084	0.0472237	-0.00617241	0.0235016	0.0521192	0.0493881
PINK1	PINK1	UL5	turquoise	0.0949858	-0.076085	0.140349	0.108553	-0.032545	0.197473	0.0658442	0.168587	0.0603092	-0.00191767
DDOST	DDOST	grey	grey	0.106343	0.0352837	0.0565272	0.0877356	0.0201546	0.0596636	0.0572953	0.0860732	0.0379188	0.0271377
HP1BP3	HP1BP3	grey	grey	0.175515	0.134994	0.0351365	0.0658559	0.147066	0.0527185	-0.00810599	0.0379917	0.118706	0.0904841
EIF4G3	EIF4G3	grey	grey	0.136769	0.0884289	0.0277219	0.0346597	0.120339	0.0672388	-0.0333323	0.0188684	0.126341	0.0829538
RAP1GAP	RAP1GAP	UL5	turquoise	0.0702587	-0.118328	0.0626442	0.0115093	-0.00724537	0.188125	0.0332799	0.0878702	0.0905675	0.00963453
USP48	USP48	grey	grey	0.122898	0.131294	-0.00256435	0.0201125	0.125735	0.00890618	-0.0455245	-0.015588	0.0978236	0.0711618
LINC00339	LINC00339	grey	grey	0.0646928	0.0026257	0.0298378	0.0169055	0.0223206	0.0551207	0.0165895	0.03616	0.0414715	0.0427526
CDC42	CDC42	UL5	turquoise	0.126544	-0.119729	0.190737	0.169838	-0.0563075	0.255728	0.0987555	0.264559	0.0622133	0.0405766
EPHB2	EPHB2	grey	grey	0.0589616	0.0555382	0.0372459	0.0453157	0.0448888	0.0294794	-0.0103506	0.0254541	0.0478319	0.0139791
KDM1A	KDM1A	grey	grey	0.135402	0.136561	0.0527793	0.129534	0.0815289	0.0141654	0.019711	0.0671397	0.0408692	0.0630055
LUZP1	LUZP1	grey	grey	0.0375718	0.0857599	-0.0498207	-1.14649e-06	0.0505428	-0.0489457	-0.0203067	-0.0323909	0.00342934	0.0384037
HNRNPR	HNRNPR	grey	grey	0.207467	0.140953	0.0942112	0.153851	0.0883393	0.0397879	0.0702342	0.123236	0.0454455	0.0714076
ZNF436	ZNF436	grey	grey	0.0832634	0.00253533	0.0250796	0.00315437	0.0420896	0.0675714	-0.0132617	0.016978	0.0781056	0.0395568
ZNF436-AS1	ZNF436-AS1	grey	grey	0.140586	-0.021435	0.0469427	-0.0105994	0.00625141	0.0815668	0.0486635	0.0427947	0.0289655	0.0636396
ID3	ID3	grey	grey	-0.0224472	0.0657088	-0.0239689	0.030657	-0.000181265	-0.0930902	-0.0131742	-0.0297763	-0.0591439	0.0289732
RPL11	RPL11	UL6	brown	-0.160627	-0.177664	0.0878318	0.155185	-0.299196	-0.0780986	0.570586	0.2067	-0.274001	-0.0896744
ELOA	ELOA	grey	grey	0.114411	0.0711584	0.00380607	0.000993801	0.063145	-1.94815e-05	0.0282025	-0.0106441	0.0430677	0.0711925
PITHD1	PITHD1	grey	grey	0.210235	-0.0172384	0.127423	0.0803095	0.0145956	0.171595	0.119818	0.145277	0.0884154	0.0980583
LYPLA2	LYPLA2	grey	grey	0.11879	-0.00262675	0.041283	0.0329757	0.046405	0.106338	-0.00478435	0.0590897	0.0752591	0.0487553
GALE	GALE	grey	grey	0.0859558	0.0360787	0.0327906	0.0520005	0.0493267	0.063634	-0.0153613	0.0511606	0.0615308	0.0304283
HMGCL	HMGCL	grey	grey	0.0565426	0.0240061	0.0196418	0.0255345	0.0147126	0.031137	0.0184191	0.0311291	0.0220912	0.0363725
FUCA1	FUCA1	grey	grey	0.0809575	0.00984813	0.0544504	0.055335	0.017127	0.0715202	0.0226574	0.0610376	0.0497289	0.0238358
PNRC2	PNRC2	grey	grey	0.0635811	0.0547839	-0.0251973	0.0140397	0.0322911	-0.0153355	0.00830863	-0.0088876	0.0131306	0.0662535
SRSF10	SRSF10	UL1	blue	0.154884	0.267863	-0.0482771	0.0257436	0.180991	-0.107223	-0.06431	-0.0664949	0.0594029	0.136503
NIPAL3	NIPAL3	grey	grey	-0.000988458	0.0738935	-0.0356229	0.0315006	0.0152341	-0.0659206	-0.0257771	-0.0126422	-0.0285642	0.00273391
SRRM1	SRRM1	UL1	blue	0.16292	0.201904	0.00336528	0.062836	0.12127	-0.0766194	0.0420887	0.00166467	0.0383301	0.104392
CLIC4	CLIC4	grey	grey	0.0152185	0.051595	0.00636759	0.0510536	0.00786342	-0.0327241	0.0159006	0.0159964	-0.0244478	0.00366516
SYF2	SYF2	UL1	blue	0.146341	0.157832	0.00814643	0.0625936	0.0744846	-0.0618652	0.0853266	0.0116374	0.00793678	0.0972541
RSRP1	RSRP1	grey	grey	0.14089	0.135754	-0.101279	-0.119589	0.180191	-0.02267	-0.114783	-0.13322	0.118158	0.13347
TMEM50A	TMEM50A	UL5	turquoise	0.183546	-0.0376492	0.172281	0.148291	0.00423158	0.199191	0.0961535	0.204227	0.07909	0.0384728
MACO1	MACO1	grey	grey	0.181227	0.0940342	0.0356398	0.0410656	0.107222	0.066957	0.0114152	0.0277494	0.114457	0.0828316
MAN1C1	MAN1C1	grey	grey	0.0868611	-0.00972587	0.0531994	0.00638158	0.0445387	0.0985701	-0.00232796	0.0393324	0.0925251	0.0486015
SELENON	SELENON	grey	grey	0.0666497	0.0509131	0.0517553	0.0816643	0.0309869	0.0319424	0.00995744	0.0594186	0.0373876	0.00958736
MTFR1L	MTFR1L	grey	grey	0.12363	-0.000488172	0.102417	0.0945072	0.00110421	0.123568	0.0555241	0.122931	0.0508705	0.0459871
STMN1	STMN1	UL5	turquoise	0.0338032	-0.348132	0.368818	0.292026	-0.227957	0.493979	0.0996632	0.469265	0.0496759	-0.164114
PDIK1L	PDIK1L	grey	grey	0.133977	0.0203073	0.0553801	0.0269457	0.0569785	0.0918238	0.0204793	0.0483235	0.0879079	0.0633309
ZNF593	ZNF593	grey	grey	0.106958	0.0666402	0.0555575	0.103306	0.0322746	0.0349972	0.0570311	0.0847215	0.0218918	0.0631092
SH3BGRL3	SH3BGRL3	UL5	turquoise	0.0783382	-0.112638	0.247794	0.253091	-0.101837	0.210831	0.198505	0.33993	-0.0118591	-0.04755
UBXN11	UBXN11	grey	grey	0.0585524	-0.0312709	0.0541	0.0439421	0.013879	0.105764	0.0227725	0.0793094	0.0540527	0.00175834
DHDDS	DHDDS	grey	grey	0.0732193	0.0745045	0.000314523	0.0206989	0.0825828	0.00866742	-0.0288257	0.00276578	0.051873	0.0309768
HMGN2	HMGN2	grey	grey	0.0674873	0.0781897	0.0921436	0.175879	-0.0507783	-0.0494619	0.133595	0.129184	-0.0934355	0.0188236
ARID1A	ARID1A	grey	grey	0.163287	0.119828	0.0335825	0.0302068	0.130607	0.0518464	-0.0296055	-0.00350925	0.132377	0.0775379
ZDHHC18	ZDHHC18	grey	grey	0.0982433	0.0605334	0.0368627	0.0186618	0.062072	0.0351692	-0.00929701	0.0140718	0.0648077	0.0340813
GPN2	GPN2	grey	grey	0.0607035	0.0613955	-0.00432181	0.00329644	0.0551299	-0.0034217	-0.0167417	-0.0113171	0.0429019	0.0282773
GPATCH3	GPATCH3	grey	grey	0.0565731	0.0418653	0.0232483	0.0312928	0.035914	0.0186024	-0.0173602	0.0191797	0.0326987	0.0173233
NUDC	NUDC	grey	grey	0.184679	-0.0170828	0.149343	0.170247	-0.0154013	0.1367	0.170689	0.219191	0.0312483	0.0376165
TRNP1	TRNP1	grey	grey	0.0711668	-0.0268368	0.107732	0.104071	-0.0238502	0.111489	0.0366101	0.127143	0.0252005	-0.0177171
WDTC1	WDTC1	grey	grey	0.0469419	0.0156545	0.0319361	0.0428563	0.0173956	0.0398929	0.0144817	0.0419976	0.0336343	0.00357933
TMEM222	TMEM222	grey	grey	0.0855377	0.0366867	0.0348934	0.0749077	0.00448755	0.0278007	0.0349405	0.0637644	0.00414471	0.0207832
WASF2	WASF2	UL1	blue	0.0519178	0.11221	-0.0249227	0.0227054	0.0477327	-0.0659539	0.00491038	-0.0221854	-0.0109558	0.0348017
AHDC1	AHDC1	grey	grey	0.136982	0.11964	0.0143304	0.0122028	0.122188	0.0216169	-0.0345555	-0.0200906	0.104124	0.0768179
IFI6	IFI6	grey	grey	0.0109623	0.0611922	0.0296336	0.071225	-0.00181931	-0.0363486	0.00878621	0.0199808	-0.0342947	-0.00448489
FAM76A	FAM76A	grey	grey	0.0805543	0.0425684	-0.0198659	-0.00780949	0.0635085	0.0319114	-0.00756156	-0.00373207	0.0608974	0.0622466
STX12	STX12	grey	grey	0.156708	0.0857603	0.0778653	0.0743314	0.0780745	0.0893003	0.015279	0.0721972	0.0901411	0.0600198
PPP1R8	PPP1R8	grey	grey	0.106942	0.0122652	0.0476466	0.033259	0.03039	0.0770147	0.0291634	0.0473933	0.0514575	0.0501767
RPA2	RPA2	grey	grey	0.1207	-0.0207599	0.0569774	0.0615936	-0.00895254	0.107204	0.0872479	0.0997354	0.0323911	0.0589211
EYA3	EYA3	grey	grey	0.0552361	0.0720205	-0.0149795	0.0158375	0.0572684	-0.0143142	-0.0184843	-0.0139544	0.0242249	0.0428258
DNAJC8	DNAJC8	UL3	green	0.15596	0.0654752	0.147983	0.25432	-0.00203045	0.0651664	0.141159	0.216992	-0.00425523	0.0240789
ATP5IF1	ATP5IF1	UL5	turquoise	0.144522	-0.227088	0.259582	0.193064	-0.119154	0.330375	0.248152	0.359587	0.0465555	-0.00537106
SESN2	SESN2	grey	grey	0.0923566	0.0132727	0.0152448	-0.0229938	0.0238638	0.0340035	0.0222953	-0.00847223	0.0390381	0.0714592
MED18	MED18	grey	grey	0.0469278	-0.00757832	-0.00551961	0.00863028	0.000120833	0.0298792	0.0154488	0.0171944	0.0101891	0.0356334
PHACTR4	PHACTR4	UL1	blue	0.113425	0.179124	-0.0277864	0.00871396	0.150251	-0.042859	-0.060507	-0.0563579	0.0831146	0.0680362
SNHG3	SNHG3	grey	grey	0.122049	0.00594627	0.00697419	-0.0229447	0.0333799	0.0332642	0.0105671	0.00502717	0.0318648	0.0581461
TRNAU1AP	TRNAU1AP	grey	grey	0.130542	0.06462	0.0321167	0.0451365	0.0944741	0.0854146	-0.0358257	0.0444601	0.109511	0.0491043
SNHG12	SNHG12	grey	grey	0.129876	0.0741003	-0.00347281	-0.0651033	0.0843378	-0.00311064	0.0187449	-0.0619756	0.0654065	0.118169
TAF12	TAF12	grey	grey	0.123552	0.00924375	0.046769	0.0591646	0.0109892	0.0778326	0.0661268	0.0812978	0.0449083	0.0619426
GMEB1	GMEB1	grey	grey	0.109933	0.0750476	0.0335926	0.0566571	0.0565588	0.0219169	0.00708155	0.0343981	0.041917	0.0452074
YTHDF2	YTHDF2	UL1	blue	0.196866	0.169975	0.121527	0.143785	0.0913839	0.0138508	0.0381369	0.0936622	0.0530947	0.0844659
EPB41	EPB41	UL8	pink	0.12555	0.0295256	0.00908573	-0.0265317	0.117423	0.0955265	-0.0261646	-0.00814974	0.172922	0.0703215
SRSF4	SRSF4	UL1	blue	0.176981	0.185593	0.0662595	0.0909965	0.101591	-0.0221338	0.0304636	0.0360273	0.0512641	0.0858895
MECR	MECR	grey	grey	0.051927	-0.0238637	0.0573225	0.0824129	0.00195584	0.0823981	0.0266501	0.0911474	0.0283412	0.000956301
SDC3	SDC3	UL5	turquoise	0.127883	-0.054603	0.115592	0.0388554	0.0202439	0.193517	0.0400661	0.101625	0.126452	0.0107585
PUM1	PUM1	grey	grey	0.135117	0.112063	-0.00733209	-0.000911215	0.126481	0.0192622	-0.0236996	-0.0299083	0.106105	0.0924609
NKAIN1	NKAIN1	UL5	turquoise	0.118916	-0.0638707	0.15473	0.130865	-0.0227552	0.186148	0.0949823	0.182419	0.0586696	-0.00406111
SNRNP40	SNRNP40	grey	grey	0.112684	0.0269436	0.0560103	0.106126	0.0250992	0.0710786	0.0562677	0.108124	0.0309118	0.0367749
ZCCHC17	ZCCHC17	UL5	turquoise	0.123906	-0.0631591	0.147356	0.143901	-0.0164052	0.207254	0.102409	0.204224	0.0674683	0.0181767
SERINC2	SERINC2	UL3	green	0.0357907	0.0550013	0.0434191	0.112482	0.00657428	-0.00201105	0.0161244	0.0634358	-0.00266365	0.00508435
PEF1	PEF1	grey	grey	0.05026	0.0610007	0.0358317	0.0941156	-0.0108866	-0.0134697	0.0598279	0.0643466	-0.0341244	0.032155
ADGRB2	ADGRB2	grey	grey	0.0795174	0.00720379	0.0566188	0.0216485	0.0406103	0.093297	0.0103715	0.0380058	0.0945739	0.0154385
PTP4A2	PTP4A2	UL5	turquoise	0.166885	-0.0617652	0.156702	0.109789	0.00670748	0.23003	0.0857669	0.181255	0.116332	0.0259933
KHDRBS1	KHDRBS1	grey	grey	0.153993	0.14934	0.156755	0.226122	0.0736092	0.0408054	0.0621866	0.167004	0.0362305	0.0329519
TMEM39B	TMEM39B	grey	grey	0.0650705	0.0578365	0.0173537	0.0236146	0.044784	0.00785349	-0.00965881	0.00602421	0.0436538	0.0320197
KPNA6	KPNA6	grey	grey	0.124411	0.0738227	0.0103925	-0.0103201	0.0920773	0.0377068	-0.0177244	-0.0185041	0.0951601	0.0837041
TXLNA	TXLNA	grey	grey	0.0674897	0.0655442	-0.00263586	0.00913549	0.0682783	-0.00131717	-0.0289196	-0.0102148	0.0448827	0.0393363
CCDC28B	CCDC28B	UL3	green	0.158932	0.0831058	0.223833	0.338422	-0.00690625	0.0755551	0.18445	0.286815	-0.0207654	0.0166321
EIF3I	EIF3I	UL6	brown	0.115821	-0.00607256	0.154993	0.194209	-0.0572501	0.0776968	0.230308	0.228935	-0.0368065	0.042509
HDAC1	HDAC1	grey	grey	0.0171981	0.0381916	-0.0109227	0.0101847	0.0159646	-0.026812	-0.00869718	-0.0138065	-0.00289213	0.0132392
MARCKSL1	MARCKSL1	UL7	yellow	0.0576318	-0.0339828	0.406484	0.390757	-0.172353	0.170717	0.136856	0.409214	-0.0848268	-0.130257
FAM229A	FAM229A	grey	grey	0.0403324	0.094117	-0.014905	-0.00913308	0.0600871	-0.050882	-0.0200506	-0.0472836	0.0160828	0.0197339
BSDC1	BSDC1	UL1	blue	0.108919	0.208652	-0.0121223	-0.0192358	0.160929	-0.0599933	-0.0968171	-0.0908112	0.0872824	0.0856877
ZBTB8B	ZBTB8B	grey	grey	0.107697	0.0502483	0.000456845	-0.0288937	0.0879808	0.0445734	-0.018142	-0.0217105	0.0958542	0.0911787
ZBTB8A	ZBTB8A	grey	grey	0.145521	0.117569	0.0229119	0.00851842	0.108141	0.0259157	-0.00800286	-0.00511587	0.0915065	0.0822814
ZBTB8OS	ZBTB8OS	grey	grey	0.126722	0.0631557	0.0429296	0.0781189	0.0793154	0.0683422	-0.0143956	0.0706527	0.0765935	0.0309556
RBBP4	RBBP4	UL1	blue	0.140368	0.181246	0.0207195	0.074905	0.127161	-0.0220077	-0.0124994	0.0254894	0.0586284	0.0702114
SYNC	SYNC	grey	grey	0.0530536	0.0698638	-0.0796341	-0.0346689	0.0856095	-0.031462	-0.0173676	-0.0606	0.0521044	0.0503785
KIAA1522	KIAA1522	grey	grey	0.0701831	0.0246422	0.0316105	0.00170068	0.0497259	0.0458883	0.00819358	0.0133509	0.0518201	0.0408012
YARS	YARS	grey	grey	0.100621	-0.0219703	0.0646144	0.0487667	0.0115586	0.103623	0.0182465	0.070885	0.0512763	0.0331588
S100PBP	S100PBP	grey	grey	0.0697289	0.0439469	-0.00813456	-0.0226571	0.0730953	0.0224477	-0.0310862	-0.0244433	0.0692347	0.0603557
FNDC5	FNDC5	UL5	turquoise	0.0863833	-0.0781631	0.0727521	0.0208454	0.00870844	0.160672	0.0326476	0.0848835	0.0938563	0.0314251
HPCA	HPCA	UL5	turquoise	0.184147	-0.242895	0.195298	0.0370419	-0.0275023	0.423904	0.123474	0.237132	0.202006	0.0575413
TMEM54	TMEM54	UL5	turquoise	0.0345821	-0.097113	0.0634315	0.0294256	-0.0303414	0.14684	0.0433973	0.0947657	0.0475321	-0.0199322
RNF19B	RNF19B	grey	grey	0.103981	-0.0037145	0.062592	0.03495	0.0300227	0.100492	0.0207783	0.0596047	0.0748142	0.0339535
AK2	AK2	grey	grey	0.0993847	0.0696531	0.0147775	0.0147898	0.0603645	0.0127196	0.00680366	0.0015952	0.0495008	0.0628
AZIN2	AZIN2	UL5	turquoise	0.14341	-0.154496	0.11548	0.0203144	0.0241117	0.298941	0.0546314	0.14982	0.164303	0.0331554
ZNF362	ZNF362	grey	grey	0.0804042	0.00852113	0.0516062	0.052789	0.0187929	0.0839948	0.0167829	0.0641256	0.0532745	0.0259557
PHC2	PHC2	UL1	blue	0.102164	0.125275	0.100575	0.13196	0.0290542	-0.0109892	0.0399687	0.0688522	-0.00968428	0.0502234
CSMD2	CSMD2	UL5	turquoise	0.155733	-0.104135	0.0240247	-0.0737922	0.155341	0.255304	-0.0692198	0.0115029	0.268999	0.0545778
SMIM12	SMIM12	grey	grey	0.114983	0.0265378	0.0766762	0.0837219	0.033929	0.0773645	0.0115381	0.0877095	0.0465896	0.0455807
DLGAP3	DLGAP3	grey	grey	0.043351	-0.0514501	0.0461151	0.012975	-0.00967174	0.0918975	0.0242504	0.051847	0.0424075	-0.00506556
ZMYM6	ZMYM6	grey	grey	0.0403496	0.0432745	-0.0293609	-0.0123889	0.0608785	-0.0121826	-0.0215663	-0.0282138	0.0394868	0.0337764
ZMYM1	ZMYM1	grey	grey	0.0665768	0.0545373	-0.00834888	0.00751868	0.0485637	-0.0031945	0.00596186	-0.00843704	0.0324756	0.0271924
SFPQ	SFPQ	UL1	blue	0.143796	0.327798	-0.0738867	0.0275114	0.272812	-0.125381	-0.170455	-0.0913319	0.110797	0.106764
ZMYM4	ZMYM4	grey	grey	0.0978571	0.0937121	0.00639404	0.0289462	0.0979484	0.0143182	-0.0182368	0.00445112	0.0668408	0.047959
KIAA0319L	KIAA0319L	grey	grey	0.0691324	0.0650553	0.00182043	0.00418399	0.0747298	0.0127871	-0.0217127	-0.0133524	0.0640064	0.04305
NCDN	NCDN	UL5	turquoise	0.0897791	-0.078397	0.106668	0.0564231	-0.00246605	0.19941	0.0272022	0.122448	0.0917616	0.0158383
PSMB2	PSMB2	UL3	green	0.165873	0.0347218	0.175165	0.244006	-0.0171171	0.0978488	0.155442	0.235829	-0.000525979	0.0573456
C1orf216	C1orf216	grey	grey	0.124277	0.000917753	0.110602	0.0790094	0.0179574	0.135452	0.0530889	0.125351	0.092858	0.0326524
AGO4	AGO4	grey	grey	0.0795624	-0.0103544	0.0290133	0.00558046	0.0605024	0.103199	-0.0267089	0.0259331	0.104341	0.0216004
AGO1	AGO1	grey	grey	0.127385	0.143522	-0.00631283	-0.0184196	0.161658	0.00167132	-0.0741477	-0.0509327	0.127675	0.0795164
AGO3	AGO3	UL1	blue	0.154726	0.195189	-0.0420423	-0.0700847	0.214365	-0.029115	-0.100884	-0.115724	0.153498	0.130736
ADPRHL2	ADPRHL2	grey	grey	0.141116	0.0411482	0.0369986	0.0370685	0.0400681	0.0569373	0.0274343	0.0442595	0.0514814	0.0709465
TRAPPC3	TRAPPC3	grey	grey	0.150728	0.0643355	0.143769	0.154801	0.0367527	0.101721	0.0404097	0.152868	0.0561296	0.0386222
MAP7D1	MAP7D1	UL2	red	0.135678	0.00995578	0.181803	0.125756	0.014704	0.143967	0.035011	0.137234	0.0683484	0.0261899
THRAP3	THRAP3	grey	grey	0.183822	0.177891	0.0838812	0.148859	0.110471	0.00779988	0.0583844	0.0956383	0.0635709	0.07956
SH3D21	SH3D21	grey	grey	0.0752001	0.0322424	-0.0168786	-0.0246212	0.0715125	0.0354171	-0.00234438	-0.0180334	0.0707916	0.0445168
STK40	STK40	grey	grey	0.10415	0.0335051	0.0502779	0.0463769	0.0470921	0.0622402	0.0338294	0.0561051	0.062389	0.0435617
LSM10	LSM10	UL5	turquoise	0.16381	-0.0580453	0.154363	0.134886	-0.0273082	0.185566	0.137183	0.20576	0.0465739	0.0532834
MRPS15	MRPS15	grey	grey	0.107468	-0.0244023	0.119529	0.148951	-0.00971943	0.133055	0.101581	0.180728	0.0376538	0.0270085
MEAF6	MEAF6	grey	grey	0.198977	-0.0410307	0.193651	0.155216	-0.014341	0.18758	0.195473	0.234261	0.0630069	0.0541797
SNIP1	SNIP1	grey	grey	0.0843539	0.0545865	-0.0102051	-0.00930122	0.0584045	0.0064199	-0.00822837	-0.0171576	0.0456568	0.0486116
DNALI1	DNALI1	grey	grey	0.0810963	-0.0043794	0.0336755	0.0383144	0.0356592	0.0884999	0.00940438	0.063637	0.0697502	0.0299749
GNL2	GNL2	grey	grey	0.0786911	0.0778785	0.0457017	0.0822685	0.0251371	-0.00391531	0.0355895	0.0560663	0.00206917	0.0481496
C1orf109	C1orf109	grey	grey	0.0930409	0.0828377	-0.018648	-0.0117183	0.0716156	-0.0122309	-0.01066	-0.0293835	0.0514189	0.0576672
MANEAL	MANEAL	grey	grey	0.0932643	0.0641128	0.0863824	0.0889457	0.0349587	0.0504549	0.00312698	0.0727161	0.0419117	0.0270766
YRDC	YRDC	grey	grey	0.132247	0.0400009	0.0346101	0.0452824	0.041185	0.0484636	0.0248906	0.0476387	0.0404774	0.0764956
C1orf122	C1orf122	UL7	yellow	0.119759	-0.037912	0.2072	0.235187	-0.0644305	0.130878	0.173594	0.285227	-0.0247337	0.00538566
MTF1	MTF1	grey	grey	0.0755023	0.0330244	0.00255547	-0.0170198	0.0607147	0.0300791	-0.0281569	-0.00893934	0.0597849	0.0304187
SF3A3	SF3A3	grey	grey	0.125179	0.0606387	0.0644002	0.0629843	0.0446731	0.0395305	0.0262293	0.0476051	0.0421562	0.0583726
FHL3	FHL3	grey	grey	0.0935087	-0.0192208	0.0862049	0.0734793	-0.00463222	0.111802	0.0442369	0.0987353	0.0486159	0.0149693
UTP11	UTP11	grey	grey	0.134143	0.0367603	0.0644281	0.119657	0.00402536	0.0570417	0.0901162	0.119646	0.0127343	0.057717
POU3F1	POU3F1	UL1	blue	0.159806	0.23158	0.0864074	0.120795	0.108858	-0.0424953	0.013304	0.064205	0.0437547	0.0837735
RRAGC	RRAGC	grey	grey	0.15229	0.0210292	0.0626052	0.0210073	0.0458403	0.0871742	0.0178804	0.048481	0.0738363	0.0763491
AKIRIN1	AKIRIN1	grey	grey	0.163594	0.0278312	0.0439691	0.0305028	0.0695094	0.100173	0.0414392	0.0557505	0.0953579	0.100049
NDUFS5	NDUFS5	UL7	yellow	-0.00384465	-0.223089	0.265425	0.289962	-0.217896	0.214662	0.251425	0.405979	-0.085294	-0.108907
MACF1	MACF1	UL4	magenta	0.199671	0.199239	-0.0199156	-0.0274099	0.320307	0.0477666	-0.127079	-0.0725733	0.225269	0.111311
PABPC4	PABPC4	grey	grey	0.0939765	0.044023	0.0733884	0.0661397	0.0387325	0.0509391	0.0344974	0.0613363	0.0416259	0.0281115
HPCAL4	HPCAL4	UL5	turquoise	0.0553916	-0.0944616	0.0204326	-0.0308889	0.00685079	0.146868	-0.00753606	0.035455	0.0806756	0.00458732
PPIE	PPIE	grey	grey	0.0924365	0.0239404	0.0514916	0.0568727	0.00523338	0.0407008	0.0663548	0.0755	0.0177872	0.0524417
TRIT1	TRIT1	grey	grey	0.121976	0.0876788	-0.0194513	-0.0395737	0.125566	0.0210727	-0.0452245	-0.0490315	0.103932	0.0921753
MYCL	MYCL	grey	grey	0.0537688	0.0527613	0.0214148	0.0147562	0.0201967	-0.0134799	0.0270379	0.00403786	0.00960167	0.0434012
CAP1	CAP1	grey	grey	0.165775	0.0211012	0.110965	0.105715	0.027884	0.134769	0.0492669	0.123616	0.0755855	0.0823535
PPT1	PPT1	grey	grey	0.121309	0.027963	0.0445832	0.0216276	0.0571881	0.0784132	-0.00245197	0.0347923	0.0837317	0.0570445
RLF	RLF	grey	grey	0.131756	0.0993449	-0.0356392	-0.0333008	0.106814	0.00151174	0.00111018	-0.0464841	0.0783175	0.100687
AL050341.2	AL050341.2	grey	grey	0.150449	-0.0155786	0.076822	0.0561015	0.0218374	0.130491	0.0364824	0.0992654	0.0661097	0.0706785
ZMPSTE24	ZMPSTE24	grey	grey	0.0738706	0.0490737	0.0329343	0.0495716	0.0391557	0.0183505	-0.0108054	0.0323608	0.0297688	0.0139438
SMAP2	SMAP2	grey	grey	0.175142	-0.00795259	0.0931648	0.0830491	0.0485881	0.176843	0.0508559	0.127353	0.117617	0.0364615
ZFP69B	ZFP69B	grey	grey	0.105619	0.130033	-0.00886088	0.00330755	0.125419	-0.0130642	-0.0421141	-0.0316529	0.0852545	0.0550522
RIMS3	RIMS3	grey	grey	0.0668549	0.0257773	0.00934904	-0.00648198	0.0522711	0.042809	-0.0213257	-0.00178718	0.0681524	0.0308645
NFYC	NFYC	grey	grey	0.0571363	0.0349078	0.0458427	0.052369	0.00672709	0.0269565	0.028864	0.0425108	0.0172741	0.0123063
CITED4	CITED4	grey	grey	0.0789047	-0.0384016	0.0282379	-0.0086852	0.0113404	0.0959839	0.0287489	0.0377989	0.0666982	0.0377055
CTPS1	CTPS1	grey	grey	0.0761808	0.0239831	0.0511964	0.0725283	0.029483	0.0661758	0.00312937	0.0710852	0.0427699	0.0297996
SCMH1	SCMH1	grey	grey	0.0686069	0.0324464	0.00335309	-0.00626389	0.0644811	0.0451821	-0.0170293	0.00444	0.0702636	0.0337484
FOXO6	FOXO6	grey	grey	0.0701945	0.0445275	0.00115135	0.0275058	0.0186501	0.000480923	0.030955	0.0142487	0.00499983	0.0597374
HIVEP3	HIVEP3	grey	grey	0.13967	0.0335307	0.0344118	-0.00189206	0.111898	0.108531	-0.0295712	0.0250406	0.150973	0.0611073
FOXJ3	FOXJ3	grey	grey	0.109762	0.0620101	-0.0159769	-0.0304922	0.0888029	0.0270841	-0.0250428	-0.0317367	0.086781	0.0728388
RIMKLA	RIMKLA	grey	grey	0.108329	0.0552121	0.0629428	0.0374073	0.0650099	0.0536865	0.00534246	0.0402305	0.0720234	0.0503254
PPCS	PPCS	grey	grey	0.0976687	-0.0320197	0.0678379	0.0743211	0.00759452	0.133073	0.0503427	0.121165	0.0646415	0.0263862
PPIH	PPIH	grey	grey	0.0927865	-0.0191256	0.0896143	0.0903233	-0.0151858	0.0999993	0.0881836	0.118912	0.0267711	0.0230842
YBX1	YBX1	UL7	yellow	-0.00466117	-0.33689	0.264808	0.185501	-0.243304	0.28324	0.410175	0.389178	-0.0579712	-0.065516
P3H1	P3H1	grey	grey	0.0801177	0.084647	-0.0224324	-0.0380947	0.0991572	-0.0150339	-0.0461164	-0.0525908	0.0742468	0.0695614
C1orf50	C1orf50	grey	grey	0.110506	0.0111852	0.071989	0.0771691	0.0205343	0.0847375	0.0527419	0.0980534	0.0344802	0.0455604
SVBP	SVBP	UL6	brown	0.132229	0.0589581	0.181888	0.237539	-0.0232833	0.0675327	0.214665	0.252424	-0.00931196	0.0134829
EBNA1BP2	EBNA1BP2	grey	grey	0.118611	-0.0125221	0.112289	0.158584	-0.015072	0.121092	0.0844387	0.172622	0.0238369	0.00483059
MED8	MED8	grey	grey	0.0748385	0.0233247	0.0207038	0.0813078	0.0123453	0.0349559	0.0297552	0.0695544	0.00627604	0.0175517
SZT2	SZT2	grey	grey	0.0665711	0.0996176	-0.0230458	-0.00924975	0.102181	-0.0208824	-0.0585895	-0.0403492	0.0624336	0.0308191
HYI	HYI	grey	grey	0.0659683	0.0118983	0.0565568	0.0715689	0.0219272	0.072978	0.0294624	0.0844535	0.0491668	0.0161177
PTPRF	PTPRF	grey	grey	0.0902553	0.0405635	0.0357961	0.00175061	0.0681507	0.0518685	0.000593504	0.00114933	0.0970118	0.0525974
KDM4A	KDM4A	grey	grey	0.0784492	0.0786632	0.0357919	0.0513337	0.0649906	0.016948	-0.00680132	0.0224349	0.0518446	0.0311755
ST3GAL3	ST3GAL3	grey	grey	0.0709174	0.0397325	0.0453284	0.0248454	0.0502324	0.0386466	0.00293283	0.0209519	0.0650696	0.0337426
IPO13	IPO13	grey	grey	0.048387	0.00159117	0.015476	0.0154232	0.0250073	0.0421418	-0.0015237	0.0243916	0.039537	0.0153079
DPH2	DPH2	grey	grey	0.0786569	0.0129312	0.01238	0.00156745	0.0302903	0.0436948	-0.00077967	0.0168571	0.044057	0.0441363
ATP6V0B	ATP6V0B	UL5	turquoise	0.186069	-0.0938649	0.200678	0.186099	-0.0292013	0.241666	0.0879656	0.274504	0.0543733	-0.0072709
B4GALT2	B4GALT2	UL7	yellow	0.136798	-0.0811533	0.204439	0.148524	-0.0423018	0.228663	0.134236	0.235201	0.0740638	-0.00119731
CCDC24	CCDC24	UL5	turquoise	0.0632742	-0.0516231	0.0375265	0.0180122	0.0135395	0.122439	0.00653829	0.0664132	0.0681727	0.0219552
DMAP1	DMAP1	grey	grey	0.0803895	0.0748035	0.0559633	0.105921	0.0492927	0.0299367	-0.0057319	0.0658854	0.0378333	0.0147854
ERI3	ERI3	UL2	red	0.112098	-0.0145337	0.181344	0.178979	-0.0334891	0.148676	0.097442	0.202539	0.0226773	0.0308674
RNF220	RNF220	grey	grey	0.0962376	0.00475937	0.036165	0.0279795	0.0519195	0.0973293	0.0128554	0.0516073	0.0920056	0.041258
TMEM53	TMEM53	grey	grey	0.0267155	-0.0170911	0.0389673	0.0487627	-0.0117703	0.0478773	0.0242127	0.0597058	0.00660346	-0.00187342
RPS8	RPS8	UL6	brown	-0.0434773	-0.289577	0.165241	0.122728	-0.269926	0.152868	0.633854	0.292837	-0.134474	-0.0343105
PLK3	PLK3	grey	grey	0.116193	0.0124686	0.0270265	0.0151814	0.0492059	0.067684	0.0173849	0.0395125	0.0630887	0.0600869
EIF2B3	EIF2B3	grey	grey	0.103006	-0.00104153	0.0725417	0.11115	0.0232832	0.111197	0.0368343	0.12222	0.0496446	0.0227271
HECTD3	HECTD3	grey	grey	0.0894685	-0.015427	0.043574	0.0194811	0.0468693	0.105011	0.00515062	0.0525292	0.0930462	0.0347754
UROD	UROD	grey	grey	0.0917613	-0.0152282	0.102049	0.0889153	0.00137095	0.107833	0.0180433	0.110829	0.0410821	0.0148394
MUTYH	MUTYH	grey	grey	0.0562244	0.023278	0.0157465	0.0244589	0.0381783	0.0268701	0.00836716	0.0135232	0.0303106	0.0411205
TOE1	TOE1	grey	grey	0.0725867	0.0373275	0.0322898	0.0245967	0.0383839	0.0237738	-0.00248046	0.0144949	0.0321205	0.0383013
PRDX1	PRDX1	UL1	blue	-0.0918705	0.256764	0.130166	0.381488	-0.11309	-0.277302	0.0587252	0.174289	-0.276803	-0.108796
AKR1A1	AKR1A1	UL3	green	0.138477	0.0630052	0.116371	0.198337	0.00622713	0.0498186	0.144924	0.175324	-0.00728552	0.0594404
NASP	NASP	UL1	blue	0.164682	0.215737	0.0630308	0.102436	0.115528	-0.0472474	0.0216257	0.019563	0.0418763	0.080905
GPBP1L1	GPBP1L1	grey	grey	0.0769088	0.0436092	-0.0195551	-0.0381438	0.0628509	0.0110476	-0.0194608	-0.0393625	0.0588922	0.0709161
TMEM69	TMEM69	grey	grey	0.0675999	0.0317678	0.0123802	0.024033	0.0409615	0.0294623	-0.00300843	0.0197606	0.0384372	0.0254929
IPP	IPP	grey	grey	0.0508167	0.0334918	0.0142685	0.0165999	0.0407842	0.0220739	-0.0176845	0.0148529	0.0351858	0.0278597
MAST2	MAST2	grey	grey	0.0831747	0.0710428	0.0207215	0.019927	0.0738944	0.0238656	-0.00668827	0.000162118	0.066639	0.0373727
PIK3R3	PIK3R3	UL1	blue	0.127821	0.19374	-0.00495039	0.0669775	0.137578	-0.0359384	-0.0405064	-0.00961419	0.050405	0.105492
POMGNT1	POMGNT1	grey	grey	0.0763967	0.0871806	0.0344599	0.0522465	0.0837807	0.025611	-0.0568452	0.0191734	0.0782425	0.0150479
LRRC41	LRRC41	grey	grey	0.10396	0.0214863	0.0768492	0.0715162	0.033624	0.0838	0.0249366	0.078966	0.064004	0.0245838
UQCRH	UQCRH	UL6	brown	0.0381151	-0.220094	0.191832	0.159829	-0.193897	0.1883	0.324086	0.287188	-0.0717237	-0.0478982
NSUN4	NSUN4	grey	grey	0.0624095	0.080926	-0.0131607	-0.0142691	0.0761512	-0.0121464	-0.039082	-0.031361	0.0521537	0.0498163
FAAH	FAAH	grey	grey	0.0754783	0.0240265	0.0354779	0.0409091	0.0544327	0.067541	-0.0203619	0.0474899	0.0767382	0.0228694
MKNK1	MKNK1	grey	grey	0.0362143	0.0517818	-0.0110937	-0.000842027	0.0431229	-0.0131899	-0.0354002	-0.020761	0.0232631	0.0216777
ATPAF1	ATPAF1	grey	grey	0.074899	0.0201251	0.0450836	0.0370339	0.0307945	0.0450998	0.0210873	0.0439622	0.0358431	0.0267683
EFCAB14	EFCAB14	grey	grey	0.0619579	0.0731515	-0.0269299	-0.0200911	0.0825301	-0.0145505	-0.0322539	-0.0340268	0.0541598	0.0598485
CMPK1	CMPK1	grey	grey	0.0835674	0.0335845	0.0920065	0.108264	-0.0207249	0.0377223	0.107245	0.106957	-0.00269429	0.0166788
BEND5	BEND5	grey	grey	0.0817206	0.08887	0.0292496	0.0875841	0.0159897	-0.0142865	0.0829861	0.0565713	-0.00816444	0.031544
ELAVL4	ELAVL4	grey	grey	0.103642	0.142805	0.0849389	0.148195	0.0580736	-0.00137806	0.0377877	0.0718736	0.0126854	0.0621414
DMRTA2	DMRTA2	UL1	blue	-0.0332902	0.126936	-0.0356127	0.0400034	0.00320111	-0.140738	-0.013757	-0.045831	-0.0810419	0.0149502
FAF1	FAF1	grey	grey	0.0703456	0.047987	0.0508456	0.0693407	0.0255174	0.0330396	0.027258	0.0615948	0.0293299	0.0241395
RNF11	RNF11	grey	grey	0.103601	0.0262322	0.0868899	0.0707968	0.0188502	0.0800577	0.0482242	0.0777061	0.0564806	0.0247742
EPS15	EPS15	grey	grey	0.113607	0.0294214	0.00897685	-0.000240176	0.0777715	0.0864187	0.0188332	0.0202311	0.101014	0.0611319
OSBPL9	OSBPL9	grey	grey	0.090998	0.0766068	-0.000265854	0.0226438	0.070224	0.0140611	-0.00613564	0.000157807	0.0579157	0.0475499
NRDC	NRDC	grey	grey	0.128089	0.123424	-0.061266	-0.0393402	0.1706	0.00873073	-0.069547	-0.0590507	0.127808	0.088768
RAB3B	RAB3B	UL5	turquoise	0.0769905	-0.0992943	0.0352488	-0.0190701	0.0228419	0.176114	0.00470092	0.0592512	0.119933	0.0279874
TXNDC12	TXNDC12	grey	grey	0.101269	0.0372379	0.0232703	0.0102711	0.0367888	0.0351152	0.0235844	0.0151404	0.0455266	0.063497
KTI12	KTI12	grey	grey	0.113178	0.0559582	0.0231078	0.0293975	0.0558848	0.0311476	0.00125191	0.0267769	0.0411856	0.0893172
BTF3L4	BTF3L4	grey	grey	0.183276	0.0366207	0.193454	0.230678	0.0139913	0.135532	0.153991	0.244034	0.0459648	0.0438391
ZFYVE9	ZFYVE9	grey	grey	0.0770061	0.0467687	-0.00314292	0.00481578	0.0743461	0.0339685	-0.031232	-0.00814294	0.0748565	0.0346306
PRPF38A	PRPF38A	grey	grey	0.106697	0.0911537	-0.00457133	0.0152383	0.066758	-0.00677387	0.00888243	-0.00716068	0.0440883	0.0780647
TUT4	TUT4	UL4	magenta	0.15353	0.186475	-0.0790811	-0.06034	0.277349	-0.0261268	-0.0894328	-0.110088	0.165738	0.121495
COA7	COA7	grey	grey	0.14444	0.0237314	0.0636537	0.0422285	0.0630682	0.102355	0.0254597	0.0668722	0.0918566	0.0772971
ZYG11B	ZYG11B	grey	grey	0.138966	0.0195547	0.0285856	-0.0123146	0.0876272	0.105848	-0.00178989	0.013235	0.130552	0.0751276
SCP2	SCP2	grey	grey	0.0913776	-0.0187987	0.0897311	0.14419	-0.020037	0.0978058	0.0914565	0.156858	0.00568095	0.0108623
CZIB	CZIB	grey	grey	0.0594586	-0.00738536	0.0845077	0.138285	-0.0221482	0.0772488	0.0728068	0.137533	-0.00521583	-0.0100058
MAGOH	MAGOH	grey	grey	0.122658	0.0517536	0.0419099	0.0934908	0.0217556	0.0384786	0.0539932	0.0825638	0.0165577	0.0466961
LRP8	LRP8	UL1	blue	0.0279829	0.281894	-0.0610507	0.033883	0.146336	-0.17179	-0.0999922	-0.0913942	0.0149864	0.0373366
YIPF1	YIPF1	grey	grey	0.0728785	0.0282507	0.0462895	0.0608353	0.0168824	0.042542	0.031553	0.0598418	0.0282384	0.0346256
HSPB11	HSPB11	grey	grey	0.109888	-0.028034	0.102671	0.105224	-0.0167535	0.107736	0.0850953	0.13514	0.0121101	0.020566
LRRC42	LRRC42	grey	grey	0.104652	0.0652196	0.0487548	0.0632734	0.0408789	0.0236222	0.0196303	0.0457777	0.0329138	0.047969
TMEM59	TMEM59	UL6	brown	0.138995	0.0373898	0.100345	0.173523	-0.0028596	0.0528839	0.114036	0.168554	-0.0112849	0.0231662
TCEANC2	TCEANC2	grey	grey	0.051462	0.0406376	-0.00568849	-0.018633	0.0539204	0.0153175	-0.0291386	-0.0226257	0.0532894	0.0412565
MRPL37	MRPL37	grey	grey	0.0814837	-0.0385885	0.0860015	0.0794153	-0.0101677	0.120271	0.0668387	0.112736	0.0373235	0.0237659
SSBP3	SSBP3	UL5	turquoise	0.153468	-0.164687	0.079667	0.00143568	0.0412773	0.306535	0.0288038	0.115634	0.173558	0.0549049
TTC4	TTC4	grey	grey	0.0999169	0.0442369	0.0308681	0.0520964	0.0308209	0.0389804	0.0284036	0.042409	0.0240522	0.0452294
DHCR24	DHCR24	UL5	turquoise	0.0865116	-0.0905121	-0.0114122	-0.0539277	0.034407	0.141685	0.0383154	0.0229798	0.106832	0.0802444
USP24	USP24	grey	grey	0.0540928	0.0555757	-0.0213058	-0.0190451	0.0775751	0.00940261	-0.0350508	-0.0320813	0.0619723	0.042374
PRKAA2	PRKAA2	UL5	turquoise	0.0960671	-0.0543451	0.00299429	-0.0320202	0.0667185	0.143928	-0.0104956	0.025252	0.120417	0.0414512
DAB1	DAB1	UL5	turquoise	0.255991	-0.034563	0.133894	0.0240406	0.13554	0.294721	0.0372906	0.125174	0.26281	0.119128
MYSM1	MYSM1	grey	grey	0.0920892	0.100439	-0.0494196	-0.0343939	0.129508	-0.0030903	-0.0709491	-0.0620832	0.0942907	0.0650567
JUN	JUN	UL1	blue	0.127869	0.339077	-0.0679644	-0.0361723	0.229052	-0.171355	-0.138352	-0.165845	0.0663959	0.346608
NFIA	NFIA	UL1	blue	-0.0800513	0.125166	-0.099373	0.0351165	0.0214924	-0.189434	-0.0486123	-0.116086	-0.113037	0.0288165
TM2D1	TM2D1	grey	grey	0.121783	0.0614319	0.0175749	0.0518268	0.05045	0.0407552	0.0216666	0.0431346	0.0498264	0.0504703
USP1	USP1	grey	grey	0.112057	0.0713273	0.00831482	0.0301188	0.0447389	0.00899648	0.0271866	0.0119995	0.0278291	0.0693125
DOCK7	DOCK7	UL1	blue	0.0785607	0.151683	-0.0331191	-0.00354951	0.126538	-0.0403287	-0.0815444	-0.0608045	0.0782649	0.0408167
ATG4C	ATG4C	grey	grey	0.0586647	0.000423757	-0.0117212	-0.0139251	0.0332666	0.0408061	-0.00417562	-0.010365	0.0426953	0.0283013
ALG6	ALG6	grey	grey	0.0418405	0.0604699	0.00495184	0.0251547	0.0357214	-0.0170377	-0.00454809	-0.00272463	0.0099956	0.027764
ITGB3BP	ITGB3BP	grey	grey	0.0505261	0.00143138	0.0258451	0.038425	-0.00596002	0.038405	0.0479879	0.0529389	0.0159409	0.0135077
EFCAB7	EFCAB7	grey	grey	0.0912654	-0.00512175	0.00543456	0.00118251	0.060404	0.0985117	-0.00615258	0.0259754	0.0913393	0.0586396
PGM1	PGM1	grey	grey	0.0469379	-0.0117722	0.0495749	0.0400505	-0.000543669	0.0585364	0.0324703	0.0555596	0.0214518	0.0156254
JAK1	JAK1	grey	grey	0.104538	0.064959	0.0418995	0.0532022	0.0540378	0.048019	0.018655	0.0368304	0.0584812	0.0372289
DNAJC6	DNAJC6	UL5	turquoise	0.0489119	-0.0569423	0.0398606	-0.0203945	0.0182485	0.12616	-0.0112722	0.0270574	0.0945434	0.000807433
LEPROT	LEPROT	UL1	blue	0.059194	0.192919	-0.0525939	0.0522133	0.0924619	-0.0953601	-0.0559221	-0.0329163	0.00534115	0.0500588
LEPR	LEPR	grey	grey	0.050448	0.092598	-0.0141771	-0.0147356	0.0704185	-0.0287245	-0.0215198	-0.037487	0.0360717	0.0376679
PDE4B	PDE4B	grey	grey	0.0845126	0.134728	-0.0119141	0.0116428	0.108986	-0.0285369	-0.0270746	-0.025134	0.0563831	0.0544415
SGIP1	SGIP1	grey	grey	0.0739542	0.0963006	-0.0586103	-0.0382134	0.113628	-0.000117959	-0.0559909	-0.0615548	0.0987988	0.0567937
MIER1	MIER1	grey	grey	0.102965	0.0700655	0.00269679	0.0175956	0.0701759	0.0225534	0.0104114	0.00343608	0.0572428	0.0583033
SERBP1	SERBP1	grey	grey	0.229335	0.0290694	0.110271	0.10674	0.0666829	0.144025	0.146959	0.150591	0.102042	0.103895
GADD45A	GADD45A	UL6	brown	0.0398278	0.014604	-0.0626596	-0.0131631	-0.027391	-0.0584107	0.0870996	-0.0226465	-0.0550932	0.0877773
LRRC7	LRRC7	UL4	magenta	0.239602	0.255042	-0.0634443	-0.0736819	0.403785	0.0354638	-0.1483	-0.105591	0.291214	0.158692
LRRC40	LRRC40	grey	grey	0.126507	0.0216955	0.0500177	0.0670803	0.0656433	0.118775	0.0127259	0.0800545	0.104894	0.0689346
SRSF11	SRSF11	UL1	blue	0.197292	0.218395	-0.0262994	0.0124047	0.182136	-0.0401418	-0.0407534	-0.0378294	0.0994359	0.136859
ANKRD13C	ANKRD13C	grey	grey	0.100674	0.0519686	0.00727512	-0.00821378	0.0721622	0.0330875	-0.00275018	-0.00413062	0.0808791	0.0680431
HHLA3	HHLA3	grey	grey	0.0457863	-0.0198336	0.0300319	0.0266243	-0.0103303	0.0538702	0.0387911	0.0521701	0.0133517	0.0101433
ZRANB2	ZRANB2	grey	grey	0.181109	0.130062	-0.0694976	-0.0234149	0.185008	0.0429606	-0.0687503	-0.036356	0.15334	0.0964696
NEGR1	NEGR1	UL5	turquoise	0.0219367	-0.174315	-0.0114622	-0.104309	0.0206955	0.205096	-0.0620955	-0.0189998	0.139427	-0.0145251
TYW3	TYW3	grey	grey	0.0704511	-0.015098	0.0360044	0.0281896	0.0182349	0.0700523	0.0183761	0.0410389	0.0340688	0.025394
SLC44A5	SLC44A5	UL8	pink	0.199088	0.0732084	0.0410024	-0.032319	0.198934	0.146729	-0.0789586	0.000501148	0.292355	0.121118
ACADM	ACADM	grey	grey	0.103488	0.0231667	0.0745422	0.0997813	0.0417704	0.0989018	0.00933844	0.100943	0.0667315	0.0275696
RABGGTB	RABGGTB	grey	grey	0.155379	0.0116428	0.0697093	0.0338077	0.0374203	0.110208	0.0651547	0.0663406	0.0792502	0.0793179
ST6GALNAC5	ST6GALNAC5	grey	grey	0.0789227	0.0217115	0.0558461	0.01953	0.058004	0.0747024	-0.0219182	0.033328	0.0932858	0.0120267
PIGK	PIGK	grey	grey	0.085882	0.0106875	0.0423881	0.0397662	0.0283883	0.0717777	0.0259481	0.0604375	0.0500862	0.0322204
AC118549.1	AC118549.1	grey	grey	0.101386	0.0645672	0.00339554	-0.0023961	0.0735522	0.0226226	0.00693166	-0.00437572	0.0551008	0.0648456
USP33	USP33	grey	grey	0.143685	0.126569	-0.00391977	-0.00423521	0.155637	0.0257755	-0.0591567	-0.0280396	0.128547	0.0776169
MIGA1	MIGA1	grey	grey	0.104888	0.106888	-0.0364524	-0.0502837	0.132393	-0.00571691	-0.058355	-0.0682682	0.0984798	0.0776715
FUBP1	FUBP1	grey	grey	0.0691122	0.0469646	-0.0342843	0.0399333	0.0497378	0.0112848	-0.000154496	0.0188884	0.0325298	0.0147237
DNAJB4	DNAJB4	UL9	black	0.0966311	0.0108949	-0.01558	-0.0435112	0.0618218	0.0591678	-0.0201552	-0.0197542	0.0757075	0.182639
IFI44	IFI44	UL1	blue	0.0382207	0.190914	0.0269645	0.0767211	0.0671343	-0.098213	-0.0333434	-0.00867068	-0.00570134	0.0208371
ADGRL2	ADGRL2	grey	grey	0.0516375	-0.0102416	0.00711707	-0.00924965	0.0449231	0.0731681	-0.0217947	0.00991281	0.0715907	0.00913273
TTLL7	TTLL7	UL8	pink	0.1692	0.0812269	-0.0189672	-0.0549269	0.211665	0.128969	-0.127138	-0.0425302	0.290256	0.103629
AL359504.2	AL359504.2	grey	grey	0.0879563	0.0418187	-0.0355524	-0.0423023	0.0642444	0.0087728	-0.0174873	-0.0406344	0.0440926	0.0777406
PRKACB	PRKACB	UL5	turquoise	0.125886	-0.0972304	0.0500803	-0.0152619	0.0524785	0.22676	0.00451547	0.0656642	0.155494	0.0326212
RPF1	RPF1	grey	grey	0.0840345	0.0562949	0.0236412	0.0757477	0.0293646	0.015821	0.0145284	0.0543151	0.0144409	0.0232171
GNG5	GNG5	UL1	blue	-0.00197885	0.170487	0.125301	0.27868	-0.0672898	-0.147089	0.149837	0.181836	-0.152485	-0.0264012
SSX2IP	SSX2IP	grey	grey	0.149368	0.097475	0.00660556	-0.0118834	0.155633	0.0688006	-0.0811589	-0.0220321	0.156913	0.0729005
C1orf52	C1orf52	UL9	black	0.189711	0.0584555	0.0335266	0.0275251	0.0681043	0.0783648	0.0529348	0.045642	0.0827239	0.172479
BCL10	BCL10	grey	grey	0.0970001	0.0823429	0.0106989	0.0364905	0.0584975	0.00262172	0.0179873	0.0113397	0.0297436	0.0779302
CCN1	CCN1	UL1	blue	-0.0453168	0.119658	-0.0592193	0.00464444	0.00413504	-0.143131	-0.0401765	-0.0729314	-0.0802787	0.0749577
ZNHIT6	ZNHIT6	grey	grey	0.115957	0.128115	-0.0515754	-0.0332724	0.136324	-0.0302825	-0.0497537	-0.0672926	0.0778158	0.0832893
ODF2L	ODF2L	grey	grey	0.174943	0.115289	-0.042238	-0.0456903	0.213917	0.0774684	-0.0918057	-0.049447	0.20719	0.11876
SH3GLB1	SH3GLB1	UL5	turquoise	0.123351	-0.141788	0.0352974	-0.0375277	0.0192225	0.237372	0.0305252	0.0707906	0.142824	0.0299166
SELENOF	SELENOF	grey	grey	0.092846	0.0402339	0.0602375	0.105833	0.00643265	0.0445424	0.0478389	0.0857506	0.0112758	0.0219291
HS2ST1	HS2ST1	grey	grey	0.0508399	-0.00536775	0.0131979	-0.0138708	0.0377391	0.0485855	0.00235035	0.00167004	0.055906	0.019029
LMO4	LMO4	grey	grey	0.0833755	0.136705	0.10491	0.0620428	0.0482363	0.0293627	-0.0300556	0.0326182	0.0795457	-0.0107096
PKN2	PKN2	UL4	magenta	0.0986033	0.164552	-0.108936	-0.0875628	0.220991	-0.0714184	-0.107846	-0.134948	0.0991829	0.091437
GTF2B	GTF2B	grey	grey	0.168775	0.0558069	0.0569883	0.0678272	0.0522502	0.0735591	0.0353364	0.0702618	0.0555308	0.0960869
KYAT3	KYAT3	grey	grey	0.0533869	0.0504967	0.0465238	0.0846947	-0.00377404	-0.00380259	0.0673369	0.0613504	-0.00643608	0.0260432
RBMXL1	RBMXL1	grey	grey	0.100287	-0.0058058	0.0133742	-0.00504712	0.0410535	0.0754472	0.01939	0.016351	0.0696968	0.0598877
LRRC8B	LRRC8B	grey	grey	0.100237	0.0534286	0.00701772	0.0072282	0.0854088	0.0478837	-0.0185523	0.00523195	0.0959727	0.0580057
LRRC8D	LRRC8D	grey	grey	0.10208	0.0810276	0.0107812	0.00387361	0.0875205	0.021862	-0.0252747	-0.0105077	0.0837165	0.0703186
ZNF326	ZNF326	grey	grey	0.155215	0.144109	-0.0302422	0.00444332	0.17928	0.0159069	-0.0884165	-0.030593	0.117557	0.116902
LINC02609	LINC02609	UL2	red	0.0862733	-0.0691834	0.150877	0.0739846	-0.02982	0.14939	0.0777734	0.129439	0.0392787	-0.0136145
ZNF644	ZNF644	grey	grey	0.136375	0.112846	0.0123646	0.0446736	0.109377	0.029348	-0.0210569	0.0143491	0.0892698	0.0693539
CDC7	CDC7	grey	grey	0.0673246	0.0339274	0.0012491	-0.00535412	0.0469272	0.0276476	0.00798603	0.00390041	0.0451211	0.0444346
BTBD8	BTBD8	grey	grey	0.175565	0.0717451	-0.0119824	-0.0392755	0.159357	0.107919	-0.0444186	-0.0155343	0.190799	0.159879
GLMN	GLMN	grey	grey	0.0783972	0.114453	-0.0363831	-0.0200012	0.114783	-0.026682	-0.0620148	-0.0550234	0.0669981	0.0759637
RPAP2	RPAP2	UL4	magenta	0.166147	0.127439	0.00366123	-0.0117523	0.22578	0.0515306	-0.0804773	-0.0281119	0.162638	0.0781926
EVI5	EVI5	grey	grey	0.0747903	0.0223581	0.0169885	0.0156878	0.050469	0.0496449	-0.0141745	0.0201566	0.0667658	0.0334447
RPL5	RPL5	UL6	brown	-0.0418051	-0.358764	0.196437	0.116068	-0.293078	0.215843	0.564427	0.308045	-0.135137	-0.0702998
MTF2	MTF2	UL1	blue	0.186201	0.250162	-0.0434313	-0.0121338	0.217516	-0.0401447	-0.086942	-0.0846599	0.133032	0.16919
TMED5	TMED5	grey	grey	0.0644977	0.0513896	0.00668671	0.00925685	0.0366155	0.000400164	0.0111904	-0.00593956	0.0349025	0.0420153
CCDC18-AS1	CCDC18-AS1	grey	grey	0.0801664	0.0313741	-0.0379074	-0.0650194	0.10999	0.0528333	-0.0676682	-0.0494186	0.114747	0.03162
DR1	DR1	grey	grey	0.0696387	0.0112882	0.0229054	0.0194512	0.0239471	0.0502265	0.00439367	0.0237629	0.0399509	0.0341534
FNBP1L	FNBP1L	UL4	magenta	0.207532	0.240769	0.0213355	0.0909895	0.247918	-0.00932769	0.00108553	0.0200444	0.137907	0.109103
DNTTIP2	DNTTIP2	grey	grey	0.157627	0.130978	0.0122623	0.0457924	0.107357	0.0108619	-0.0100789	0.00964252	0.0680541	0.111679
GCLM	GCLM	grey	grey	0.0883983	0.0786851	0.00956988	0.0144302	0.0599098	0.0134876	-0.0313653	-0.00486854	0.054739	0.0464326
ABCD3	ABCD3	grey	grey	0.0844619	0.0413255	0.0465736	0.0515142	0.0416044	0.0507832	0.00309375	0.0449198	0.062035	0.0193307
F3	F3	grey	grey	0.026286	0.096101	-0.0166753	-0.0230391	0.053559	-0.0494784	-0.051214	-0.0536525	0.0315825	0.0542437
CNN3	CNN3	UL1	blue	0.0914285	0.202726	0.107316	0.189126	0.0343835	-0.0863041	0.0655876	0.0934407	-0.0296441	0.049352
ALG14	ALG14	grey	grey	0.0334822	0.0323331	0.0200516	0.0461693	0.0164764	0.00414112	0.000680699	0.0271712	-0.00162748	0.00659076
RWDD3	RWDD3	grey	grey	0.0630971	-0.0280399	0.0404523	0.0455805	0.00878685	0.0971965	0.00809626	0.0739708	0.0433759	0.0106179
PTBP2	PTBP2	grey	grey	0.160149	0.0384683	-0.0129869	0.0148089	0.124432	0.146868	-0.0376544	0.03738	0.153479	0.115738
DPYD	DPYD	grey	grey	0.108723	0.120626	-0.0293976	-0.0597406	0.16273	0.0200574	-0.0890635	-0.0623062	0.150467	0.0620652
MIR137HG	MIR137HG	UL5	turquoise	0.134971	-0.0343498	-0.0312674	-0.109119	0.150562	0.168725	-0.0958132	-0.0420013	0.232807	0.0563509
BX005019.1	BX005019.1	UL8	pink	0.1142	0.00250237	-0.0176486	-0.0726283	0.135633	0.105915	-0.0690676	-0.0422031	0.223467	0.0485027
SNX7	SNX7	UL5	turquoise	0.254467	-0.0490327	0.214422	0.0552344	0.0809577	0.328099	0.0644613	0.188592	0.230088	0.0980766
PLPPR5	PLPPR5	grey	grey	0.208607	0.0281473	0.108626	0.0560604	0.0870176	0.198444	0.0408003	0.119195	0.170799	0.083517
PLPPR4	PLPPR4	UL5	turquoise	0.145387	-0.04219	0.0320533	-0.0397541	0.108052	0.199367	-0.0500414	0.0180573	0.193732	0.0547982
PALMD	PALMD	UL1	blue	0.163597	0.357565	-0.00816138	0.0241432	0.216697	-0.130053	-0.0585174	-0.0935737	0.0882868	0.144204
AGL	AGL	grey	grey	0.106117	0.0655447	0.011343	-0.00947716	0.114385	0.0508972	-0.0437409	-0.0129167	0.110136	0.065083
SLC35A3	SLC35A3	grey	grey	0.104442	0.0756031	-0.0178436	-0.021071	0.116232	0.0276204	-0.0528131	-0.0302052	0.0983799	0.0575863
MFSD14A	MFSD14A	grey	grey	0.0955179	0.020903	0.025187	0.00870727	0.0413803	0.0550639	0.0200536	0.0232067	0.0657256	0.0475568
SASS6	SASS6	grey	grey	0.0563784	0.0250362	-0.00634751	-0.000342358	0.0410579	0.0214876	-0.0113155	-0.00120425	0.043185	0.0305542
TRMT13	TRMT13	grey	grey	0.109292	0.12534	-0.0423124	-0.037489	0.144007	-0.0195511	-0.0792043	-0.0734438	0.0984476	0.0742769
DBT	DBT	grey	grey	0.0865184	0.0798215	-0.0104209	-0.010463	0.0925489	0.00305768	-0.0366831	-0.0240683	0.0745747	0.0669926
[truncated: 9,497 more rows]
