# Supplementary material for: Single-cell analysis of dup15q syndrome reveals developmental and postnatal molecular changes in autism
Source: Nat Commun. 2025 Jul 4;16:6177. doi: 10.1038/s41467-025-61184-4 (PMC12227528; doi:10.1038/s41467-025-61184-4)
Supplement: Supplementary file 17 — Source Data [file 41467_2025_61184_MOESM17_ESM.xlsx]

## Sheet: Fig.2a
Analysis For Primary cells
DEGs														Background
cell_type	rep1	rep2	rep3	rep4	rep5	rep6	rep7	rep8	rep9	rep10				cell_type	rep1	rep2	rep3	rep4	rep5	rep6	rep7	rep8	rep9	rep10
L2_3	725	669	643	621	718	839	806	775	736	640	717.2			AST	8561	8364	8687	8565	8602	8580	8614	8467	8634	8586
L5_6_CC	661	655	644	623	626	722	629	651	718	660	658.9			END	7871	7764	8058	7866	7693	7921	7852	8093	8002	7746
L4	549	614	648	623	602	635	585	634	624	576	609			IN_PV	13267	13234	13259	13328	13275	13209	13268	13258	13215	13199
L2_4	607	460	436	484	525	555	537	519	514	506	514.3			IN_SST	11768	11593	11766	11516	11525	11695	11495	11536	11632	11719
L6	445	463	500	435	535	556	505	462	495	435	483.1			IN_SV2C	12631	12667	12642	12652	12649	12679	12687	12791	12662	12637
AST	383	403	364	536	517	538	509	568	405	315	453.8			IN_VIP	11903	11878	11885	11950	11879	11894	11929	11870	11925	11964
IN_SV2C	465	425	428	464	463	391	412	412	453	437	435			L2_3	14038	14076	13973	14006	13906	14018	13960	13971	13795	13916
PER	428	403	361	469	376	317	457	438	326	329	390.4			L2_4	14794	14774	14815	14809	14770	14854	14757	14770	14802	14731
IN_PV	361	350	380	306	329	356	365	371	358	332	350.8			L4	14005	14020	13874	13987	14060	13901	14014	13973	13926	13987
END	444	309	401	399	298	290	352	380	319	311	350.3			L5_6_CC	14977	14830	14969	14855	14895	14921	14856	14847	14919	14819
IN_VIP	329	313	350	290	335	193	329	265	278	379	306.1			L5	13812	13802	13812	13818	13814	13846	13845	13796	13806	13799
MG	262	338	288	336	291	266	273	284	238	365	294.1			L6	14085	14066	14052	13934	13974	14009	13984	13933	13985	14060
OL	312	310	288	226	343	332	298	280	269	269	292.7			MG	6384	6294	6527	6422	6376	6197	6325	6274	6313	6386
IN_SST	253	212	315	352	323	245	251	239	320	288	279.8			OL	7226	7310	7110	7237	7398	7297	7254	7228	7215	7151
OPC	197	222	387	292	247	227	237	225	224	302	256			OPC	8883	9005	9068	8951	8990	9036	8976	9063	9030	8891
L5	191	162	162	179	158	151	161	178	162	175	167.9			PER	11419	11382	11330	11322	11287	11253	11356	11412	11241	11404
SM	251	105	103	176	151	170	261	148	114	145	162.4			SM	7442	7564	7403	7342	7355	7410	7375	7208	7371	7502
Burden normalized by # of expressed genes
cell_type	rep1	rep2	rep3	rep4	rep5	rep6	rep7	rep8	rep9	rep10	Average				cell-type	Normalized burden			cell-type	Burden		cell-type	parametric p-value (T-test) between each cell type and the next cell type in burden	Non-parametric p value (Mann-Whitney) between each cell type and the next cell type in burden	Non-parametric p value (Mann-Whitney) between each cell type and all other cells
AST	44.7378	48.1827	41.9017	62.5803	60.1023	62.704	59.0899	67.084	46.9076	36.6876	52.9978				AST	52.9978			L2_3	717.2		L2_3	0.0374	0.0931	3.696e-07
L2_3	51.6455	47.5277	46.0173	44.3381	51.6324	59.8516	57.7364	55.472	53.3527	45.9902	51.3564				L2_3	51.3564			L5_6_CC	658.9		L5_6_CC	0.0033	0.0022	1.987e-07
MG	41.0401	53.7019	44.1244	52.3201	45.6399	42.924	43.1621	45.2662	37.7	57.1563	46.3035				MG	46.3035			L4	609		L4	<0.0001	0.0002	1.553e-07
END	56.4096	39.7991	49.7642	50.7246	38.7365	36.6115	44.8293	46.9542	39.865	40.1498	44.3844				END	44.3844			L2_4	514.3		L2_4			3.444e-06
L5_6_CC	44.1343	44.1672	43.0222	41.9387	42.0275	48.3882	42.3398	43.8472	48.1266	44.5374	44.2529				L5_6_CC	44.2529			L6	483.1		L6			2.126e-05
L4	39.2003	43.7946	46.7061	44.5414	42.8165	45.6802	41.744	45.3732	44.8083	41.1811	43.5846				L4	43.5846			AST	453.8		AST			4.401e-05
OL	43.1774	42.4077	40.5063	31.2284	46.3639	45.4981	41.0808	38.7382	37.2834	37.6171	40.3901				OL	40.3901			IN_SV2C	435		IN_SV2C			1.202e-06
L2_4	41.0301	31.1358	29.4296	32.6828	35.545	37.3637	36.3895	35.1388	34.725	34.3493	34.779				L2_4	34.779			PER	390.4		PER			5.317e-05
L6	31.5939	32.9163	35.5821	31.2186	38.2854	39.6888	36.1127	33.1587	35.3951	30.9388	34.489				L6	34.489			IN_PV	350.8		IN_PV			9.451e-05
PER	37.4814	35.4068	31.8623	41.4238	33.3127	28.1703	40.243	38.3807	29.001	28.8495	34.4131				PER	34.4131			END	350.3		END			0.0001801
IN_SV2C	36.8142	33.5517	33.8554	36.674	36.6037	30.8384	32.4742	32.2101	35.7763	34.581	34.3379				IN_SV2C	34.3379			IN_VIP	306.1		IN_VIP			0.007253
OPC	22.1772	24.653	42.6775	32.6221	27.475	25.1217	26.4037	24.8262	24.8062	33.9669	28.473				OPC	28.473			MG	294.1		MG			0.007421
IN_PV	27.2104	26.447	28.6598	22.9592	24.7834	26.9513	27.5098	27.9831	27.0904	25.1534	26.4748				IN_PV	26.4748			OL	292.7		OL			0.001626
IN_VIP	27.6401	26.3512	29.4489	24.2678	28.201	16.2267	27.5798	22.3252	23.3124	31.6784	25.7031				IN_VIP	25.7031			IN_SST	279.8		IN_SST			0.0006488
IN_SST	21.499	18.2869	26.7721	30.5662	28.026	20.9491	21.8356	20.7178	27.5103	24.5755	24.0738				IN_SST	24.0738			OPC	256		OPC			0.0002191
SM	33.7275	13.8815	13.9133	23.9717	20.5303	22.942	35.3898	20.5327	15.466	19.3282	21.9683				SM	21.9683			L5	167.9		L5			0.08572
L5	13.8286	11.7374	11.7289	12.9541	11.4377	10.9057	11.6287	12.9023	11.734	12.6821	12.154				L5	12.154			SM	162.4		SM
Analysis For Organoids
DEGs														Background
cell-type	rep1	rep2	rep3	rep4	rep5	rep6	rep7	rep8	rep9	rep10					rep1	rep2	rep3	rep4	rep5	rep6	rep7	rep8	rep9	rep10
early_RGC	774	723	685	644	750	677	667	781	682	618				Div_prog	8534	8441	8476	8509	8506	8445	8416	8484	8478	8451
L5-6	454	459	491	452	465	475	482	514	517	482				early_RGC	7987	7964	7958	8026	8025	7981	7972	8007	7948	7958
Div_prog	451	429	435	463	426	461	439	444	416	406				Imm_AST	9609	9566	9662	9586	9604	9599	9531	9658	9563	9593
IPCs	321	281	258	242	315	295	314	284	315	273				Imm_Neu	3054	3110	3064	3046	3080	3100	3126	3105	3074	3130
Imm_AST	277	256	268	264	267	260	283	287	243	252				IPCs	6511	6447	6493	6522	6392	6489	6422	6466	6523	6473
L2-4	179	196	190	182	204	178	194	217	205	173				L2-3	7073	7013	6997	7047	7007	7059	7020	6960	7027	6989
L4	222	215	82	81	103	223	99	99	226	224				L2-4	8446	8407	8467	8365	8392	8448	8414	8445	8436	8386
L2-3	103	113	99	123	119	113	116	124	118	124				L4	10012	9984	10060	10001	10006	10003	9996	9972	10006	10009
Imm_Neu	102	93	107	90	95	82	106	114	108	84				L5-6	8643	8658	8612	8599	8540	8625	8601	8586	8618	8556
late_RGC	91	90	98	104	78	88	81	114	83	88				late_RGC	5980	5974	5890	6022	6053	5964	5873	5949	6164	6064
Burden normalized by # of expressed genes
cell-type	rep1	rep2	rep3	rep4	rep5	rep6	rep7	rep8	rep9	rep10
early_RGC	96.9075	90.7835	86.0769	80.2392	93.4579	84.8265	83.6678	97.5397	85.8078	77.6577				cell-type	Mann whitney P-value
L5-6	52.5281	53.0146	57.0135	52.5643	54.4496	55.0725	56.04	59.8649	59.9907	56.3347				early_RGC	2.448e-07
Div_prog	52.8474	50.8234	51.3214	54.413	50.0823	54.5885	52.1625	52.3338	49.0682	48.0417				L5-6	4.477e-07
IPCs	49.3012	43.5862	39.7351	37.1052	49.2804	45.4616	48.8944	43.9221	48.2907	42.1752				Div_prog	3.779e-07
Imm_Neu	33.3988	29.9035	34.9217	29.5469	30.8442	26.4516	33.9091	36.715	35.1334	26.8371				IPCs	2.874e-06
Imm_AST	28.8271	26.7614	27.7375	27.5402	27.8009	27.0862	29.6926	29.7163	25.4104	26.2692				Imm_AST	7.792e-07
L2-4	21.1935	23.3139	22.4401	21.7573	24.3089	21.0701	23.0568	25.6957	24.3006	20.6296				L2-4	0.000114
L2-3	14.5624	16.1129	14.1489	17.4542	16.983	16.0079	16.5242	17.8161	16.7924	17.7422				L4	0.1431
L4	22.1734	21.5345	8.15109	8.09919	10.2938	22.2933	9.90396	9.9278	22.5864	22.3799				L2-3	0.0003133
late_RGC	15.2174	15.0653	16.6384	17.27	12.8862	14.7552	13.7919	19.1629	13.4653	14.5119				Imm_Neu	0.1773
														late_RGC

## Sheet: Fig.2b
Analysis Type:	PANTHER Overrepresentation Test (Released 20240807)
Annotation Version and Release Date:	GO Ontology database DOI: 10.5281/zenodo.14083199 Released 2024-11-03
Analyzed List:	Client Text Box Input (Homo sapiens)
Reference List:	Homo sapiens (all genes in database)
Test Type:	FISHER
Correction:	FDR
GO biological process complete	Homo sapiens - REFLIST (20580)	Client Text Box Input (45)	Client Text Box Input (expected)	Client Text Box Input (over/under)	Client Text Box Input (fold Enrichment)	Client Text Box Input (raw P-value)	Client Text Box Input (FDR)
negative regulation of neuron projection development (GO:0010977)	129	5	0.28	+	17.73	8.94E-06	3.36E-02
nervous system development (GO:0007399)	2251	19	4.92	+	3.86	7.46E-08	1.12E-03
regulation of developmental process (GO:0050793)	2435	17	5.32	+	3.19	6.91E-06	3.46E-02
system development (GO:0048731)	3593	21	7.86	+	2.67	5.73E-06	4.30E-02
For plotting
	GO	q_value	Condition	Rel_q	Value
1	negative regulation of neuron projection development (GO:0010977)	1.47366	Downregulated	0.589464	2
2	negative regulation of neuron projection development (GO:0010977)	1.47366	Upregulated	0.884196	3
3	nervous system development (GO:0007399)	2.95078	Downregulated	1.10654	3
4	nervous system development (GO:0007399)	2.95078	Upregulated	1.84424	5
5	regulation of developmental process (GO:0050793)	1.46092	Downregulated	0.77343	9
6	regulation of developmental process (GO:0050793)	1.46092	Upregulated	0.687494	8
7	system development (GO:0048731)	1.36653	Downregulated	0.650729	10
8	system development (GO:0048731)	1.36653	Upregulated	0.715802	11

## Sheet: Fig. 2c
Early RGC upregulated gene GO											L5_6 upregulated gene GO
Analysis Type:	PANTHER Overrepresentation Test (Released 20221013)										Analysis Type:	PANTHER Overrepresentation Test (Released 20221013)
Annotation Version and Release Date:	GO Ontology database DOI: 10.5281/zenodo.6799722 Released 2022-07-01										Annotation Version and Release Date:	GO Ontology database DOI: 10.5281/zenodo.6799722 Released 2022-07-01
Analyzed List:	Client Text Box Input (Homo sapiens)										Analyzed List:	Client Text Box Input (Homo sapiens)
Reference List:	early_RGC_background.txt (Homo sapiens)										Reference List:	L5-6_background.txt (Homo sapiens)
Test Type:	FISHER										Test Type:	FISHER
Correction:	FDR										Correction:	FDR
GO biological process complete	early_RGC_background.txt - REFLIST (7764)	Client Text Box Input (317)	Client Text Box Input (expected)	Client Text Box Input (over/under)	Client Text Box Input (fold Enrichment)	Client Text Box Input (raw P-value)	Client Text Box Input (FDR)				GO biological process complete	L5-6_background.txt - REFLIST (8488)	Client Text Box Input (228)	Client Text Box Input (expected)	Client Text Box Input (over/under)	Client Text Box Input (fold Enrichment)	Client Text Box Input (raw P-value)	Client Text Box Input (FDR)
cerebellar granular layer morphogenesis (GO:0021683)	6	4	0.24	+	16.33	4.04E-04	4.79E-02				ATP generation from ADP (GO:0006757)	26	7	0.7	+	10.02	1.83E-05	3.83E-02
positive regulation of protein kinase A signaling (GO:0010739)	8	5	0.33	+	15.31	8.93E-05	1.55E-02				glycolytic process (GO:0006096)	26	7	0.7	+	10.02	1.83E-05	3.28E-02
NADH regeneration (GO:0006735)	12	7	0.49	+	14.29	4.49E-06	1.58E-03				purine ribonucleoside diphosphate metabolic process (GO:0009179)	39	9	1.05	+	8.59	3.38E-06	4.24E-02
glucose catabolic process to pyruvate (GO:0061718)	12	7	0.49	+	14.29	4.49E-06	1.54E-03				purine nucleoside diphosphate metabolic process (GO:0009135)	39	9	1.05	+	8.59	3.38E-06	2.12E-02
canonical glycolysis (GO:0061621)	12	7	0.49	+	14.29	4.49E-06	1.50E-03				pyruvate metabolic process (GO:0006090)	36	8	0.97	+	8.27	1.52E-05	3.83E-02
peptidyl-proline hydroxylation to 4-hydroxy-L-proline (GO:0018401)	9	5	0.37	+	13.61	1.35E-04	2.10E-02				ribonucleoside diphosphate metabolic process (GO:0009185)	44	9	1.18	+	7.61	7.97E-06	3.33E-02
glycolytic process through glucose-6-phosphate (GO:0061620)	14	7	0.57	+	12.25	9.68E-06	2.72E-03				nucleoside diphosphate metabolic process (GO:0009132)	52	9	1.4	+	6.44	2.60E-05	3.63E-02
glycolytic process through fructose-6-phosphate (GO:0061615)	14	7	0.57	+	12.25	9.68E-06	2.66E-03				regulation of ion transport (GO:0043269)	270	21	7.25	+	2.9	2.32E-05	3.65E-02
regulation of protein kinase A signaling (GO:0010738)	12	6	0.49	+	12.25	4.33E-05	9.28E-03				nervous system development (GO:0007399)	1137	56	30.54	+	1.83	8.38E-06	2.63E-02
ATP generation from ADP (GO:0006757)	25	12	1.02	+	11.76	8.28E-09	7.48E-06
glycolytic process (GO:0006096)	25	12	1.02	+	11.76	8.28E-09	6.99E-06
mitochondrial outer membrane permeabilization (GO:0097345)	11	5	0.45	+	11.13	2.75E-04	3.70E-02
peptidyl-proline hydroxylation (GO:0019511)	11	5	0.45	+	11.13	2.75E-04	3.67E-02
ADP metabolic process (GO:0046031)	31	13	1.27	+	10.27	7.06E-09	7.45E-06
purine ribonucleoside diphosphate metabolic process (GO:0009179)	36	15	1.47	+	10.21	5.11E-10	1.08E-06
purine nucleoside diphosphate metabolic process (GO:0009135)	36	15	1.47	+	10.21	5.11E-10	9.25E-07
positive regulation of mitochondrial membrane permeability involved in apoptotic process (GO:1902110)	12	5	0.49	+	10.21	3.77E-04	4.64E-02
pyruvate metabolic process (GO:0006090)	34	14	1.39	+	10.08	2.22E-09	3.12E-06
glucose catabolic process (GO:0006007)	17	7	0.69	+	10.08	2.60E-05	5.88E-03
nucleoside diphosphate phosphorylation (GO:0006165)	34	13	1.39	+	9.36	1.72E-08	1.36E-05
nucleotide phosphorylation (GO:0046939)	35	13	1.43	+	9.1	2.28E-08	1.60E-05
NADH metabolic process (GO:0006734)	19	7	0.78	+	9.02	4.62E-05	9.43E-03
ribonucleoside diphosphate metabolic process (GO:0009185)	43	15	1.76	+	8.54	3.72E-09	4.28E-06
release of sequestered calcium ion into cytosol (GO:0051209)	18	6	0.73	+	8.16	2.57E-04	3.54E-02
negative regulation of sequestering of calcium ion (GO:0051283)	19	6	0.78	+	7.73	3.27E-04	4.14E-02
protein hydroxylation (GO:0018126)	20	6	0.82	+	7.35	4.11E-04	4.82E-02
hexose catabolic process (GO:0019320)	24	7	0.98	+	7.14	1.56E-04	2.32E-02
nucleoside diphosphate metabolic process (GO:0009132)	52	15	2.12	+	7.07	3.13E-08	2.09E-05
monosaccharide catabolic process (GO:0046365)	25	7	1.02	+	6.86	1.93E-04	2.84E-02
positive regulation of membrane permeability (GO:1905710)	27	7	1.1	+	6.35	2.88E-04	3.76E-02
cellular response to hypoxia (GO:0071456)	74	19	3.02	+	6.29	2.28E-09	2.88E-06
cellular response to decreased oxygen levels (GO:0036294)	81	20	3.31	+	6.05	1.53E-09	2.41E-06
humoral immune response (GO:0006959)	29	7	1.18	+	5.91	4.18E-04	4.86E-02
carbohydrate catabolic process (GO:0016052)	54	13	2.2	+	5.9	1.53E-06	6.44E-04
cellular response to oxygen levels (GO:0071453)	90	20	3.67	+	5.44	7.27E-09	7.08E-06
glucose metabolic process (GO:0006006)	58	12	2.37	+	5.07	1.48E-05	3.68E-03
response to hypoxia (GO:0001666)	136	28	5.55	+	5.04	3.05E-11	1.93E-07
response to decreased oxygen levels (GO:0036293)	144	29	5.88	+	4.93	2.12E-11	2.68E-07
regulation of membrane permeability (GO:0090559)	47	9	1.92	+	4.69	2.92E-04	3.77E-02
regulation of reactive oxygen species metabolic process (GO:2000377)	68	13	2.78	+	4.68	1.38E-05	3.56E-03
response to oxygen levels (GO:0070482)	159	30	6.49	+	4.62	3.90E-11	1.64E-07
positive regulation of ERK1 and ERK2 cascade (GO:0070374)	62	11	2.53	+	4.35	1.15E-04	1.89E-02
monosaccharide metabolic process (GO:0005996)	87	15	3.55	+	4.22	9.09E-06	2.74E-03
hexose metabolic process (GO:0019318)	78	13	3.18	+	4.08	4.94E-05	9.92E-03
ATP metabolic process (GO:0046034)	120	19	4.9	+	3.88	1.81E-06	6.93E-04
G protein-coupled receptor signaling pathway (GO:0007186)	149	21	6.08	+	3.45	2.75E-06	1.03E-03
purine ribonucleoside triphosphate metabolic process (GO:0009205)	136	19	5.55	+	3.42	9.28E-06	2.67E-03
purine nucleoside triphosphate metabolic process (GO:0009144)	140	19	5.72	+	3.32	1.35E-05	3.55E-03
ribonucleoside triphosphate metabolic process (GO:0009199)	143	19	5.84	+	3.25	1.76E-05	4.21E-03
anatomical structure homeostasis (GO:0060249)	108	14	4.41	+	3.17	2.84E-04	3.75E-02
nucleoside triphosphate metabolic process (GO:0009141)	154	19	6.29	+	3.02	4.45E-05	9.25E-03
circulatory system process (GO:0003013)	133	16	5.43	+	2.95	2.31E-04	3.29E-02
response to wounding (GO:0009611)	175	20	7.15	+	2.8	7.49E-05	1.37E-02
purine nucleotide metabolic process (GO:0006163)	233	26	9.51	+	2.73	9.17E-06	2.70E-03
response to bacterium (GO:0009617)	153	17	6.25	+	2.72	3.50E-04	4.34E-02
purine ribonucleotide metabolic process (GO:0009150)	225	25	9.19	+	2.72	1.46E-05	3.71E-03
regulation of endopeptidase activity (GO:0052548)	155	17	6.33	+	2.69	4.01E-04	4.84E-02
cellular homeostasis (GO:0019725)	269	29	10.98	+	2.64	5.09E-06	1.65E-03
regulation of ion transport (GO:0043269)	214	23	8.74	+	2.63	5.21E-05	1.02E-02
response to abiotic stimulus (GO:0009628)	514	55	20.99	+	2.62	2.70E-10	8.56E-07
purine-containing compound metabolic process (GO:0072521)	245	26	10	+	2.6	2.06E-05	4.82E-03
ribose phosphate metabolic process (GO:0019693)	246	26	10.04	+	2.59	2.19E-05	5.05E-03
ribonucleotide metabolic process (GO:0009259)	239	25	9.76	+	2.56	5.87E-05	1.11E-02
generation of precursor metabolites and energy (GO:0006091)	257	25	10.49	+	2.38	1.20E-04	1.94E-02
positive regulation of cell death (GO:0010942)	272	26	11.11	+	2.34	1.09E-04	1.84E-02
positive regulation of programmed cell death (GO:0043068)	244	23	9.96	+	2.31	3.33E-04	4.17E-02
response to lipid (GO:0033993)	321	30	13.11	+	2.29	5.36E-05	1.03E-02
ion transport (GO:0006811)	360	33	14.7	+	2.25	4.18E-05	9.13E-03
response to hormone (GO:0009725)	332	30	13.56	+	2.21	1.28E-04	2.05E-02
positive regulation of multicellular organismal process (GO:0051240)	571	51	23.31	+	2.19	4.16E-07	2.11E-04
response to organic cyclic compound (GO:0014070)	351	31	14.33	+	2.16	1.12E-04	1.86E-02
transmembrane transport (GO:0055085)	365	31	14.9	+	2.08	2.55E-04	3.55E-02
cellular response to chemical stimulus (GO:0070887)	1050	86	42.87	+	2.01	4.98E-10	1.26E-06
response to external stimulus (GO:0009605)	794	62	32.42	+	1.91	1.43E-06	6.46E-04
homeostatic process (GO:0042592)	565	44	23.07	+	1.91	7.33E-05	1.37E-02
positive regulation of developmental process (GO:0051094)	568	44	23.19	+	1.9	7.73E-05	1.38E-02
response to oxygen-containing compound (GO:1901700)	628	48	25.64	+	1.87	4.42E-05	9.33E-03
regulation of multicellular organismal process (GO:0051239)	1054	79	43.03	+	1.84	1.38E-07	7.94E-05
programmed cell death (GO:0012501)	556	41	22.7	+	1.81	3.92E-04	4.77E-02
response to endogenous stimulus (GO:0009719)	584	43	23.84	+	1.8	2.46E-04	3.46E-02
regulation of cell death (GO:0010941)	803	58	32.79	+	1.77	3.59E-05	7.97E-03
regulation of cell population proliferation (GO:0042127)	677	48	27.64	+	1.74	2.70E-04	3.67E-02
regulation of programmed cell death (GO:0043067)	736	52	30.05	+	1.73	1.46E-04	2.20E-02
cellular response to organic substance (GO:0071310)	824	57	33.64	+	1.69	1.42E-04	2.16E-02
response to chemical (GO:0042221)	1473	101	60.14	+	1.68	9.43E-08	5.69E-05
response to stress (GO:0006950)	1445	97	59	+	1.64	5.56E-07	2.71E-04
cell communication (GO:0007154)	1717	115	70.1	+	1.64	2.17E-08	1.62E-05
signaling (GO:0023052)	1660	108	67.78	+	1.59	3.43E-07	1.81E-04
regulation of biological quality (GO:0065008)	1523	97	62.18	+	1.56	5.58E-06	1.77E-03
response to organic substance (GO:0010033)	1133	72	46.26	+	1.56	1.95E-04	2.84E-02
regulation of developmental process (GO:0050793)	1092	69	44.59	+	1.55	2.98E-04	3.81E-02
signal transduction (GO:0007165)	1551	98	63.33	+	1.55	6.52E-06	2.01E-03
cell differentiation (GO:0030154)	1416	87	57.81	+	1.5	8.65E-05	1.52E-02
cellular developmental process (GO:0048869)	1434	87	58.55	+	1.49	1.28E-04	2.03E-02
cellular response to stimulus (GO:0051716)	2392	143	97.66	+	1.46	1.78E-07	9.80E-05
response to stimulus (GO:0050896)	2897	167	118.28	+	1.41	6.22E-08	3.94E-05
developmental process (GO:0032502)	2304	131	94.07	+	1.39	1.54E-05	3.75E-03
anatomical structure development (GO:0048856)	2079	117	84.88	+	1.38	1.07E-04	1.84E-02
negative regulation of biological process (GO:0048519)	2465	134	100.64	+	1.33	1.35E-04	2.08E-02
negative regulation of cellular process (GO:0048523)	2246	122	91.7	+	1.33	4.04E-04	4.83E-02
macromolecule metabolic process (GO:0043170)	3256	89	132.94	-	0.67	6.60E-07	3.10E-04
cellular macromolecule metabolic process (GO:0044260)	1583	37	64.63	-	0.57	7.62E-05	1.38E-02
gene expression (GO:0010467)	1491	29	60.88	-	0.48	1.59E-06	6.30E-04
nucleic acid metabolic process (GO:0090304)	1495	29	61.04	-	0.48	1.59E-06	6.48E-04
RNA metabolic process (GO:0016070)	1126	18	45.97	-	0.39	1.48E-06	6.47E-04
RNA processing (GO:0006396)	680	8	27.76	-	0.29	1.28E-05	3.46E-03
ribonucleoprotein complex biogenesis (GO:0022613)	384	3	15.68	-	0.19	2.28E-04	3.27E-02
ncRNA processing (GO:0034470)	323	1	13.19	-	0.08	5.19E-05	1.03E-02
ncRNA metabolic process (GO:0034660)	395	1	16.13	-	0.06	3.34E-06	1.21E-03
Plot
order	Term	Overlap	P.value	Adjusted.P.value	Old.P.value	Old.Adjusted.P.value	Odds.Ratio	FC	Genes	db	module	q_value
1	cerebellar granular layer morphogenesis (GO:0021683)	6	4	0.24	+	4.79E-02	4.04E-04	16.33	1.31966		early_RGC	1.31966
2	positive regulation of protein kinase A signaling (GO:0010739)	8	5	0.33	+	1.55E-02	8.93E-05	15.31	1.80967		early_RGC	1.80967
3	NADH regeneration (GO:0006735)	12	7	0.49	+	1.58E-03	4.49E-06	14.29	2.80134		early_RGC	2.80134
4	glucose catabolic process to pyruvate (GO:0061718)	12	7	0.49	+	1.54E-03	4.49E-06	14.29	2.81248		early_RGC	2.81248
5	canonical glycolysis (GO:0061621)	12	7	0.49	+	1.50E-03	4.49E-06	14.29	2.82391		early_RGC	2.82391
6	peptidyl-proline hydroxylation to 4-hydroxy-L-proline (GO:0018401)	9	5	0.37	+	2.10E-02	1.35E-04	13.61	1.67778		early_RGC	1.67778
7	glycolytic process through glucose-6-phosphate (GO:0061620)	14	7	0.57	+	2.72E-03	9.68E-06	12.25	2.56543		early_RGC	2.56543
8	glycolytic process through fructose-6-phosphate (GO:0061615)	14	7	0.57	+	2.66E-03	9.68E-06	12.25	2.57512		early_RGC	2.57512
9	regulation of protein kinase A signaling (GO:0010738)	12	6	0.49	+	9.28E-03	4.33E-05	12.25	2.03245		early_RGC	2.03245
10	ATP generation from ADP (GO:0006757)	25	12	1.02	+	7.48E-06	8.28E-09	11.76	5.1261		early_RGC	5.1261
11	ATP generation from ADP (GO:0006757)	26	7	0.7	+	3.83E-02	1.83E-05	10.02	1.4168		L5_6	1.4168
12	glycolytic process (GO:0006096)	26	7	0.7	+	3.28E-02	1.83E-05	10.02	1.48413		L5_6	1.48413
13	purine ribonucleoside diphosphate metabolic process (GO:0009179)	39	9	1.05	+	4.24E-02	3.38E-06	8.59	1.37263		L5_6	1.37263
14	purine nucleoside diphosphate metabolic process (GO:0009135)	39	9	1.05	+	2.12E-02	3.38E-06	8.59	1.67366		L5_6	1.67366
15	pyruvate metabolic process (GO:0006090)	36	8	0.97	+	3.83E-02	1.52E-05	8.27	1.4168		L5_6	1.4168
16	ribonucleoside diphosphate metabolic process (GO:0009185)	44	9	1.18	+	3.33E-02	7.97E-06	7.61	1.47756		L5_6	1.47756
17	nucleoside diphosphate metabolic process (GO:0009132)	52	9	1.4	+	3.63E-02	2.60E-05	6.44	1.44009		L5_6	1.44009
18	regulation of ion transport (GO:0043269)	270	21	7.25	+	3.65E-02	2.32E-05	2.9	1.43771		L5_6	1.43771
19	nervous system development (GO:0007399)	1137	56	30.54	+	2.63E-02	8.38E-06	1.83	1.58004		L5_6	1.58004

## Sheet: Fig.2d
STANDARD_NAME	HALLMARK_GLYCOLYSIS
SYSTEMATIC_NAME	M5937
COLLECTION	H
MSIGDB_URL	https://www.gsea-msigdb.org/gsea/msigdb/human/geneset/HALLMARK_GLYCOLYSIS
NAMESPACE	HUMAN_GENE_SYMBOL
DESCRIPTION_BRIEF	Genes encoding proteins involved in glycolysis and gluconeogenesis.
DESCRIPTION_FULL
PMID	26771021
GEOID
AUTHORS	Liberzon A,Birger C,ThorvaldsdÃ³ttir H,Ghandi M,Mesirov JP,Tamayo P
CONTRIBUTOR	Arthur Liberzon
CONTRIBUTOR_ORG	MSigDB Team
EXACT_SOURCE
FILTERED_BY_SIMILARITY
EXTERNAL_NAMES_FOR_SIMILAR_TERMS
EXTERNAL_DETAILS_URL
SOURCE_MEMBERS	ABCB6,ADORA2B,AGL,AGRN,AK3,AK4,AKR1A1,ALDH7A1,ALDH9A1,ALDOA,ALDOB,ALG1,ANG,ANGPTL4,ANKZF1,ARPP19,ARTN,AURKA,B3GALT6,B3GAT1,B3GAT3,B3GNT3,B4GALT1,B4GALT2,B4GALT4,B4GALT7,BIK,BPNT1,CACNA1H,CAPN5,CASP6,CD44,CDK1,CENPA,CHPF,CHPF2,CHST1,CHST12,CHST2,CHST4,CHST6,CITED2,CLDN3,CLDN9,CLN6,COG2,COL5A1,COPB2,CTH,CXCR4,CYB5A,DCN,DDIT4,DEPDC1,DLD,DPYSL4,DSC2,ECD,EFNA3,EGFR,EGLN3,ELF3,ENO1,ENO2,ERO1L,EXT1,EXT2…
GENE_SYMBOLS	ABCB6,ADORA2B,AGL,AGRN,AK3,AK4,AKR1A1,ALDH7A1,ALDH9A1,ALDOA,ALDOB,ALG1,ANG,ANGPTL4,ANKZF1,ARPP19,ARTN,AURKA,B3GALT6,B3GAT1,B3GAT3,B3GNT3,B4GALT1,B4GALT2,B4GALT4,B4GALT7,BIK,BPNT1,CACNA1H,CAPN5,CASP6,CD44,CDK1,CENPA,CHPF,CHPF2,CHST1,CHST12,CHST2,CHST4,CHST6,CITED2,CLDN3,CLDN9,CLN6,COG2,COL5A1,COPB2,CTH,CXCR4,CYB5A,DCN,DDIT4,DEPDC1,DLD,DPYSL4,DSC2,ECD,EFNA3,EGFR,EGLN3,ELF3,ENO1,ENO2,ERO1A,EXT1,EXT2…
STANDARD_NAME	KEGG_CITRATE_CYCLE_TCA_CYCLE
SYSTEMATIC_NAME	M3985
COLLECTION	C2:CP:KEGG
MSIGDB_URL	https://www.gsea-msigdb.org/gsea/msigdb/human/geneset/KEGG_CITRATE_CYCLE_TCA_CYCLE
NAMESPACE	Human_NCBI_Gene_ID
DESCRIPTION_BRIEF	Citrate cycle (TCA cycle)
DESCRIPTION_FULL	The citrate cycle (TCA cycle, Krebs cycle) is an important aerobic pathway for the final steps of the oxidation of carbohydrates and fatty acids. The cycle starts with acetyl-CoA, the activated form of acetate, derived from glycolysis and pyruvate oxidation for carbohydrates and from beta oxidation of fatty acids. The two-carbon acetyl group in acetyl-CoA is transferred to the four-carbon compoun…
PMID
GEOID
AUTHORS
CONTRIBUTOR	KEGG
CONTRIBUTOR_ORG	Kyoto Encyclopedia of Genes and Genomes
EXACT_SOURCE	hsa00020
FILTERED_BY_SIMILARITY
EXTERNAL_NAMES_FOR_SIMILAR_TERMS
EXTERNAL_DETAILS_URL	http://www.genome.jp/kegg/pathway/hsa/hsa00020.html
SOURCE_MEMBERS	1431,1737,1738,1743,2271,283398,3417,3418,3419,3420,3421,4190,4191,47,48,4967,50,5091,5105,5106,5160,5161,5162,55753,6389,6390,6391,6392,642502,8801,8802,8803
GENE_SYMBOLS	CS,DLAT,DLD,DLST,FH,SUCLG2P2,IDH1,IDH2,IDH3A,IDH3B,IDH3G,MDH1,MDH2,ACLY,ACO1,OGDH,ACO2,PC,PCK1,PCK2,PDHA1,PDHA2,PDHB,OGDHL,SDHA,SDHB,SDHC,SDHD,,SUCLG2,SUCLG1,SUCLA2
STANDARD_NAME	HALLMARK_OXIDATIVE_PHOSPHORYLATION
SYSTEMATIC_NAME	M5936
COLLECTION	H
MSIGDB_URL	https://www.gsea-msigdb.org/gsea/msigdb/human/geneset/HALLMARK_OXIDATIVE_PHOSPHORYLATION
NAMESPACE	HUMAN_GENE_SYMBOL
DESCRIPTION_BRIEF	Genes encoding proteins involved in oxidative phosphorylation.
DESCRIPTION_FULL
PMID	26771021
GEOID
AUTHORS	Liberzon A,Birger C,ThorvaldsdÃ³ttir H,Ghandi M,Mesirov JP,Tamayo P
CONTRIBUTOR	Arthur Liberzon
CONTRIBUTOR_ORG	MSigDB Team
EXACT_SOURCE
FILTERED_BY_SIMILARITY
EXTERNAL_NAMES_FOR_SIMILAR_TERMS
EXTERNAL_DETAILS_URL
SOURCE_MEMBERS	ABCB7,ACAA1,ACAA2,ACADM,ACADSB,ACADVL,ACAT1,ACO2,AFG3L2,AIFM1,ALAS1,ALDH6A1,ATP1B1,ATP5A1,ATP5B,ATP5C1,ATP5D,ATP5E,ATP5F1,ATP5G1,ATP5G2,ATP5G3,ATP5H,ATP5I,ATP5J,ATP5J2,ATP5L,ATP5O,ATP6AP1,ATP6V0B,ATP6V0C,ATP6V0E1,ATP6V1C1,ATP6V1D,ATP6V1E1,ATP6V1F,ATP6V1G1,ATP6V1H,BAX,BCKDHA,BDH2,BRP44L,CASP7,COX10,COX11,COX15,COX17,COX4I1,COX5A,COX5B,COX6A1,COX6B1,COX6C,COX7A2,COX7A2L,COX7B,COX7C,COX8A,CPT1A,CS,C…
GENE_SYMBOLS	ABCB7,ACAA1,ACAA2,ACADM,ACADSB,ACADVL,ACAT1,ACO2,AFG3L2,AIFM1,ALAS1,ALDH6A1,ATP1B1,ATP5F1A,ATP5F1B,ATP5F1C,ATP5F1D,ATP5F1E,ATP5PB,ATP5MC1,ATP5MC2,ATP5MC3,ATP5PD,ATP5ME,ATP5PF,ATP5MF,ATP5MG,ATP5PO,ATP6AP1,ATP6V0B,ATP6V0C,ATP6V0E1,ATP6V1C1,ATP6V1D,ATP6V1E1,ATP6V1F,ATP6V1G1,ATP6V1H,BAX,BCKDHA,BDH2,MPC1,CASP7,COX10,COX11,COX15,COX17,COX4I1,COX5A,COX5B,COX6A1,COX6B1,COX6C,COX7A2,COX7A2L,COX7B,COX7C,CO…

## Sheet: Fig.2e
Co-expression of CTIP2/SATB2									summarized
Line	Picture	SATB2	CTIP2	duble +	duble +/CTIP2 [%]	Genotype			BCL11B/SATB2 positive counts %
PB-BD1	p1	111	100	2	2	Control			Control	Dup15q
PB-BD1	p2	182	117	4	3	Control			2	16
PB-BD1	p5	176	124	5	4	Control			3	17
PB-BD1	p6	211	154	11	7	Control			4	26
PB-BD1	p7	203	125	16	13	Control			7	65
Dup1-8	p1	211	64	10	16	Dup15q			13	16
Dup1-8	p2	305	29	5	17	Dup15q			1	7
Dup1-8	p3	216	258	67	26	Dup15q			5	26
Dup1-8	p4	271	125	81	65	Dup15q			23	13
Dup1-8	p5	159	55	9	16	Dup15q			5	7
Dup1-8	p6	238	119	8	7	Dup15q			11	8
Dup1-8	p7	295	77	20	26	Dup15q			17	6
Rx68i	p1	221	48	6	13	Dup15q			5	10
Rx68i	p2	235	96	7	7	Dup15q			10	7
Rx68i	p3	249	114	9	8	Dup15q			8	26
Rx68i	p4	297	85	5	6	Dup15q			6	29
Rx68i	p6	355	58	6	10	Dup15q			7	48
Rx68i	p7	203	30	2	7	Dup15q			7	41
13234	p1	386	203	3	1	Control				27
13234	p2	516	248	13	5	Control				21
13234	p3	418	178	41	23	Control
13234	p5	361	106	5	5	Control
13234	p6	392	164	18	11	Control
13234	p7	418	238	41	17	Control
SCC115	p1	252	154	40	26	Dup15q
SCC115	p2	247	185	53	29	Dup15q
SCC115	p3	177	209	100	48	Dup15q
SCC115	p4	189	168	69	41	Dup15q
SCC115	p5	187	174	47	27	Dup15q
SCC115	p6	200	228	49	21	Dup15q
CBY4.8	p1	133	109	5	5	Control
CBY4.8	p2	178	154	16	10	Control
CBY4.8	p4	175	180	14	8	Control
CBY4.8	p5	119	47	3	6	Control
CBY4.8	p6	204	163	12	7	Control
CBY4.8	p7	186	104	7	7	Control
Line	Picture	CTIP2	duble +	duble +/CTIP2 [%]	Genotype				Summarized
Rx68i	p1	119	80	67	Dup15q				BCL11B/MEF2C positive counts %
Rx68i	p2	130	90	69	Dup15q				Controls	Dup15q
Rx68i	p3	90	50	56	Dup15q				60	57
Rx68i	p4	80	32	40	Dup15q				14	67
Rx68i	p5	43	8	19	Dup15q				56	56
SCC115	p1	402	169	42	Dup15q				47	53
SCC115	p2	164	92	56	Dup15q				17	75
SCC115	p3	253	100	40	Dup15q				18	67
SCC115	p4	240	71	30	Dup15q				32	69
SCC115	p5	206	61	30	Dup15q				29	56
Dup1-8	p1	44	25	57	Dup15q				25	40
Dup1-8	p2	49	33	67	Dup15q				16	19
Dup1-8	p3	27	15	56	Dup15q				8	42
Dup1-8	p4	32	17	53	Dup15q				25	56
Dup1-8	p5	16	12	75	Dup15q				36	40
PB-BD1	p1	111	18	16	Control				15	30
PB-BD1	p2	88	7	8	Control				42	30
PB-BD1	p3	85	21	25	Control				63
PB-BD1	p4	76	27	36	Control				42
PB-BD1	p5	94	14	15	Control				36
13234	p1	43	18	42	Control				56
13234	p2	92	58	63	Control				21
13234	p3	81	34	42	Control				28
13234	p4	96	35	36	Control
13234	p5	91	51	56	Control
13234	p6	77	16	21	Control
13234	p7	97	27	28	Control
13234	p8	71	48	60	Control
13234	p9	50	7	14	Control
13234	p10	48	27	56	Control
13234	p11	79	37	47	Control
CBY4.8	p1	96	16	17	Control
CBY4.8	p2	39	7	18	Control
CBY4.8	p3	68	22	32	Control
CBY4.8	p4	66	19	29	Control
CBY4.8	p5	83	21	25	Control

## Sheet: Fig.2h
Plot data
Distance	Control			Dup15q						Legend:
	Mean	SD	N	Mean	SD	N				Toe	Line	Genotype	N (# neurons traced)
0										T1	13234	Control	7
10	8.90909	2.62505	11	6.26316	2.57859	19				T2	PB_BD1	Control	4
20	14.8182	4.91565	11	7.84211	3.35432	19				T4	SCC115	Dup15q	6
30	18.6364	6.03776	11	9.15789	4.24608	19				T6	Dup1-8	Dup15q	5
40	19.5454	8.45415	11	8.42105	4.03203	19				T8	Rx68i	Dup15q	8
50	18.9091	9.12639	11	8.21053	4.18435	19
60	18.4546	9.11442	11	7.21053	4.00803	19
70	17.3636	8.61711	11	6.36842	3.72992	19
80	15.7273	8.24731	11	5.78947	3.85255	19
90	13.5455	7.52813	11	5.36842	4.42481	19
100	11.2727	6.60441	11	4.36842	2.67105	19
110	9.54546	6.96224	11	4.05263	2.63468	19
120	7.45455	5.00727	11	3.31579	2.05623	19
130	6	4.69042	11	2.89474	1.99707	19
140	3.72727	3.34936	11	2.36842	1.89181	19
150	2.72727	2.4532	11	1.78947	1.39758	19
160	2.18182	2.18258	11	1.42105	1.07061	19
170	1.09091	1.81409	11	1.10526	0.875261	19
180	0.727273	1.10371	11	0.736842	0.733493	19
190	0.545455	0.8202	11	0.578947	0.692483	19
200	0.363636	0.80904	11	0.368421	0.597265	19
Dup15q raw data
	T8	T8	T8	T8	T8	T8	T8	T8	T6	T6	T6	T6	T6	T4	T4	T4	T4	T4	T4	AVG	StDev	SEM
Radius	Int.	Int.	Int.	Int.	Int.	Int.	Int.	Int.	Int.	Int.	Int.	Int.	Int.	Int.	Int.	Int.	Int.	Int.	Int.
0	6	3	8	3	5	3	7	5	3	5	9	6	4	6	7	3	11	7	8	5.73684	2.3056	0.528941
10	7	4	8	3	5	4	7	5	4	6	12	6	4	6	7	3	11	7	10	6.26316	2.57859	0.591569
20	8	4	9	5	5	5	8	6	5	9	11	10	7	6	10	4	17	7	13	7.84211	3.35432	0.769534
30	8	5	11	5	4	6	8	6	5	13	12	11	10	6	16	6	16	8	18	9.15789	4.24609	0.974119
40	7	6	11	4	3	6	6	6	3	14	12	12	15	5	11	6	9	8	16	8.42105	4.03204	0.925012
50	6	6	10	4	3	7	6	5	2	14	16	11	12	5	13	6	7	8	15	8.21053	4.18435	0.959955
60	6	5	8	3	3	6	5	4	2	12	15	11	11	4	10	7	4	6	15	7.21053	4.00803	0.919506
70	4	3	6	3	3	6	5	4	1	11	13	9	10	4	10	7	4	4	14	6.36842	3.72992	0.855702
80	4	2	5	3	2	6	3	3	1	11	13	10	7	4	10	7	3	3	13	5.78947	3.85255	0.883835
90	4	1	5	1	2	5	3	3	1	13	9	8	6	3	8	7	2	3	18	5.36842	4.42481	1.01512
100	4	1	4	2	2	5	3	3	1	7	10	7	6	3	9	6	1	3	6	4.36842	2.67105	0.612781
110	4	1	6	2	2	4	3	3	1	6	7	4	4	3	12	6	1	3	5	4.05263	2.63468	0.604436
120	3	2	7	1	2	2	2	3	1	5	7	3	3	3	7	5	0	3	4	3.31579	2.05623	0.471731
130	2	2	6	1	1	1	2	4	1	4	8	2	2	3	4	5	0	3	4	2.89474	1.99707	0.45816
140	2	2	8	0	1	0	2	3	1	2	3	2	2	4	2	5	0	3	3	2.36842	1.89181	0.434011
150	1	2	5	0	0	0	2	3	1	1	2	1	3	3	2	4	0	2	2	1.78947	1.39758	0.320626
160	1	2	3	0	0	0	2	3	1	1	2	0	2	2	1	3	0	2	2	1.42105	1.07061	0.245614
170	1	2	2	0	0	0	2	0	1	1	2	0	2	2	1	1	0	2	2	1.10526	0.875261	0.200799
180	1	2	2	0	0	0	0	0	1	0	2	0	1	1	1	1	0	1	1	0.736842	0.733493	0.168275
190	1	2	0	0	0	0	0	0	1	0	1	0	0	1	1	2	0	1	1	0.578947	0.692483	0.158866
200	1	2	0	0	0	0	0	0	0	0	0	0	0	1	1	1	0	1	0	0.368421	0.597265	0.137022
210	1	2	0	0	0	0	0	0	0	0	0	0	0	1	1	0	0	0	0	0.263158	0.561951	0.128921
220	1	2	0	0	0	0	0	0	0	0	0	0	0	1	1	0	0	0	0	0.263158	0.561951	0.128921
230	1	2	0	0	0	0	0	0	0	0	0	0	0	1	1	0	0	0	0	0.263158	0.561951	0.128921
Dup15q raw data
	T1	T1	T1	T1	T2	T2	T2	T2	13234_1	13234_2	13234_3	AVG	StDev	SEM
Radius	Int.	Int.	Int.	Int.	Int.	Int.	Int.	Int.
0	9	13	12	8	6	7	5	6	9	8	9	8.36364	2.4606	0.741898
10	9	13	12	12	7	7	5	6	10	8	9	8.90909	2.62505	0.791484
20	16	20	19	17	14	10	11	7	16	10	23	14.8182	4.91565	1.48212
30	23	28	21	11	22	18	11	10	20	16	25	18.6364	6.03776	1.82045
40	25	29	32	7	22	17	12	8	17	18	28	19.5455	8.45415	2.54902
50	25	31	24	6	27	14	11	7	16	16	31	18.9091	9.12639	2.75171
60	27	28	20	6	28	15	11	7	16	13	32	18.4545	9.11442	2.7481
70	24	28	20	3	23	13	12	6	16	16	30	17.3636	8.61711	2.59816
80	23	25	21	2	17	12	10	6	14	14	29	15.7273	8.24731	2.48666
90	19	20	15	0	16	14	6	5	11	17	26	13.5455	7.52813	2.26982
100	17	19	11	0	8	11	8	5	8	14	23	11.2727	6.60441	1.9913
110	16	15	10	0	6	10	5	2	4	14	23	9.54545	6.96224	2.09919
120	12	12	7	0	5	8	4	2	4	12	16	7.45455	5.00727	1.50975
130	12	10	5	0	7	3	4	0	2	10	13	6	4.69042	1.41421
140	8	7	4	0	7	1	0	0	1	6	7	3.72727	3.34936	1.00987
150	4	3	4	0	7	1	0	0	1	5	5	2.72727	2.4532	0.739667
160	5	1	3	0	6	0	0	0	2	3	4	2.18182	2.18258	0.658071
170	0	0	1	0	6	0	0	0	2	2	1	1.09091	1.81409	0.546968
180	0	0	0	0	3	0	0	0	2	2	1	0.727273	1.10371	0.332782
190	0	0	0	0	2	0	0	0	2	1	1	0.545455	0.8202	0.247299
200	0	0	0	0	2	0	0	0	2	0	0	0.363636	0.80904	0.243935
210	0	0	0	0	1	0	0	0	3	0	0	0.363636	0.924416	0.278722
220	0	0	0	0	0	0	0	0	3	0	0	0.272727	0.904534	0.272727
230	0	0	0	0	0	0	0	0	3	0	0	0.272727	0.904534	0.272727
p values(unpaired two-sided t-test) for each data point (Figure 2h)
Distance (µm)	P Value	P symbol
10	0.0119	*
20	<0.0001	***
30	<0.0001	***
40	<0.0001	***
50	<0.0001	***
60	<0.0001	***
70	<0.0001	***
80	<0.0001	***
90	0.0008	**
100	0.0004	**
110	0.0043	**
120	0.0034	**
130	0.017	*
140	0.1643	ns
150	0.1906	ns
160	0.209	ns
170	0.9768	ns
180	0.9774	ns
190	0.9058	ns

## Sheet: Fig.2i
Area under the curve (AUC)
Control	Dup15q
2605	710
2825	530
2230	1120
580	355
2305	355
1505	610
1075	655
680	615
1600	320
1930	1270
3225	1510
	1040
	1050
	655
	1320
	900
	695
	740
	1570
AUC calc. based on raw data
Group	Radius	Int	StDev	SEM
Dup15q	0	5.73684	2.3056	0.528941
Dup15q	10	6.26316	2.57859	0.591569
Dup15q	20	7.84211	3.35432	0.769534
Dup15q	30	9.15789	4.24609	0.974119
Dup15q	40	8.42105	4.03204	0.925012
Dup15q	50	8.21053	4.18435	0.959955
Dup15q	60	7.21053	4.00803	0.919506
Dup15q	70	6.36842	3.72992	0.855702
Dup15q	80	5.78947	3.85255	0.883835
Dup15q	90	5.36842	4.42481	1.01512
Dup15q	100	4.36842	2.67105	0.612781
Dup15q	110	4.05263	2.63468	0.604436
Dup15q	120	3.31579	2.05623	0.471731
Dup15q	130	2.89474	1.99707	0.45816
Dup15q	140	2.36842	1.89181	0.434011
Dup15q	150	1.78947	1.39758	0.320626
Dup15q	160	1.42105	1.07061	0.245614
Dup15q	170	1.10526	0.875261	0.200799
Dup15q	180	0.736842	0.733493	0.168275
Dup15q	190	0.578947	0.692483	0.158866
Dup15q	200	0.368421	0.597265	0.137022
Dup15q	210	0.263158	0.561951	0.128921
Dup15q	220	0.263158	0.561951	0.128921
Dup15q	230	0.263158	0.561951	0.128921
Control	0	8.36364	2.4606	0.741898
Control	10	8.90909	2.62505	0.791484
Control	20	14.8182	4.91565	1.48212
Control	30	18.6364	6.03776	1.82045
Control	40	19.5455	8.45415	2.54902
Control	50	18.9091	9.12639	2.75171
Control	60	18.4545	9.11442	2.7481
Control	70	17.3636	8.61711	2.59816
Control	80	15.7273	8.24731	2.48666
Control	90	13.5455	7.52813	2.26982
Control	100	11.2727	6.60441	1.9913
Control	110	9.54545	6.96224	2.09919
Control	120	7.45455	5.00727	1.50975
Control	130	6	4.69042	1.41421
Control	140	3.72727	3.34936	1.00987
Control	150	2.72727	2.4532	0.739667
Control	160	2.18182	2.18258	0.658071
Control	170	1.09091	1.81409	0.546968
Control	180	0.727273	1.10371	0.332782
Control	190	0.545455	0.8202	0.247299
Control	200	0.363636	0.80904	0.243935
Control	210	0.363636	0.924416	0.278722
Control	220	0.272727	0.904534	0.272727
Control	230	0.272727	0.904534	0.272727

## Sheet: Fig.3c
Spatial transcriptomics pseudobulk
Control vs Dup15q L2_3									Control vs Dup15q L4								Control vs Dup15q L5_6
Gene	p_val	avg_log2FC	pct.1	pct.2	p_val_adj				gene	p_val	avg_log2FC	pct.1	pct.2	p_val_adj			gene	p_val	avg_log2FC	pct.1	pct.2	p_val_adj
LINC00632	0	-3.96599	0.165	0.938	0				ADAM11	0	3.66148	0.809	0.106	0			B3GAT1	0	3.19832	0.897	0.263	0
CAMK2A	0	3.11853	0.928	0.174	0				B3GAT1	0	2.87271	0.786	0.217	0			SYT1	0	-2.49093	0.567	0.992	0
ADAM11	0	3.74721	0.77	0.068	0				ZYX	0	4.44057	0.605	0.037	0			YWHAG	9.61757018870094e-263	-1.17105	0.841	0.997	2.74100750377977e-260
B3GAT1	0	2.88566	0.949	0.253	0				LINC00632	0	-2.77705	0.371	0.935	0			GABRB3	5.89804175382607e-244	-3.09714	0.125	0.734	1.68094189984043e-241
CUX2	0	2.47866	0.974	0.285	0				CAMK2A	0	2.67568	0.706	0.142	0			CCN2	3.18069790270536e-241	5.80385	0.581	0.017	9.06498902271028e-239
NRXN2	0	2.85753	0.799	0.146	0				KIAA0930	0	2.1878	0.896	0.45	0			NR4A2	7.11280718278068e-186	2.74048	0.645	0.118	2.02715004709249e-183
KIAA0930	0	2.66321	0.836	0.269	0				GABRB3	3.43986048725204e-305	-2.57531	0.198	0.642	9.80360238866832e-303			GABBR2	6.94218324864897e-176	-1.43357	0.489	0.894	1.97852222586496e-173
MIAT	0	2.39151	0.829	0.281	0				CLSTN2	5.39371123207246e-227	2.59809	0.633	0.181	1.53720770114065e-224			CAMK2A	6.20682491866362e-136	2.56935	0.564	0.147	1.76894510181913e-133
GRIN2A	0	1.91777	0.754	0.211	0				EXTL1	1.98447867162864e-220	3.3522	0.507	0.054	5.65576421414162e-218			PPP3CA	5.87244349351868e-131	-1.18506	0.529	0.876	1.67364639565282e-128
SYNGAP1	0	1.73036	0.959	0.452	0				SHANK2	2.44022784393726e-207	1.70525	0.717	0.279	6.9546493552212e-205			GABRB2	7.74154727892117e-121	-2.29383	0.13	0.538	2.20634097449253e-118
ZYX	0	4.89708	0.519	0.02	0				SYNGAP1	8.738150290045e-207	1.38109	0.791	0.37	2.49037283266283e-204			ADAM11	3.36072173017398e-116	2.63259	0.493	0.119	9.57805693099585e-114
NOVA2	0	1.88549	0.668	0.182	0				GRIN2A	5.71780348187335e-187	2.08141	0.57	0.143	1.62957399233391e-184			NRSN1	5.00303301067774e-116	-1.72345	0.221	0.641	1.42586440804316e-113
SHANK2	0	1.47564	0.843	0.358	0				NRXN2	1.62348636864178e-184	2.60289	0.506	0.089	4.62693615062907e-182			LINC00632	4.93555840301117e-109	-1.13572	0.46	0.86	1.40663414485818e-106
MICAL3	0	2.36894	0.599	0.125	0				CLIP2	7.88649247256621e-163	1.20214	0.762	0.367	2.24765035468137e-160			CLSTN2	5.96723014045185e-103	-0.845528	0.611	0.959	1.70066059002878e-100
MBOAT7	0	2.11501	0.628	0.155	0				MICAL3	8.893456219032e-160	1.92442	0.556	0.164	2.53463502242412e-157			EXTL1	1.68927648823835e-99	2.8407	0.389	0.065	4.81443799147929e-97
EXTL1	0	3.77574	0.492	0.037	0				MIAT	4.7478629252786e-149	1.72012	0.596	0.232	1.3531409337044e-146			ZYX	1.04716310890146e-89	3.37391	0.319	0.038	2.98441486036915e-87
GABRB3	0	-2.12097	0.339	0.793	0				TSHZ2	2.30815461199362e-130	-0.75674	0.528	0.934	6.57824064418182e-128			NRXN2	4.72250878475956e-89	1.98105	0.495	0.162	1.34591500365647e-86
SYT1	0	-1.44476	0.884	0.963	0				CHD3	1.99097946245567e-126	1.06398	0.801	0.527	5.67429146799866e-124			GABRA1	1.16411911034389e-66	-2.59796	0.055	0.304	3.31773946448009e-64
POU3F1	1.39896796840651e-237	4.07224	0.289	0.018	3.98705870995854e-235				HDAC4	8.8698546313267e-114	1.56931	0.51	0.183	2.52790856992811e-111			RORB	4.24602959053524e-65	-2.3638	0.063	0.314	1.21011843330254e-62
CLIP2	1.80991007500822e-236	1.41687	0.729	0.301	5.15824371377343e-234				NRSN1	2.31739632216865e-105	-1.28196	0.307	0.575	6.60457951818065e-103			SKI	3.34702608534844e-63	1.72954	0.446	0.174	9.53902434324305e-61
NRSN1	1.18659201751471e-160	-1.9947	0.147	0.496	3.38178724991692e-158				SYT1	3.34730717161197e-103	-0.96877	0.84	0.82	9.5398254390941e-101			ATP1A1	7.97289033564374e-62	-1.48205	0.169	0.457	2.27227374565847e-59
HNRNPU	2.53856382161113e-141	-2.06976	0.137	0.455	7.23490689159173e-139				GABRB2	9.23589204016283e-102	-1.50987	0.215	0.472	2.63222923144641e-99			SYNE1	7.64556973676964e-56	-1.56147	0.13	0.391	2.17898737497935e-53
SPRED2	2.66181418894876e-110	2.11385	0.255	0.058	7.58617043850397e-108				HNRNPU	3.04171186747085e-100	-1.61821	0.152	0.4	8.66887882229193e-98			CACNA1A	2.37347227010061e-54	-1.47423	0.178	0.442	6.76439596978673e-52
GABRB2	3.13613593484681e-96	-1.13926	0.349	0.59	8.93798741431341e-94				WAC	3.14694609391882e-100	-2.28519	0.056	0.246	8.96879636766865e-98			BCAN	7.99085189519933e-54	3.31234	0.216	0.031	2.27739279013181e-51
HCN1	3.4640333622064e-91	1.52986	0.319	0.111	9.87249508228825e-89				NOVA2	4.55877566284129e-94	1.42307	0.468	0.173	1.29925106390977e-91			PLP1	2.51835400476735e-53	2.99213	0.226	0.037	7.17730891358694e-51
CACNA1C	2.64756671645887e-89	1.38672	0.348	0.131	7.54556514190778e-87				SYNE1	1.02870949091757e-89	-1.27692	0.255	0.507	2.93182204911506e-87			MICAL3	3.46575740960098e-53	1.71739	0.386	0.144	9.87740861736279e-51
SKI	2.36043199122976e-88	1.20953	0.396	0.164	6.72723117500482e-86				GJA1	7.29876209046973e-87	-2.43881	0.053	0.222	2.08014719578387e-84			SYNGAP1	3.39540640432723e-52	1.05669	0.649	0.469	9.67690825233262e-50
CDH2	9.72288022035737e-84	-2.28212	0.06	0.27	2.77102086280185e-81				SKI	5.94934796608554e-80	1.45362	0.42	0.155	1.69556417033438e-77			MBOAT7	1.6279664938183e-50	1.72459	0.363	0.131	4.63970450738216e-48
KIF5C	1.16213690256921e-79	-1.0729	0.317	0.547	3.31209017232224e-77				MBOAT7	2.31483748735381e-74	1.6368	0.363	0.12	6.59728683895835e-72			ANKRD11	7.24002987781909e-50	-1.07451	0.246	0.52	2.06340851517844e-47
WAC	1.07248308784405e-77	-2.69056	0.039	0.226	3.05657680035554e-75				SMARCA2	1.30626031166001e-69	-1.57679	0.11	0.296	3.72284188823104e-67			KHDRBS2	7.85579014686918e-49	-2.2475	0.055	0.255	2.23890019185772e-46
GABRA1	7.69306954573071e-66	-1.41574	0.154	0.359	2.19252482053325e-63				ABI1	4.13073847373967e-61	-2.03746	0.046	0.178	1.17726046501581e-58			HDAC4	9.98558001239011e-49	1.3571	0.47	0.229	2.84589030353118e-46
SMARCA2	7.64392871689536e-63	-1.44356	0.143	0.34	2.17851968431518e-60				RAPGEF2	6.32557212118433e-60	-3.75961	0.006	0.084	1.80278805453753e-57			KIAA0930	8.37918894595296e-47	1.06445	0.662	0.506	2.38806884959659e-44
PHTF1	3.07928797624029e-60	2.3636	0.126	0.024	8.77597073228484e-58				FEZF2	2.59996772933016e-55	2.44076	0.213	0.043	7.40990802859095e-53			MAP1A	1.20575655564096e-45	0.895814	0.741	0.595	3.43640618357673e-43
SYNE1	7.82587617521137e-60	-1.00294	0.31	0.502	2.23037470993524e-57				GABRA1	2.85046546210384e-52	-1.48048	0.096	0.248	8.12382656699594e-50			MIAT	1.20065798076633e-43	1.76373	0.412	0.211	3.42187524518403e-41
LINC01250	1.29849837749636e-58	2.4591	0.118	0.021	3.70072037586463e-56				KLHL24	5.2284495681514e-52	-2.4076	0.025	0.123	1.49010812692315e-49			SLC1A3	1.81635198266674e-42	2.15935	0.266	0.08	5.1766031506002e-40
UNC5D	1.75265853162328e-58	1.5458	0.215	0.074	4.99507681512636e-56				KHDRBS2	4.26541274598163e-51	-1.21548	0.16	0.332	1.21564263260476e-48			ZMIZ1	4.61861074721232e-41	1.86495	0.273	0.086	1.31630406295551e-38
NCOA1	5.73980398871496e-54	-2.88212	0.021	0.152	1.63584413678376e-51				SPRED2	4.58365598298728e-50	1.74624	0.253	0.078	1.30634195515137e-47			SCN1A	4.2493770087321e-36	-2.30155	0.034	0.182	1.21107244748865e-33
DNMT3A	9.1006748529413e-52	0.915618	0.375	0.196	2.59369233308827e-49				DNMT3A	1.64349193597164e-49	0.816884	0.496	0.276	4.68395201751917e-47			NOVA2	6.94200432030202e-36	1.04698	0.475	0.266	1.97847123128608e-33
TET3	3.36259559152401e-51	2.25957	0.115	0.024	9.58339743584342e-49				HCN1	6.44189406748791e-46	1.55769	0.257	0.088	1.83593980923405e-43			ELAVL3	1.99716748799928e-35	-0.476653	0.707	0.887	5.69192734079796e-33
RAPGEF2	1.76866771477234e-49	-4.39864	0.005	0.113	5.04070298710117e-47				NCOA1	1.00085165305744e-45	-2.73174	0.015	0.092	2.85242721121371e-43			CPNE4	2.23743393487843e-35	-1.45529	0.119	0.309	6.37668671440351e-33
GABBR2	1.93445145054271e-49	-0.367346	0.938	0.89	5.51318663404673e-47				CACNA1C	4.57649115600958e-41	1.19994	0.298	0.128	1.30429997946273e-38			FOXP1	5.89685664716206e-34	-1.74852	0.068	0.233	1.68060414444119e-31
ABI1	2.87394942616011e-47	-1.63456	0.075	0.223	8.1907558645563e-45				AQP4	7.83315628815419e-41	-2.12167	0.033	0.123	2.23244954212395e-38			HNRNPU	9.02261763409225e-34	-1.21526	0.143	0.338	2.57144602571629e-31
UBE3A	1.70328660272064e-45	-3.81457	0.008	0.11	4.85436681775382e-43				SATB2	3.07586103316268e-40	-0.817635	0.397	0.549	8.76620394451363e-38			KCNQ3	6.1369296432095e-32	-0.798261	0.338	0.551	1.74902494831471e-29
NPAS2	3.29790821672264e-45	1.39116	0.189	0.071	9.39903841765952e-43				RFX3	8.00624206097674e-40	-1.66557	0.053	0.158	2.28177898737837e-37			GRIN2A	6.76177163708365e-32	1.33337	0.353	0.173	1.92710491656884e-29
KLHL24	1.87134493903779e-41	-3.45989	0.01	0.106	5.3333330762577e-39				CACNB4	1.93967178264201e-39	-1.74642	0.045	0.144	5.52806458052973e-37			NETO1	6.76690786785332e-32	-1.96911	0.05	0.196	1.9285687423382e-29
MAGI3	8.59919510863401e-41	-2.59841	0.022	0.127	2.45077060596069e-38				ADGRL2	2.28423316455098e-39	-1.21053	0.128	0.266	6.51006451897029e-37			CAMK2N1	3.17272662760606e-31	2.59755	0.152	0.03	9.04227088867727e-29
GJA1	1.97708665737644e-40	-3.04556	0.017	0.117	5.63469697352285e-38				GPR158	6.41930669022094e-38	1.25998	0.266	0.109	1.82950240671297e-35			KCNB1	3.6826869342228e-31	-0.599563	0.464	0.685	1.0495657762535e-28
ANKRD11	3.20846354879287e-37	-0.717237	0.361	0.509	9.14412111405968e-35				DLG1	6.99759851813467e-37	-2.642	0.012	0.074	1.99431557766838e-34			SHANK2	3.23412439978849e-30	0.771567	0.642	0.518	9.2172545393972e-28
HDAC4	3.56621239606741e-37	0.978704	0.258	0.128	1.01637053287921e-34				UBE3A	3.28582014552396e-36	-2.70752	0.011	0.071	9.36458741474329e-34			EZR	3.43492196748635e-29	1.90416	0.211	0.07	9.78952760733611e-27
NRXN1	4.9013004213208e-36	-1.54546	0.066	0.185	1.39687062007643e-33				MAP1A	2.66161998014286e-35	0.433845	0.754	0.561	7.58561694340716e-33			SPRED2	1.71109784041495e-28	1.86488	0.199	0.062	4.87662884518262e-26
GPR158	6.18110619068649e-36	1.14387	0.197	0.086	1.76161526434565e-33				PACS1	2.04191002250979e-31	1.04044	0.282	0.136	5.81944356415291e-29			IL1RAPL2	5.77296168523812e-28	-3.63133	0.008	0.104	1.64529408029286e-25
BCL11A	3.83790722625009e-32	-2.36687	0.022	0.108	1.09380355948127e-29				CPNE4	6.92597210298519e-30	0.802267	0.361	0.205	1.97390204935078e-27			CLIP2	7.75537010698605e-28	0.663046	0.697	0.562	2.21028048049102e-25
RAD21	7.32210282702909e-32	-2.8883	0.013	0.092	2.08679930570329e-29				KIF5C	1.31447661201686e-28	-0.581758	0.392	0.537	3.74625834424804e-26			SLC6A1	6.06462486424944e-27	3.84138	0.095	0.008	1.72841808631109e-24
FOXP1	9.47357250257297e-32	-1.29442	0.093	0.211	2.6999681632333e-29				RAD21	1.48563959271896e-28	-2.3407	0.014	0.067	4.23407283924904e-26			WASF1	3.22221578143948e-26	-1.29383	0.098	0.25	9.18331497710251e-24
RABGAP1L	1.64253990880182e-31	-1.71781	0.047	0.147	4.6812387400852e-29				GABBR2	1.9620875424773e-28	-0.406717	0.754	0.77	5.59194949606031e-26			SMARCA2	3.54226996172832e-26	-1.16499	0.127	0.288	1.00954693909257e-23
CHD3	1.9529832929202e-30	0.387419	0.527	0.353	5.56600238482256e-28				NR3C2	1.96484164414203e-28	-1.93789	0.023	0.087	5.5997986858048e-26			BCL11B	1.75381270526036e-25	2.03536	0.16	0.044	4.99836620999202e-23
CAMK2N1	7.87187719210072e-30	1.20453	0.169	0.075	2.24348499974871e-27				CDH2	1.02960310951418e-27	-1.29574	0.072	0.166	2.93436886211541e-25			SLC1A2	1.49287110717974e-24	1.98571	0.192	0.068	4.25468265546225e-22
RFX3	1.10162217329756e-27	-0.742823	0.309	0.432	3.13962319389804e-25				FOXP1	6.6574059310346e-27	-0.904236	0.156	0.276	1.89736069034486e-24			HERC2	1.36733781756046e-23	-0.574048	0.382	0.577	3.89691278004732e-21
DYNC1H1	9.63047676381336e-27	-0.711586	0.307	0.431	2.74468587768681e-24				ARID1B	7.75518434245407e-27	-1.46606	0.051	0.132	2.21022753759941e-24			ADGRL2	2.32719826248153e-23	-2.29287	0.023	0.121	6.63251504807235e-21
RIC3	1.34410873653041e-25	-1.82045	0.032	0.111	3.83070989911165e-23				NPAS2	1.88743337025761e-26	1.17605	0.208	0.089	5.3791851052342e-24			ADGRG1	2.49425602326725e-23	2.50524	0.117	0.024	7.10862966631167e-21
SON	2.38775588077441e-25	-3.55805	0.005	0.063	6.80510426020708e-23				SACS	2.98184619491066e-26	-1.54585	0.043	0.118	8.49826165549537e-24			GRIN3A	5.57352997175217e-23	-2.10915	0.034	0.138	1.58845604194937e-20
AQP4	1.40962427239936e-23	-3.18049	0.007	0.063	4.01742917633818e-21				PHF21A	7.94429910146501e-26	-1.80045	0.027	0.091	2.26412524391753e-23			PACS1	1.23544700026401e-22	1.03345	0.333	0.18	3.52102395075243e-20
NCAM1	3.96883032361319e-23	-1.53001	0.045	0.125	1.13111664222976e-20				TET3	1.39469844927642e-24	1.8351	0.122	0.033	3.97489058043781e-22			RAPGEF2	7.59938210345478e-22	-3.62838	0.006	0.08	2.16582389948461e-19
ARID1B	7.57154707308877e-23	-1.962	0.025	0.093	2.1578909158303e-20				MAGI3	2.00498365973556e-23	-1.15625	0.079	0.167	5.71420343024634e-21			RABGAP1L	1.5829343065812e-21	-1.47243	0.068	0.187	4.51136277375642e-19
PACS1	1.20690102224035e-22	0.684011	0.265	0.159	3.43966791338501e-20				C3	2.04592477583037e-22	-2.41013	0.009	0.049	5.83088561111656e-20			CACNA2D3	3.14498133704113e-21	-1.12676	0.127	0.268	8.96319681056723e-19
FBXO11	1.06239295633642e-21	-2.84575	0.008	0.06	3.02781992555879e-19				PHTF1	4.54105794331079e-21	2.11084	0.09	0.019	1.29420151384358e-18			NCOA1	1.99957956471454e-20	-2.26845	0.023	0.11	5.69880175943643e-18
ZMYND8	2.12917953231636e-21	-0.923144	0.132	0.233	6.06816166710164e-19				FBXO11	1.04740475428224e-20	-2.20502	0.011	0.051	2.98510354970439e-18			NPAS2	5.50392129091407e-19	1.37834	0.184	0.074	1.56861756791051e-16
LAMP5	2.87408870699889e-21	-0.688326	0.287	0.396	8.19115281494683e-19				SON	1.35641088746501e-20	-2.42741	0.008	0.043	3.86577102927527e-18			WAC	1.8719484306585e-18	-1.35942	0.064	0.171	5.33505302737674e-16
KHDRBS2	4.50243523056156e-21	-0.813306	0.163	0.268	1.28319404071004e-18				RABGAP1L	8.11308323305159e-20	-1.03914	0.08	0.16	2.3122287214197e-17			SATB2	5.01976050967996e-18	-0.566926	0.323	0.486	1.43063174525879e-15
MED12L	1.30925056696267e-20	1.51609	0.079	0.028	3.73136411584361e-18				HACL1	1.19390149059911e-19	-2.81074	0.005	0.035	3.40261924820746e-17			CDH2	5.73526482938669e-16	-1.04055	0.109	0.221	1.63455047637521e-13
KCNB1	1.62203169072195e-20	0.203849	0.889	0.679	4.62279031855755e-18				YME1L1	3.50018343038809e-19	-2.09579	0.013	0.052	9.97552277660605e-17			PROX1	8.7209499495949e-16	1.25713	0.192	0.09	2.48547073563455e-13
CPNE4	5.18764219951031e-20	0.954174	0.154	0.079	1.47847802686044e-17				BAZ2B	1.14801190581056e-18	-2.22096	0.009	0.044	3.27183393156008e-16			ETNPPL	5.25277698488332e-15	2.44176	0.074	0.015	1.49704144069175e-12
EZR	1.78585427606334e-19	-1.74796	0.036	0.102	5.08968468678053e-17				PCCA	1.98113159496602e-18	-1.90048	0.015	0.055	5.64622504565315e-16			UBE3A	2.30794005103712e-13	-2.30614	0.012	0.066	6.5776291454558e-11
DLG1	1.99054913406897e-19	-3.11952	0.006	0.051	5.67306503209657e-17				BCL11B	2.98507175871499e-18	1.95457	0.089	0.024	8.50745451233771e-16			TSHZ2	3.88726428718911e-13	-1.50967	0.041	0.114	1.1078703218489e-10
ANKRD17	2.48182782176548e-19	-2.87793	0.007	0.054	7.07320929203161e-17				RASSF8	3.93023946047129e-18	-2.25968	0.009	0.043	1.12011824623432e-15			CTNNB1	2.93088462923282e-12	1.14565	0.193	0.104	8.35302119331352e-10
PHF21A	3.00734774500837e-19	-2.23314	0.015	0.068	8.57094107327385e-17				IL1RAPL2	8.68457108375898e-18	0.830924	0.265	0.161	2.47510275887131e-15			ARID1B	3.54245475194459e-12	-1.4019	0.04	0.109	1.00959960430421e-09
ZNF462	9.27983129697706e-19	-2.42225	0.012	0.061	2.64475191963846e-16				CHD1	8.42977074750185e-15	-2.07274	0.009	0.037	2.40248466303803e-12			SACS	6.16166651359099e-12	-1.29968	0.042	0.11	1.75607495637343e-09
DYRK1A	9.50048922025118e-19	-2.39626	0.012	0.061	2.70763942777159e-16				DDX17	9.35050735269468e-15	-2.05359	0.01	0.041	2.66489459551798e-12			ZFP36L2	1.82075415467152e-11	2.28624	0.058	0.013	5.18914934081383e-09
ZBTB40	1.17263913311962e-18	-2.67379	0.009	0.056	3.34202152939091e-16				EZR	9.62050096907629e-15	-0.798423	0.099	0.172	2.74184277618674e-12			DLG4	3.8801497160954e-11	-2.35299	0.01	0.054	1.10584266908719e-08
CACNB4	3.10563448654257e-18	-1.53976	0.033	0.095	8.85105828664632e-16				NRXN1	1.3591639738981e-14	-1.12505	0.054	0.11	3.87361732560958e-12			RIC3	1.05132103077515e-10	-1.37805	0.037	0.098	2.99626493770917e-08
SLC1A2	5.60150531338503e-18	-1.53176	0.036	0.098	1.59642901431473e-15				ZBTB40	2.0463205788704e-14	-1.56347	0.021	0.06	5.83201364978065e-12			MYT1L	1.06239520627067e-10	-0.637107	0.168	0.27	3.02782633787141e-08
RORB	3.40701740825732e-17	0.813674	0.182	0.106	9.70999961353335e-15				SETD5	2.63684635904241e-14	-0.914502	0.083	0.149	7.51501212327086e-12			PHTF1	2.06506925219872e-10	1.63939	0.076	0.025	5.88544736876637e-08
CNTNAP2	3.4770936613074e-17	-1.24942	0.05	0.117	9.90971693472609e-15				KIF16B	3.40661023082497e-14	-1.61548	0.018	0.054	9.70883915785118e-12			NR3C2	5.42240395670178e-10	-1.41936	0.029	0.083	1.54538512766001e-07
DDX17	3.57293228811786e-17	-2.85848	0.007	0.048	1.01828570211359e-14				UNC5D	1.11093942748589e-13	0.932486	0.155	0.081	3.16617736833479e-11			TET3	7.13803049433172e-10	1.51458	0.097	0.04	2.03433869088454e-07
GALNT2	4.14697424514696e-17	-1.70136	0.025	0.079	1.18188765986688e-14				WWC1	5.19529254191441e-13	0.729737	0.185	0.106	1.48065837444561e-10			CHD3	8.52254813960993e-10	0.343803	0.732	0.776	2.42892621978883e-07
NR3C2	1.09928411184067e-16	-0.949519	0.083	0.16	3.13295971874591e-14				RSU1	5.51431003489362e-13	-1.63521	0.016	0.049	1.57157835994468e-10			CACNB4	1.32718893788504e-09	-1.21459	0.038	0.095	3.78248847297236e-07
KMT2E	3.51437990647414e-16	-2.15095	0.013	0.058	1.00159827334513e-13				CHML	5.61970033691957e-13	-1.67534	0.014	0.045	1.60161459602208e-10			SETD5	3.19363525312927e-09	-0.997336	0.055	0.118	9.10186047141842e-07
BAZ2B	4.85378425363982e-16	-3.35366	0.004	0.04	1.38332851228735e-13				POU6F2	1.61000914411267e-12	-2.22711	0.006	0.029	4.58852606072111e-10			FBXO11	6.63867950677241e-09	-1.71557	0.017	0.058	1.89202365943014e-06
ZNF709	6.76408729808567e-16	-2.02702	0.015	0.061	1.92776487995442e-13				DYNC1H1	2.03124906274424e-12	0.354755	0.438	0.33	5.78905982882109e-10			HIVEP2	3.59342871324881e-08	-0.654054	0.128	0.206	1.02412718327591e-05
SETD5	7.28062077214181e-16	-0.964419	0.086	0.16	2.07497692006042e-13				PCM1	7.742727041401e-12	-2.6498	0.003	0.021	2.20667720679928e-09			TOX	3.86505581136853e-08	-1.2785	0.03	0.076	1.10154090624003e-05
SOX6	6.07917282010225e-15	-2.83986	0.006	0.042	1.73256425372914e-12				TCIM	2.60995926854469e-11	-2.70752	0.003	0.02	7.43838391535236e-09			HACL1	4.05469720594712e-08	-2.56801	0.005	0.034	1.15558870369493e-05
YME1L1	7.67850436417351e-15	-2.84756	0.006	0.041	2.18837374378945e-12				TBL1XR1	3.28730486128539e-11	-2.07127	0.007	0.029	9.36881885466337e-09			ZNF709	4.09548544916684e-08	-1.38604	0.025	0.068	1.16721335301255e-05
CERS5	2.21094920084189e-14	-2.06013	0.013	0.053	6.30120522239938e-12				DYRK1A	3.52702099613931e-11	-1.36791	0.023	0.056	1.0052009838997e-08			GPR158	2.39562011520535e-07	0.706786	0.186	0.118	6.82751732833526e-05
TBL1XR1	4.16314022786767e-14	-3.3467	0.003	0.035	1.18649496494229e-11				ZNF709	3.70155341293631e-11	-1.29248	0.025	0.061	1.05494272268685e-08			SPON1	3.36324551450208e-07	1.43986	0.064	0.025	9.58524971633093e-05
PCCA	5.07188738457452e-14	-2.14227	0.011	0.05	1.44548790460374e-11				SCN1A	5.28363157585873e-11	-0.690444	0.129	0.196	1.50583499911974e-08			PHF21A	4.19969488400054e-07	-1.30053	0.028	0.068	0.000119691
RASSF8	7.74158929331638e-14	-2.86144	0.005	0.038	2.20635294859517e-11				RFPL2	7.23339257214373e-11	-1.16654	0.03	0.068	2.06151688306096e-08			CUX2	4.66857568367915e-07	1.69803	0.047	0.015	0.000133054
COL4A1	8.14234798621824e-14	1.64563	0.046	0.014	2.3205691760722e-11				ANKRD17	1.12330757219128e-10	-1.61086	0.013	0.04	3.20142658074515e-08			NLGN1	5.34902978991195e-07	-1.37536	0.022	0.059	0.000152447
NETO1	8.19664849787605e-14	-0.731307	0.112	0.186	2.33604482189467e-11				NKTR	1.775799428084e-10	-1.34679	0.021	0.052	5.06102837003939e-08			RFX3	9.35922731663875e-07	-1.00115	0.047	0.094	0.000266738
SLC1A3	1.1796895266584e-13	-1.16571	0.081	0.145	3.36211515097645e-11				NLGN1	4.93158532857618e-10	-1.2487	0.023	0.055	1.40550181864421e-07			RFPL2	1.04134157480436e-06	-1.42117	0.022	0.058	0.000296782
PLP1	1.99354076397456e-13	-3.20885	0.003	0.032	5.6815911773275e-11				ZNF462	6.38352910716344e-10	-1.14468	0.026	0.059	1.81930579554158e-07			DNMT3A	1.05651090003048e-06	0.589823	0.31	0.239	0.000301106
TAOK1	2.70392442031996e-13	-1.15043	0.047	0.102	7.70618459791188e-11				CERS5	7.67824383179512e-10	-1.27213	0.022	0.053	2.18829949206161e-07			BCL11A	1.24407435634155e-06	-0.714451	0.101	0.161	0.000354561
ADGRL2	6.31246450546634e-13	-0.702531	0.146	0.221	1.79905238405791e-10				SLC1A2	7.73599683671806e-10	-0.528477	0.102	0.162	2.20475909846465e-07			RAD21	2.20401678386039e-06	-1.45253	0.017	0.049	0.000628145
ATAD2	1.05318040831096e-12	-2.10767	0.01	0.045	3.00156416368623e-10				GABRQ	1.24572007407802e-09	-1.96175	0.006	0.025	3.55030221112236e-07			POU6F2	6.20262310161817e-06	-2.03749	0.007	0.029	0.00176775
KCNQ3	1.12442200401957e-12	-0.552329	0.251	0.332	3.20460271145578e-10				UBR1	2.2696318861739e-09	-1.71371	0.009	0.03	6.46845087559563e-07			MAGI3	6.62022956409761e-06	-0.76603	0.068	0.118	0.00188677
FEZF2	7.35109556296188e-12	-2.48127	0.006	0.036	2.09506223544414e-09				BCAN	4.43681241256539e-09	1.1059	0.114	0.064	1.26449153758114e-06			CYFIP1	6.95897543627955e-06	0.801607	0.118	0.07	0.00198331
ADRA1A	7.86599957938844e-12	-3.47487	0.002	0.028	2.2418098801257e-09				SLC2A13	6.35499520061523e-09	-2.01237	0.007	0.025	1.81117363217534e-06			SON	2.50983063765127e-05	-1.27565	0.017	0.045	0.00715302
PPP3CA	1.74439751040864e-11	-0.19986	0.874	0.843	4.97153290466461e-09				LINC01250	7.36150268490645e-09	1.8621	0.04	0.011	2.09802826519834e-06			HCN1	2.62430225433247e-05	0.659291	0.149	0.098	0.00747926
HACL1	1.98796270354602e-11	-2.80604	0.004	0.031	5.66569370510615e-09				KAT6B	1.34419814836273e-08	-0.761564	0.085	0.133	3.83096472283378e-06			ATAD2	3.09029596151635e-05	-1.327	0.016	0.043	0.00880734
CTNNB1	3.25805722251784e-11	-0.809377	0.08	0.138	9.28546308417586e-09				WASF1	3.69848948873406e-08	-0.524163	0.156	0.216	1.05406950428921e-05			CACNA1C	6.6871664550481e-05	0.520126	0.216	0.159	0.0190584
UBR1	3.47780076987407e-11	-1.87793	0.012	0.045	9.9117321941411e-09				RPE	3.7666553451448e-08	-1.54525	0.01	0.03	1.07349677336627e-05			ZNF462	6.98840892019124e-05	0.865328	0.08	0.045	0.019917
CDH13	7.60287671843333e-11	-2.85521	0.004	0.028	2.1668198647535e-08				RORA	5.06569478532421e-08	-1.62005	0.009	0.029	1.4437230138174e-05			PCCA	7.60651580764324e-05	-1.38214	0.015	0.039	0.0216786
AHI1	7.87262089818835e-11	0.836482	0.1	0.055	2.24369695598368e-08				CYFIP1	5.50359672013108e-08	-0.606116	0.119	0.171	1.56852506523736e-05			PCM1	9.75922688061795e-05	-2.08996	0.003	0.018	0.0278138
C3	9.16266318534398e-11	-2.48279	0.006	0.032	2.61135900782304e-08				TRAPPC6B	7.38301408350018e-08	-1.19203	0.021	0.047	2.10415901379755e-05			PRDM16	0.000119993	1.96251	0.02	0.005	0.034198
KAT6A	2.87950497338261e-10	-2.19021	0.007	0.034	8.20658917414044e-08				EYA4	1.03867025428982e-07	-2.11547	0.004	0.017	2.96021022472598e-05			RORA	0.000198468	-1.39113	0.01	0.03	0.0565634
RPE	3.51371605231724e-10	-2.54469	0.005	0.029	1.00140907491041e-07				TTC3	1.34814978614103e-07	-1.72997	0.006	0.022	3.84222689050195e-05			POGZ	0.000246283	-0.222297	0.17	0.229	0.0701905
KIF16B	6.86550621420127e-10	-2.10675	0.008	0.034	1.95666927104736e-07				HTR2C	1.74715132514073e-07	-1.65418	0.01	0.029	4.97938127665108e-05			LINC00342	0.000247768	-1.16525	0.016	0.039	0.0706139
WDFY3	1.12969351384063e-09	-1.28078	0.026	0.061	3.21962651444578e-07				SLC25A36	4.7101101914644e-07	-1.62535	0.008	0.024	0.000134238			TCF4	0.000272903	-1.78511	0.006	0.022	0.0777774
YWHAG	2.52412200906116e-09	0.125226	0.998	0.979	7.19374772582429e-07				SND1	5.83412177645439e-07	-0.651306	0.093	0.137	0.000166272			ASXL3	0.000303078	-1.04814	0.02	0.045	0.0863771
TCIM	5.52754231925335e-09	-3.38573	0.002	0.02	1.57534956098721e-06				RAC1	7.95625232123371e-07	-1.53703	0.009	0.025	0.000226753			SLC16A1-AS1	0.000305003	-1.3415	0.012	0.033	0.0869258
PCM1	9.10911471787802e-09	-2.87793	0.003	0.022	2.59609769459524e-06				GRIN3A	9.12835571415164e-07	0.96141	0.066	0.033	0.000260158			PDE10A	0.000379276	-1.92646	0.003	0.016	0.108094
CHML	9.34884020981691e-09	-1.15273	0.028	0.062	2.66441945979782e-06				CAMK2N1	1.14397336746919e-06	0.781686	0.104	0.063	0.000326032			HTR2C	0.000404875	-1.51527	0.01	0.029	0.115389
TRAPPC6B	1.43899168355034e-08	-1.78482	0.01	0.034	4.10112629811846e-06				KAT6A	1.19588550330642e-06	-1.34649	0.012	0.031	0.000340827			UBR1	0.000410853	-1.42011	0.01	0.029	0.117093
DPYSL2	1.65532972676762e-08	-0.216317	0.797	0.784	4.71768972128773e-06				BCL11A	1.59874620713765e-06	-0.622057	0.082	0.122	0.000455643			SLC2A13	0.000483747	-1.33469	0.012	0.031	0.137868
RSU1	2.03712459281617e-08	-1.68529	0.011	0.036	5.80580508952609e-06				CACNA1A	1.8797399511479e-06	0.21888	0.364	0.289	0.000535726			C3	0.000486426	-1.55207	0.009	0.026	0.138631
SACS	2.37153425242843e-08	-1.0324	0.036	0.072	6.75887261942103e-06				KMT2E	2.45937467704636e-06	-0.965067	0.028	0.053	0.000700922			DPYSL2	0.000501706	0.238137	0.739	0.772	0.142986
SLC2A13	3.75827342147652e-08	-2.80076	0.003	0.02	1.07110792512081e-05				ETNPPL	3.73979443839096e-06	-0.795142	0.033	0.06	0.00106584			ITGA4	0.000638638	-1.86757	0.004	0.018	0.182012
TCF4	5.54839521955148e-08	-2.38043	0.004	0.023	1.58129263757217e-05				TAOK1	3.88025367583746e-06	-0.741518	0.05	0.082	0.00110587			RSU1	0.000692039	-1.1306	0.017	0.039	0.197231
C2CD5	6.06656489496342e-08	-3.18171	0.002	0.018	1.72897099506457e-05				RIC3	4.16617740570222e-06	-0.761593	0.048	0.079	0.00118736			TBL1XR1	0.000711723	-1.45253	0.009	0.025	0.202841
TTC3	6.3858093029907e-08	-1.98944	0.007	0.027	1.81995565135235e-05				TCF4	5.74192502161976e-06	-1.62005	0.006	0.019	0.00163645			CNTNAP2	0.000841424	-0.718425	0.038	0.066	0.239806
RAC1	6.86361238846393e-08	-2.12586	0.006	0.026	1.95612953071222e-05				WDFY3	6.72875220919659e-06	-0.802555	0.037	0.064	0.00191769			CHML	0.000855947	-1.06021	0.02	0.041	0.243945
SIMC1	1.07634562514435e-07	-2.08738	0.006	0.025	3.06758503166139e-05				PHF3	7.0177221003744e-06	-1.9838	0.004	0.014	0.00200005			MSRA	0.000893793	-0.611003	0.063	0.096	0.254731
KAT6B	1.08052916223104e-07	-0.624028	0.093	0.14	3.07950811235848e-05				PCED1B	1.66491358022764e-05	-0.933301	0.023	0.043	0.004745			COL4A1	0.00113651	1.3669	0.027	0.011	0.323906
HIVEP2	3.11021098050004e-07	-0.481631	0.15	0.203	8.86410129442511e-05				ANKRD11	2.12901583265276e-05	-0.347883	0.321	0.367	0.0060677			PCDH11Y	0.00139017	-1.60453	0.006	0.019	0.3962
SETBP1	5.12202200812297e-07	-1.97947	0.006	0.023	0.000145978				PRKD1	2.29144038630289e-05	0.900644	0.053	0.027	0.00653061			RNMT	0.00148837	-1.76065	0.004	0.017	0.424184
CHD1	7.07844246525548e-07	-1.86499	0.007	0.025	0.000201736				MRPL33	3.00982041886215e-05	-1.91284	0.003	0.012	0.00857799			TCIM	0.00193564	-1.49984	0.007	0.02	0.551659
ITFG1	7.40530342336791e-07	-2.74583	0.002	0.017	0.000211051				SLC1A3	3.45764811314173e-05	-0.374697	0.183	0.229	0.0098543			AGPAT5	0.00197711	1.28443	0.027	0.011	0.563477
SESN1	8.64019358657372e-07	-1.61869	0.009	0.029	0.000246246				NR4A2	4.03003438506143e-05	1.39075	0.03	0.011	0.0114856			RPE	0.00275727	-1.08996	0.012	0.027	0.785823
ABHD6	1.64305755635649e-06	-1.12755	0.022	0.047	0.000468271				TOX	4.98663357125562e-05	0.429603	0.197	0.152	0.0142119			KMT2E	0.00322451	-0.711917	0.03	0.052	0.918986
RORA	1.80458824421635e-06	-1.84992	0.006	0.023	0.000514308				SOS2	5.55721876714212e-05	-1.31494	0.009	0.022	0.0158381			C2CD5	0.00345506	-1.45253	0.004	0.015	0.984692
TOX	2.05791855343085e-06	-1.49532	0.011	0.03	0.000586507				SOX5	7.27738719121795e-05	-0.932645	0.021	0.04	0.0207406			CACNA1E	0.00416403	-1.40362	0.007	0.019	1
DTNBP1	2.24152132846594e-06	-1.8357	0.006	0.023	0.000638834				PROX1	0.000104954	0.570184	0.119	0.084	0.0299119			DYRK1A	0.00424708	-0.738835	0.028	0.049	1
SND1	2.4433782006353e-06	-0.670489	0.069	0.106	0.000696363				ETFDH	0.000153425	-0.882414	0.02	0.037	0.0437262			YME1L1	0.00609468	-0.785106	0.024	0.043	1
POU6F2	3.05384266064243e-06	-2.64347	0.002	0.015	0.000870345				CACNA2D3	0.000154789	-0.467022	0.106	0.141	0.044115			NRXN3	0.00625437	-1.21152	0.009	0.021	1
PHF3	3.88616139623212e-06	-3.12586	0.001	0.013	0.00110756				FOXP2	0.000162949	-1.70304	0.004	0.013	0.0464404			MYO1D	0.00760265	0.887319	0.037	0.021	1
HTR2C	4.89025796573359e-06	-2.62209	0.002	0.015	0.00139372				DTNBP1	0.000183669	-1.05818	0.014	0.028	0.0523457			PHF3	0.00813833	-1.60453	0.004	0.013	1
SLC25A36	5.5281143909357e-06	-1.68529	0.007	0.023	0.00157551				DISC1	0.000190996	-1.42741	0.006	0.016	0.0544338			FAP	0.00878433	-1.30053	0.007	0.017	1
RIMS1	5.65967956223625e-06	-2.80867	0.002	0.014	0.00161301				GALNT2	0.000207382	-0.670967	0.039	0.061	0.059104			LINC01250	0.0102413	1.13243	0.022	0.01	1
ETFDH	6.06623032675133e-06	-1.59065	0.009	0.026	0.00172888				MYT1L	0.000207847	-0.314675	0.23	0.274	0.0592364			CCDC91	0.0103015	-0.937957	0.013	0.027	1
BCAN	6.3246784171331e-06	0.92246	0.066	0.04	0.00180253				NCAM1	0.000244087	-0.558654	0.057	0.083	0.0695648			ANKRD17	0.010637	-0.686996	0.023	0.039	1
WASF1	8.09582698484869e-06	-0.309072	0.351	0.398	0.00230731				CDH13	0.00025462	-1.42741	0.006	0.016	0.0725666			ZNF641	0.0123981	-1.12132	0.009	0.02	1
NIPA2	8.25708584845878e-06	-1.39578	0.011	0.028	0.00235327				ADRA1A	0.000302825	-1.42741	0.006	0.016	0.0863052			GABRQ	0.0131083	-1.08996	0.01	0.022	1
CHD7	9.11989401089041e-06	-2.73591	0.002	0.013	0.00259917				TSHZ3	0.000332448	-0.257232	0.294	0.34	0.0947476			TRAPPC6B	0.013668	-0.664035	0.026	0.043	1
CHD2	9.9270861388416e-06	-2.5102	0.002	0.014	0.00282922				LMCD1-AS1	0.000406088	-1.37296	0.006	0.016	0.115735			SIMC1	0.0139652	-0.867568	0.013	0.026	1
NLN	1.06263296169276e-05	-2.19986	0.003	0.016	0.0030285				BMP3	0.000440043	-0.543663	0.064	0.091	0.125412			ABI1	0.0148025	-0.285881	0.069	0.095	1
PIK3CA	1.1387649915852e-05	-1.43981	0.01	0.027	0.00324548				ATAD2	0.00050476	-0.894915	0.018	0.034	0.143857			PCED1B	0.0161377	-0.867568	0.012	0.025	1
IL1RAPL2	1.15499171211937e-05	-1.6149	0.007	0.022	0.00329173				ADGRG1	0.000545724	0.678057	0.078	0.052	0.155531			RASSF8	0.0198386	-0.680483	0.025	0.041	1
SLC6A1	1.67238406662559e-05	-1.78482	0.006	0.02	0.00476629				CHD7	0.00108064	-1.42741	0.005	0.012	0.307982			CERS5	0.0203303	-0.633103	0.028	0.044	1
RFPL2	2.53680206072701e-05	-1.05627	0.019	0.039	0.00722989				MEIS2	0.00112038	-1.37083	0.006	0.014	0.319307			PUS7L	0.0215536	-0.867568	0.011	0.022	1
TRIO	2.96038023392339e-05	0.357926	0.152	0.114	0.00843708				PCDH11Y	0.00119094	-1.69044	0.003	0.01	0.339418			CYBA	0.0228408	-1.25989	0.005	0.013	1
SOS2	3.92451711309798e-05	-1.87793	0.004	0.016	0.0111849				SOX6	0.00137751	-0.795797	0.024	0.04	0.392591			TSHZ3	0.0234003	-0.180244	0.141	0.173	1
GRIN3A	4.14948246586313e-05	-1.10966	0.016	0.034	0.011826				ZMYND8	0.00174706	-0.269488	0.258	0.295	0.497913			KREMEN1	0.0234974	0.95186	0.021	0.011	1
ETNPPL	4.27610146410663e-05	-1.75835	0.005	0.018	0.0121869				CTNNB1	0.00189382	-0.276246	0.161	0.195	0.539738			NCAM1	0.0244095	-0.363994	0.079	0.103	1
RGS12	4.67154273056459e-05	-1.28886	0.011	0.026	0.0133139				PPP3CA	0.00205366	-0.148897	0.785	0.737	0.585294			RHEB	0.024769	1.13243	0.015	0.007	1
CACNA1A	4.79752328570836e-05	0.2029	0.301	0.248	0.0136729				NLN	0.00258588	-1.57941	0.004	0.011	0.736975			SV2C	0.027505	-1.08996	0.008	0.017	1
NRXN3	5.01711698563195e-05	-0.996326	0.019	0.038	0.0142988				GALNT14	0.00309699	-0.516677	0.042	0.061	0.882643			ZBTB40	0.029518	-0.549828	0.029	0.045	1
SHTN1	6.62259566682804e-05	-1.4946	0.007	0.021	0.0188744				SLC6A1	0.00356896	0.699123	0.054	0.035	1			RGS12	0.0313308	0.655994	0.047	0.031	1
ALK	8.20067301056224e-05	-2.28392	0.002	0.012	0.0233719				CUX2	0.00402461	-0.266776	0.101	0.128	1			KLHL24	0.0315998	-0.374528	0.051	0.07	1
DLC1	9.4492841878375e-05	-0.857754	0.027	0.047	0.0269305				SST	0.00459131	0.805251	0.032	0.018	1			MPPE1	0.0319393	-0.797179	0.015	0.026	1
SLC18A2	0.000105097	-2.10032	0.003	0.013	0.0299527				PTPN2	0.00483047	-1.21591	0.005	0.011	1			NRG1	0.0331569	-0.667269	0.018	0.031	1
RNMT	0.000117842	-1.7741	0.004	0.015	0.0335848				PVALB	0.0052715	-0.935557	0.01	0.019	1			CDK19	0.0338274	0.735096	0.029	0.017	1
CDK19	0.000124299	-0.902878	0.021	0.04	0.0354251				TBR1	0.00538589	0.455551	0.065	0.046	1			KIF16B	0.0352994	-0.648928	0.023	0.036	1
LINC00342	0.000155962	-1.15477	0.013	0.028	0.0444491				LAMP5	0.00612764	-1.01237	0.008	0.016	1			TNIK	0.0410557	1.13243	0.015	0.007	1
SPON1	0.000158853	-1.33736	0.01	0.023	0.045273				ITGA4	0.00645389	-1.27541	0.004	0.011	1			EYA4	0.0413819	-1.28261	0.004	0.01	1
MEIS2	0.000161487	-1.2425	0.01	0.023	0.0460239				NETO1	0.00674687	0.351234	0.09	0.068	1			GRM8	0.0413819	-1.28261	0.004	0.01	1
ITGA4	0.000166295	-2.04786	0.003	0.012	0.047394				SESN1	0.00689249	-0.917215	0.01	0.019	1			TANC2	0.0427952	-0.212704	0.182	0.213	1
ATP1A1	0.000208104	0.1276	0.509	0.449	0.0593096				SHTN1	0.00709756	-0.815975	0.012	0.022	1			KAT6B	0.0543032	-0.208059	0.091	0.114	1
MRPL33	0.000242396	-1.78482	0.004	0.014	0.0690829				NR2F1	0.00741515	-0.610274	0.025	0.038	1			NRXN1	0.0598613	-0.355506	0.058	0.075	1
LMCD1-AS1	0.000255084	-1.87793	0.003	0.013	0.072699				CHD2	0.00863275	-1.34941	0.004	0.01	1			SETBP1	0.0613305	-0.806168	0.007	0.015	1
ZMIZ1	0.000280594	-0.488581	0.08	0.109	0.0799692				ZFP36L2	0.00941085	0.843444	0.023	0.012	1			CHD1	0.0659113	-0.742037	0.012	0.021	1
NR2F1	0.000375914	-0.989824	0.015	0.03	0.107135				MYO1D	0.0102938	0.605012	0.031	0.019	1			NF1	0.0754905	0.717394	0.021	0.013	1
PUS7L	0.000392597	-1.46289	0.006	0.016	0.11189				PRDM16	0.0126431	1.07509	0.015	0.007	1			LAMP5	0.0764886	0.810504	0.017	0.009	1
FAP	0.000426236	-1.40631	0.006	0.017	0.121477				NIPA2	0.0127313	-0.703927	0.016	0.025	1			GRIA4	0.0805415	-0.674923	0.01	0.018	1
TBCK	0.000554704	-1.3925	0.007	0.017	0.158091				ZBTB20	0.0129851	-1.19294	0.004	0.01	1			NKTR	0.0842741	-0.568008	0.016	0.025	1
ZNF641	0.000602416	-1.53328	0.005	0.014	0.171689				SEMA3A	0.0144185	-0.896895	0.009	0.016	1			TRIO	0.0944172	0.372746	0.125	0.106	1
PTEN	0.000666266	-2.04786	0.002	0.01	0.189886				ASXL3	0.0150784	-0.459471	0.041	0.055	1			KIF5C	0.100638	0.159133	0.394	0.47	1
DLG4	0.00072156	-0.877931	0.019	0.034	0.205645				RIMS2	0.0203069	-0.735532	0.014	0.023	1			DTNBP1	0.104386	0.694311	0.021	0.013	1
CCN2	0.000723778	-1.68529	0.004	0.012	0.206277				RHEB	0.0223049	1.1915	0.01	0.004	1			DDX17	0.105117	-0.629408	0.016	0.025	1
MYO1D	0.000930669	0.825676	0.028	0.016	0.265241				RIMS1	0.0239018	-0.861813	0.008	0.015	1			GJA1	0.111987	0.358567	0.109	0.092	1
DISC1	0.000944347	-1.36732	0.006	0.016	0.269139				ELP2	0.024792	-0.567135	0.027	0.038	1			RIMS2	0.114788	-0.509114	0.017	0.025	1
ZFP36L2	0.00107392	-1.48279	0.006	0.015	0.306067				DLG4	0.0279954	-0.46923	0.031	0.043	1			AHI1	0.117642	-0.308141	0.037	0.049	1
CADPS	0.00123039	-0.725928	0.025	0.041	0.350662				COL4A1	0.0295807	0.61441	0.03	0.02	1			TTC3	0.124097	-0.604534	0.009	0.016	1
TSHZ2	0.00123233	-0.681666	0.028	0.045	0.351213				GIGYF2	0.0299349	-0.893073	0.009	0.016	1			HS6ST3	0.125514	0.47708	0.053	0.041	1
PTPN2	0.0013177	-1.38043	0.006	0.015	0.375545				CNTNAP2	0.0342087	-0.341049	0.074	0.09	1			NLN	0.129676	-0.62656	0.008	0.014	1
TAC1	0.00160892	-1.81653	0.003	0.01	0.458543				GRM8	0.036885	-0.991311	0.005	0.01	1			SLC25A36	0.131695	-0.590034	0.014	0.021	1
KCNN2	0.00161458	-0.936825	0.015	0.027	0.460157				CCN2	0.0380296	0.688067	0.023	0.014	1			CHD7	0.151918	-0.534993	0.011	0.017	1
CLSTN2	0.00167123	0.248071	0.247	0.213	0.4763				SLC18A2	0.038988	-0.961746	0.006	0.012	1			TBCK	0.155229	-0.429447	0.013	0.02	1
SV2C	0.00167857	0.841961	0.041	0.026	0.478391				ZNF641	0.0393454	-0.821689	0.008	0.014	1			POU3F1	0.157222	0.506827	0.024	0.017	1
ZNF98	0.00187886	-1.62517	0.003	0.011	0.535474				HIVEP2	0.0393564	-0.225186	0.164	0.186	1			DLC1	0.15983	0.461055	0.037	0.028	1
SLC8A3	0.00236019	-1.09425	0.008	0.018	0.672654				ATP1A1	0.0412789	-0.195661	0.253	0.276	1			ALK	0.162113	0.606363	0.017	0.011	1
SEMA3A	0.00239059	-1.29297	0.006	0.014	0.681318				DLC1	0.0556142	-0.463936	0.026	0.035	1			WWC1	0.16427	0.254177	0.219	0.201	1
PCDH11Y	0.00263596	-1.49264	0.004	0.011	0.751248				GRIA4	0.0574814	-0.658735	0.01	0.016	1			ITGAM	0.176164	-0.715565	0.01	0.016	1
SOX5	0.00287844	-0.954282	0.011	0.022	0.820355				SIMC1	0.0620309	-0.626719	0.012	0.019	1			WDFY3	0.184499	-0.230138	0.047	0.058	1
TANC2	0.00309039	-0.246349	0.335	0.363	0.880762				ALK	0.0632583	0.742515	0.014	0.008	1			SLC8A3	0.200482	0.506827	0.024	0.017	1
NAA15	0.00315818	-0.864992	0.014	0.025	0.900083				SPATA7	0.0638929	-0.633861	0.012	0.018	1			TAOK1	0.214523	-0.15297	0.065	0.077	1
GALNT14	0.0032082	-0.780235	0.021	0.034	0.914336				FAP	0.067666	-0.649802	0.011	0.017	1			SST	0.221515	0.395466	0.03	0.023	1
NLGN1	0.00331818	-0.643466	0.03	0.045	0.94568				TANC2	0.0695945	0.152899	0.14	0.121	1			PIK3CA	0.241499	-0.352995	0.024	0.031	1
CACNA2D3	0.0036908	-0.230867	0.304	0.335	1				LINC00342	0.0730155	-0.570774	0.015	0.022	1			UNC5D	0.242868	0.295161	0.053	0.044	1
GABRQ	0.00402708	-1.43252	0.004	0.011	1				NRXN3	0.0730156	-0.494524	0.019	0.027	1			MED12L	0.244101	-0.293833	0.021	0.028	1
EYA4	0.00439371	-1.35186	0.004	0.011	1				CCDC91	0.0807388	-0.670681	0.011	0.017	1			ZMYND8	0.250704	-0.110839	0.133	0.148	1
NF1	0.00796798	-1.04786	0.007	0.014	1				MPPE1	0.0866466	-0.620055	0.013	0.019	1			BAZ2B	0.260629	-0.452531	0.017	0.023	1
MYT1L	0.00837818	-0.255152	0.211	0.238	1				PLP1	0.0978142	0.242442	0.079	0.066	1			ETFDH	0.287063	-0.415056	0.018	0.024	1
TBR1	0.010544	-0.605852	0.024	0.036	1				CYBA	0.130837	-0.768447	0.007	0.011	1			ELP2	0.300463	-0.293833	0.022	0.028	1
AGPAT5	0.0110468	-0.859784	0.01	0.018	1				CADPS	0.149247	0.268197	0.034	0.027	1			NIPA2	0.301128	-0.360608	0.019	0.025	1
SST	0.0113177	-0.974793	0.009	0.017	1				AGPAT5	0.166225	-0.449436	0.015	0.02	1			DLG1	0.312888	-0.382141	0.02	0.025	1
PDE10A	0.0114217	-1.00131	0.007	0.014	1				TAC1	0.193598	-0.552941	0.007	0.011	1			RAC1	0.313259	0.395466	0.025	0.019	1
PVALB	0.0157646	-0.857754	0.009	0.016	1				ANKRD34C-AS1	0.200359	0.473055	0.013	0.009	1			ZNF98	0.315249	0.519455	0.012	0.008	1
BCL11B	0.016865	0.62117	0.026	0.017	1				CDK19	0.202076	-0.324724	0.03	0.036	1			SHTN1	0.315535	-0.370068	0.017	0.022	1
CACNA1E	0.0190989	-0.877931	0.008	0.014	1				ZNF98	0.212256	-0.539884	0.008	0.012	1			TBR1	0.341826	0.146371	0.074	0.065	1
RIMS2	0.0191046	-0.780634	0.011	0.019	1				UBXN2A	0.213121	-0.384341	0.015	0.02	1			ADRA1A	0.358536	-0.420109	0.01	0.014	1
ELAVL3	0.0207176	-0.148643	0.856	0.791	1				PDE10A	0.21352	0.48686	0.011	0.007	1			CHD2	0.370135	-0.452531	0.008	0.011	1
DPP10	0.0225564	-0.855211	0.008	0.014	1				MSRA	0.219625	-0.16937	0.118	0.13	1			GALNT14	0.410231	-0.20637	0.07	0.078	1
CCDC91	0.0248217	-0.735912	0.012	0.019	1				FOXO3	0.247125	0.190976	0.087	0.078	1			AUTS2	0.459619	-0.230138	0.014	0.017	1
MPPE1	0.0271584	-0.663807	0.014	0.022	1				MED13L	0.269017	-0.159788	0.085	0.094	1			SOX5	0.499735	0.245642	0.036	0.032	1
ELP2	0.0292675	-0.546726	0.019	0.028	1				ITFG1	0.274356	-0.529289	0.009	0.012	1			MEIS2	0.507307	-0.263497	0.012	0.015	1
ASXL3	0.0292757	-0.329216	0.056	0.07	1				NAA15	0.282146	-0.320495	0.019	0.024	1			UBXN2A	0.52055	-0.153872	0.028	0.033	1
NKTR	0.0309201	-0.594138	0.017	0.026	1				SV2C	0.282251	-0.552941	0.007	0.01	1			DYNC1H1	0.522751	0.17368	0.445	0.463	1
SLC35A1	0.0327242	-0.982268	0.005	0.01	1				LINC-PINT	0.293925	0.33002	0.016	0.012	1			SPATA7	0.538388	0.231968	0.02	0.017	1
PTPN4	0.0366146	-0.677019	0.012	0.019	1				SLC16A1-AS1	0.321671	0.33002	0.016	0.012	1			LMCD1-AS1	0.584449	-0.239537	0.012	0.014	1
GRIA4	0.0368833	-0.714433	0.01	0.017	1				ABHD6	0.322654	-0.238748	0.036	0.041	1			FOXO3	0.596625	0.182618	0.078	0.073	1
POGZ	0.0368835	-0.23416	0.26	0.279	1				AHI1	0.350545	-0.199012	0.072	0.079	1			ANKRD34C-AS1	0.604405	-0.221205	0.012	0.015	1
GIGYF2	0.0441971	-0.778396	0.007	0.013	1				RGS12	0.370719	-0.257485	0.03	0.035	1			NAA15	0.611557	0.173074	0.025	0.023	1
UBXN2A	0.0504337	-0.582476	0.013	0.02	1				TRIO	0.375972	-0.165543	0.111	0.119	1			PRKD1	0.620259	0.132432	0.041	0.037	1
SATB2	0.0522669	-0.186178	0.427	0.433	1				POU3F1	0.380881	0.309556	0.018	0.014	1			TLE4	0.62988	-0.230138	0.009	0.011	1
KREMEN1	0.0661977	0.774145	0.011	0.006	1				ITGAM	0.394411	-0.339947	0.012	0.014	1			PVALB	0.640669	0.247909	0.017	0.015	1
TTN	0.0818102	-0.607284	0.009	0.014	1				MED12L	0.400094	-0.295498	0.024	0.027	1			SOS2	0.652785	0.202821	0.015	0.013	1
SPATA7	0.0821477	-0.568247	0.011	0.016	1				SLC8A3	0.556584	-0.175871	0.023	0.025	1			ITFG1	0.652785	0.202821	0.015	0.013	1
TSHZ3	0.100614	-0.247726	0.082	0.094	1				SYT12	0.562977	0.157553	0.021	0.019	1			DPP10	0.657531	-0.157075	0.019	0.021	1
PROX1	0.148439	0.232091	0.067	0.058	1				PUS7L	0.583357	-0.257485	0.01	0.012	1			KCNN2	0.657531	-0.157075	0.019	0.021	1
LY6E-DT	0.15824	-0.350419	0.02	0.025	1				HS6ST3	0.603901	-0.140128	0.032	0.035	1			LINC-PINT	0.746653	0.189015	0.017	0.016	1
NR4A2	0.178872	-0.415588	0.015	0.019	1				WDR26	0.614567	-0.122555	0.018	0.02	1			PTPN4	0.755497	0.252726	0.016	0.015	1
PCED1B	0.213937	-0.299758	0.026	0.032	1				SPON1	0.633615	0.104604	0.046	0.043	1			SOX6	0.758283	0.157094	0.039	0.037	1
ITGAM	0.235272	-0.392505	0.01	0.014	1				POGZ	0.63364	-0.121907	0.258	0.26	1			RIMS1	0.778639	-0.108576	0.015	0.017	1
CYFIP1	0.299975	-0.274979	0.112	0.119	1				TTN	0.671034	-0.215906	0.01	0.011	1			AQP4	0.785568	-0.223712	0.052	0.054	1
SLC16A1-AS1	0.307256	-0.316053	0.015	0.019	1				PTPN4	0.689214	-0.284452	0.012	0.013	1			PTEN	0.794082	0.132432	0.012	0.011	1
SYT12	0.403706	0.247599	0.018	0.015	1				KCNN2	0.714395	-0.124847	0.017	0.018	1			SEMA3A	0.799077	0.219895	0.011	0.01	1
WWC1	0.497155	-0.153334	0.134	0.139	1				PIK3CA	0.806363	-0.152787	0.017	0.018	1			WDR26	0.919624	0.132432	0.021	0.021	1
LINC-PINT	0.529068	0.237546	0.019	0.016	1												SYT12	0.934544	0.132432	0.02	0.019	1
FOXO3	0.543353	-0.112397	0.084	0.088	1

## Sheet: Fig. 4c
Analysis Type:	PANTHER Overrepresentation Test (Released 20220202)
Annotation Version and Release Date:	GO Ontology database DOI: 10.5281/zenodo.6399963 Released 2022-03-22
Analyzed List:	Client Text Box Input (Homo sapiens)
Reference List:	L2_3_background.txt (Homo sapiens)	There are duplicate IDs in the file. The unique set of IDs will be used.
Test Type:	FISHER
Correction:	FDR
GO biological process complete	L2_3_background.txt - REFLIST (12316)	Client Text Box Input (558)	Client Text Box Input (expected)	Client Text Box Input (over/under)	Client Text Box Input (fold Enrichment)	Client Text Box Input (raw P-value)	Client Text Box Input (FDR)
regulation of AMPA receptor activity (GO:2000311)	23	7	1.04	+	6.72	2.36E-04	4.17E-02
regulation of neurotransmitter receptor activity (GO:0099601)	50	13	2.27	+	5.74	2.36E-06	1.83E-03
potassium ion transmembrane transport (GO:0071805)	101	15	4.58	+	3.28	1.42E-04	2.88E-02
positive regulation of synaptic transmission (GO:0050806)	104	15	4.71	+	3.18	1.90E-04	3.54E-02
negative regulation of neuron projection development (GO:0010977)	113	16	5.12	+	3.13	1.42E-04	2.96E-02
regulation of signaling receptor activity (GO:0010469)	113	16	5.12	+	3.13	1.42E-04	2.92E-02
potassium ion transport (GO:0006813)	107	15	4.85	+	3.09	2.51E-04	4.32E-02
regulation of synaptic plasticity (GO:0048167)	162	22	7.34	+	3	1.54E-05	7.40E-03
regulation of blood circulation (GO:1903522)	148	19	6.71	+	2.83	1.14E-04	2.56E-02
modulation of chemical synaptic transmission (GO:0050804)	345	44	15.63	+	2.81	4.95E-09	2.31E-05
regulation of trans-synaptic signaling (GO:0099177)	346	44	15.68	+	2.81	5.36E-09	1.87E-05
regulation of system process (GO:0044057)	328	37	14.86	+	2.49	1.41E-06	1.51E-03
metal ion transport (GO:0030001)	385	43	17.44	+	2.47	3.20E-07	4.47E-04
cell junction organization (GO:0034330)	361	40	16.36	+	2.45	1.03E-06	1.31E-03
synapse organization (GO:0050808)	243	26	11.01	+	2.36	1.17E-04	2.59E-02
chemical synaptic transmission (GO:0007268)	292	31	13.23	+	2.34	3.66E-05	1.38E-02
anterograde trans-synaptic signaling (GO:0098916)	292	31	13.23	+	2.34	3.66E-05	1.35E-02
regulation of ion transmembrane transport (GO:0034765)	331	35	15	+	2.33	1.08E-05	5.57E-03
circulatory system process (GO:0003013)	267	28	12.1	+	2.31	1.10E-04	2.53E-02
trans-synaptic signaling (GO:0099537)	309	31	14	+	2.21	1.09E-04	2.53E-02
G protein-coupled receptor signaling pathway (GO:0007186)	329	33	14.91	+	2.21	5.85E-05	1.81E-02
inorganic ion transmembrane transport (GO:0098660)	422	42	19.12	+	2.2	6.49E-06	3.78E-03
synaptic signaling (GO:0099536)	332	33	15.04	+	2.19	6.48E-05	1.93E-02
regulation of transmembrane transport (GO:0034762)	387	38	17.53	+	2.17	2.58E-05	1.09E-02
inorganic cation transmembrane transport (GO:0098662)	379	37	17.17	+	2.15	3.71E-05	1.33E-02
regulation of ion transport (GO:0043269)	441	40	19.98	+	2	8.06E-05	2.30E-02
cation transport (GO:0006812)	520	47	23.56	+	1.99	1.86E-05	8.37E-03
cation transmembrane transport (GO:0098655)	421	38	19.07	+	1.99	1.47E-04	2.88E-02
cell morphogenesis (GO:0000902)	505	44	22.88	+	1.92	9.18E-05	2.33E-02
ion transmembrane transport (GO:0034220)	557	48	25.24	+	1.9	5.29E-05	1.68E-02
neuron development (GO:0048666)	613	52	27.77	+	1.87	3.29E-05	1.31E-02
head development (GO:0060322)	578	47	26.19	+	1.79	2.47E-04	4.31E-02
regulation of locomotion (GO:0040012)	628	51	28.45	+	1.79	1.35E-04	2.85E-02
nervous system process (GO:0050877)	604	49	27.37	+	1.79	1.57E-04	3.01E-02
central nervous system development (GO:0007417)	694	55	31.44	+	1.75	1.29E-04	2.77E-02
neuron differentiation (GO:0030182)	722	57	32.71	+	1.74	8.56E-05	2.34E-02
ion transport (GO:0006811)	739	58	33.48	+	1.73	9.76E-05	2.35E-02
generation of neurons (GO:0048699)	772	60	34.98	+	1.72	9.37E-05	2.30E-02
transmembrane transport (GO:0055085)	781	60	35.38	+	1.7	1.45E-04	2.90E-02
system process (GO:0003008)	917	70	41.55	+	1.68	4.11E-05	1.33E-02
nervous system development (GO:0007399)	1492	113	67.6	+	1.67	1.25E-07	2.90E-04
neurogenesis (GO:0022008)	860	64	38.96	+	1.64	2.01E-04	3.70E-02
regulation of signaling (GO:0023051)	2262	164	102.48	+	1.6	8.37E-10	1.17E-05
regulation of cell communication (GO:0010646)	2247	161	101.8	+	1.58	3.06E-09	2.14E-05
regulation of signal transduction (GO:0009966)	1974	138	89.44	+	1.54	2.37E-07	4.73E-04
regulation of localization (GO:0032879)	1851	128	83.86	+	1.53	1.42E-06	1.41E-03
regulation of multicellular organismal process (GO:0051239)	1631	110	73.9	+	1.49	3.56E-05	1.38E-02
system development (GO:0048731)	2400	157	108.74	+	1.44	1.62E-06	1.51E-03
animal organ development (GO:0048513)	1845	119	83.59	+	1.42	8.76E-05	2.31E-02
signaling (GO:0023052)	2760	175	125.05	+	1.4	1.91E-06	1.57E-03
cell communication (GO:0007154)	2833	179	128.35	+	1.39	1.81E-06	1.58E-03
regulation of biological quality (GO:0065008)	2461	154	111.5	+	1.38	2.55E-05	1.11E-02
multicellular organism development (GO:0007275)	2686	168	121.69	+	1.38	8.79E-06	4.72E-03
cell differentiation (GO:0030154)	2035	127	92.2	+	1.38	2.03E-04	3.68E-02
regulation of response to stimulus (GO:0048583)	2525	156	114.4	+	1.36	3.90E-05	1.33E-02
multicellular organismal process (GO:0032501)	3648	224	165.28	+	1.36	2.42E-07	4.23E-04
signal transduction (GO:0007165)	2527	153	114.49	+	1.34	1.48E-04	2.86E-02
developmental process (GO:0032502)	3463	207	156.9	+	1.32	7.75E-06	4.33E-03
anatomical structure development (GO:0048856)	3118	186	141.27	+	1.32	3.73E-05	1.30E-02
regulation of cellular process (GO:0050794)	7063	378	320	+	1.18	1.06E-06	1.24E-03
regulation of biological process (GO:0050789)	7328	386	332.01	+	1.16	4.14E-06	2.63E-03
biological regulation (GO:0065007)	7784	399	352.67	+	1.13	6.05E-05	1.84E-02
primary metabolic process (GO:0044238)	5316	191	240.85	-	0.79	2.61E-05	1.07E-02
organic substance metabolic process (GO:0071704)	5549	199	251.41	-	0.79	1.28E-05	6.37E-03
metabolic process (GO:0008152)	5851	209	265.09	-	0.79	3.29E-06	2.30E-03
nitrogen compound metabolic process (GO:0006807)	4997	178	226.4	-	0.79	3.91E-05	1.30E-02
cellular metabolic process (GO:0044237)	5463	186	247.51	-	0.75	2.42E-07	3.76E-04
biosynthetic process (GO:0009058)	1884	53	85.36	-	0.62	1.01E-04	2.39E-02
cellular biosynthetic process (GO:0044249)	1798	50	81.46	-	0.61	1.22E-04	2.66E-02
nucleobase-containing compound metabolic process (GO:0006139)	2128	59	96.41	-	0.61	1.85E-05	8.60E-03
organic substance biosynthetic process (GO:1901576)	1842	51	83.46	-	0.61	8.59E-05	2.31E-02
organic cyclic compound metabolic process (GO:1901360)	2396	66	108.56	-	0.61	2.69E-06	1.98E-03
cellular aromatic compound metabolic process (GO:0006725)	2256	62	102.21	-	0.61	6.07E-06	3.68E-03
gene expression (GO:0010467)	1641	45	74.35	-	0.61	1.87E-04	3.53E-02
nucleic acid metabolic process (GO:0090304)	1733	47	78.52	-	0.6	7.44E-05	2.16E-02
heterocycle metabolic process (GO:0046483)	2227	60	100.9	-	0.59	4.05E-06	2.70E-03
cellular nitrogen compound metabolic process (GO:0034641)	2688	71	121.78	-	0.58	8.50E-08	2.37E-04
cellular nitrogen compound biosynthetic process (GO:0044271)	1144	26	51.83	-	0.5	8.17E-05	2.28E-02
organonitrogen compound biosynthetic process (GO:1901566)	1104	25	50.02	-	0.5	8.95E-05	2.32E-02
cellular amide metabolic process (GO:0043603)	645	11	29.22	-	0.38	2.34E-04	4.18E-02
amide biosynthetic process (GO:0043604)	453	5	20.52	-	0.24	9.34E-05	2.33E-02

## Sheet: Fig.S4b
filename: 20221107_RNAscope 63x_lb2p100-101_part2
		7um	1um	1um	1um
Samole info	Image ID	Dapi	UBE3A (488)	GABR3 (546)	PLXNA4 (647)	comments		%DAPI	UBE3A (488)	GABR3 (546)	PLXNA4 (647)
862k	4	75	558	127	83				744	169.333	110.667
	5	88	877	287	120				996.591	326.136	136.364
	6	67	720	175	78				1074.63	261.194	116.418
	7	57	380	59	100				666.667	103.509	175.439
	8	46	721	117	42				1567.39	254.348	91.3043
	9	66	613	125	95				928.788	189.394	143.939
	10	64	477	66	30				745.312	103.125	46.875
HQ4T	4	54	393	116	129				727.778	214.815	238.889
	5	45	365	133	102				811.111	295.556	226.667
	6	31	293	94	84				945.161	303.226	270.968
	7	30	221	64	52				736.667	213.333	173.333
	8	44	513	162	169				1165.91	368.182	384.091
	9	36	368	121	103				1022.22	336.111	286.111
	10	56	501	112	109				894.643	200	194.643
B7723	4	45	1224	239	73				2720	531.111	162.222
	5	62	903	211	64				1456.45	340.323	103.226
	6	66	817	267	49				1237.88	404.545	74.2424
	7	54	983	242	72				1820.37	448.148	133.333
	8	49	1050	291	75				2142.86	593.878	153.061
	9	24	648	189	59				2700	787.5	245.833
	10	46	861	244	55				1871.74	530.435	119.565
EUFW	4	48	513	120	102				1068.75	250	212.5
	5	52	464	140	178				892.308	269.231	342.308
	6	54	413	134	86				764.815	248.148	159.259
	7	50	513	109	98				1026	218	196
	8	52	377	145	82				725	278.846	157.692
	9	51	298	110	55				584.314	215.686	107.843
	10	57	427	97	104				749.123	170.175	182.456
57CJ	4	60	677	214	330				1128.33	356.667	550
	5	59	519	114	242				879.661	193.22	410.169
	6	55	612	110	282				1112.73	200	512.727
	7	67	551	82	210				822.388	122.388	313.433
	8	71	501	165	210				705.634	232.394	295.775
	9	96	633	250	250				659.375	260.417	260.417
	10	98	888	241	256				906.122	245.918	261.224
B7436	4	81	1315	382	77				1623.46	471.605	95.0617
	5	82	1556	455	114				1897.56	554.878	139.024
	6	100	2517	722	120				2517	722	120
	7	126	3414	770	179				2709.52	611.111	142.063
	8	110	2887	845	155				2624.55	768.182	140.909
	9	85	1470	229	80				1729.41	269.412	94.1176
	10	72	1299	204	89				1804.17	283.333	123.611

[truncated: 3 more sheets: FigS6b, Fig.S7c, Fig.S9e]
